# Supplementary material for: Haplotype-resolved genome assembly provides insights into the evolutionary origin of waterlogging-tolerant Actinidia valvata hexaploid
Source: Hortic Res. 2026 Jan 9;13(4):uhag011. doi: 10.1093/hr/uhag011 (PMC13103481; doi:10.1093/hr/uhag011)
Supplement: Web_Material_uhag011 [file web_material_uhag011.zip]

Archive with 43 entries (43 files):
- 02.supplementaryFigureRevised_R2.docx
- FigureS10_new.pdf
- FigureS11.pdf
- FigureS12.pdf
- FigureS13.pdf
- FigureS14.pdf
- FigureS15.pdf
- FigureS16.pdf
- FigureS17_new.pdf
- FigureS18.pdf
- FigureS19.pdf
- FigureS1_new.pdf
- FigureS2.pdf
- FigureS20.pdf
- FigureS3.pdf
- FigureS4.pdf
- FigureS5.pdf
- FigureS6_new.tiff
- FigureS7_new.pdf
- FigureS8.pdf
- FigureS9.pdf
- Table S1.xlsx
- Table S10.xlsx
- Table S11.xlsx
- Table S12.xlsx
- Table S13.xlsx
- Table S14.xlsx
- Table S15.xlsx
- Table S16.xlsx
- Table S17.xlsx
- Table S18.xlsx
- Table S19.xlsx
- Table S2.xlsx
- Table S20.xlsx
- Table S21.xlsx
- Table S22_revised.xlsx
- Table S3.xlsx
- Table S4.xlsx
- Table S5.xlsx
- Table S6.xlsx
- Table S7.xlsx
- Table S8.xlsx
- Table S9.xlsx
