# Supplementary material for: Haplotype-resolved genome assembly provides insights into the evolutionary origin of waterlogging-tolerant Actinidia valvata hexaploid
Source: Hortic Res. 2026 Jan 9;13(4):uhag011. doi: 10.1093/hr/uhag011 (PMC13103481; doi:10.1093/hr/uhag011)
Supplement: Web_Material_uhag011 [file web_material_uhag011.zip › Table S1.xlsx]

## Sheet: S1
Table S1. Summary of data sequenced using multiple technologies.
Technology	Total bases (bp)	Coveragea (×)	No. of reads	Average read length (bp)
Hi-C	394552879800	109.6	2630352532	150
HiFi	173690289382	48.3	10046925	17287.9
a. The kiwifruit haplotype genome is about 600Mb
