# Supplementary material for: Haplotype-resolved genome assembly provides insights into the evolutionary origin of waterlogging-tolerant Actinidia valvata hexaploid
Source: Hortic Res. 2026 Jan 9;13(4):uhag011. doi: 10.1093/hr/uhag011 (PMC13103481; doi:10.1093/hr/uhag011)
Supplement: Web_Material_uhag011 [file web_material_uhag011.zip › Table S10.xlsx]

## Sheet: S10
Table S10. The orthologous gene pairs among A. valvata hap1, hap3, A. arguta (2x), A. chinensis, A. deliciosa, A. eriantha, A. hemsleyana, A. latifolia, A. macrosperma, A. polygama, and A. rufa.
Gene ID	Gene ID	The source of the gene pairs
Amac10g000001	Apov1p23g033707	Am vs Ap
Amac10g000003	Apov1p23g033709	Am vs Ap
Amac10g000004	Apov1p23g033710	Am vs Ap
Amac10g000006	Apov1p23g033713	Am vs Ap
Amac10g000008	Apov1p23g033715	Am vs Ap
Amac10g000009	Apov1p19g029535	Am vs Ap
Amac10g000010	Apov1p23g033716	Am vs Ap
Amac10g000011	Apov1p23g033717	Am vs Ap
Amac10g000012	Apov1p23g033718	Am vs Ap
Amac10g000016	Apov1p23g033719	Am vs Ap
Amac10g000017	Apov1p23g033720	Am vs Ap
Amac10g000018	Apov1p23g033721	Am vs Ap
Amac10g000019	Apov1p23g033722	Am vs Ap
Amac10g000020	Apov1p23g033723	Am vs Ap
Amac10g000021	Apov1p23g033724	Am vs Ap
Amac10g000022	Apov1p23g033725	Am vs Ap
Amac10g000025	Apov1p23g033726	Am vs Ap
Amac10g000026	Apov1p23g033727	Am vs Ap
Amac10g000028	Apov1p23g033729	Am vs Ap
Amac10g000037	Apov1p23g033733	Am vs Ap
Amac10g000039	Apov1p23g033735	Am vs Ap
Amac10g000040	Apov1p23g033736	Am vs Ap
Amac10g000043	Apov1p23g033738	Am vs Ap
Amac10g000044	Apov1p23g033739	Am vs Ap
Amac10g000045	Apov1p23g033740	Am vs Ap
Amac10g000048	Apov1p23g033742	Am vs Ap
Amac10g000050	Apov1p23g033744	Am vs Ap
Amac10g000051	Apov1p19g029502	Am vs Ap
Amac10g000052	Apov1p23g033746	Am vs Ap
Amac10g000055	Apov1p23g033748	Am vs Ap
Amac10g000056	Apov1p23g033749	Am vs Ap
Amac10g000060	Apov1p23g033751	Am vs Ap
Amac10g000061	Apov1p23g033753	Am vs Ap
Amac10g000062	Apov1p23g033754	Am vs Ap
Amac10g000065	Apov1p23g033756	Am vs Ap
Amac10g000066	Apov1p19g029492	Am vs Ap
Amac10g000070	Apov1p23g033758	Am vs Ap
Amac10g000071	Apov1p23g033759	Am vs Ap
Amac10g000073	Apov1p23g033761	Am vs Ap
Amac10g000075	Apov1p23g033763	Am vs Ap
Amac10g000076	Apov1p23g033764	Am vs Ap
Amac10g000077	Apov1p23g033765	Am vs Ap
Amac10g000082	Apov1p23g033768	Am vs Ap
Amac10g000084	Apov1p23g033769	Am vs Ap
Amac10g000086	Apov1p23g033770	Am vs Ap
Amac10g000087	Apov1p23g033771	Am vs Ap
Amac10g000088	Apov1p23g033772	Am vs Ap
Amac10g000089	Apov1p23g033773	Am vs Ap
Amac10g000092	Apov1p19g029471	Am vs Ap
Amac10g000093	Apov1p23g033775	Am vs Ap
Amac10g000094	Apov1p23g033776	Am vs Ap
Amac10g000095	Apov1p23g033777	Am vs Ap
Amac10g000096	Apov1p23g033779	Am vs Ap
Amac10g000097	Apov1p19g029464	Am vs Ap
Amac10g000098	Apov1p23g033780	Am vs Ap
Amac10g000102	Apov1p19g029460	Am vs Ap
Amac10g000103	Apov1p23g033784	Am vs Ap
Amac10g000104	Apov1p23g033785	Am vs Ap
Amac10g000105	Apov1p23g033786	Am vs Ap
Amac10g000106	Apov1p23g033787	Am vs Ap
Amac10g000107	Apov1p23g033788	Am vs Ap
Amac10g000108	Apov1p23g033789	Am vs Ap
Amac10g000109	Apov1p23g033790	Am vs Ap
Amac10g000113	Apov1p23g033792	Am vs Ap
Amac10g000114	Apov1p23g033793	Am vs Ap
Amac10g000115	Apov1p23g033794	Am vs Ap
Amac10g000118	Apov1p23g033799	Am vs Ap
Amac10g000119	Apov1p23g033801	Am vs Ap
Amac10g000120	Apov1p23g033802	Am vs Ap
Amac10g000121	Apov1p23g033803	Am vs Ap
Amac10g000122	Apov1p23g033805	Am vs Ap
Amac10g000124	Apov1p23g033806	Am vs Ap
Amac10g000125	Apov1p23g033807	Am vs Ap
Amac10g000126	Apov1p23g033808	Am vs Ap
Amac10g000127	Apov1p23g033809	Am vs Ap
Amac10g000128	Apov1p23g033810	Am vs Ap
Amac10g000129	Apov1p23g033811	Am vs Ap
Amac10g000130	Apov1p23g033812	Am vs Ap
Amac10g000131	Apov1p23g033813	Am vs Ap
Amac10g000133	Apov1p23g033816	Am vs Ap
Amac10g000136	Apov1p23g033818	Am vs Ap
Amac10g000139	Apov1p23g033820	Am vs Ap
Amac10g000140	Apov1p23g033819	Am vs Ap
Amac10g000141	Apov1p23g033821	Am vs Ap
Amac10g000143	Apov1p23g033824	Am vs Ap
Amac10g000146	Apov1p23g033826	Am vs Ap
Amac10g000148	Apov1p23g033829	Am vs Ap
Amac10g000149	Apov1p23g033830	Am vs Ap
Amac10g000150	Apov1p23g033831	Am vs Ap
Amac10g000151	Apov1p23g033832	Am vs Ap
Amac10g000153	Apov1p23g033833	Am vs Ap
Amac10g000155	Apov1p23g033835	Am vs Ap
Amac10g000157	Apov1p23g033836	Am vs Ap
Amac10g000158	Apov1p23g033837	Am vs Ap
Amac10g000162	Apov1p23g033838	Am vs Ap
Amac10g000163	Apov1p23g033839	Am vs Ap
Amac10g000164	Apov1p23g033841	Am vs Ap
Amac10g000169	Apov1p23g033843	Am vs Ap
Amac10g000173	Apov1p23g033845	Am vs Ap
Amac10g000175	Apov1p23g033846	Am vs Ap
Amac10g000177	Apov1p23g033847	Am vs Ap
Amac10g000178	Apov1p23g033848	Am vs Ap
Amac10g000179	Apov1p23g033849	Am vs Ap
Amac10g000185	Apov1p23g033850	Am vs Ap
Amac10g000186	Apov1p23g033851	Am vs Ap
Amac10g000188	Apov1p23g033853	Am vs Ap
Amac10g000189	Apov1p23g033856	Am vs Ap
Amac10g000190	Apov1p23g033860	Am vs Ap
Amac10g000191	Apov1p23g033861	Am vs Ap
Amac10g000192	Apov1p23g033862	Am vs Ap
Amac10g000193	Apov1p23g033863	Am vs Ap
Amac10g000194	Apov1p23g033864	Am vs Ap
Amac10g000195	Apov1p23g033865	Am vs Ap
Amac10g000196	Apov1p23g033866	Am vs Ap
Amac10g000197	Apov1p23g033867	Am vs Ap
Amac10g000198	Apov1p23g033868	Am vs Ap
Amac10g000201	Apov1p23g033870	Am vs Ap
Amac10g000203	Apov1p23g033871	Am vs Ap
Amac10g000207	Apov1p23g033873	Am vs Ap
Amac10g000208	Apov1p23g033874	Am vs Ap
Amac10g000210	Apov1p23g033876	Am vs Ap
Amac10g000211	Apov1p19g029373	Am vs Ap
Amac10g000214	Apov1p23g033878	Am vs Ap
Amac10g000215	Apov1p23g033879	Am vs Ap
Amac10g000221	Apov1p23g033882	Am vs Ap
Amac10g000224	Apov1p23g033884	Am vs Ap
Amac10g000225	Apov1p23g033885	Am vs Ap
Amac10g000228	Apov1p23g033888	Am vs Ap
Amac10g000230	Apov1p23g033889	Am vs Ap
Amac10g000232	Apov1p23g033891	Am vs Ap
Amac10g000233	Apov1p23g033892	Am vs Ap
Amac10g000234	Apov1p23g033893	Am vs Ap
Amac10g000235	Apov1p23g033894	Am vs Ap
Amac10g000236	Apov1p23g033895	Am vs Ap
Amac10g000237	Apov1p23g033898	Am vs Ap
Amac10g000238	Apov1p23g033899	Am vs Ap
Amac10g000239	Apov1p23g033900	Am vs Ap
Amac10g000240	Apov1p23g033901	Am vs Ap
Amac10g000241	Apov1p23g033902	Am vs Ap
Amac10g000242	Apov1p23g033903	Am vs Ap
Amac10g000243	Apov1p23g033905	Am vs Ap
Amac10g000244	Apov1p23g033906	Am vs Ap
Amac10g000246	Apov1p23g033907	Am vs Ap
Amac10g000247	Apov1p23g033908	Am vs Ap
Amac10g000249	Apov1p23g033909	Am vs Ap
Amac10g000251	Apov1p23g033910	Am vs Ap
Amac10g000252	Apov1p23g033911	Am vs Ap
Amac10g000253	Apov1p23g033912	Am vs Ap
Amac10g000255	Apov1p23g033913	Am vs Ap
Amac10g000256	Apov1p23g033914	Am vs Ap
Amac10g000257	Apov1p23g033915	Am vs Ap
Amac10g000259	Apov1p23g033916	Am vs Ap
Amac10g000260	Apov1p23g033917	Am vs Ap
Amac10g000261	Apov1p23g033918	Am vs Ap
Amac10g000263	Apov1p23g033921	Am vs Ap
Amac10g000264	Apov1p23g033922	Am vs Ap
Amac10g000266	Apov1p23g033923	Am vs Ap
Amac10g000268	Apov1p23g033924	Am vs Ap
Amac10g000269	Apov1p23g033925	Am vs Ap
Amac10g000272	Apov1p23g033926	Am vs Ap
Amac10g000273	Apov1p23g033927	Am vs Ap
Amac10g000274	Apov1p23g033928	Am vs Ap
Amac10g000275	Apov1p23g033929	Am vs Ap
Amac10g000276	Apov1p23g033930	Am vs Ap
Amac10g000277	Apov1p23g033931	Am vs Ap
Amac10g000279	Apov1p23g033932	Am vs Ap
Amac10g000281	Apov1p23g033933	Am vs Ap
Amac10g000282	Apov1p23g033934	Am vs Ap
Amac10g000283	Apov1p23g033935	Am vs Ap
Amac10g000284	Apov1p23g033936	Am vs Ap
Amac10g000285	Apov1p23g033937	Am vs Ap
Amac10g000286	Apov1p23g033938	Am vs Ap
Amac10g000287	Apov1p23g033939	Am vs Ap
Amac10g000288	Apov1p23g033940	Am vs Ap
Amac10g000289	Apov1p23g033941	Am vs Ap
Amac10g000290	Apov1p23g033942	Am vs Ap
Amac10g000291	Apov1p23g033943	Am vs Ap
Amac10g000293	Apov1p23g033945	Am vs Ap
Amac10g000294	Apov1p23g033946	Am vs Ap
Amac10g000295	Apov1p23g033947	Am vs Ap
Amac10g000296	Apov1p23g033948	Am vs Ap
Amac10g000300	Apov1p23g033951	Am vs Ap
Amac10g000301	Apov1p23g033952	Am vs Ap
Amac10g000303	Apov1p23g033954	Am vs Ap
Amac10g000304	Apov1p23g033955	Am vs Ap
Amac10g000306	Apov1p23g033957	Am vs Ap
Amac10g000308	Apov1p23g033959	Am vs Ap
Amac10g000309	Apov1p23g033961	Am vs Ap
Amac10g000313	Apov1p23g033963	Am vs Ap
Amac10g000314	Apov1p23g033964	Am vs Ap
Amac10g000315	Apov1p23g033965	Am vs Ap
Amac10g000316	Apov1p23g033966	Am vs Ap
Amac10g000323	Apov1p23g033970	Am vs Ap
Amac10g000327	Apov1p23g033972	Am vs Ap
Amac10g000328	Apov1p23g033973	Am vs Ap
Amac10g000330	Apov1p19g029277	Am vs Ap
Amac10g000332	Apov1p23g033976	Am vs Ap
Amac10g000334	Apov1p23g033978	Am vs Ap
Amac10g000335	Apov1p23g033980	Am vs Ap
Amac10g000336	Apov1p23g033981	Am vs Ap
Amac10g000337	Apov1p23g033982	Am vs Ap
Amac10g000338	Apov1p19g029264	Am vs Ap
Amac10g000339	Apov1p23g033983	Am vs Ap
Amac10g000344	Apov1p23g033985	Am vs Ap
Amac10g000349	Apov1p23g033991	Am vs Ap
Amac10g000352	Apov1p23g033993	Am vs Ap
Amac10g000353	Apov1p23g033994	Am vs Ap
Amac10g000354	Apov1p23g033995	Am vs Ap
Amac10g000357	Apov1p23g033997	Am vs Ap
Amac10g000358	Apov1p23g033998	Am vs Ap
Amac10g000360	Apov1p23g034000	Am vs Ap
Amac10g000362	Apov1p23g034002	Am vs Ap
Amac10g000364	Apov1p23g034004	Am vs Ap
Amac10g000365	Apov1p23g034005	Am vs Ap
Amac10g000366	Apov1p23g034006	Am vs Ap
Amac10g000367	Apov1p23g034010	Am vs Ap
Amac10g000371	Apov1p23g034011	Am vs Ap
Amac10g000373	Apov1p23g034013	Am vs Ap
Amac10g000374	Apov1p23g034015	Am vs Ap
Amac10g000375	Apov1p23g034016	Am vs Ap
Amac10g000376	Apov1p23g034021	Am vs Ap
Amac10g000377	Apov1p23g034022	Am vs Ap
Amac10g000378	Apov1p23g034023	Am vs Ap
Amac10g000380	Apov1p23g034024	Am vs Ap
Amac10g000381	Apov1p23g034025	Am vs Ap
Amac10g000388	Apov1p23g034026	Am vs Ap
Amac10g000389	Apov1p23g034027	Am vs Ap
Amac10g000390	Apov1p23g034029	Am vs Ap
Amac10g000392	Apov1p23g034030	Am vs Ap
Amac10g000394	Apov1p23g034031	Am vs Ap
Amac10g000395	Apov1p23g034032	Am vs Ap
Amac10g000398	Apov1p23g034033	Am vs Ap
Amac10g000399	Apov1p23g034034	Am vs Ap
Amac10g000400	Apov1p23g034036	Am vs Ap
Amac10g000402	Apov1p23g034038	Am vs Ap
Amac10g000403	Apov1p23g034039	Am vs Ap
Amac10g000404	Apov1p23g034041	Am vs Ap
Amac10g000405	Apov1p23g034042	Am vs Ap
Amac10g000406	Apov1p23g034043	Am vs Ap
Amac10g000407	Apov1p23g034044	Am vs Ap
Amac10g000409	Apov1p23g034045	Am vs Ap
Amac10g000412	Apov1p23g034049	Am vs Ap
Amac10g000413	Apov1p23g034050	Am vs Ap
Amac10g000417	Apov1p23g034052	Am vs Ap
Amac10g000419	Apov1p23g034053	Am vs Ap
Amac10g000420	Apov1p23g034054	Am vs Ap
Amac10g000421	Apov1p23g034055	Am vs Ap
Amac10g000422	Apov1p23g034056	Am vs Ap
Amac10g000425	Apov1p23g034058	Am vs Ap
Amac10g000426	Apov1p23g034059	Am vs Ap
Amac10g000428	Apov1p23g034060	Am vs Ap
Amac10g000429	Apov1p23g034061	Am vs Ap
Amac10g000431	Apov1p23g034064	Am vs Ap
Amac10g000434	Apov1p23g034066	Am vs Ap
Amac10g000435	Apov1p23g034067	Am vs Ap
Amac10g000436	Apov1p23g034068	Am vs Ap
Amac10g000437	Apov1p23g034069	Am vs Ap
Amac10g000440	Apov1p23g034072	Am vs Ap
Amac10g000444	Apov1p23g034076	Am vs Ap
Amac10g000449	Apov1p23g034077	Am vs Ap
Amac10g000450	Apov1p23g034078	Am vs Ap
Amac10g000451	Apov1p23g034083	Am vs Ap
Amac10g000452	Apov1p23g034087	Am vs Ap
Amac10g000454	Apov1p23g034088	Am vs Ap
Amac10g000455	Apov1p23g034089	Am vs Ap
Amac10g000456	Apov1p23g034090	Am vs Ap
Amac10g000457	Apov1p23g034094	Am vs Ap
Amac10g000459	Apov1p23g034095	Am vs Ap
Amac10g000460	Apov1p23g034096	Am vs Ap
Amac10g000461	Apov1p23g034097	Am vs Ap
Amac10g000465	Apov1p23g034100	Am vs Ap
Amac10g000466	Apov1p23g034101	Am vs Ap
Amac10g000468	Apov1p23g034102	Am vs Ap
Amac10g000469	Apov1p23g034103	Am vs Ap
Amac10g000470	Apov1p23g034104	Am vs Ap
Amac10g000471	Apov1p23g034105	Am vs Ap
Amac10g000472	Apov1p23g034107	Am vs Ap
Amac10g000473	Apov1p23g034108	Am vs Ap
Amac10g000474	Apov1p23g034109	Am vs Ap
Amac10g000480	Apov1p23g034120	Am vs Ap
Amac10g000485	Apov1p23g034122	Am vs Ap
Amac10g000489	Apov1p23g034123	Am vs Ap
Amac10g000491	Apov1p23g034124	Am vs Ap
Amac10g000493	Apov1p23g034125	Am vs Ap
Amac10g000494	Apov1p23g034126	Am vs Ap
Amac10g000495	Apov1p23g034127	Am vs Ap
Amac10g000496	Apov1p23g034128	Am vs Ap
Amac10g000497	Apov1p23g034129	Am vs Ap
Amac10g000498	Apov1p23g034130	Am vs Ap
Amac10g000499	Apov1p23g034132	Am vs Ap
Amac10g000504	Apov1p23g034134	Am vs Ap
Amac10g000506	Apov1p23g034137	Am vs Ap
Amac10g000510	Apov1p23g034139	Am vs Ap
Amac10g000511	Apov1p19g029139	Am vs Ap
Amac10g000512	Apov1p23g034141	Am vs Ap
Amac10g000513	Apov1p23g034142	Am vs Ap
Amac10g000514	Apov1p23g034144	Am vs Ap
Amac10g000515	Apov1p23g034145	Am vs Ap
Amac10g000516	Apov1p23g034147	Am vs Ap
Amac10g000517	Apov1p23g034148	Am vs Ap
Amac10g000518	Apov1p23g034149	Am vs Ap
Amac10g000519	Apov1p23g034150	Am vs Ap
Amac10g000521	Apov1p23g034151	Am vs Ap
Amac10g000522	Apov1p23g034152	Am vs Ap
Amac10g000523	Apov1p23g034153	Am vs Ap
Amac10g000524	Apov1p23g034154	Am vs Ap
Amac10g000526	Apov1p23g034156	Am vs Ap
Amac10g000527	Apov1p23g034157	Am vs Ap
Amac10g000528	Apov1p23g034159	Am vs Ap
Amac10g000529	Apov1p23g034160	Am vs Ap
Amac10g000530	Apov1p23g034161	Am vs Ap
Amac10g000535	Apov1p23g034164	Am vs Ap
Amac10g000545	Apov1p23g034177	Am vs Ap
Amac10g000547	Apov1p23g034178	Am vs Ap
Amac10g000548	Apov1p23g034179	Am vs Ap
Amac10g000549	Apov1p23g034180	Am vs Ap
Amac10g000550	Apov1p23g034181	Am vs Ap
Amac10g000552	Apov1p23g034182	Am vs Ap
Amac10g000555	Apov1p23g034187	Am vs Ap
Amac10g000556	Apov1p23g034188	Am vs Ap
Amac10g000557	Apov1p23g034189	Am vs Ap
Amac10g000558	Apov1p23g034190	Am vs Ap
Amac10g000559	Apov1p19g029103	Am vs Ap
Amac10g000560	Apov1p23g034191	Am vs Ap
Amac10g000562	Apov1p23g034192	Am vs Ap
Amac10g000565	Apov1p23g034193	Am vs Ap
Amac10g000566	Apov1p23g034194	Am vs Ap
Amac10g000567	Apov1p26g038726	Am vs Ap
Amac10g000569	Apov1p19g029094	Am vs Ap
Amac10g000572	Apov1p23g034195	Am vs Ap
Amac10g000573	Apov1p23g034196	Am vs Ap
Amac10g000579	Apov1p23g034199	Am vs Ap
Amac10g000583	Apov1p23g034201	Am vs Ap
Amac10g000584	Apov1p23g034202	Am vs Ap
Amac10g000585	Apov1p23g034203	Am vs Ap
Amac10g000588	Apov1p23g034205	Am vs Ap
Amac10g000592	Apov1p23g034207	Am vs Ap
Amac10g000595	Apov1p23g034209	Am vs Ap
Amac10g000596	Apov1p23g034210	Am vs Ap
Amac10g000597	Apov1p23g034212	Am vs Ap
Amac10g000598	Apov1p23g034213	Am vs Ap
Amac10g000600	Apov1p23g034215	Am vs Ap
Amac10g000602	Apov1p23g034216	Am vs Ap
Amac10g000605	Apov1p23g034217	Am vs Ap
Amac10g000606	Apov1p23g034218	Am vs Ap
Amac10g000608	Apov1p23g034219	Am vs Ap
Amac10g000609	Apov1p23g034221	Am vs Ap
Amac10g000611	Apov1p23g034222	Am vs Ap
Amac10g000614	Apov1p23g034226	Am vs Ap
Amac10g000615	Apov1p23g034225	Am vs Ap
Amac10g000616	Apov1p23g034227	Am vs Ap
Amac10g000617	Apov1p23g034230	Am vs Ap
Amac10g000618	Apov1p23g034232	Am vs Ap
Amac10g000620	Apov1p23g034234	Am vs Ap
Amac10g000621	Apov1p23g034235	Am vs Ap
Amac10g000623	Apov1p23g034236	Am vs Ap
Amac10g000624	Apov1p23g034237	Am vs Ap
Amac10g000625	Apov1p23g034238	Am vs Ap
Amac10g000626	Apov1p23g034239	Am vs Ap
Amac10g000627	Apov1p23g034240	Am vs Ap
Amac10g000631	Apov1p23g034242	Am vs Ap
Amac10g000632	Apov1p19g029052	Am vs Ap
Amac10g000633	Apov1p23g034243	Am vs Ap
Amac10g000637	Apov1p23g034244	Am vs Ap
Amac10g000639	Apov1p23g034245	Am vs Ap
Amac10g000640	Apov1p23g034246	Am vs Ap
Amac10g000641	Apov1p23g034247	Am vs Ap
Amac10g000645	Apov1p23g034253	Am vs Ap
Amac10g000646	Apov1p23g034256	Am vs Ap
Amac10g000651	Apov1p23g034258	Am vs Ap
Amac10g000652	Apov1p23g034259	Am vs Ap
Amac10g000653	Apov1p23g034260	Am vs Ap
Amac10g000654	Apov1p23g034261	Am vs Ap
Amac10g000656	Apov1p23g034263	Am vs Ap
Amac10g000657	Apov1p23g034264	Am vs Ap
Amac10g000660	Apov1p23g034266	Am vs Ap
Amac10g000661	Apov1p23g034267	Am vs Ap
Amac10g000662	Apov1p23g034268	Am vs Ap
Amac10g000663	Apov1p23g034269	Am vs Ap
Amac10g000664	Apov1p23g034271	Am vs Ap
Amac10g000665	Apov1p23g034272	Am vs Ap
Amac10g000666	Apov1p23g034273	Am vs Ap
Amac10g000667	Apov1p23g034274	Am vs Ap
Amac10g000668	Apov1p23g034275	Am vs Ap
Amac10g000669	Apov1p23g034278	Am vs Ap
Amac10g000673	Apov1p23g034281	Am vs Ap
Amac10g000674	Apov1p23g034282	Am vs Ap
Amac10g000676	Apov1p23g034283	Am vs Ap
Amac10g000677	Apov1p23g034284	Am vs Ap
Amac10g000678	Apov1p23g034285	Am vs Ap
Amac10g000679	Apov1p23g034286	Am vs Ap
Amac10g000680	Apov1p23g034287	Am vs Ap
Amac10g000681	Apov1p23g034289	Am vs Ap
Amac10g000682	Apov1p23g034290	Am vs Ap
Amac10g000683	Apov1p23g034291	Am vs Ap
Amac10g000685	Apov1p23g034293	Am vs Ap
Amac10g000687	Apov1p23g034295	Am vs Ap
Amac10g000692	Apov1p23g034297	Am vs Ap
Amac10g000700	Apov1p23g034300	Am vs Ap
Amac10g000701	Apov1p23g034301	Am vs Ap
Amac10g000707	Apov1p23g034305	Am vs Ap
Amac10g000708	Apov1p23g034306	Am vs Ap
Amac10g000709	Apov1p23g034307	Am vs Ap
Amac10g000711	Apov1p23g034310	Am vs Ap
Amac10g000712	Apov1p23g034311	Am vs Ap
Amac10g000714	Apov1p23g034313	Am vs Ap
Amac10g000715	Apov1p23g034314	Am vs Ap
Amac10g000716	Apov1p23g034315	Am vs Ap
Amac10g000717	Apov1p23g034316	Am vs Ap
Amac10g000718	Apov1p23g034317	Am vs Ap
Amac10g000719	Apov1p23g034319	Am vs Ap
Amac10g000720	Apov1p23g034320	Am vs Ap
Amac10g000725	Apov1p23g034323	Am vs Ap
Amac10g000729	Apov1p19g028951	Am vs Ap
Amac10g000731	Apov1p23g034328	Am vs Ap
Amac10g000732	Apov1p23g034329	Am vs Ap
Amac10g000733	Apov1p23g034330	Am vs Ap
Amac10g000735	Apov1p23g034331	Am vs Ap
Amac10g000736	Apov1p19g028959	Am vs Ap
Amac10g000739	Apov1p23g034332	Am vs Ap
Amac10g000740	Apov1p23g034333	Am vs Ap
Amac10g000741	Apov1p23g034334	Am vs Ap
Amac10g000743	Apov1p23g034335	Am vs Ap
Amac10g000744	Apov1p23g034336	Am vs Ap
Amac10g000745	Apov1p19g028964	Am vs Ap
Amac10g000746	Apov1p23g034338	Am vs Ap
Amac10g000748	Apov1p23g034340	Am vs Ap
Amac10g000749	Apov1p23g034341	Am vs Ap
Amac10g000750	Apov1p23g034343	Am vs Ap
Amac10g000751	Apov1p23g034344	Am vs Ap
Amac10g000754	Apov1p23g034346	Am vs Ap
Amac10g000755	Apov1p23g034347	Am vs Ap
Amac10g000758	Apov1p23g034351	Am vs Ap
Amac10g000759	Apov1p23g034352	Am vs Ap
Amac10g000762	Apov1p23g034355	Am vs Ap
Amac10g000764	Apov1p23g034356	Am vs Ap
Amac10g000765	Apov1p23g034357	Am vs Ap
Amac10g000766	Apov1p23g034358	Am vs Ap
Amac10g000767	Apov1p23g034359	Am vs Ap
Amac10g000769	Apov1p23g034361	Am vs Ap
Amac10g000771	Apov1p23g034362	Am vs Ap
Amac10g000773	Apov1p23g034363	Am vs Ap
Amac10g000774	Apov1p23g034364	Am vs Ap
Amac10g000778	Apov1p23g034366	Am vs Ap
Amac10g000779	Apov1p23g034367	Am vs Ap
Amac10g000780	Apov1p23g034368	Am vs Ap
Amac10g000781	Apov1p23g034369	Am vs Ap
Amac10g000782	Apov1p23g034370	Am vs Ap
Amac10g000783	Apov1p23g034371	Am vs Ap
Amac10g000784	Apov1p23g034372	Am vs Ap
Amac10g000789	Apov1p23g034376	Am vs Ap
Amac10g000790	Apov1p23g034377	Am vs Ap
Amac10g000791	Apov1p23g034378	Am vs Ap
Amac10g000792	Apov1p23g034379	Am vs Ap
Amac10g000793	Apov1p23g034380	Am vs Ap
Amac10g000794	Apov1p23g034381	Am vs Ap
Amac10g000796	Apov1p23g034382	Am vs Ap
Amac10g000797	Apov1p23g034384	Am vs Ap
Amac10g000801	Apov1p23g034393	Am vs Ap
Amac10g000803	Apov1p23g034394	Am vs Ap
Amac10g000804	Apov1p23g034396	Am vs Ap
Amac10g000806	Apov1p23g034399	Am vs Ap
Amac10g000807	Apov1p19g028901	Am vs Ap
Amac10g000808	Apov1p23g034400	Am vs Ap
Amac10g000810	Apov1p23g034401	Am vs Ap
Amac10g000811	Apov1p23g034402	Am vs Ap
Amac10g000812	Apov1p23g034403	Am vs Ap
Amac10g000813	Apov1p23g034406	Am vs Ap
Amac10g000814	Apov1p23g034407	Am vs Ap
Amac10g000815	Apov1p23g034408	Am vs Ap
Amac10g000817	Apov1p23g034411	Am vs Ap
Amac10g000818	Apov1p23g034413	Am vs Ap
Amac10g000819	Apov1p23g034414	Am vs Ap
Amac10g000820	Apov1p23g034415	Am vs Ap
Amac10g000821	Apov1p23g034416	Am vs Ap
Amac10g000822	Apov1p23g034417	Am vs Ap
Amac10g000825	Apov1p23g034421	Am vs Ap
Amac10g000827	Apov1p23g034422	Am vs Ap
Amac10g000829	Apov1p23g034423	Am vs Ap
Amac10g000832	Apov1p23g034426	Am vs Ap
Amac10g000833	Apov1p23g034428	Am vs Ap
Amac10g000834	Apov1p23g034429	Am vs Ap
Amac10g000835	Apov1p23g034430	Am vs Ap
Amac10g000837	Apov1p23g034432	Am vs Ap
Amac10g000838	Apov1p23g034434	Am vs Ap
Amac10g000840	Apov1p23g034439	Am vs Ap
Amac10g000841	Apov1p23g034440	Am vs Ap
Amac10g000845	Apov1p23g034443	Am vs Ap
Amac10g000846	Apov1p23g034444	Am vs Ap
Amac10g000847	Apov1p23g034445	Am vs Ap
Amac10g000848	Apov1p23g034447	Am vs Ap
Amac10g000849	Apov1p23g034448	Am vs Ap
Amac10g000850	Apov1p23g034449	Am vs Ap
Amac10g000851	Apov1p23g034450	Am vs Ap
Amac10g000852	Apov1p23g034453	Am vs Ap
Amac10g000854	Apov1p23g034454	Am vs Ap
Amac10g000856	Apov1p23g034455	Am vs Ap
Amac10g000857	Apov1p23g034456	Am vs Ap
Amac10g000858	Apov1p23g034458	Am vs Ap
Amac10g000859	Apov1p23g034459	Am vs Ap
Amac10g000860	Apov1p23g034460	Am vs Ap
Amac10g000861	Apov1p23g034461	Am vs Ap
Amac10g000863	Apov1p23g034465	Am vs Ap
Amac10g000864	Apov1p23g034466	Am vs Ap
Amac10g000865	Apov1p23g034467	Am vs Ap
Amac10g000866	Apov1p23g034470	Am vs Ap
Amac10g000867	Apov1p23g034471	Am vs Ap
Amac10g000868	Apov1p23g034472	Am vs Ap
Amac10g000870	Apov1p23g034474	Am vs Ap
Amac10g000872	Apov1p23g034476	Am vs Ap
Amac10g000873	Apov1p23g034477	Am vs Ap
Amac10g000874	Apov1p23g034479	Am vs Ap
Amac10g000875	Apov1p23g034481	Am vs Ap
Amac10g000876	Apov1p23g034483	Am vs Ap
Amac10g000877	Apov1p23g034484	Am vs Ap
Amac10g000879	Apov1p19g028822	Am vs Ap
Amac10g000881	Apov1p23g034488	Am vs Ap
Amac10g000882	Apov1p23g034489	Am vs Ap
Amac10g000883	Apov1p23g034490	Am vs Ap
Amac10g000884	Apov1p23g034491	Am vs Ap
Amac10g000887	Apov1p23g034494	Am vs Ap
Amac10g000888	Apov1p23g034495	Am vs Ap
Amac10g000889	Apov1p23g034496	Am vs Ap
Amac10g000890	Apov1p23g034497	Am vs Ap
Amac10g000892	Apov1p23g034500	Am vs Ap
Amac10g000894	Apov1p23g034502	Am vs Ap
Amac10g000896	Apov1p23g034503	Am vs Ap
Amac10g000897	Apov1p23g034504	Am vs Ap
Amac10g000899	Apov1p23g034505	Am vs Ap
Amac10g000900	Apov1p23g034507	Am vs Ap
Amac10g000901	Apov1p23g034508	Am vs Ap
Amac10g000902	Apov1p23g034510	Am vs Ap
Amac10g000904	Apov1p23g034511	Am vs Ap
Amac10g000905	Apov1p23g034512	Am vs Ap
Amac10g000906	Apov1p23g034513	Am vs Ap
Amac10g000910	Apov1p23g034515	Am vs Ap
Amac10g000911	Apov1p23g034516	Am vs Ap
Amac10g000912	Apov1p23g034517	Am vs Ap
Amac10g000913	Apov1p23g034518	Am vs Ap
Amac10g000914	Apov1p19g028751	Am vs Ap
Amac10g000915	Apov1p23g034519	Am vs Ap
Amac10g000916	Apov1p23g034520	Am vs Ap
Amac10g000917	Apov1p23g034521	Am vs Ap
Amac10g000918	Apov1p23g034523	Am vs Ap
Amac10g000922	Apov1p23g034524	Am vs Ap
Amac10g000924	Apov1p23g034525	Am vs Ap
Amac10g000928	Apov1p23g034529	Am vs Ap
Amac10g000930	Apov1p23g034530	Am vs Ap
Amac10g000931	Apov1p23g034531	Am vs Ap
Amac10g000932	Apov1p23g034532	Am vs Ap
Amac10g000933	Apov1p23g034533	Am vs Ap
Amac10g000934	Apov1p23g034534	Am vs Ap
Amac10g000935	Apov1p23g034537	Am vs Ap
Amac10g000936	Apov1p23g034538	Am vs Ap
Amac10g000937	Apov1p23g034540	Am vs Ap
Amac10g000938	Apov1p23g034541	Am vs Ap
Amac10g000946	Apov1p23g034547	Am vs Ap
Amac10g000950	Apov1p23g034548	Am vs Ap
Amac10g000951	Apov1p23g034550	Am vs Ap
Amac10g000952	Apov1p23g034551	Am vs Ap
Amac10g000953	Apov1p23g034552	Am vs Ap
Amac10g000954	Apov1p23g034553	Am vs Ap
Amac10g000955	Apov1p23g034555	Am vs Ap
Amac10g000956	Apov1p23g034557	Am vs Ap
Amac10g000957	Apov1p23g034558	Am vs Ap
Amac10g000958	Apov1p23g034559	Am vs Ap
Amac10g000960	Apov1p23g034560	Am vs Ap
Amac10g000961	Apov1p23g034561	Am vs Ap
Amac10g000963	Apov1p23g034563	Am vs Ap
Amac10g000964	Apov1p23g034564	Am vs Ap
Amac10g000965	Apov1p23g034565	Am vs Ap
Amac10g000966	Apov1p23g034566	Am vs Ap
Amac10g000968	Apov1p23g034567	Am vs Ap
Amac10g000970	Apov1p23g034569	Am vs Ap
Amac10g000971	Apov1p23g034570	Am vs Ap
Amac10g000972	Apov1p23g034571	Am vs Ap
Amac10g000975	Apov1p23g034573	Am vs Ap
Amac10g000976	Apov1p23g034574	Am vs Ap
Amac10g000979	Apov1p23g034577	Am vs Ap
Amac10g000980	Apov1p23g034578	Am vs Ap
Amac10g000981	Apov1p23g034579	Am vs Ap
Amac10g000982	Apov1p23g034580	Am vs Ap
Amac10g000987	Apov1p23g034584	Am vs Ap
Amac10g000988	Apov1p23g034585	Am vs Ap
Amac10g000990	Apov1p23g034587	Am vs Ap
Amac10g000991	Apov1p23g034588	Am vs Ap
Amac10g000992	Apov1p23g034589	Am vs Ap
Amac10g000993	Apov1p23g034590	Am vs Ap
Amac10g000995	Apov1p23g034591	Am vs Ap
Amac10g000996	Apov1p23g034592	Am vs Ap
Amac10g001001	Apov1p23g034595	Am vs Ap
Amac10g001002	Apov1p19g028683	Am vs Ap
Amac10g001003	Apov1p23g034597	Am vs Ap
Amac10g001004	Apov1p23g034598	Am vs Ap
Amac10g001005	Apov1p23g034599	Am vs Ap
Amac10g001006	Apov1p23g034603	Am vs Ap
Amac10g001007	Apov1p23g034604	Am vs Ap
Amac10g001008	Apov1p23g034605	Am vs Ap
Amac10g001014	Apov1p23g034612	Am vs Ap
Amac10g001015	Apov1p23g034615	Am vs Ap
Amac10g001016	Apov1p23g034616	Am vs Ap
Amac10g001018	Apov1p23g034617	Am vs Ap
Amac10g001021	Apov1p23g034621	Am vs Ap
Amac10g001022	Apov1p23g034623	Am vs Ap
Amac10g001023	Apov1p23g034624	Am vs Ap
Amac10g001024	Apov1p23g034625	Am vs Ap
Amac10g001025	Apov1p23g034627	Am vs Ap
Amac10g001028	Apov1p23g034628	Am vs Ap
Amac10g001030	Apov1p23g034629	Am vs Ap
Amac10g001031	Apov1p23g034630	Am vs Ap
Amac10g001032	Apov1p23g034631	Am vs Ap
Amac10g001034	Apov1p23g034632	Am vs Ap
Amac10g001038	Apov1p23g034634	Am vs Ap
Amac10g001039	Apov1p23g034635	Am vs Ap
Amac10g001040	Apov1p23g034636	Am vs Ap
Amac10g001041	Apov1p23g034637	Am vs Ap
Amac10g001043	Apov1p23g034638	Am vs Ap
Amac10g001044	Apov1p23g034640	Am vs Ap
Amac10g001045	Apov1p23g034641	Am vs Ap
Amac10g001047	Apov1p23g034642	Am vs Ap
Amac10g001048	Apov1p23g034644	Am vs Ap
Amac10g001049	Apov1p23g034645	Am vs Ap
Amac10g001052	Apov1p23g034650	Am vs Ap
Amac10g001055	Apov1p19g028641	Am vs Ap
Amac10g001058	Apov1p23g034660	Am vs Ap
Amac10g001059	Apov1p23g034663	Am vs Ap
Amac10g001061	Apov1p23g034664	Am vs Ap
Amac10g001062	Apov1p23g034665	Am vs Ap
Amac10g001064	Apov1p23g034667	Am vs Ap
Amac10g001067	Apov1p23g034673	Am vs Ap
Amac10g001070	Apov1p23g034678	Am vs Ap
Amac10g001071	Apov1p23g034679	Am vs Ap
Amac10g001073	Apov1p23g034681	Am vs Ap
Amac10g001074	Apov1p23g034682	Am vs Ap
Amac10g001075	Apov1p23g034683	Am vs Ap
Amac10g001076	Apov1p23g034686	Am vs Ap
Amac10g001077	Apov1p13g018089	Am vs Ap
Amac10g001078	Apov1p23g034687	Am vs Ap
Amac10g001081	Apov1p23g034689	Am vs Ap
Amac10g001082	Apov1p23g034690	Am vs Ap
Amac10g001083	Apov1p23g034692	Am vs Ap
Amac10g001084	Apov1p23g034693	Am vs Ap
Amac10g001087	Apov1p23g034696	Am vs Ap
Amac10g001092	Apov1p23g034698	Am vs Ap
Amac10g001093	Apov1p23g034700	Am vs Ap
Amac10g001094	Apov1p23g034701	Am vs Ap
Amac10g001095	Apov1p23g034703	Am vs Ap
Amac10g001100	Apov1p23g034707	Am vs Ap
Amac10g001101	Apov1p23g034708	Am vs Ap
Amac10g001102	Apov1p23g034709	Am vs Ap
Amac10g001103	Apov1p23g034710	Am vs Ap
Amac10g001104	Apov1p23g034711	Am vs Ap
Amac10g001109	Apov1p23g034715	Am vs Ap
Amac10g001112	Apov1p23g034718	Am vs Ap
Amac10g001113	Apov1p23g034719	Am vs Ap
Amac10g001114	Apov1p23g034721	Am vs Ap
Amac10g001118	Apov1p23g034723	Am vs Ap
Amac10g001122	Apov1p23g034726	Am vs Ap
Amac10g001134	Apov1p23g034727	Am vs Ap
Amac10g001136	Apov1p23g034728	Am vs Ap
Amac10g001137	Apov1p23g034729	Am vs Ap
Amac10g001142	Apov1p23g034731	Am vs Ap
Amac10g001145	Apov1p23g034733	Am vs Ap
Amac10g001147	Apov1p23g034734	Am vs Ap
Amac10g001153	Apov1p23g034738	Am vs Ap
Amac10g001154	Apov1p23g034739	Am vs Ap
Amac10g001156	Apov1p23g034742	Am vs Ap
Amac10g001158	Apov1p23g034744	Am vs Ap
Amac10g001159	Apov1p23g034745	Am vs Ap
Amac10g001164	Apov1p13g018138	Am vs Ap
Amac10g001165	Apov1p23g034887	Am vs Ap
Amac10g001166	Apov1p23g034886	Am vs Ap
Amac10g001167	Apov1p23g034882	Am vs Ap
Amac10g001168	Apov1p23g034881	Am vs Ap
Amac10g001170	Apov1p23g034880	Am vs Ap
Amac10g001172	Apov1p23g034879	Am vs Ap
Amac10g001173	Apov1p23g034878	Am vs Ap
Amac10g001176	Apov1p23g034876	Am vs Ap
Amac10g001177	Apov1p23g034875	Am vs Ap
Amac10g001180	Apov1p23g034874	Am vs Ap
Amac10g001181	Apov1p23g034873	Am vs Ap
Amac10g001184	Apov1p23g034868	Am vs Ap
Amac10g001185	Apov1p23g034867	Am vs Ap
Amac10g001188	Apov1p23g034862	Am vs Ap
Amac10g001190	Apov1p23g034858	Am vs Ap
Amac10g001192	Apov1p23g034855	Am vs Ap
Amac10g001193	Apov1p23g034854	Am vs Ap
Amac10g001195	Apov1p23g034852	Am vs Ap
Amac10g001196	Apov1p23g034850	Am vs Ap
Amac10g001197	Apov1p23g034849	Am vs Ap
Amac10g001199	Apov1p23g034847	Am vs Ap
Amac10g001201	Apov1p23g034846	Am vs Ap
Amac10g001203	Apov1p23g034845	Am vs Ap
Amac10g001207	Apov1p23g034837	Am vs Ap
Amac10g001208	Apov1p23g034836	Am vs Ap
Amac10g001209	Apov1p23g034833	Am vs Ap
Amac10g001212	Apov1p23g034831	Am vs Ap
Amac10g001213	Apov1p23g034830	Am vs Ap
Amac10g001214	Apov1p23g034829	Am vs Ap
Amac10g001218	Apov1p23g034826	Am vs Ap
Amac10g001220	Apov1p23g034821	Am vs Ap
Amac10g001221	Apov1p23g034818	Am vs Ap
Amac10g001223	Apov1p23g034817	Am vs Ap
Amac10g001227	Apov1p23g034816	Am vs Ap
Amac10g001230	Apov1p23g034814	Am vs Ap
Amac10g001231	Apov1p23g034813	Am vs Ap
Amac10g001234	Apov1p23g034808	Am vs Ap
Amac10g001235	Apov1p23g034807	Am vs Ap
Amac10g001238	Apov1p23g034803	Am vs Ap
Amac10g001239	Apov1p23g034802	Am vs Ap
Amac10g001240	Apov1p23g034799	Am vs Ap
Amac10g001241	Apov1p13g018210	Am vs Ap
Amac10g001243	Apov1p23g034797	Am vs Ap
Amac10g001245	Apov1p23g034794	Am vs Ap
Amac10g001246	Apov1p23g034793	Am vs Ap
Amac10g001253	Apov1p13g018227	Am vs Ap
Amac10g001254	Apov1p23g034783	Am vs Ap
Amac10g001256	Apov1p23g034778	Am vs Ap
Amac10g001270	Apov1p23g034772	Am vs Ap
Amac10g001272	Apov1p23g034763	Am vs Ap
Amac10g001275	Apov1p23g034761	Am vs Ap
Amac10g001276	Apov1p23g034759	Am vs Ap
Amac10g001280	Apov1p23g034756	Am vs Ap
Amac10g001284	Apov1p23g034749	Am vs Ap
Amac10g001285	Apov1p23g034748	Am vs Ap
Amac10g001290	Apov1p13g018239	Am vs Ap
Amac10g001295	Apov1p23g034957	Am vs Ap
Amac10g001302	Apov1p23g034938	Am vs Ap
Amac10g001303	Apov1p23g034937	Am vs Ap
Amac10g001305	Apov1p23g034920	Am vs Ap
Amac10g001307	Apov1p23g034958	Am vs Ap
Amac10g001308	Apov1p23g034961	Am vs Ap
Amac10g001309	Apov1p23g034962	Am vs Ap
Amac10g001310	Apov1p23g034964	Am vs Ap
Amac10g001311	Apov1p23g034967	Am vs Ap
Amac10g001314	Apov1p23g034969	Am vs Ap
Amac10g001315	Apov1p23g034970	Am vs Ap
Amac10g001318	Apov1p23g034972	Am vs Ap
Amac10g001319	Apov1p23g034974	Am vs Ap
Amac10g001320	Apov1p23g034975	Am vs Ap
Amac10g001321	Apov1p23g034976	Am vs Ap
Amac10g001322	Apov1p23g034977	Am vs Ap
Amac10g001328	Apov1p23g034981	Am vs Ap
Amac10g001329	Apov1p23g034983	Am vs Ap
Amac10g001330	Apov1p23g034986	Am vs Ap
Amac10g001332	Apov1p23g034988	Am vs Ap
Amac10g001334	Apov1p23g034989	Am vs Ap
Amac10g001336	Apov1p23g034990	Am vs Ap
Amac10g001340	Apov1p23g034996	Am vs Ap
Amac10g001346	Apov1p23g035003	Am vs Ap
Amac10g001347	Apov1p23g035004	Am vs Ap
Amac10g001350	Apov1p23g035009	Am vs Ap
Amac10g001353	Apov1p23g035012	Am vs Ap
Amac10g001355	Apov1p23g035014	Am vs Ap
Amac10g001356	Apov1p23g035015	Am vs Ap
Amac10g001357	Apov1p23g035016	Am vs Ap
Amac10g001359	Apov1p13g018431	Am vs Ap
Amac10g001360	Apov1p13g018430	Am vs Ap
Amac10g001361	Apov1p23g035020	Am vs Ap
Amac10g001362	Apov1p23g035021	Am vs Ap
Amac10g001364	Apov1p23g035025	Am vs Ap
Amac10g001366	Apov1p23g035026	Am vs Ap
Amac10g001367	Apov1p13g018424	Am vs Ap
Amac10g001370	Apov1p23g035033	Am vs Ap
Amac10g001371	Apov1p23g035035	Am vs Ap
Amac10g001375	Apov1p23g035038	Am vs Ap
Amac10g001376	Apov1p23g035039	Am vs Ap
Amac10g001377	Apov1p13g018443	Am vs Ap
Amac10g001382	Apov1p23g035041	Am vs Ap
Amac10g001383	Apov1p23g035042	Am vs Ap
Amac10g001384	Apov1p13g018451	Am vs Ap
Amac10g001386	Apov1p23g035045	Am vs Ap
Amac10g001388	Apov1p23g035046	Am vs Ap
Amac10g001389	Apov1p23g035047	Am vs Ap
Amac10g001390	Apov1p23g035048	Am vs Ap
Amac10g001393	Apov1p23g035050	Am vs Ap
Amac10g001394	Apov1p23g035051	Am vs Ap
Amac10g001395	Apov1p23g035053	Am vs Ap
Amac10g001398	Apov1p23g035055	Am vs Ap
Amac10g001399	Apov1p23g035056	Am vs Ap
Amac10g001400	Apov1p23g035059	Am vs Ap
Amac10g001401	Apov1p23g035061	Am vs Ap
Amac10g001405	Apov1p23g035062	Am vs Ap
Amac10g001406	Apov1p23g035064	Am vs Ap
Amac10g001408	Apov1p23g035065	Am vs Ap
Amac10g001410	Apov1p23g035066	Am vs Ap
Amac10g001413	Apov1p23g035067	Am vs Ap
Amac10g001415	Apov1p23g035068	Am vs Ap
Amac10g001416	Apov1p23g035069	Am vs Ap
Amac10g001417	Apov1p23g035070	Am vs Ap
Amac10g001418	Apov1p23g035071	Am vs Ap
Amac10g001420	Apov1p23g035072	Am vs Ap
Amac10g001421	Apov1p23g035075	Am vs Ap
Amac10g001422	Apov1p23g035076	Am vs Ap
Amac10g001424	Apov1p23g035078	Am vs Ap
Amac10g001425	Apov1p23g035079	Am vs Ap
Amac10g001427	Apov1p23g035080	Am vs Ap
Amac10g001430	Apov1p13g018486	Am vs Ap
Amac10g001431	Apov1p23g035081	Am vs Ap
Amac10g001433	Apov1p23g035082	Am vs Ap
Amac10g001434	Apov1p23g035083	Am vs Ap
Amac10g001435	Apov1p13g018482	Am vs Ap
Amac10g001436	Apov1p13g018481	Am vs Ap
Amac10g001438	Apov1p23g035085	Am vs Ap
Amac10g001439	Apov1p23g035086	Am vs Ap
Amac10g001440	Apov1p23g035087	Am vs Ap
Amac10g001441	Apov1p23g035088	Am vs Ap
Amac10g001442	Apov1p23g035089	Am vs Ap
Amac10g001444	Apov1p23g035092	Am vs Ap
Amac10g001445	Apov1p23g035094	Am vs Ap
Amac10g001446	Apov1p23g035095	Am vs Ap
Amac10g001447	Apov1p23g035096	Am vs Ap
Amac10g001448	Apov1p23g035097	Am vs Ap
Amac10g001452	Apov1p23g035099	Am vs Ap
Amac10g001453	Apov1p23g035100	Am vs Ap
Amac10g001455	Apov1p23g035101	Am vs Ap
Amac10g001456	Apov1p23g035102	Am vs Ap
Amac10g001457	Apov1p23g035103	Am vs Ap
Amac10g001458	Apov1p23g035104	Am vs Ap
Amac10g001460	Apov1p23g035105	Am vs Ap
Amac10g001461	Apov1p23g035106	Am vs Ap
Amac10g001462	Apov1p23g035107	Am vs Ap
Amac10g001463	Apov1p23g035108	Am vs Ap
Amac10g001465	Apov1p13g018564	Am vs Ap
Amac10g001468	Apov1p23g035111	Am vs Ap
Amac10g001469	Apov1p23g035113	Am vs Ap
Amac10g001470	Apov1p23g035114	Am vs Ap
Amac10g001471	Apov1p23g035115	Am vs Ap
Amac10g001472	Apov1p23g035116	Am vs Ap
Amac10g001473	Apov1p13g018570	Am vs Ap
Amac10g001475	Apov1p23g035119	Am vs Ap
Amac10g001478	Apov1p23g035120	Am vs Ap
Amac10g001481	Apov1p23g035122	Am vs Ap
Amac10g001482	Apov1p23g035123	Am vs Ap
Amac10g001483	Apov1p23g035124	Am vs Ap
Amac10g001484	Apov1p23g035125	Am vs Ap
Amac10g001485	Apov1p23g035126	Am vs Ap
Amac10g001486	Apov1p23g035129	Am vs Ap
Amac10g001487	Apov1p23g035130	Am vs Ap
Amac10g001490	Apov1p23g035131	Am vs Ap
Amac10g001491	Apov1p23g035132	Am vs Ap
Amac10g001492	Apov1p23g035133	Am vs Ap
Amac10g001493	Apov1p23g035134	Am vs Ap
Amac10g001495	Apov1p23g035135	Am vs Ap
Amac10g001499	Apov1p23g035136	Am vs Ap
Amac10g001502	Apov1p23g035137	Am vs Ap
Amac10g001503	Apov1p23g035138	Am vs Ap
Amac10g001506	Apov1p23g035140	Am vs Ap
Amac10g001508	Apov1p23g035141	Am vs Ap
Amac10g001514	Apov1p23g035147	Am vs Ap
Amac10g001515	Apov1p23g035148	Am vs Ap
Amac10g001516	Apov1p23g035149	Am vs Ap
Amac10g001517	Apov1p23g035150	Am vs Ap
Amac10g001519	Apov1p23g035151	Am vs Ap
Amac10g001520	Apov1p23g035152	Am vs Ap
Amac10g001523	Apov1p23g035154	Am vs Ap
Amac10g001525	Apov1p23g035155	Am vs Ap
Amac10g001526	Apov1p23g035156	Am vs Ap
Amac10g001527	Apov1p23g035157	Am vs Ap
Amac10g001528	Apov1p23g035159	Am vs Ap
Amac10g001529	Apov1p23g035160	Am vs Ap
Amac10g001530	Apov1p23g035161	Am vs Ap
Amac10g001531	Apov1p23g035162	Am vs Ap
Amac10g001532	Apov1p23g035164	Am vs Ap
Amac10g001533	Apov1p13g018584	Am vs Ap
Amac10g001534	Apov1p23g035165	Am vs Ap
Amac10g001535	Apov1p23g035166	Am vs Ap
Amac10g001537	Apov1p23g035167	Am vs Ap
Amac10g001538	Apov1p23g035168	Am vs Ap
Amac10g001539	Apov1p23g035169	Am vs Ap
Amac10g001540	Apov1p23g035170	Am vs Ap
Amac10g001541	Apov1p23g035171	Am vs Ap
Amac10g001544	Apov1p23g035172	Am vs Ap
Amac10g001547	Apov1p23g035173	Am vs Ap
Amac10g001551	Apov1p23g035174	Am vs Ap
Amac10g001552	Apov1p23g035175	Am vs Ap
Amac10g001558	Apov1p23g035177	Am vs Ap
Amac10g001559	Apov1p23g035178	Am vs Ap
Amac10g001561	Apov1p23g035179	Am vs Ap
Amac10g001562	Apov1p23g035181	Am vs Ap
Amac10g001563	Apov1p13g018612	Am vs Ap
Amac10g001565	Apov1p23g035183	Am vs Ap
Amac10g001568	Apov1p23g035184	Am vs Ap
Amac10g001570	Apov1p23g035185	Am vs Ap
Amac10g001571	Apov1p23g035186	Am vs Ap
Amac10g001572	Apov1p23g035187	Am vs Ap
Amac10g001573	Apov1p23g035188	Am vs Ap
Amac10g001575	Apov1p13g018623	Am vs Ap
Amac10g001576	Apov1p23g035192	Am vs Ap
Amac10g001577	Apov1p23g035193	Am vs Ap
Amac10g001578	Apov1p23g035194	Am vs Ap
Amac10g001579	Apov1p23g035195	Am vs Ap
Amac10g001581	Apov1p23g035196	Am vs Ap
Amac10g001583	Apov1p23g035197	Am vs Ap
Amac10g001585	Apov1p23g035198	Am vs Ap
Amac10g001586	Apov1p23g035199	Am vs Ap
Amac10g001587	Apov1p23g035200	Am vs Ap
Amac10g001588	Apov1p23g035201	Am vs Ap
Amac10g001589	Apov1p23g035203	Am vs Ap
Amac10g001590	Apov1p23g035204	Am vs Ap
Amac10g001591	Apov1p23g035205	Am vs Ap
Amac10g001592	Apov1p23g035207	Am vs Ap
Amac10g001593	Apov1p23g035208	Am vs Ap
Amac10g001594	Apov1p23g035209	Am vs Ap
Amac10g001595	Apov1p23g035210	Am vs Ap
Amac10g001596	Apov1p23g035211	Am vs Ap
Amac10g001598	Apov1p23g035212	Am vs Ap
Amac10g001599	Apov1p23g035213	Am vs Ap
Amac10g001602	Apov1p23g035217	Am vs Ap
Amac10g001603	Apov1p23g035219	Am vs Ap
Amac10g001604	Apov1p23g035220	Am vs Ap
Amac10g001605	Apov1p23g035221	Am vs Ap
Amac10g001606	Apov1p13g018651	Am vs Ap
Amac10g001608	Apov1p23g035222	Am vs Ap
Amac10g001609	Apov1p23g035223	Am vs Ap
Amac10g001611	Apov1p23g035224	Am vs Ap
Amac10g001612	Apov1p23g035226	Am vs Ap
Amac10g001615	Apov1p23g035231	Am vs Ap
Amac10g001616	Apov1p23g035230	Am vs Ap
Amac10g001620	Apov1p23g035233	Am vs Ap
Amac10g001621	Apov1p23g035234	Am vs Ap
Amac10g001623	Apov1p23g035237	Am vs Ap
Amac10g001625	Apov1p23g035239	Am vs Ap
Amac10g001626	Apov1p23g035240	Am vs Ap
Amac10g001627	Apov1p23g035241	Am vs Ap
Amac10g001632	Apov1p23g035243	Am vs Ap
Amac10g001634	Apov1p23g035245	Am vs Ap
Amac10g001636	Apov1p23g035246	Am vs Ap
Amac10g001637	Apov1p23g035247	Am vs Ap
Amac10g001638	Apov1p23g035248	Am vs Ap
Amac10g001639	Apov1p23g035249	Am vs Ap
Amac10g001641	Apov1p23g035250	Am vs Ap
Amac10g001645	Apov1p23g035253	Am vs Ap
Amac10g001647	Apov1p23g035254	Am vs Ap
Amac10g001649	Apov1p23g035255	Am vs Ap
Amac10g001650	Apov1p23g035256	Am vs Ap
Amac10g001651	Apov1p23g035257	Am vs Ap
Amac10g001652	Apov1p23g035258	Am vs Ap
Amac10g001653	Apov1p13g018694	Am vs Ap
Amac10g001654	Apov1p23g035260	Am vs Ap
Amac10g001655	Apov1p23g035261	Am vs Ap
Amac10g001657	Apov1p23g035262	Am vs Ap
Amac10g001658	Apov1p23g035263	Am vs Ap
Amac10g001659	Apov1p23g035264	Am vs Ap
Amac10g001665	Apov1p23g035269	Am vs Ap
Amac10g001666	Apov1p23g035270	Am vs Ap
Amac10g001667	Apov1p23g035271	Am vs Ap
Amac10g001668	Apov1p23g035272	Am vs Ap
Amac10g001669	Apov1p23g035273	Am vs Ap
Amac10g001670	Apov1p23g035274	Am vs Ap
Amac10g001671	Apov1p23g035275	Am vs Ap
Amac10g001672	Apov1p23g035276	Am vs Ap
Amac10g001673	Apov1p13g018713	Am vs Ap
Amac10g001677	Apov1p23g035280	Am vs Ap
Amac10g001679	Apov1p13g018716	Am vs Ap
Amac10g001680	Apov1p23g035285	Am vs Ap
Amac10g001682	Apov1p23g035286	Am vs Ap
Amac10g001684	Apov1p23g035289	Am vs Ap
Amac10g001685	Apov1p23g035290	Am vs Ap
Amac10g001686	Apov1p23g035291	Am vs Ap
Amac10g001687	Apov1p23g035292	Am vs Ap
Amac10g001688	Apov1p23g035293	Am vs Ap
Amac10g001690	Apov1p23g035295	Am vs Ap
Amac10g001691	Apov1p23g035296	Am vs Ap
Amac10g001693	Apov1p23g035297	Am vs Ap
Amac10g001695	Apov1p23g035298	Am vs Ap
Amac10g001701	Apov1p13g018745	Am vs Ap
Amac10g001702	Apov1p23g035300	Am vs Ap
Amac10g001703	Apov1p23g035301	Am vs Ap
Amac10g001705	Apov1p23g035303	Am vs Ap
Amac10g001707	Apov1p23g035304	Am vs Ap
Amac10g001708	Apov1p23g035305	Am vs Ap
Amac10g001709	Apov1p23g035307	Am vs Ap
Amac10g001710	Apov1p23g035308	Am vs Ap
Amac10g001711	Apov1p23g035309	Am vs Ap
Amac10g001712	Apov1p23g035310	Am vs Ap
Amac10g001713	Apov1p23g035311	Am vs Ap
Amac10g001714	Apov1p23g035312	Am vs Ap
Amac10g001715	Apov1p23g035313	Am vs Ap
Amac10g001717	Apov1p23g035314	Am vs Ap
Amac10g001719	Apov1p23g035315	Am vs Ap
Amac10g001721	Apov1p23g035316	Am vs Ap
Amac10g001722	Apov1p23g035317	Am vs Ap
Amac10g001723	Apov1p23g035320	Am vs Ap
Amac10g001725	Apov1p23g035323	Am vs Ap
Amac10g001728	Apov1p23g035325	Am vs Ap
Amac10g001729	Apov1p23g035326	Am vs Ap
Amac10g001730	Apov1p23g035327	Am vs Ap
Amac10g001731	Apov1p23g035328	Am vs Ap
Amac10g001732	Apov1p23g035330	Am vs Ap
Amac10g001735	Apov1p23g035335	Am vs Ap
Amac10g001737	Apov1p23g035337	Am vs Ap
Amac10g001738	Apov1p13g018808	Am vs Ap
Amac10g001741	Apov1p23g035341	Am vs Ap
Amac10g001744	Apov1p23g035344	Am vs Ap
Amac10g001745	Apov1p23g035345	Am vs Ap
Amac10g001746	Apov1p23g035349	Am vs Ap
Amac10g001747	Apov1p23g035350	Am vs Ap
Amac10g001748	Apov1p23g035351	Am vs Ap
Amac10g001749	Apov1p23g035352	Am vs Ap
Amac10g001750	Apov1p23g035353	Am vs Ap
Amac10g001751	Apov1p23g035354	Am vs Ap
Amac10g001752	Apov1p23g035355	Am vs Ap
Amac10g001754	Apov1p23g035357	Am vs Ap
Amac10g001755	Apov1p23g035358	Am vs Ap
Amac10g001757	Apov1p23g035360	Am vs Ap
Amac10g001760	Apov1p23g035361	Am vs Ap
Amac10g001762	Apov1p23g035363	Am vs Ap
Amac10g001763	Apov1p23g035364	Am vs Ap
Amac10g001766	Apov1p23g035366	Am vs Ap
Amac10g001767	Apov1p23g035367	Am vs Ap
Amac10g001768	Apov1p23g035368	Am vs Ap
Amac10g001771	Apov1p23g035369	Am vs Ap
Amac10g001772	Apov1p23g035370	Am vs Ap
Amac10g001773	Apov1p23g035371	Am vs Ap
Amac10g001774	Apov1p23g035372	Am vs Ap
Amac10g001775	Apov1p23g035374	Am vs Ap
Amac10g001776	Apov1p23g035375	Am vs Ap
Amac10g001777	Apov1p23g035376	Am vs Ap
Amac10g001779	Apov1p23g035377	Am vs Ap
Amac10g001780	Apov1p23g035379	Am vs Ap
Amac10g001784	Apov1p23g035380	Am vs Ap
Amac10g001785	Apov1p23g035381	Am vs Ap
Amac10g001786	Apov1p23g035382	Am vs Ap
Amac10g001787	Apov1p23g035383	Am vs Ap
Amac10g001788	Apov1p23g035384	Am vs Ap
Amac10g001789	Apov1p23g035385	Am vs Ap
Amac10g001790	Apov1p23g035386	Am vs Ap
Amac10g001791	Apov1p23g035387	Am vs Ap
Amac10g001792	Apov1p23g035388	Am vs Ap
Amac10g001793	Apov1p23g035389	Am vs Ap
Amac10g001794	Apov1p23g035390	Am vs Ap
Amac10g001795	Apov1p23g035392	Am vs Ap
Amac10g001796	Apov1p23g035393	Am vs Ap
Amac10g001797	Apov1p23g035394	Am vs Ap
Amac10g001798	Apov1p23g035395	Am vs Ap
Amac10g001800	Apov1p23g035397	Am vs Ap
Amac10g001802	Apov1p23g035399	Am vs Ap
Amac10g001804	Apov1p23g035400	Am vs Ap
Amac10g001805	Apov1p23g035401	Am vs Ap
Amac10g001809	Apov1p23g035405	Am vs Ap
Amac10g001810	Apov1p23g035406	Am vs Ap
Amac10g001815	Apov1p23g035409	Am vs Ap
Amac10g001816	Apov1p23g035410	Am vs Ap
Amac10g001817	Apov1p23g035411	Am vs Ap
Amac10g001818	Apov1p13g018857	Am vs Ap
Amac10g001832	Apov1p23g035417	Am vs Ap
Amac10g001835	Apov1p23g035423	Am vs Ap
Amac10g001836	Apov1p23g035424	Am vs Ap
Amac10g001841	Apov1p23g035430	Am vs Ap
Amac10g001850	Apov1p23g035433	Am vs Ap
Amac10g001857	Apov1p23g035440	Am vs Ap
Amac10g001858	Apov1p23g035441	Am vs Ap
Amac10g001859	Apov1p23g035443	Am vs Ap
Amac10g001860	Apov1p23g035444	Am vs Ap
Amac10g001861	Apov1p23g035445	Am vs Ap
Amac10g001862	Apov1p23g035447	Am vs Ap
Amac10g001863	Apov1p23g035448	Am vs Ap
Amac10g001866	Apov1p23g035449	Am vs Ap
Amac10g001867	Apov1p23g035450	Am vs Ap
Amac10g001871	Apov1p23g035451	Am vs Ap
Amac10g001872	Apov1p23g035452	Am vs Ap
Amac10g001874	Apov1p23g035453	Am vs Ap
Amac10g001875	Apov1p23g035454	Am vs Ap
Amac10g001876	Apov1p23g035455	Am vs Ap
Amac10g001877	Apov1p23g035457	Am vs Ap
Amac10g001878	Apov1p23g035458	Am vs Ap
Amac10g001879	Apov1p23g035459	Am vs Ap
Amac10g001883	Apov1p23g035463	Am vs Ap
Amac10g001884	Apov1p23g035466	Am vs Ap
Amac10g001885	Apov1p23g035467	Am vs Ap
Amac10g001888	Apov1p23g035468	Am vs Ap
Amac10g001889	Apov1p23g035469	Am vs Ap
Amac10g001890	Apov1p23g035470	Am vs Ap
Amac10g001891	Apov1p23g035472	Am vs Ap
Amac10g001892	Apov1p23g035473	Am vs Ap
Amac10g001893	Apov1p23g035474	Am vs Ap
Amac10g001894	Apov1p23g035475	Am vs Ap
Amac10g001895	Apov1p23g035476	Am vs Ap
Amac10g001896	Apov1p23g035478	Am vs Ap
Amac10g001899	Apov1p23g035479	Am vs Ap
Amac10g001900	Apov1p23g035480	Am vs Ap
Amac10g001905	Apov1p23g035482	Am vs Ap
Amac10g001906	Apov1p23g035483	Am vs Ap
Amac10g001907	Apov1p23g035484	Am vs Ap
Amac10g001910	Apov1p23g035485	Am vs Ap
Amac10g001911	Apov1p23g035486	Am vs Ap
Amac10g001913	Apov1p23g035488	Am vs Ap
Amac10g001914	Apov1p23g035489	Am vs Ap
Amac10g001916	Apov1p23g035490	Am vs Ap
Amac10g001917	Apov1p23g035493	Am vs Ap
Amac10g001918	Apov1p23g035494	Am vs Ap
Amac10g001921	Apov1p23g035498	Am vs Ap
Amac10g001922	Apov1p23g035499	Am vs Ap
Amac10g001923	Apov1p23g035500	Am vs Ap
Amac10g001924	Apov1p23g035501	Am vs Ap
Amac10g001925	Apov1p23g035502	Am vs Ap
Amac10g001927	Apov1p23g035504	Am vs Ap
Amac10g001928	Apov1p23g035505	Am vs Ap
Amac10g001932	Apov1p23g035508	Am vs Ap
Amac10g001933	Apov1p23g035509	Am vs Ap
Amac10g001935	Apov1p23g035510	Am vs Ap
Amac10g001938	Apov1p23g035512	Am vs Ap
Amac10g001939	Apov1p23g035513	Am vs Ap
Amac10g001940	Apov1p23g035515	Am vs Ap
Amac10g001941	Apov1p23g035516	Am vs Ap
Amac10g001943	Apov1p23g035517	Am vs Ap
Amac10g001946	Apov1p23g035521	Am vs Ap
Amac10g001947	Apov1p23g035523	Am vs Ap
Amac10g001948	Apov1p23g035524	Am vs Ap
Amac10g001949	Apov1p13g017984	Am vs Ap
Amac10g001950	Apov1p23g035525	Am vs Ap
Amac10g001951	Apov1p23g035527	Am vs Ap
Amac10g001954	Apov1p23g035529	Am vs Ap
Amac10g001955	Apov1p23g035530	Am vs Ap
Amac10g001956	Apov1p23g035531	Am vs Ap
Amac10g001957	Apov1p23g035532	Am vs Ap
Amac10g001958	Apov1p23g035533	Am vs Ap
Amac10g001959	Apov1p23g035534	Am vs Ap
Amac10g001960	Apov1p23g035535	Am vs Ap
Amac10g001961	Apov1p23g035536	Am vs Ap
Amac10g001962	Apov1p23g035537	Am vs Ap
Amac10g001970	Apov1p23g035540	Am vs Ap
Amac10g001971	Apov1p23g035542	Am vs Ap
Amac10g001972	Apov1p23g035543	Am vs Ap
Amac10g001973	Apov1p23g035544	Am vs Ap
Amac10g001976	Apov1p23g035549	Am vs Ap
Amac10g001982	Apov1p23g035551	Am vs Ap
Amac10g001983	Apov1p23g035553	Am vs Ap
Amac10g001986	Apov1p23g035555	Am vs Ap
Amac10g001991	Apov1p23g035559	Am vs Ap
Amac10g001993	Apov1p23g035560	Am vs Ap
Amac10g001996	Apov1p23g035563	Am vs Ap
Amac10g001997	Apov1p23g035564	Am vs Ap
Amac10g001998	Apov1p23g035565	Am vs Ap
Amac10g002002	Apov1p23g035567	Am vs Ap
Amac10g002003	Apov1p23g035568	Am vs Ap
Amac10g002004	Apov1p13g017936	Am vs Ap
Amac10g002009	Apov1p23g035572	Am vs Ap
Amac10g002010	Apov1p13g017931	Am vs Ap
Amac10g002011	Apov1p23g035573	Am vs Ap
Amac10g002012	Apov1p23g035574	Am vs Ap
Amac10g002013	Apov1p23g035576	Am vs Ap
Amac10g002015	Apov1p23g035577	Am vs Ap
Amac10g002017	Apov1p23g035578	Am vs Ap
Amac10g002018	Apov1p23g035579	Am vs Ap
Amac10g002019	Apov1p23g035580	Am vs Ap
Amac10g002021	Apov1p23g035583	Am vs Ap
Amac10g002023	Apov1p23g035584	Am vs Ap
Amac10g002024	Apov1p23g035585	Am vs Ap
Amac10g002026	Apov1p23g035587	Am vs Ap
Amac10g002027	Apov1p23g035588	Am vs Ap
Amac10g002028	Apov1p23g035589	Am vs Ap
Amac10g002033	Apov1p23g035592	Am vs Ap
Amac10g002034	Apov1p23g035593	Am vs Ap
Amac10g002036	Apov1p23g035594	Am vs Ap
Amac10g002037	Apov1p23g035595	Am vs Ap
Amac10g002040	Apov1p23g035597	Am vs Ap
Amac10g002042	Apov1p23g035599	Am vs Ap
Amac10g002043	Apov1p23g035600	Am vs Ap
Amac10g002049	Apov1p23g035604	Am vs Ap
Amac10g002053	Apov1p23g035605	Am vs Ap
Amac10g002054	Apov1p23g035607	Am vs Ap
Amac10g002055	Apov1p23g035608	Am vs Ap
Amac10g002058	Apov1p23g035611	Am vs Ap
Amac10g002060	Apov1p23g035612	Am vs Ap
Amac10g002061	Apov1p23g035616	Am vs Ap
Amac10g002067	Apov1p13g017874	Am vs Ap
Amac10g002069	Apov1p23g035620	Am vs Ap
Amac10g002070	Apov1p23g035621	Am vs Ap
Amac10g002071	Apov1p23g035622	Am vs Ap
Amac10g002072	Apov1p23g035623	Am vs Ap
Amac10g002073	Apov1p23g035624	Am vs Ap
Amac10g002074	Apov1p23g035625	Am vs Ap
Amac10g002075	Apov1p23g035626	Am vs Ap
Amac10g002076	Apov1p23g035627	Am vs Ap
Amac10g002080	Apov1p23g035632	Am vs Ap
Amac10g002081	Apov1p23g035634	Am vs Ap
Amac10g002086	Apov1p23g035637	Am vs Ap
Amac10g002090	Apov1p13g017860	Am vs Ap
Amac10g002091	Apov1p23g035639	Am vs Ap
Amac10g002093	Apov1p23g035640	Am vs Ap
Amac10g002094	Apov1p23g035641	Am vs Ap
Amac10g002097	Apov1p23g035647	Am vs Ap
Amac10g002098	Apov1p23g035648	Am vs Ap
Amac11g000001	Apov1p29g044238	Am vs Ap
Amac11g000002	Apov1p29g044240	Am vs Ap
Amac11g000003	Apov1p29g044243	Am vs Ap
Amac11g000019	Apov1p29g044248	Am vs Ap
Amac11g000024	Apov1p29g044254	Am vs Ap
Amac11g000025	Apov1p29g044255	Am vs Ap
Amac11g000031	Apov1p29g044264	Am vs Ap
Amac11g000032	Apov1p29g044265	Am vs Ap
Amac11g000034	Apov1p29g044268	Am vs Ap
Amac11g000035	Apov1p29g044269	Am vs Ap
Amac11g000036	Apov1p29g044272	Am vs Ap
Amac11g000037	Apov1p29g044273	Am vs Ap
Amac11g000039	Apov1p29g044274	Am vs Ap
Amac11g000040	Apov1p29g044277	Am vs Ap
Amac11g000043	Apov1p29g044281	Am vs Ap
Amac11g000045	Apov1p29g044283	Am vs Ap
Amac11g000046	Apov1p29g044284	Am vs Ap
Amac11g000048	Apov1p29g044285	Am vs Ap
Amac11g000049	Apov1p29g044287	Am vs Ap
Amac11g000050	Apov1p29g044288	Am vs Ap
Amac11g000051	Apov1p29g044289	Am vs Ap
Amac11g000053	Apov1p29g044291	Am vs Ap
Amac11g000059	Apov1p29g044295	Am vs Ap
Amac11g000060	Apov1p29g044297	Am vs Ap
Amac11g000062	Apov1p29g044299	Am vs Ap
Amac11g000063	Apov1p29g044300	Am vs Ap
Amac11g000064	Apov1p29g044301	Am vs Ap
Amac11g000065	Apov1p29g044302	Am vs Ap
Amac11g000066	Apov1p29g044303	Am vs Ap
Amac11g000067	Apov1p29g044304	Am vs Ap
Amac11g000068	Apov1p29g044305	Am vs Ap
Amac11g000069	Apov1p29g044306	Am vs Ap
Amac11g000070	Apov1p29g044307	Am vs Ap
Amac11g000072	Apov1p29g044308	Am vs Ap
Amac11g000074	Apov1p29g044309	Am vs Ap
Amac11g000075	Apov1p29g044311	Am vs Ap
Amac11g000076	Apov1p29g044315	Am vs Ap
Amac11g000077	Apov1p29g044316	Am vs Ap
Amac11g000078	Apov1p29g044317	Am vs Ap
Amac11g000079	Apov1p29g044318	Am vs Ap
Amac11g000083	Apov1p29g044338	Am vs Ap
Amac11g000084	Apov1p29g044320	Am vs Ap
Amac11g000085	Apov1p29g044321	Am vs Ap
Amac11g000086	Apov1p29g044322	Am vs Ap
Amac11g000088	Apov1p29g044324	Am vs Ap
Amac11g000091	Apov1p29g044326	Am vs Ap
Amac11g000092	Apov1p29g044327	Am vs Ap
Amac11g000095	Apov1p29g044330	Am vs Ap
Amac11g000098	Apov1p29g044331	Am vs Ap
Amac11g000099	Apov1p29g044334	Am vs Ap
Amac11g000101	Apov1p29g044335	Am vs Ap
Amac11g000104	Apov1p29g044339	Am vs Ap
Amac11g000105	Apov1p29g044341	Am vs Ap
Amac11g000107	Apov1p29g044343	Am vs Ap
Amac11g000112	Apov1p29g044346	Am vs Ap
Amac11g000115	Apov1p29g044352	Am vs Ap
Amac11g000116	Apov1p29g044355	Am vs Ap
Amac11g000117	Apov1p29g044356	Am vs Ap
Amac11g000118	Apov1p29g044357	Am vs Ap
Amac11g000119	Apov1p29g044359	Am vs Ap
Amac11g000120	Apov1p29g044360	Am vs Ap
Amac11g000121	Apov1p29g044362	Am vs Ap
Amac11g000128	Apov1p29g044364	Am vs Ap
Amac11g000129	Apov1p29g044365	Am vs Ap
Amac11g000135	Apov1p29g044369	Am vs Ap
Amac11g000136	Apov1p29g044371	Am vs Ap
Amac11g000137	Apov1p29g044372	Am vs Ap
Amac11g000139	Apov1p29g044373	Am vs Ap
Amac11g000140	Apov1p29g044374	Am vs Ap
Amac11g000141	Apov1p29g044375	Am vs Ap
Amac11g000142	Apov1p29g044377	Am vs Ap
Amac11g000143	Apov1p29g044378	Am vs Ap
Amac11g000144	Apov1p29g044379	Am vs Ap
Amac11g000146	Apov1p29g044383	Am vs Ap
Amac11g000148	Apov1p29g044384	Am vs Ap
Amac11g000149	Apov1p29g044385	Am vs Ap
Amac11g000150	Apov1p13g019142	Am vs Ap
Amac11g000152	Apov1p29g044387	Am vs Ap
Amac11g000153	Apov1p29g044388	Am vs Ap
Amac11g000154	Apov1p29g044389	Am vs Ap
Amac11g000156	Apov1p29g044391	Am vs Ap
Amac11g000162	Apov1p29g044394	Am vs Ap
Amac11g000163	Apov1p29g044395	Am vs Ap
Amac11g000164	Apov1p29g044396	Am vs Ap
Amac11g000165	Apov1p29g044397	Am vs Ap
Amac11g000166	Apov1p29g044398	Am vs Ap
Amac11g000168	Apov1p29g044399	Am vs Ap
Amac11g000169	Apov1p29g044401	Am vs Ap
Amac11g000172	Apov1p29g044404	Am vs Ap
Amac11g000173	Apov1p29g044405	Am vs Ap
Amac11g000174	Apov1p29g044406	Am vs Ap
Amac11g000175	Apov1p29g044407	Am vs Ap
Amac11g000176	Apov1p29g044408	Am vs Ap
Amac11g000177	Apov1p29g044409	Am vs Ap
Amac11g000179	Apov1p29g044410	Am vs Ap
Amac11g000180	Apov1p29g044411	Am vs Ap
Amac11g000184	Apov1p29g044414	Am vs Ap
Amac11g000185	Apov1p29g044415	Am vs Ap
Amac11g000186	Apov1p29g044416	Am vs Ap
Amac11g000187	Apov1p29g044417	Am vs Ap
Amac11g000189	Apov1p29g044419	Am vs Ap
Amac11g000190	Apov1p29g044420	Am vs Ap
Amac11g000193	Apov1p29g044423	Am vs Ap
Amac11g000194	Apov1p29g044424	Am vs Ap
Amac11g000196	Apov1p29g044427	Am vs Ap
Amac11g000197	Apov1p29g044428	Am vs Ap
Amac11g000198	Apov1p29g044430	Am vs Ap
Amac11g000199	Apov1p29g044431	Am vs Ap
Amac11g000200	Apov1p29g044432	Am vs Ap
Amac11g000201	Apov1p29g044433	Am vs Ap
Amac11g000202	Apov1p29g044434	Am vs Ap
Amac11g000204	Apov1p29g044435	Am vs Ap
Amac11g000205	Apov1p29g044436	Am vs Ap
Amac11g000207	Apov1p29g044438	Am vs Ap
Amac11g000208	Apov1p13g019189	Am vs Ap
Amac11g000209	Apov1p29g044440	Am vs Ap
Amac11g000210	Apov1p29g044441	Am vs Ap
Amac11g000211	Apov1p29g044442	Am vs Ap
Amac11g000213	Apov1p29g044444	Am vs Ap
Amac11g000214	Apov1p29g044446	Am vs Ap
Amac11g000215	Apov1p29g044447	Am vs Ap
Amac11g000216	Apov1p29g044448	Am vs Ap
Amac11g000217	Apov1p29g044449	Am vs Ap
Amac11g000219	Apov1p29g044450	Am vs Ap
Amac11g000220	Apov1p29g044451	Am vs Ap
Amac11g000221	Apov1p29g044452	Am vs Ap
Amac11g000222	Apov1p29g044453	Am vs Ap
Amac11g000223	Apov1p29g044454	Am vs Ap
Amac11g000224	Apov1p29g044455	Am vs Ap
Amac11g000225	Apov1p29g044456	Am vs Ap
Amac11g000226	Apov1p29g044457	Am vs Ap
Amac11g000227	Apov1p29g044458	Am vs Ap
Amac11g000231	Apov1p29g044463	Am vs Ap
Amac11g000232	Apov1p29g044464	Am vs Ap
Amac11g000233	Apov1p29g044465	Am vs Ap
Amac11g000235	Apov1p29g044466	Am vs Ap
Amac11g000236	Apov1p29g044467	Am vs Ap
Amac11g000237	Apov1p29g044468	Am vs Ap
Amac11g000238	Apov1p29g044469	Am vs Ap
Amac11g000239	Apov1p29g044470	Am vs Ap
Amac11g000241	Apov1p29g044471	Am vs Ap
Amac11g000245	Apov1p29g044476	Am vs Ap
Amac11g000246	Apov1p29g044477	Am vs Ap
Amac11g000247	Apov1p29g044478	Am vs Ap
Amac11g000249	Apov1p29g044479	Am vs Ap
Amac11g000250	Apov1p13g019227	Am vs Ap
Amac11g000251	Apov1p29g044481	Am vs Ap
Amac11g000257	Apov1p29g044488	Am vs Ap
Amac11g000261	Apov1p29g044493	Am vs Ap
Amac11g000264	Apov1p29g044494	Am vs Ap
Amac11g000266	Apov1p29g044496	Am vs Ap
Amac11g000267	Apov1p29g044497	Am vs Ap
Amac11g000268	Apov1p29g044498	Am vs Ap
Amac11g000270	Apov1p29g044500	Am vs Ap
Amac11g000271	Apov1p29g044501	Am vs Ap
Amac11g000277	Apov1p29g044503	Am vs Ap
Amac11g000280	Apov1p29g044504	Am vs Ap
Amac11g000281	Apov1p29g044505	Am vs Ap
Amac11g000283	Apov1p13g019246	Am vs Ap
Amac11g000286	Apov1p29g044508	Am vs Ap
Amac11g000287	Apov1p29g044509	Am vs Ap
Amac11g000288	Apov1p29g044510	Am vs Ap
Amac11g000289	Apov1p29g044512	Am vs Ap
Amac11g000290	Apov1p29g044513	Am vs Ap
Amac11g000292	Apov1p29g044514	Am vs Ap
Amac11g000293	Apov1p29g044515	Am vs Ap
Amac11g000294	Apov1p29g044516	Am vs Ap
Amac11g000295	Apov1p29g044518	Am vs Ap
Amac11g000296	Apov1p29g044519	Am vs Ap
Amac11g000297	Apov1p29g044520	Am vs Ap
Amac11g000300	Apov1p29g044521	Am vs Ap
Amac11g000303	Apov1p29g044522	Am vs Ap
Amac11g000306	Apov1p29g044523	Am vs Ap
Amac11g000307	Apov1p29g044524	Am vs Ap
Amac11g000308	Apov1p29g044525	Am vs Ap
Amac11g000310	Apov1p29g044526	Am vs Ap
Amac11g000314	Apov1p29g044529	Am vs Ap
Amac11g000317	Apov1p29g044531	Am vs Ap
Amac11g000318	Apov1p29g044532	Am vs Ap
Amac11g000319	Apov1p29g044533	Am vs Ap
Amac11g000321	Apov1p29g044534	Am vs Ap
Amac11g000324	Apov1p29g044535	Am vs Ap
Amac11g000325	Apov1p29g044536	Am vs Ap
Amac11g000330	Apov1p29g044539	Am vs Ap
Amac11g000331	Apov1p29g044540	Am vs Ap
Amac11g000333	Apov1p29g044541	Am vs Ap
Amac11g000335	Apov1p29g044543	Am vs Ap
Amac11g000336	Apov1p29g044544	Am vs Ap
Amac11g000338	Apov1p29g044546	Am vs Ap
Amac11g000339	Apov1p29g044547	Am vs Ap
Amac11g000340	Apov1p29g044548	Am vs Ap
Amac11g000346	Apov1p29g044552	Am vs Ap
Amac11g000347	Apov1p29g044554	Am vs Ap
Amac11g000348	Apov1p29g044555	Am vs Ap
Amac11g000350	Apov1p29g044557	Am vs Ap
Amac11g000351	Apov1p29g044558	Am vs Ap
Amac11g000352	Apov1p29g044559	Am vs Ap
Amac11g000353	Apov1p29g044560	Am vs Ap
Amac11g000354	Apov1p29g044561	Am vs Ap
Amac11g000356	Apov1p29g044562	Am vs Ap
Amac11g000358	Apov1p29g044564	Am vs Ap
Amac11g000361	Apov1p29g044566	Am vs Ap
Amac11g000362	Apov1p29g044567	Am vs Ap
Amac11g000363	Apov1p29g044568	Am vs Ap
Amac11g000364	Apov1p29g044569	Am vs Ap
Amac11g000365	Apov1p29g044570	Am vs Ap
Amac11g000367	Apov1p29g044574	Am vs Ap
Amac11g000368	Apov1p29g044575	Am vs Ap
Amac11g000369	Apov1p29g044576	Am vs Ap
Amac11g000370	Apov1p29g044577	Am vs Ap
Amac11g000371	Apov1p29g044579	Am vs Ap
Amac11g000372	Apov1p29g044580	Am vs Ap
Amac11g000373	Apov1p29g044581	Am vs Ap
Amac11g000374	Apov1p29g044582	Am vs Ap
Amac11g000375	Apov1p29g044583	Am vs Ap
Amac11g000376	Apov1p29g044584	Am vs Ap
Amac11g000377	Apov1p29g044585	Am vs Ap
Amac11g000378	Apov1p29g044586	Am vs Ap
Amac11g000380	Apov1p29g044587	Am vs Ap
Amac11g000382	Apov1p29g044588	Am vs Ap
Amac11g000383	Apov1p29g044589	Am vs Ap
Amac11g000384	Apov1p29g044590	Am vs Ap
Amac11g000386	Apov1p29g044591	Am vs Ap
Amac11g000389	Apov1p29g044592	Am vs Ap
Amac11g000391	Apov1p29g044594	Am vs Ap
Amac11g000392	Apov1p29g044595	Am vs Ap
Amac11g000393	Apov1p29g044596	Am vs Ap
Amac11g000401	Apov1p29g044601	Am vs Ap
Amac11g000402	Apov1p29g044602	Am vs Ap
Amac11g000403	Apov1p29g044606	Am vs Ap
Amac11g000406	Apov1p29g044607	Am vs Ap
Amac11g000407	Apov1p29g044608	Am vs Ap
Amac11g000408	Apov1p29g044609	Am vs Ap
Amac11g000409	Apov1p29g044611	Am vs Ap
Amac11g000410	Apov1p29g044612	Am vs Ap
Amac11g000412	Apov1p29g044613	Am vs Ap
Amac11g000415	Apov1p29g044615	Am vs Ap
Amac11g000416	Apov1p29g044616	Am vs Ap
Amac11g000417	Apov1p29g044617	Am vs Ap
Amac11g000419	Apov1p29g044627	Am vs Ap
Amac11g000420	Apov1p29g044625	Am vs Ap
Amac11g000421	Apov1p29g044631	Am vs Ap
Amac11g000422	Apov1p29g044635	Am vs Ap
Amac11g000428	Apov1p29g044638	Am vs Ap
Amac11g000434	Apov1p29g044639	Am vs Ap
Amac11g000435	Apov1p29g044640	Am vs Ap
Amac11g000437	Apov1p13g019526	Am vs Ap
Amac11g000438	Apov1p29g044641	Am vs Ap
Amac11g000439	Apov1p29g044642	Am vs Ap
Amac11g000440	Apov1p29g044643	Am vs Ap
Amac11g000441	Apov1p29g044645	Am vs Ap
Amac11g000442	Apov1p29g044646	Am vs Ap
Amac11g000443	Apov1p29g044647	Am vs Ap
Amac11g000444	Apov1p29g044648	Am vs Ap
Amac11g000445	Apov1p29g044650	Am vs Ap
Amac11g000446	Apov1p29g044654	Am vs Ap
Amac11g000448	Apov1p29g044658	Am vs Ap
Amac11g000449	Apov1p29g044659	Am vs Ap
Amac11g000451	Apov1p29g044661	Am vs Ap
Amac11g000453	Apov1p29g044666	Am vs Ap
Amac11g000462	Apov1p29g044668	Am vs Ap
Amac11g000463	Apov1p29g044669	Am vs Ap
Amac11g000468	Apov1p29g044673	Am vs Ap
Amac11g000469	Apov1p29g044674	Am vs Ap
Amac11g000473	Apov1p29g044678	Am vs Ap
Amac11g000474	Apov1p29g044679	Am vs Ap
Amac11g000477	Apov1p29g044681	Am vs Ap
Amac11g000478	Apov1p29g044683	Am vs Ap
Amac11g000479	Apov1p29g044688	Am vs Ap
Amac11g000481	Apov1p29g044690	Am vs Ap
Amac11g000482	Apov1p29g044692	Am vs Ap
Amac11g000485	Apov1p29g044696	Am vs Ap
Amac11g000486	Apov1p29g044697	Am vs Ap
Amac11g000487	Apov1p29g044698	Am vs Ap
Amac11g000488	Apov1p29g044699	Am vs Ap
Amac11g000489	Apov1p29g044700	Am vs Ap
Amac11g000493	Apov1p29g044704	Am vs Ap
Amac11g000496	Apov1p29g044705	Am vs Ap
Amac11g000497	Apov1p29g044706	Am vs Ap
Amac11g000498	Apov1p29g044707	Am vs Ap
Amac11g000499	Apov1p29g044708	Am vs Ap
Amac11g000500	Apov1p29g044710	Am vs Ap
Amac11g000501	Apov1p29g044712	Am vs Ap
Amac11g000502	Apov1p29g044714	Am vs Ap
Amac11g000503	Apov1p29g044715	Am vs Ap
Amac11g000508	Apov1p29g044719	Am vs Ap
Amac11g000512	Apov1p29g044722	Am vs Ap
Amac11g000514	Apov1p29g044723	Am vs Ap
Amac11g000516	Apov1p29g044725	Am vs Ap
Amac11g000521	Apov1p29g044729	Am vs Ap
Amac11g000525	Apov1p29g044734	Am vs Ap
Amac11g000526	Apov1p29g044735	Am vs Ap
Amac11g000531	Apov1p29g044736	Am vs Ap
Amac11g000536	Apov1p29g044737	Am vs Ap
Amac11g000540	Apov1p29g044739	Am vs Ap
Amac11g000545	Apov1p29g044738	Am vs Ap
Amac11g000549	Apov1p29g044742	Am vs Ap
Amac11g000551	Apov1p13g019447	Am vs Ap
Amac11g000552	Apov1p29g044747	Am vs Ap
Amac11g000554	Apov1p29g044748	Am vs Ap
Amac11g000559	Apov1p29g044752	Am vs Ap
Amac11g000561	Apov1p29g044755	Am vs Ap
Amac11g000563	Apov1p29g044757	Am vs Ap
Amac11g000564	Apov1p29g044758	Am vs Ap
Amac11g000566	Apov1p29g044759	Am vs Ap
Amac11g000568	Apov1p29g044764	Am vs Ap
Amac11g000569	Apov1p29g044765	Am vs Ap
Amac11g000573	Apov1p13g019432	Am vs Ap
Amac11g000574	Apov1p29g044767	Am vs Ap
Amac11g000577	Apov1p29g044774	Am vs Ap
Amac11g000579	Apov1p29g044777	Am vs Ap
Amac11g000582	Apov1p29g044778	Am vs Ap
Amac11g000583	Apov1p29g044780	Am vs Ap
Amac11g000587	Apov1p29g044783	Am vs Ap
Amac11g000589	Apov1p29g044788	Am vs Ap
Amac11g000590	Apov1p29g044789	Am vs Ap
Amac11g000592	Apov1p29g044791	Am vs Ap
Amac11g000593	Apov1p29g044792	Am vs Ap
Amac11g000598	Apov1p29g044796	Am vs Ap
Amac11g000601	Apov1p29g044798	Am vs Ap
Amac11g000604	Apov1p29g044803	Am vs Ap
Amac11g000606	Apov1p29g044804	Am vs Ap
Amac11g000607	Apov1p29g044807	Am vs Ap
Amac11g000608	Apov1p29g044808	Am vs Ap
Amac11g000609	Apov1p29g044809	Am vs Ap
Amac11g000612	Apov1p29g044812	Am vs Ap
Amac11g000613	Apov1p29g044813	Am vs Ap
Amac11g000618	Apov1p29g044816	Am vs Ap
Amac11g000621	Apov1p29g044820	Am vs Ap
Amac11g000623	Apov1p29g044822	Am vs Ap
Amac11g000630	Apov1p29g044843	Am vs Ap
Amac11g000631	Apov1p29g044845	Am vs Ap
Amac11g000636	Apov1p29g044850	Am vs Ap
Amac11g000637	Apov1p29g044851	Am vs Ap
Amac11g000638	Apov1p29g044854	Am vs Ap
Amac11g000640	Apov1p29g044856	Am vs Ap
Amac11g000643	Apov1p29g044859	Am vs Ap
Amac11g000645	Apov1p29g044861	Am vs Ap
Amac11g000646	Apov1p29g044862	Am vs Ap
Amac11g000649	Apov1p29g044864	Am vs Ap
Amac11g000652	Apov1p29g044866	Am vs Ap
Amac11g000659	Apov1p29g044871	Am vs Ap
Amac11g000661	Apov1p29g044872	Am vs Ap
Amac11g000662	Apov1p29g044873	Am vs Ap
Amac11g000663	Apov1p29g044874	Am vs Ap
Amac11g000664	Apov1p29g044875	Am vs Ap
Amac11g000665	Apov1p29g044876	Am vs Ap
Amac11g000667	Apov1p29g044877	Am vs Ap
Amac11g000668	Apov1p29g044879	Am vs Ap
Amac11g000674	Apov1p29g044883	Am vs Ap
Amac11g000676	Apov1p29g044885	Am vs Ap
Amac11g000678	Apov1p29g044891	Am vs Ap
Amac11g000679	Apov1p29g044894	Am vs Ap
Amac11g000680	Apov1p29g044963	Am vs Ap
Amac11g000681	Apov1p29g044960	Am vs Ap
Amac11g000687	Apov1p29g044947	Am vs Ap
Amac11g000688	Apov1p29g044946	Am vs Ap
Amac11g000689	Apov1p29g044942	Am vs Ap
Amac11g000692	Apov1p29g044930	Am vs Ap
Amac11g000695	Apov1p29g044971	Am vs Ap
Amac11g000699	Apov1p29g044969	Am vs Ap
Amac11g000703	Apov1p29g044964	Am vs Ap
Amac11g000705	Apov1p20g029907	Am vs Ap
Amac11g000709	Apov1p29g044915	Am vs Ap
Amac11g000711	Apov1p29g044917	Am vs Ap
Amac11g000714	Apov1p29g044977	Am vs Ap
Amac11g000715	Apov1p29g044978	Am vs Ap
Amac11g000716	Apov1p29g045030	Am vs Ap
Amac11g000718	Apov1p29g045028	Am vs Ap
Amac11g000719	Apov1p29g045027	Am vs Ap
Amac11g000722	Apov1p29g045016	Am vs Ap
Amac11g000723	Apov1p29g045013	Am vs Ap
Amac11g000727	Apov1p29g045012	Am vs Ap
Amac11g000728	Apov1p29g045054	Am vs Ap
Amac11g000729	Apov1p29g045055	Am vs Ap
Amac11g000730	Apov1p29g045057	Am vs Ap
Amac11g000732	Apov1p29g045058	Am vs Ap
Amac11g000734	Apov1p29g045061	Am vs Ap
Amac11g000735	Apov1p29g045063	Am vs Ap
Amac11g000736	Apov1p29g045064	Am vs Ap
Amac11g000740	Apov1p29g045070	Am vs Ap
Amac11g000741	Apov1p29g045071	Am vs Ap
Amac11g000742	Apov1p29g045072	Am vs Ap
Amac11g000747	Apov1p29g045050	Am vs Ap
Amac11g000750	Apov1p29g045048	Am vs Ap
Amac11g000759	Apov1p29g045042	Am vs Ap
Amac11g000760	Apov1p29g045040	Am vs Ap
Amac11g000762	Apov1p29g045035	Am vs Ap
Amac11g000767	Apov1p29g045135	Am vs Ap
Amac11g000768	Apov1p29g045134	Am vs Ap
Amac11g000770	Apov1p20g030194	Am vs Ap
Amac11g000772	Apov1p29g045129	Am vs Ap
Amac11g000774	Apov1p20g030196	Am vs Ap
Amac11g000776	Apov1p29g045124	Am vs Ap
Amac11g000779	Apov1p29g045121	Am vs Ap
Amac11g000780	Apov1p29g045119	Am vs Ap
Amac11g000781	Apov1p29g045118	Am vs Ap
Amac11g000787	Apov1p29g045110	Am vs Ap
Amac11g000788	Apov1p29g045109	Am vs Ap
Amac11g000790	Apov1p29g045107	Am vs Ap
Amac11g000794	Apov1p29g045104	Am vs Ap
Amac11g000798	Apov1p29g045101	Am vs Ap
Amac11g000800	Apov1p29g045098	Am vs Ap
Amac11g000803	Apov1p29g045094	Am vs Ap
Amac11g000804	Apov1p29g045089	Am vs Ap
Amac11g000805	Apov1p29g045087	Am vs Ap
Amac11g000806	Apov1p29g045086	Am vs Ap
Amac11g000807	Apov1p29g045082	Am vs Ap
Amac11g000809	Apov1p29g045078	Am vs Ap
Amac11g000810	Apov1p29g045075	Am vs Ap
Amac11g000811	Apov1p29g045074	Am vs Ap
Amac11g000835	Apov1p29g045142	Am vs Ap
Amac11g000838	Apov1p29g045143	Am vs Ap
Amac11g000839	Apov1p29g045144	Am vs Ap
Amac11g000840	Apov1p29g045145	Am vs Ap
Amac11g000841	Apov1p29g045148	Am vs Ap
Amac11g000843	Apov1p29g045149	Am vs Ap
Amac11g000844	Apov1p29g045150	Am vs Ap
Amac11g000845	Apov1p29g045151	Am vs Ap
Amac11g000846	Apov1p29g045152	Am vs Ap
Amac11g000847	Apov1p29g045154	Am vs Ap
Amac11g000850	Apov1p29g045157	Am vs Ap
Amac11g000851	Apov1p29g045159	Am vs Ap
Amac11g000852	Apov1p29g045160	Am vs Ap
Amac11g000853	Apov1p29g045161	Am vs Ap
Amac11g000855	Apov1p29g045163	Am vs Ap
Amac11g000856	Apov1p29g045167	Am vs Ap
Amac11g000857	Apov1p29g045168	Am vs Ap
Amac11g000861	Apov1p29g045171	Am vs Ap
Amac11g000862	Apov1p29g045173	Am vs Ap
Amac11g000863	Apov1p29g045174	Am vs Ap
Amac11g000864	Apov1p29g045175	Am vs Ap
Amac11g000865	Apov1p29g045176	Am vs Ap
Amac11g000866	Apov1p29g045177	Am vs Ap
Amac11g000867	Apov1p29g045178	Am vs Ap
Amac11g000869	Apov1p29g045185	Am vs Ap
Amac11g000870	Apov1p29g045189	Am vs Ap
Amac11g000872	Apov1p29g045190	Am vs Ap
Amac11g000873	Apov1p29g045191	Am vs Ap
Amac11g000875	Apov1p29g045192	Am vs Ap
Amac11g000876	Apov1p29g045193	Am vs Ap
Amac11g000878	Apov1p29g045195	Am vs Ap
Amac11g000880	Apov1p29g045196	Am vs Ap
Amac11g000881	Apov1p29g045197	Am vs Ap
Amac11g000882	Apov1p29g045198	Am vs Ap
Amac11g000883	Apov1p29g045199	Am vs Ap
Amac11g000886	Apov1p29g045201	Am vs Ap
Amac11g000887	Apov1p29g045202	Am vs Ap
Amac11g000888	Apov1p29g045203	Am vs Ap
Amac11g000894	Apov1p29g045206	Am vs Ap
Amac11g000895	Apov1p29g045207	Am vs Ap
Amac11g000896	Apov1p29g045208	Am vs Ap
Amac11g000898	Apov1p29g045210	Am vs Ap
Amac11g000899	Apov1p29g045211	Am vs Ap
Amac11g000900	Apov1p29g045212	Am vs Ap
Amac11g000906	Apov1p29g045222	Am vs Ap
Amac11g000908	Apov1p29g045224	Am vs Ap
Amac11g000909	Apov1p29g045225	Am vs Ap
Amac11g000913	Apov1p29g045227	Am vs Ap
Amac11g000916	Apov1p29g045231	Am vs Ap
Amac11g000917	Apov1p29g045232	Am vs Ap
Amac11g000918	Apov1p29g045233	Am vs Ap
Amac11g000919	Apov1p29g045234	Am vs Ap
Amac11g000920	Apov1p29g045235	Am vs Ap
Amac11g000921	Apov1p29g045236	Am vs Ap
Amac11g000923	Apov1p29g045240	Am vs Ap
Amac11g000925	Apov1p29g045241	Am vs Ap
Amac11g000927	Apov1p29g045243	Am vs Ap
Amac11g000929	Apov1p29g045244	Am vs Ap
Amac11g000935	Apov1p29g045246	Am vs Ap
Amac11g000938	Apov1p29g045247	Am vs Ap
Amac11g000939	Apov1p29g045248	Am vs Ap
Amac11g000940	Apov1p29g045249	Am vs Ap
Amac11g000941	Apov1p29g045252	Am vs Ap
Amac11g000946	Apov1p29g045256	Am vs Ap
Amac11g000948	Apov1p29g045255	Am vs Ap
Amac11g000950	Apov1p29g045277	Am vs Ap
Amac11g000951	Apov1p29g045278	Am vs Ap
Amac11g000952	Apov1p29g045279	Am vs Ap
Amac11g000953	Apov1p29g045280	Am vs Ap
Amac11g000954	Apov1p29g045281	Am vs Ap
Amac11g000956	Apov1p29g045283	Am vs Ap
Amac11g000957	Apov1p29g045284	Am vs Ap
Amac11g000959	Apov1p29g045285	Am vs Ap
Amac11g000960	Apov1p29g045286	Am vs Ap
Amac11g000962	Apov1p29g045289	Am vs Ap
Amac11g000964	Apov1p29g045293	Am vs Ap
Amac11g000966	Apov1p29g045298	Am vs Ap
Amac11g000969	Apov1p29g045301	Am vs Ap
Amac11g000970	Apov1p29g045303	Am vs Ap
Amac11g000972	Apov1p29g045304	Am vs Ap
Amac11g000974	Apov1p29g045306	Am vs Ap
Amac11g000975	Apov1p29g045307	Am vs Ap
Amac11g000976	Apov1p29g045309	Am vs Ap
Amac11g000979	Apov1p29g045311	Am vs Ap
Amac11g000980	Apov1p29g045312	Am vs Ap
Amac11g000982	Apov1p29g045313	Am vs Ap
Amac11g000983	Apov1p29g045317	Am vs Ap
Amac11g000984	Apov1p29g045320	Am vs Ap
Amac11g000988	Apov1p29g045321	Am vs Ap
Amac11g000989	Apov1p29g045323	Am vs Ap
Amac11g000990	Apov1p29g045325	Am vs Ap
Amac11g000992	Apov1p29g045327	Am vs Ap
Amac11g000993	Apov1p29g045328	Am vs Ap
Amac11g000996	Apov1p29g045329	Am vs Ap
Amac11g000997	Apov1p29g045330	Am vs Ap
Amac11g000999	Apov1p29g045332	Am vs Ap
Amac11g001001	Apov1p17g024994	Am vs Ap
Amac11g001004	Apov1p29g045334	Am vs Ap
Amac11g001005	Apov1p29g045335	Am vs Ap
Amac11g001006	Apov1p29g045336	Am vs Ap
Amac11g001007	Apov1p29g045337	Am vs Ap
Amac11g001009	Apov1p29g045339	Am vs Ap
Amac11g001010	Apov1p29g045340	Am vs Ap
Amac11g001011	Apov1p29g045342	Am vs Ap
Amac11g001012	Apov1p29g045343	Am vs Ap
Amac11g001019	Apov1p29g045348	Am vs Ap
Amac11g001027	Apov1p29g045352	Am vs Ap
Amac11g001028	Apov1p17g024958	Am vs Ap
Amac11g001029	Apov1p29g045354	Am vs Ap
Amac11g001030	Apov1p29g045355	Am vs Ap
Amac11g001031	Apov1p29g045356	Am vs Ap
Amac11g001033	Apov1p29g045358	Am vs Ap
Amac11g001036	Apov1p29g045361	Am vs Ap
Amac11g001038	Apov1p29g045362	Am vs Ap
Amac11g001039	Apov1p29g045363	Am vs Ap
Amac11g001042	Apov1p29g045364	Am vs Ap
Amac11g001043	Apov1p29g045365	Am vs Ap
Amac11g001046	Apov1p29g045367	Am vs Ap
Amac11g001049	Apov1p29g045368	Am vs Ap
Amac11g001051	Apov1p29g045369	Am vs Ap
Amac11g001052	Apov1p29g045370	Am vs Ap
Amac11g001057	Apov1p29g045373	Am vs Ap
Amac11g001058	Apov1p29g045374	Am vs Ap
Amac11g001059	Apov1p29g045375	Am vs Ap
Amac11g001065	Apov1p29g045377	Am vs Ap
Amac11g001066	Apov1p29g045378	Am vs Ap
Amac11g001068	Apov1p29g045379	Am vs Ap
Amac11g001072	Apov1p29g045383	Am vs Ap
Amac11g001073	Apov1p29g045384	Am vs Ap
Amac11g001074	Apov1p29g045385	Am vs Ap
Amac11g001075	Apov1p17g024921	Am vs Ap
Amac11g001076	Apov1p29g045386	Am vs Ap
Amac11g001077	Apov1p29g045387	Am vs Ap
Amac11g001080	Apov1p29g045389	Am vs Ap
Amac11g001083	Apov1p17g024915	Am vs Ap
Amac11g001085	Apov1p29g045399	Am vs Ap
Amac11g001086	Apov1p29g045400	Am vs Ap
Amac11g001087	Apov1p29g045403	Am vs Ap
Amac11g001088	Apov1p29g045408	Am vs Ap
Amac11g001093	Apov1p29g045404	Am vs Ap
Amac11g001099	Apov1p29g045402	Am vs Ap
Amac11g001101	Apov1p29g045411	Am vs Ap
Amac11g001103	Apov1p29g045414	Am vs Ap
Amac11g001104	Apov1p29g045415	Am vs Ap
Amac11g001105	Apov1p17g024905	Am vs Ap
Amac11g001107	Apov1p29g045418	Am vs Ap
Amac11g001108	Apov1p29g045419	Am vs Ap
Amac11g001110	Apov1p29g045420	Am vs Ap
Amac11g001111	Apov1p29g045424	Am vs Ap
Amac11g001112	Apov1p29g045425	Am vs Ap
Amac11g001113	Apov1p29g045429	Am vs Ap
Amac11g001115	Apov1p29g045430	Am vs Ap
Amac11g001117	Apov1p29g045431	Am vs Ap
Amac11g001119	Apov1p29g045432	Am vs Ap
Amac11g001120	Apov1p29g045433	Am vs Ap
Amac11g001121	Apov1p29g045434	Am vs Ap
Amac11g001122	Apov1p29g045435	Am vs Ap
Amac11g001123	Apov1p29g045436	Am vs Ap
Amac11g001128	Apov1p29g045439	Am vs Ap
Amac11g001130	Apov1p29g045441	Am vs Ap
Amac11g001133	Apov1p29g045445	Am vs Ap
Amac11g001134	Apov1p29g045446	Am vs Ap
Amac11g001135	Apov1p29g045447	Am vs Ap
Amac11g001136	Apov1p29g045448	Am vs Ap
Amac11g001139	Apov1p29g045450	Am vs Ap
Amac11g001140	Apov1p29g045451	Am vs Ap
Amac11g001142	Apov1p29g045454	Am vs Ap
Amac11g001143	Apov1p29g045455	Am vs Ap
Amac11g001144	Apov1p20g030050	Am vs Ap
Amac11g001146	Apov1p29g045457	Am vs Ap
Amac11g001148	Apov1p29g045458	Am vs Ap
Amac11g001150	Apov1p29g045460	Am vs Ap
Amac11g001151	Apov1p29g045462	Am vs Ap
Amac11g001152	Apov1p29g045463	Am vs Ap
Amac11g001153	Apov1p29g045469	Am vs Ap
Amac11g001154	Apov1p29g045471	Am vs Ap
Amac11g001155	Apov1p29g045472	Am vs Ap
Amac11g001156	Apov1p20g030061	Am vs Ap
Amac11g001161	Apov1p29g045473	Am vs Ap
Amac11g001162	Apov1p29g045476	Am vs Ap
Amac11g001163	Apov1p29g045477	Am vs Ap
Amac11g001165	Apov1p29g045478	Am vs Ap
Amac11g001166	Apov1p29g045479	Am vs Ap
Amac11g001168	Apov1p29g045482	Am vs Ap
Amac11g001171	Apov1p29g045484	Am vs Ap
Amac11g001174	Apov1p29g045485	Am vs Ap
Amac11g001175	Apov1p29g045488	Am vs Ap
Amac11g001181	Apov1p29g045491	Am vs Ap
Amac11g001184	Apov1p29g045494	Am vs Ap
Amac11g001185	Apov1p29g045495	Am vs Ap
Amac11g001186	Apov1p29g045496	Am vs Ap
Amac11g001187	Apov1p29g045502	Am vs Ap
Amac11g001192	Apov1p29g045505	Am vs Ap
Amac11g001193	Apov1p29g045506	Am vs Ap
Amac11g001194	Apov1p29g045507	Am vs Ap
Amac11g001195	Apov1p29g045508	Am vs Ap
Amac11g001196	Apov1p29g045510	Am vs Ap
Amac11g001197	Apov1p29g045511	Am vs Ap
Amac11g001198	Apov1p29g045512	Am vs Ap
Amac11g001199	Apov1p29g045513	Am vs Ap
Amac11g001201	Apov1p29g045515	Am vs Ap
Amac11g001202	Apov1p29g045516	Am vs Ap
Amac11g001204	Apov1p29g045518	Am vs Ap
Amac11g001205	Apov1p29g045519	Am vs Ap
Amac11g001209	Apov1p29g045522	Am vs Ap
Amac11g001210	Apov1p29g045523	Am vs Ap
Amac11g001211	Apov1p29g045526	Am vs Ap
Amac11g001212	Apov1p29g045527	Am vs Ap
Amac11g001213	Apov1p29g045529	Am vs Ap
Amac11g001216	Apov1p29g045531	Am vs Ap
Amac11g001217	Apov1p29g045532	Am vs Ap
Amac11g001218	Apov1p29g045535	Am vs Ap
Amac11g001220	Apov1p29g045536	Am vs Ap
Amac11g001221	Apov1p17g025082	Am vs Ap
Amac11g001222	Apov1p29g045538	Am vs Ap
Amac11g001223	Apov1p29g045539	Am vs Ap
Amac11g001224	Apov1p29g045540	Am vs Ap
Amac11g001226	Apov1p17g025113	Am vs Ap
Amac11g001228	Apov1p17g025110	Am vs Ap
Amac11g001229	Apov1p29g045542	Am vs Ap
Amac11g001231	Apov1p29g045548	Am vs Ap
Amac11g001232	Apov1p29g045549	Am vs Ap
Amac11g001233	Apov1p29g045551	Am vs Ap
Amac11g001237	Apov1p29g045554	Am vs Ap
Amac11g001238	Apov1p29g045558	Am vs Ap
Amac11g001239	Apov1p29g045557	Am vs Ap
Amac11g001241	Apov1p29g045559	Am vs Ap
Amac11g001242	Apov1p29g045560	Am vs Ap
Amac11g001243	Apov1p29g045561	Am vs Ap
Amac11g001244	Apov1p29g045562	Am vs Ap
Amac11g001247	Apov1p29g045563	Am vs Ap
Amac11g001248	Apov1p29g045565	Am vs Ap
Amac11g001252	Apov1p29g045567	Am vs Ap
Amac11g001253	Apov1p29g045568	Am vs Ap
Amac11g001255	Apov1p29g045569	Am vs Ap
Amac11g001256	Apov1p29g045570	Am vs Ap
Amac11g001258	Apov1p29g045571	Am vs Ap
Amac11g001259	Apov1p29g045572	Am vs Ap
Amac11g001263	Apov1p29g045575	Am vs Ap
Amac11g001265	Apov1p29g045576	Am vs Ap
Amac11g001266	Apov1p29g045577	Am vs Ap
Amac11g001269	Apov1p29g045578	Am vs Ap
Amac11g001270	Apov1p29g045579	Am vs Ap
Amac11g001271	Apov1p29g045580	Am vs Ap
Amac11g001277	Apov1p29g045582	Am vs Ap
Amac11g001278	Apov1p29g045584	Am vs Ap
Amac11g001280	Apov1p29g045585	Am vs Ap
Amac11g001281	Apov1p29g045586	Am vs Ap
Amac11g001282	Apov1p29g045587	Am vs Ap
Amac11g001285	Apov1p29g045601	Am vs Ap
Amac11g001287	Apov1p29g045602	Am vs Ap
Amac11g001295	Apov1p29g045605	Am vs Ap
Amac11g001296	Apov1p29g045606	Am vs Ap
Amac11g001298	Apov1p29g045607	Am vs Ap
Amac11g001306	Apov1p29g045610	Am vs Ap
Amac11g001309	Apov1p29g045616	Am vs Ap
Amac11g001310	Apov1p29g045617	Am vs Ap
Amac11g001311	Apov1p29g045620	Am vs Ap
Amac11g001313	Apov1p29g045621	Am vs Ap
Amac11g001314	Apov1p29g045623	Am vs Ap
Amac11g001318	Apov1p29g045625	Am vs Ap
Amac11g001319	Apov1p29g045628	Am vs Ap
Amac11g001320	Apov1p29g045629	Am vs Ap
Amac12g000002	Apov1p05g007431	Am vs Ap
Amac12g000003	Apov1p05g007426	Am vs Ap
Amac12g000004	Apov1p05g007425	Am vs Ap
Amac12g000005	Apov1p05g007424	Am vs Ap
Amac12g000006	Apov1p05g007420	Am vs Ap
Amac12g000007	Apov1p05g007419	Am vs Ap
Amac12g000010	Apov1p05g007418	Am vs Ap
Amac12g000012	Apov1p05g007416	Am vs Ap
Amac12g000014	Apov1p05g007414	Am vs Ap
Amac12g000015	Apov1p05g007413	Am vs Ap
Amac12g000017	Apov1p05g007412	Am vs Ap
Amac12g000018	Apov1p05g007411	Am vs Ap
Amac12g000021	Apov1p05g007408	Am vs Ap
Amac12g000023	Apov1p05g007405	Am vs Ap
Amac12g000028	Apov1p05g007395	Am vs Ap
Amac12g000032	Apov1p05g007390	Am vs Ap
Amac12g000034	Apov1p05g007389	Am vs Ap
Amac12g000035	Apov1p05g007386	Am vs Ap
Amac12g000036	Apov1p05g007384	Am vs Ap
Amac12g000037	Apov1p05g007383	Am vs Ap
Amac12g000038	Apov1p05g007382	Am vs Ap
Amac12g000046	Apov1p05g007377	Am vs Ap
Amac12g000047	Apov1p05g007375	Am vs Ap
Amac12g000048	Apov1p05g007373	Am vs Ap
Amac12g000050	Apov1p05g007372	Am vs Ap
Amac12g000051	Apov1p05g007371	Am vs Ap
Amac12g000052	Apov1p05g007369	Am vs Ap
Amac12g000053	Apov1p05g007367	Am vs Ap
Amac12g000054	Apov1p21g030985	Am vs Ap
Amac12g000055	Apov1p05g007361	Am vs Ap
Amac12g000056	Apov1p05g007360	Am vs Ap
Amac12g000059	Apov1p05g007359	Am vs Ap
Amac12g000060	Apov1p05g007358	Am vs Ap
Amac12g000064	Apov1p05g007356	Am vs Ap
Amac12g000066	Apov1p05g007354	Am vs Ap
Amac12g000070	Apov1p05g007352	Am vs Ap
Amac12g000071	Apov1p05g007351	Am vs Ap
Amac12g000074	Apov1p05g007344	Am vs Ap
Amac12g000076	Apov1p21g031004	Am vs Ap
Amac12g000077	Apov1p21g031005	Am vs Ap
Amac12g000078	Apov1p05g007341	Am vs Ap
Amac12g000080	Apov1p05g007340	Am vs Ap
Amac12g000081	Apov1p05g007339	Am vs Ap
Amac12g000083	Apov1p05g007337	Am vs Ap
Amac12g000084	Apov1p05g007336	Am vs Ap
Amac12g000085	Apov1p05g007333	Am vs Ap
Amac12g000086	Apov1p05g007332	Am vs Ap
Amac12g000087	Apov1p05g007331	Am vs Ap
Amac12g000088	Apov1p05g007329	Am vs Ap
Amac12g000089	Apov1p05g007328	Am vs Ap
Amac12g000090	Apov1p05g007327	Am vs Ap
Amac12g000101	Apov1p05g007324	Am vs Ap
Amac12g000102	Apov1p05g007323	Am vs Ap
Amac12g000104	Apov1p05g007322	Am vs Ap
Amac12g000105	Apov1p05g007321	Am vs Ap
Amac12g000107	Apov1p05g007320	Am vs Ap
Amac12g000108	Apov1p05g007319	Am vs Ap
Amac12g000110	Apov1p05g007318	Am vs Ap
Amac12g000111	Apov1p05g007317	Am vs Ap
Amac12g000112	Apov1p05g007309	Am vs Ap
Amac12g000114	Apov1p05g007306	Am vs Ap
Amac12g000116	Apov1p05g007299	Am vs Ap
Amac12g000121	Apov1p05g007297	Am vs Ap
Amac12g000123	Apov1p05g007296	Am vs Ap
Amac12g000124	Apov1p05g007295	Am vs Ap
Amac12g000125	Apov1p05g007293	Am vs Ap
Amac12g000127	Apov1p05g007289	Am vs Ap
Amac12g000128	Apov1p05g007288	Am vs Ap
Amac12g000129	Apov1p05g007287	Am vs Ap
Amac12g000131	Apov1p05g007286	Am vs Ap
Amac12g000134	Apov1p05g007282	Am vs Ap
Amac12g000140	Apov1p05g007279	Am vs Ap
Amac12g000146	Apov1p21g031080	Am vs Ap
Amac12g000147	Apov1p05g007270	Am vs Ap
Amac12g000150	Apov1p05g007267	Am vs Ap
Amac12g000151	Apov1p05g007266	Am vs Ap
Amac12g000152	Apov1p05g007265	Am vs Ap
Amac12g000153	Apov1p05g007264	Am vs Ap
Amac12g000156	Apov1p05g007263	Am vs Ap
Amac12g000158	Apov1p05g007261	Am vs Ap
Amac12g000160	Apov1p05g007260	Am vs Ap
Amac12g000161	Apov1p05g007258	Am vs Ap
Amac12g000164	Apov1p05g007257	Am vs Ap
Amac12g000166	Apov1p05g007254	Am vs Ap
Amac12g000167	Apov1p05g007253	Am vs Ap
Amac12g000169	Apov1p05g007251	Am vs Ap
Amac12g000170	Apov1p05g007250	Am vs Ap
Amac12g000171	Apov1p05g007249	Am vs Ap
Amac12g000174	Apov1p05g007244	Am vs Ap
Amac12g000177	Apov1p21g031228	Am vs Ap
Amac12g000184	Apov1p05g007237	Am vs Ap
Amac12g000185	Apov1p05g007236	Am vs Ap
Amac12g000186	Apov1p05g007235	Am vs Ap
Amac12g000187	Apov1p05g007234	Am vs Ap
Amac12g000188	Apov1p05g007232	Am vs Ap
Amac12g000190	Apov1p05g007231	Am vs Ap
Amac12g000191	Apov1p05g007229	Am vs Ap
Amac12g000192	Apov1p05g007228	Am vs Ap
Amac12g000193	Apov1p05g007227	Am vs Ap
Amac12g000194	Apov1p05g007226	Am vs Ap
Amac12g000195	Apov1p05g007225	Am vs Ap
Amac12g000196	Apov1p21g031237	Am vs Ap
Amac12g000197	Apov1p21g031234	Am vs Ap
Amac12g000200	Apov1p05g007222	Am vs Ap
Amac12g000201	Apov1p05g007221	Am vs Ap
Amac12g000202	Apov1p05g007219	Am vs Ap
Amac12g000203	Apov1p05g007216	Am vs Ap
Amac12g000204	Apov1p05g007215	Am vs Ap
Amac12g000208	Apov1p05g007213	Am vs Ap
Amac12g000209	Apov1p05g007212	Am vs Ap
Amac12g000210	Apov1p05g007211	Am vs Ap
Amac12g000211	Apov1p05g007210	Am vs Ap
Amac12g000212	Apov1p05g007209	Am vs Ap
Amac12g000213	Apov1p05g007208	Am vs Ap
Amac12g000214	Apov1p05g007207	Am vs Ap
Amac12g000216	Apov1p05g007204	Am vs Ap
Amac12g000217	Apov1p05g007203	Am vs Ap
Amac12g000221	Apov1p05g007202	Am vs Ap
Amac12g000223	Apov1p05g007201	Am vs Ap
Amac12g000224	Apov1p05g007200	Am vs Ap
Amac12g000225	Apov1p05g007199	Am vs Ap
Amac12g000226	Apov1p05g007198	Am vs Ap
Amac12g000233	Apov1p21g031195	Am vs Ap
Amac12g000234	Apov1p05g007191	Am vs Ap
Amac12g000236	Apov1p05g007190	Am vs Ap
Amac12g000237	Apov1p05g007189	Am vs Ap
Amac12g000239	Apov1p05g007186	Am vs Ap
Amac12g000242	Apov1p05g007184	Am vs Ap
Amac12g000245	Apov1p05g007183	Am vs Ap
Amac12g000246	Apov1p05g007182	Am vs Ap
Amac12g000247	Apov1p05g007180	Am vs Ap
Amac12g000251	Apov1p05g007175	Am vs Ap
Amac12g000254	Apov1p05g007174	Am vs Ap
Amac12g000258	Apov1p05g007172	Am vs Ap
Amac12g000261	Apov1p05g007171	Am vs Ap
Amac12g000264	Apov1p05g007167	Am vs Ap
Amac12g000268	Apov1p05g007165	Am vs Ap
Amac12g000270	Apov1p05g007164	Am vs Ap
Amac12g000271	Apov1p05g007160	Am vs Ap
[truncated: 367,454+ more rows]
