# Supplementary material for: Haplotype-resolved genome assembly provides insights into the evolutionary origin of waterlogging-tolerant Actinidia valvata hexaploid
Source: Hortic Res. 2026 Jan 9;13(4):uhag011. doi: 10.1093/hr/uhag011 (PMC13103481; doi:10.1093/hr/uhag011)
Supplement: Web_Material_uhag011 [file web_material_uhag011.zip › Table S11.xlsx]

## Sheet: S11
Table S11. The paralogous gene pairs among A. valvata, A. arguta (2x), A. chinensis, A. deliciosa, A. eriantha, A. hemsleyana, A. latifolia, A. macrosperma, A. polygama, and A. rufa.
Gene ID	Gene ID	The source of the gene pairs
Avh1c01p00g00002	Avh1c09p12g08743	A. valvata
Avh1c01p00g00006	Avh1c09p12g08741	A. valvata
Avh1c01p00g00007	Avh1c09p12g08737	A. valvata
Avh1c01p00g00008	Avh1c09p12g08736	A. valvata
Avh1c01p00g00012	Avh1c09p12g08735	A. valvata
Avh1c01p00g00013	Avh1c09p12g08734	A. valvata
Avh1c01p00g00014	Avh1c09p12g08733	A. valvata
Avh1c01p01g00036	Avh1c09p12g08709	A. valvata
Avh1c01p01g00037	Avh1c09p12g08708	A. valvata
Avh1c01p01g00038	Avh1c09p12g08707	A. valvata
Avh1c01p01g00040	Avh1c09p11g08705	A. valvata
Avh1c01p01g00042	Avh1c09p11g08701	A. valvata
Avh1c01p01g00043	Avh1c09p11g08700	A. valvata
Avh1c01p01g00044	Avh1c09p11g08699	A. valvata
Avh1c01p01g00045	Avh1c09p11g08698	A. valvata
Avh1c01p01g00047	Avh1c09p11g08697	A. valvata
Avh1c01p01g00048	Avh1c09p11g08696	A. valvata
Avh1c01p01g00049	Avh1c07p08g06387	A. valvata
Avh1c01p01g00049	Avh1c09p11g08695	A. valvata
Avh1c01p01g00050	Avh1c05p15g04534	A. valvata
Avh1c01p01g00051	Avh1c05p15g04537	A. valvata
Avh1c01p01g00051	Avh1c07p07g06381	A. valvata
Avh1c01p01g00051	Avh1c09p11g08694	A. valvata
Avh1c01p01g00052	Avh1c09p11g08692	A. valvata
Avh1c01p01g00053	Avh1c07p07g06376	A. valvata
Avh1c01p01g00053	Avh1c09p11g08691	A. valvata
Avh1c01p02g00054	Avh1c09p11g08685	A. valvata
Avh1c01p02g00056	Avh1c05p15g04544	A. valvata
Avh1c01p02g00056	Avh1c09p11g08684	A. valvata
Avh1c01p02g00058	Avh1c07p07g06361	A. valvata
Avh1c01p02g00058	Avh1c09p11g08682	A. valvata
Avh1c01p02g00059	Avh1c07p07g06360	A. valvata
Avh1c01p02g00060	Avh1c09p11g08681	A. valvata
Avh1c01p02g00063	Avh1c05p15g04549	A. valvata
Avh1c01p02g00063	Avh1c07p07g06358	A. valvata
Avh1c01p02g00063	Avh1c09p11g08677	A. valvata
Avh1c01p02g00065	Avh1c09p11g08671	A. valvata
Avh1c01p02g00066	Avh1c07p07g06340	A. valvata
Avh1c01p02g00066	Avh1c09p11g08669	A. valvata
Avh1c01p02g00067	Avh1c09p11g08668	A. valvata
Avh1c01p02g00069	Avh1c09p11g08667	A. valvata
Avh1c01p02g00071	Avh1c09p11g08665	A. valvata
Avh1c01p02g00072	Avh1c05p16g04572	A. valvata
Avh1c01p02g00072	Avh1c07p07g06335	A. valvata
Avh1c01p02g00073	Avh1c07p07g06333	A. valvata
Avh1c01p02g00073	Avh1c09p11g08664	A. valvata
Avh1c01p02g00074	Avh1c05p16g04575	A. valvata
Avh1c01p02g00074	Avh1c07p06g06332	A. valvata
Avh1c01p02g00074	Avh1c09p11g08663	A. valvata
Avh1c01p02g00075	Avh1c09p11g08662	A. valvata
Avh1c01p02g00077	Avh1c07p06g06330	A. valvata
Avh1c01p02g00082	Avh1c09p11g08661	A. valvata
Avh1c01p02g00083	Avh1c09p11g08660	A. valvata
Avh1c01p02g00085	Avh1c09p11g08658	A. valvata
Avh1c01p02g00086	Avh1c05p16g04590	A. valvata
Avh1c01p02g00086	Avh1c07p06g06322	A. valvata
Avh1c01p02g00086	Avh1c09p10g08656	A. valvata
Avh1c01p02g00087	Avh1c09p10g08654	A. valvata
Avh1c01p02g00088	Avh1c09p10g08652	A. valvata
Avh1c01p02g00089	Avh1c07p06g06306	A. valvata
Avh1c01p02g00089	Avh1c09p10g08644	A. valvata
Avh1c01p02g00094	Avh1c05p17g04610	A. valvata
Avh1c01p02g00094	Avh1c09p10g08641	A. valvata
Avh1c01p02g00096	Avh1c09p10g08640	A. valvata
Avh1c01p02g00097	Avh1c09p10g08639	A. valvata
Avh1c01p02g00099	Avh1c05p17g04617	A. valvata
Avh1c01p02g00100	Avh1c09p10g08638	A. valvata
Avh1c01p02g00101	Avh1c05p17g04622	A. valvata
Avh1c01p02g00102	Avh1c05p17g04630	A. valvata
Avh1c01p02g00102	Avh1c21p03g20751	A. valvata
Avh1c01p02g00103	Avh1c21p03g20752	A. valvata
Avh1c01p02g00104	Avh1c09p10g08637	A. valvata
Avh1c01p02g00107	Avh1c09p10g08636	A. valvata
Avh1c01p02g00108	Avh1c09p10g08635	A. valvata
Avh1c01p02g00109	Avh1c09p10g08634	A. valvata
Avh1c01p02g00110	Avh1c05p17g04633	A. valvata
Avh1c01p02g00110	Avh1c21p03g20754	A. valvata
Avh1c01p02g00111	Avh1c09p10g08633	A. valvata
Avh1c01p02g00111	Avh1c21p03g20762	A. valvata
Avh1c01p02g00112	Avh1c05p17g04638	A. valvata
Avh1c01p02g00112	Avh1c21p03g20763	A. valvata
Avh1c01p02g00113	Avh1c05p17g04639	A. valvata
Avh1c01p02g00113	Avh1c09p10g08632	A. valvata
Avh1c01p02g00113	Avh1c21p03g20764	A. valvata
Avh1c01p02g00120	Avh1c05p17g04648	A. valvata
Avh1c01p02g00120	Avh1c09p10g08629	A. valvata
Avh1c01p02g00120	Avh1c21p03g20772	A. valvata
Avh1c01p02g00121	Avh1c05p17g04649	A. valvata
Avh1c01p02g00121	Avh1c09p10g08628	A. valvata
Avh1c01p02g00121	Avh1c21p03g20773	A. valvata
Avh1c01p02g00124	Avh1c05p18g04665	A. valvata
Avh1c01p02g00124	Avh1c09p10g08626	A. valvata
Avh1c01p02g00124	Avh1c21p02g20691	A. valvata
Avh1c01p02g00125	Avh1c05p18g04666	A. valvata
Avh1c01p02g00125	Avh1c09p10g08623	A. valvata
Avh1c01p02g00125	Avh1c21p02g20689	A. valvata
Avh1c01p02g00126	Avh1c05p18g04676	A. valvata
Avh1c01p02g00127	Avh1c09p10g08621	A. valvata
Avh1c01p03g00130	Avh1c09p10g08619	A. valvata
Avh1c01p03g00134	Avh1c09p10g08618	A. valvata
Avh1c01p03g00134	Avh1c21p04g20781	A. valvata
Avh1c01p03g00135	Avh1c09p10g08615	A. valvata
Avh1c01p03g00136	Avh1c05p18g04687	A. valvata
Avh1c01p03g00136	Avh1c21p02g20673	A. valvata
Avh1c01p03g00138	Avh1c09p09g08597	A. valvata
Avh1c01p03g00139	Avh1c09p09g08596	A. valvata
Avh1c01p03g00140	Avh1c05p18g04692	A. valvata
Avh1c01p03g00140	Avh1c21p02g20666	A. valvata
Avh1c01p03g00141	Avh1c05p18g04693	A. valvata
Avh1c01p03g00142	Avh1c05p18g04697	A. valvata
Avh1c01p03g00142	Avh1c21p02g20659	A. valvata
Avh1c01p03g00144	Avh1c21p02g20654	A. valvata
Avh1c01p03g00158	Avh1c09p08g08555	A. valvata
Avh1c01p03g00159	Avh1c09p08g08557	A. valvata
Avh1c01p03g00160	Avh1c09p08g08558	A. valvata
Avh1c01p03g00161	Avh1c09p08g08560	A. valvata
Avh1c01p03g00161	Avh1c21p16g21465	A. valvata
Avh1c01p03g00165	Avh1c09p08g08563	A. valvata
Avh1c01p03g00166	Avh1c09p08g08564	A. valvata
Avh1c01p03g00167	Avh1c09p08g08566	A. valvata
Avh1c01p03g00170	Avh1c09p08g08567	A. valvata
Avh1c01p03g00171	Avh1c09p08g08568	A. valvata
Avh1c01p03g00173	Avh1c09p09g08569	A. valvata
Avh1c01p03g00176	Avh1c09p09g08570	A. valvata
Avh1c01p03g00176	Avh1c21p16g21457	A. valvata
Avh1c01p03g00178	Avh1c09p09g08571	A. valvata
Avh1c01p03g00178	Avh1c21p15g21456	A. valvata
Avh1c01p03g00181	Avh1c09p09g08572	A. valvata
Avh1c01p03g00182	Avh1c09p09g08573	A. valvata
Avh1c01p03g00182	Avh1c21p15g21455	A. valvata
Avh1c01p03g00183	Avh1c09p09g08574	A. valvata
Avh1c01p03g00185	Avh1c09p09g08575	A. valvata
Avh1c01p03g00185	Avh1c21p15g21443	A. valvata
Avh1c01p03g00186	Avh1c09p09g08576	A. valvata
Avh1c01p03g00186	Avh1c21p15g21442	A. valvata
Avh1c01p03g00187	Avh1c09p09g08577	A. valvata
Avh1c01p03g00189	Avh1c09p09g08578	A. valvata
Avh1c01p03g00189	Avh1c21p15g21439	A. valvata
Avh1c01p03g00194	Avh1c21p15g21423	A. valvata
Avh1c01p03g00196	Avh1c27p14g27787	A. valvata
Avh1c01p03g00197	Avh1c21p15g21422	A. valvata
Avh1c01p03g00198	Avh1c05p00g03835	A. valvata
Avh1c01p03g00198	Avh1c27p14g27789	A. valvata
Avh1c01p03g00204	Avh1c09p09g08587	A. valvata
Avh1c01p03g00206	Avh1c21p15g21410	A. valvata
Avh1c01p03g00207	Avh1c21p15g21407	A. valvata
Avh1c01p03g00208	Avh1c05p01g03849	A. valvata
Avh1c01p03g00208	Avh1c27p14g27800	A. valvata
Avh1c01p03g00210	Avh1c09p09g08590	A. valvata
Avh1c01p03g00215	Avh1c09p09g08591	A. valvata
Avh1c01p04g00218	Avh1c09p09g08592	A. valvata
Avh1c01p04g00219	Avh1c05p01g03857	A. valvata
Avh1c01p04g00219	Avh1c27p14g27811	A. valvata
Avh1c01p04g00220	Avh1c09p09g08595	A. valvata
Avh1c01p04g00222	Avh1c05p01g03865	A. valvata
Avh1c01p04g00222	Avh1c09p10g08613	A. valvata
Avh1c01p04g00223	Avh1c21p15g21387	A. valvata
Avh1c01p04g00225	Avh1c05p01g03869	A. valvata
Avh1c01p04g00225	Avh1c27p15g27823	A. valvata
Avh1c01p04g00228	Avh1c09p10g08614	A. valvata
Avh1c01p04g00230	Avh1c05p01g03874	A. valvata
Avh1c01p04g00232	Avh1c05p01g03876	A. valvata
Avh1c01p04g00233	Avh1c21p15g21377	A. valvata
Avh1c01p04g00234	Avh1c21p15g21376	A. valvata
Avh1c01p04g00241	Avh1c21p15g21365	A. valvata
Avh1c01p04g00244	Avh1c27p15g27835	A. valvata
Avh1c01p04g00246	Avh1c05p01g03886	A. valvata
Avh1c01p04g00247	Avh1c09p01g08112	A. valvata
Avh1c01p04g00250	Avh1c09p01g08111	A. valvata
Avh1c01p04g00251	Avh1c09p01g08110	A. valvata
Avh1c01p04g00253	Avh1c09p01g08107	A. valvata
Avh1c01p04g00254	Avh1c09p01g08106	A. valvata
Avh1c01p04g00255	Avh1c09p01g08105	A. valvata
Avh1c01p04g00256	Avh1c09p01g08104	A. valvata
Avh1c01p04g00257	Avh1c09p01g08103	A. valvata
Avh1c01p04g00258	Avh1c09p01g08101	A. valvata
Avh1c01p04g00259	Avh1c09p01g08099	A. valvata
Avh1c01p04g00260	Avh1c09p01g08098	A. valvata
Avh1c01p04g00261	Avh1c09p01g08097	A. valvata
Avh1c01p04g00263	Avh1c09p01g08094	A. valvata
Avh1c01p04g00264	Avh1c09p01g08079	A. valvata
Avh1c01p04g00265	Avh1c09p01g08074	A. valvata
Avh1c01p04g00267	Avh1c09p01g08073	A. valvata
Avh1c01p04g00268	Avh1c09p01g08072	A. valvata
Avh1c01p04g00269	Avh1c09p01g08069	A. valvata
Avh1c01p04g00270	Avh1c09p00g08068	A. valvata
Avh1c01p04g00271	Avh1c09p00g08067	A. valvata
Avh1c01p04g00273	Avh1c09p00g08066	A. valvata
Avh1c01p04g00274	Avh1c09p00g08065	A. valvata
Avh1c01p04g00275	Avh1c09p00g08064	A. valvata
Avh1c01p04g00276	Avh1c09p00g08063	A. valvata
Avh1c01p04g00278	Avh1c09p00g08062	A. valvata
Avh1c01p04g00280	Avh1c09p00g08061	A. valvata
Avh1c01p04g00281	Avh1c09p00g08060	A. valvata
Avh1c01p04g00283	Avh1c09p00g08057	A. valvata
Avh1c01p04g00284	Avh1c09p00g08056	A. valvata
Avh1c01p04g00285	Avh1c09p00g08055	A. valvata
Avh1c01p04g00286	Avh1c09p00g08053	A. valvata
Avh1c01p05g00289	Avh1c29p12g29939	A. valvata
Avh1c01p05g00290	Avh1c09p00g08050	A. valvata
Avh1c01p05g00295	Avh1c29p12g29949	A. valvata
Avh1c01p05g00296	Avh1c09p00g08046	A. valvata
Avh1c01p05g00296	Avh1c29p13g29953	A. valvata
Avh1c01p05g00297	Avh1c09p00g08045	A. valvata
Avh1c01p05g00299	Avh1c29p13g29957	A. valvata
Avh1c01p05g00300	Avh1c09p00g08041	A. valvata
Avh1c01p05g00303	Avh1c29p13g29962	A. valvata
Avh1c01p05g00304	Avh1c29p13g29963	A. valvata
Avh1c01p05g00305	Avh1c09p00g08040	A. valvata
Avh1c01p05g00307	Avh1c09p00g08039	A. valvata
Avh1c01p05g00311	Avh1c09p05g08378	A. valvata
Avh1c01p05g00312	Avh1c09p04g08377	A. valvata
Avh1c01p05g00312	Avh1c12p17g11621	A. valvata
Avh1c01p05g00313	Avh1c09p04g08375	A. valvata
Avh1c01p05g00315	Avh1c09p04g08374	A. valvata
Avh1c01p05g00316	Avh1c09p04g08373	A. valvata
Avh1c01p05g00317	Avh1c12p17g11632	A. valvata
Avh1c01p05g00318	Avh1c09p04g08372	A. valvata
Avh1c01p05g00320	Avh1c09p04g08371	A. valvata
Avh1c01p05g00321	Avh1c09p04g08370	A. valvata
Avh1c01p05g00322	Avh1c09p04g08368	A. valvata
Avh1c01p05g00323	Avh1c09p04g08366	A. valvata
Avh1c01p05g00326	Avh1c09p04g08365	A. valvata
Avh1c01p05g00326	Avh1c13p15g12795	A. valvata
Avh1c01p05g00327	Avh1c09p04g08363	A. valvata
Avh1c01p05g00327	Avh1c12p18g11655	A. valvata
Avh1c01p05g00328	Avh1c09p04g08362	A. valvata
Avh1c01p05g00329	Avh1c09p04g08361	A. valvata
Avh1c01p05g00329	Avh1c12p18g11661	A. valvata
Avh1c01p05g00330	Avh1c09p04g08358	A. valvata
Avh1c01p05g00331	Avh1c09p04g08357	A. valvata
Avh1c01p05g00332	Avh1c12p18g11667	A. valvata
Avh1c01p05g00334	Avh1c12p18g11670	A. valvata
Avh1c01p05g00335	Avh1c12p18g11671	A. valvata
Avh1c01p05g00336	Avh1c12p18g11675	A. valvata
Avh1c01p05g00339	Avh1c13p15g12798	A. valvata
Avh1c01p05g00339	Avh1c29p01g29449	A. valvata
Avh1c01p05g00345	Avh1c13p15g12810	A. valvata
Avh1c01p05g00348	Avh1c13p15g12817	A. valvata
Avh1c01p05g00348	Avh1c29p01g29466	A. valvata
Avh1c01p06g00349	Avh1c13p15g12818	A. valvata
Avh1c01p06g00349	Avh1c29p01g29467	A. valvata
Avh1c01p06g00351	Avh1c13p15g12822	A. valvata
Avh1c01p06g00351	Avh1c29p01g29471	A. valvata
Avh1c01p06g00352	Avh1c13p15g12823	A. valvata
Avh1c01p06g00352	Avh1c29p01g29473	A. valvata
Avh1c01p06g00355	Avh1c13p15g12827	A. valvata
Avh1c01p06g00355	Avh1c29p01g29477	A. valvata
Avh1c01p06g00358	Avh1c13p15g12832	A. valvata
Avh1c01p06g00360	Avh1c09p04g08349	A. valvata
Avh1c01p06g00361	Avh1c09p04g08348	A. valvata
Avh1c01p06g00362	Avh1c09p04g08346	A. valvata
Avh1c01p06g00363	Avh1c09p04g08345	A. valvata
Avh1c01p06g00363	Avh1c29p02g29486	A. valvata
Avh1c01p06g00364	Avh1c09p04g08344	A. valvata
Avh1c01p06g00368	Avh1c09p04g08341	A. valvata
Avh1c01p06g00368	Avh1c13p15g12842	A. valvata
Avh1c01p06g00370	Avh1c09p04g08337	A. valvata
Avh1c01p06g00371	Avh1c09p04g08336	A. valvata
Avh1c01p06g00373	Avh1c09p04g08335	A. valvata
Avh1c01p06g00374	Avh1c09p04g08333	A. valvata
Avh1c01p06g00376	Avh1c09p04g08331	A. valvata
Avh1c01p06g00376	Avh1c13p16g12854	A. valvata
Avh1c01p06g00377	Avh1c09p04g08330	A. valvata
Avh1c01p06g00379	Avh1c09p04g08326	A. valvata
Avh1c01p06g00380	Avh1c09p04g08325	A. valvata
Avh1c01p06g00381	Avh1c09p04g08324	A. valvata
Avh1c01p06g00383	Avh1c09p04g08323	A. valvata
Avh1c01p06g00384	Avh1c09p04g08322	A. valvata
Avh1c01p06g00385	Avh1c09p04g08321	A. valvata
Avh1c01p06g00386	Avh1c09p04g08320	A. valvata
Avh1c01p06g00388	Avh1c09p04g08319	A. valvata
Avh1c01p06g00388	Avh1c18p15g18006	A. valvata
Avh1c01p06g00394	Avh1c09p04g08318	A. valvata
Avh1c01p06g00395	Avh1c09p04g08316	A. valvata
Avh1c01p06g00397	Avh1c09p04g08315	A. valvata
Avh1c01p06g00398	Avh1c09p04g08313	A. valvata
Avh1c01p06g00398	Avh1c18p14g17998	A. valvata
Avh1c01p06g00400	Avh1c18p13g17979	A. valvata
Avh1c01p06g00401	Avh1c09p04g08311	A. valvata
Avh1c01p06g00402	Avh1c09p04g08310	A. valvata
Avh1c01p06g00402	Avh1c16p12g15551	A. valvata
Avh1c01p06g00403	Avh1c09p04g08309	A. valvata
Avh1c01p06g00404	Avh1c18p12g17970	A. valvata
Avh1c01p06g00405	Avh1c09p04g08308	A. valvata
Avh1c01p06g00406	Avh1c09p03g08307	A. valvata
Avh1c01p06g00406	Avh1c18p12g17958	A. valvata
Avh1c01p07g00407	Avh1c09p03g08306	A. valvata
Avh1c01p07g00408	Avh1c09p03g08305	A. valvata
Avh1c01p07g00409	Avh1c09p03g08304	A. valvata
Avh1c01p07g00409	Avh1c18p11g17949	A. valvata
Avh1c01p07g00410	Avh1c16p13g15570	A. valvata
Avh1c01p07g00410	Avh1c18p11g17940	A. valvata
Avh1c01p07g00412	Avh1c16p14g15576	A. valvata
Avh1c01p07g00413	Avh1c18p10g17921	A. valvata
Avh1c01p07g00414	Avh1c09p03g08298	A. valvata
Avh1c01p07g00420	Avh1c09p03g08293	A. valvata
Avh1c01p07g00421	Avh1c09p03g08292	A. valvata
Avh1c01p07g00422	Avh1c16p14g15588	A. valvata
Avh1c01p07g00423	Avh1c09p03g08291	A. valvata
Avh1c01p07g00424	Avh1c09p03g08290	A. valvata
Avh1c01p07g00426	Avh1c09p03g08289	A. valvata
Avh1c01p07g00426	Avh1c13p13g12653	A. valvata
Avh1c01p07g00426	Avh1c16p14g15595	A. valvata
Avh1c01p07g00427	Avh1c09p03g08286	A. valvata
Avh1c01p07g00427	Avh1c13p13g12656	A. valvata
Avh1c01p07g00427	Avh1c16p14g15596	A. valvata
Avh1c01p07g00428	Avh1c13p13g12657	A. valvata
Avh1c01p07g00428	Avh1c16p14g15597	A. valvata
Avh1c01p07g00431	Avh1c09p03g08284	A. valvata
Avh1c01p07g00431	Avh1c13p13g12658	A. valvata
Avh1c01p07g00431	Avh1c16p14g15598	A. valvata
Avh1c01p07g00432	Avh1c09p03g08282	A. valvata
Avh1c01p07g00432	Avh1c13p13g12661	A. valvata
Avh1c01p07g00432	Avh1c16p14g15605	A. valvata
Avh1c01p07g00433	Avh1c09p03g08281	A. valvata
Avh1c01p07g00434	Avh1c09p03g08280	A. valvata
Avh1c01p07g00434	Avh1c13p13g12662	A. valvata
Avh1c01p07g00435	Avh1c09p03g08279	A. valvata
Avh1c01p07g00435	Avh1c13p13g12667	A. valvata
Avh1c01p07g00436	Avh1c13p13g12673	A. valvata
Avh1c01p07g00436	Avh1c16p15g15617	A. valvata
Avh1c01p07g00437	Avh1c09p03g08277	A. valvata
Avh1c01p07g00437	Avh1c13p13g12675	A. valvata
Avh1c01p07g00437	Avh1c16p15g15622	A. valvata
Avh1c01p07g00441	Avh1c09p03g08274	A. valvata
Avh1c01p07g00441	Avh1c13p13g12678	A. valvata
Avh1c01p07g00444	Avh1c09p03g08273	A. valvata
Avh1c01p07g00445	Avh1c09p03g08271	A. valvata
Avh1c01p07g00445	Avh1c16p15g15628	A. valvata
Avh1c01p07g00446	Avh1c09p03g08269	A. valvata
Avh1c01p07g00447	Avh1c09p03g08268	A. valvata
Avh1c01p07g00447	Avh1c16p15g15633	A. valvata
Avh1c01p07g00448	Avh1c16p15g15635	A. valvata
Avh1c01p07g00449	Avh1c13p13g12689	A. valvata
Avh1c01p07g00453	Avh1c09p03g08267	A. valvata
Avh1c01p07g00454	Avh1c09p03g08263	A. valvata
Avh1c01p07g00456	Avh1c09p03g08260	A. valvata
Avh1c01p07g00457	Avh1c09p03g08256	A. valvata
Avh1c01p07g00459	Avh1c09p03g08254	A. valvata
Avh1c01p07g00459	Avh1c13p13g12697	A. valvata
Avh1c01p07g00460	Avh1c09p03g08252	A. valvata
Avh1c01p07g00460	Avh1c16p16g15652	A. valvata
Avh1c01p07g00463	Avh1c09p03g08250	A. valvata
Avh1c01p07g00465	Avh1c09p03g08246	A. valvata
Avh1c01p08g00467	Avh1c09p03g08245	A. valvata
Avh1c01p08g00468	Avh1c13p14g12716	A. valvata
Avh1c01p08g00469	Avh1c09p03g08243	A. valvata
Avh1c01p08g00470	Avh1c09p03g08242	A. valvata
Avh1c01p08g00471	Avh1c09p03g08241	A. valvata
Avh1c01p08g00473	Avh1c09p03g08240	A. valvata
Avh1c01p08g00474	Avh1c09p03g08239	A. valvata
Avh1c01p08g00476	Avh1c13p14g12731	A. valvata
Avh1c01p08g00477	Avh1c09p03g08238	A. valvata
Avh1c01p08g00481	Avh1c09p02g08236	A. valvata
Avh1c01p08g00482	Avh1c09p02g08235	A. valvata
Avh1c01p08g00483	Avh1c09p02g08234	A. valvata
Avh1c01p08g00483	Avh1c13p14g12739	A. valvata
Avh1c01p08g00484	Avh1c09p02g08233	A. valvata
Avh1c01p08g00485	Avh1c09p02g08232	A. valvata
Avh1c01p08g00486	Avh1c09p02g08231	A. valvata
Avh1c01p08g00487	Avh1c09p02g08230	A. valvata
Avh1c01p08g00488	Avh1c09p02g08229	A. valvata
Avh1c01p08g00489	Avh1c09p02g08228	A. valvata
Avh1c01p08g00489	Avh1c13p14g12743	A. valvata
Avh1c01p08g00490	Avh1c09p02g08227	A. valvata
Avh1c01p08g00491	Avh1c09p02g08225	A. valvata
Avh1c01p08g00491	Avh1c13p14g12748	A. valvata
Avh1c01p08g00492	Avh1c09p02g08222	A. valvata
Avh1c01p08g00493	Avh1c09p02g08221	A. valvata
Avh1c01p08g00494	Avh1c09p02g08220	A. valvata
Avh1c01p08g00496	Avh1c13p14g12767	A. valvata
Avh1c01p08g00504	Avh1c09p02g08162	A. valvata
Avh1c01p08g00505	Avh1c09p02g08163	A. valvata
Avh1c01p08g00506	Avh1c09p02g08166	A. valvata
Avh1c01p08g00507	Avh1c09p02g08172	A. valvata
Avh1c01p08g00509	Avh1c09p02g08194	A. valvata
Avh1c01p08g00509	Avh1c13p15g12787	A. valvata
Avh1c01p08g00510	Avh1c09p02g08193	A. valvata
Avh1c01p08g00510	Avh1c13p15g12788	A. valvata
Avh1c01p08g00511	Avh1c09p02g08190	A. valvata
Avh1c01p08g00511	Avh1c13p15g12796	A. valvata
Avh1c01p08g00512	Avh1c09p02g08189	A. valvata
Avh1c01p08g00514	Avh1c09p02g08188	A. valvata
Avh1c01p09g00515	Avh1c09p02g08185	A. valvata
Avh1c01p09g00524	Avh1c09p06g08485	A. valvata
Avh1c01p09g00531	Avh1c05p02g03941	A. valvata
Avh1c01p09g00531	Avh1c09p06g08470	A. valvata
Avh1c01p09g00531	Avh1c27p15g27877	A. valvata
Avh1c01p09g00537	Avh1c09p02g08206	A. valvata
Avh1c01p09g00538	Avh1c09p02g08207	A. valvata
Avh1c01p09g00539	Avh1c09p02g08208	A. valvata
Avh1c01p09g00540	Avh1c09p02g08209	A. valvata
Avh1c01p09g00541	Avh1c09p02g08210	A. valvata
Avh1c01p09g00542	Avh1c09p02g08211	A. valvata
Avh1c01p09g00543	Avh1c09p02g08212	A. valvata
Avh1c01p09g00544	Avh1c09p02g08215	A. valvata
Avh1c01p10g00545	Avh1c09p06g08460	A. valvata
Avh1c01p10g00546	Avh1c09p06g08459	A. valvata
Avh1c01p10g00547	Avh1c09p06g08458	A. valvata
Avh1c01p10g00548	Avh1c09p06g08457	A. valvata
Avh1c01p10g00549	Avh1c05p02g03950	A. valvata
Avh1c01p10g00549	Avh1c09p06g08456	A. valvata
Avh1c01p10g00550	Avh1c05p02g03953	A. valvata
Avh1c01p10g00550	Avh1c09p06g08455	A. valvata
Avh1c01p10g00555	Avh1c09p06g08451	A. valvata
Avh1c01p10g00556	Avh1c09p06g08449	A. valvata
Avh1c01p10g00556	Avh1c27p16g27895	A. valvata
Avh1c01p10g00562	Avh1c09p06g08447	A. valvata
Avh1c01p10g00562	Avh1c27p16g27896	A. valvata
Avh1c01p10g00563	Avh1c27p16g27899	A. valvata
Avh1c01p10g00565	Avh1c09p06g08444	A. valvata
Avh1c01p10g00566	Avh1c09p06g08443	A. valvata
Avh1c01p10g00568	Avh1c09p06g08441	A. valvata
Avh1c01p10g00569	Avh1c09p06g08440	A. valvata
Avh1c01p10g00571	Avh1c09p06g08439	A. valvata
Avh1c01p10g00574	Avh1c09p06g08438	A. valvata
Avh1c01p10g00574	Avh1c27p16g27907	A. valvata
Avh1c01p10g00575	Avh1c09p05g08437	A. valvata
Avh1c01p10g00575	Avh1c27p16g27908	A. valvata
Avh1c01p10g00576	Avh1c05p02g03967	A. valvata
Avh1c01p10g00576	Avh1c09p05g08436	A. valvata
Avh1c01p10g00577	Avh1c09p05g08435	A. valvata
Avh1c01p10g00578	Avh1c05p02g03970	A. valvata
Avh1c01p10g00578	Avh1c27p16g27909	A. valvata
Avh1c01p10g00579	Avh1c27p16g27910	A. valvata
Avh1c01p10g00580	Avh1c09p05g08433	A. valvata
Avh1c01p11g00581	Avh1c09p05g08432	A. valvata
Avh1c01p11g00582	Avh1c09p05g08431	A. valvata
Avh1c01p11g00583	Avh1c05p02g03973	A. valvata
Avh1c01p11g00583	Avh1c09p05g08430	A. valvata
Avh1c01p11g00584	Avh1c05p02g03974	A. valvata
Avh1c01p11g00584	Avh1c09p05g08429	A. valvata
Avh1c01p11g00585	Avh1c09p05g08428	A. valvata
Avh1c01p11g00585	Avh1c27p16g27914	A. valvata
Avh1c01p11g00586	Avh1c09p05g08427	A. valvata
Avh1c01p11g00587	Avh1c09p05g08426	A. valvata
Avh1c01p11g00589	Avh1c09p05g08424	A. valvata
Avh1c01p11g00592	Avh1c05p03g03984	A. valvata
Avh1c01p11g00593	Avh1c09p05g08422	A. valvata
Avh1c01p11g00594	Avh1c09p05g08421	A. valvata
Avh1c01p11g00594	Avh1c27p16g27921	A. valvata
Avh1c01p11g00595	Avh1c05p03g03990	A. valvata
Avh1c01p11g00595	Avh1c09p05g08420	A. valvata
Avh1c01p11g00595	Avh1c27p16g27923	A. valvata
Avh1c01p11g00596	Avh1c09p05g08418	A. valvata
Avh1c01p11g00597	Avh1c09p05g08417	A. valvata
Avh1c01p11g00598	Avh1c09p05g08416	A. valvata
Avh1c01p11g00600	Avh1c05p03g03992	A. valvata
Avh1c01p11g00600	Avh1c09p05g08414	A. valvata
Avh1c01p11g00601	Avh1c09p05g08413	A. valvata
Avh1c01p11g00601	Avh1c27p16g27924	A. valvata
Avh1c01p11g00604	Avh1c09p05g08410	A. valvata
Avh1c01p11g00605	Avh1c09p05g08409	A. valvata
Avh1c01p11g00606	Avh1c05p03g03994	A. valvata
Avh1c01p11g00606	Avh1c09p05g08407	A. valvata
Avh1c01p11g00608	Avh1c05p03g03997	A. valvata
Avh1c01p11g00608	Avh1c27p16g27933	A. valvata
Avh1c01p11g00609	Avh1c05p03g04001	A. valvata
Avh1c01p11g00609	Avh1c09p05g08404	A. valvata
Avh1c01p11g00609	Avh1c27p16g27936	A. valvata
Avh1c01p11g00610	Avh1c05p03g04002	A. valvata
Avh1c01p11g00610	Avh1c27p16g27937	A. valvata
Avh1c01p11g00612	Avh1c05p03g04011	A. valvata
Avh1c01p11g00612	Avh1c09p05g08401	A. valvata
Avh1c01p11g00612	Avh1c27p17g27950	A. valvata
Avh1c01p11g00615	Avh1c05p03g04029	A. valvata
Avh1c01p11g00618	Avh1c05p03g04030	A. valvata
Avh1c01p11g00618	Avh1c09p05g08392	A. valvata
Avh1c01p11g00619	Avh1c05p03g04034	A. valvata
Avh1c01p11g00621	Avh1c09p05g08388	A. valvata
Avh1c01p11g00622	Avh1c09p05g08387	A. valvata
Avh1c01p12g00623	Avh1c09p05g08386	A. valvata
Avh1c01p12g00623	Avh1c27p17g27975	A. valvata
Avh1c01p12g00624	Avh1c05p03g04035	A. valvata
Avh1c01p12g00624	Avh1c09p05g08385	A. valvata
Avh1c01p12g00624	Avh1c27p17g27976	A. valvata
Avh1c01p12g00626	Avh1c09p05g08383	A. valvata
Avh1c01p12g00637	Avh1c08p11g07483	A. valvata
Avh1c01p12g00638	Avh1c08p11g07485	A. valvata
Avh1c01p12g00640	Avh1c08p11g07486	A. valvata
Avh1c01p12g00641	Avh1c08p11g07487	A. valvata
Avh1c01p12g00642	Avh1c08p11g07488	A. valvata
Avh1c01p12g00643	Avh1c08p11g07489	A. valvata
Avh1c01p12g00645	Avh1c08p11g07492	A. valvata
Avh1c01p12g00646	Avh1c08p11g07493	A. valvata
Avh1c01p12g00647	Avh1c08p11g07494	A. valvata
Avh1c01p12g00648	Avh1c08p11g07495	A. valvata
Avh1c01p12g00649	Avh1c08p11g07496	A. valvata
Avh1c01p12g00650	Avh1c08p11g07497	A. valvata
Avh1c01p12g00654	Avh1c08p11g07499	A. valvata
Avh1c01p12g00656	Avh1c08p11g07500	A. valvata
Avh1c01p12g00657	Avh1c08p11g07501	A. valvata
Avh1c01p12g00664	Avh1c08p12g07507	A. valvata
Avh1c01p12g00666	Avh1c08p12g07509	A. valvata
Avh1c01p13g00674	Avh1c08p12g07513	A. valvata
Avh1c01p13g00675	Avh1c08p12g07514	A. valvata
Avh1c01p13g00677	Avh1c08p12g07517	A. valvata
Avh1c01p13g00679	Avh1c08p12g07518	A. valvata
Avh1c01p13g00680	Avh1c08p12g07520	A. valvata
Avh1c01p13g00681	Avh1c08p12g07521	A. valvata
Avh1c01p13g00682	Avh1c08p12g07522	A. valvata
Avh1c01p13g00687	Avh1c08p12g07528	A. valvata
Avh1c01p13g00689	Avh1c08p12g07542	A. valvata
Avh1c01p13g00690	Avh1c08p12g07544	A. valvata
Avh1c01p13g00697	Avh1c08p12g07545	A. valvata
Avh1c01p13g00698	Avh1c08p12g07546	A. valvata
Avh1c01p14g00715	Avh1c08p13g07556	A. valvata
Avh1c01p14g00726	Avh1c08p12g07523	A. valvata
Avh1c01p14g00736	Avh1c08p12g07535	A. valvata
Avh1c01p14g00737	Avh1c08p12g07537	A. valvata
Avh1c01p14g00739	Avh1c08p12g07538	A. valvata
Avh1c01p14g00766	Avh1c08p13g07563	A. valvata
Avh1c01p14g00768	Avh1c08p13g07566	A. valvata
Avh1c01p14g00769	Avh1c08p13g07567	A. valvata
Avh1c01p14g00770	Avh1c08p13g07568	A. valvata
Avh1c01p14g00773	Avh1c08p13g07571	A. valvata
Avh1c01p15g00779	Avh1c08p13g07574	A. valvata
Avh1c01p15g00785	Avh1c08p13g07578	A. valvata
Avh1c01p15g00790	Avh1c08p13g07581	A. valvata
Avh1c01p15g00792	Avh1c08p14g07583	A. valvata
Avh1c01p15g00799	Avh1c08p14g07584	A. valvata
Avh1c01p15g00801	Avh1c08p14g07585	A. valvata
Avh1c01p15g00804	Avh1c08p14g07590	A. valvata
Avh1c01p15g00805	Avh1c08p14g07591	A. valvata
Avh1c01p15g00809	Avh1c08p14g07592	A. valvata
Avh1c01p15g00811	Avh1c08p14g07594	A. valvata
Avh1c01p15g00812	Avh1c08p14g07597	A. valvata
Avh1c01p15g00814	Avh1c08p14g07601	A. valvata
Avh1c01p15g00819	Avh1c08p14g07605	A. valvata
Avh1c01p15g00820	Avh1c08p14g07606	A. valvata
Avh1c01p15g00821	Avh1c08p14g07607	A. valvata
Avh1c01p15g00822	Avh1c08p14g07610	A. valvata
Avh1c01p15g00823	Avh1c08p14g07612	A. valvata
Avh1c01p15g00826	Avh1c08p14g07614	A. valvata
Avh1c01p15g00828	Avh1c08p14g07618	A. valvata
Avh1c01p15g00829	Avh1c08p14g07619	A. valvata
Avh1c01p15g00830	Avh1c08p14g07620	A. valvata
Avh1c01p15g00831	Avh1c08p14g07621	A. valvata
Avh1c01p15g00832	Avh1c08p14g07623	A. valvata
Avh1c01p15g00834	Avh1c08p14g07624	A. valvata
Avh1c01p15g00835	Avh1c08p15g07626	A. valvata
Avh1c01p15g00840	Avh1c08p15g07634	A. valvata
Avh1c01p15g00841	Avh1c08p15g07633	A. valvata
Avh1c01p16g00842	Avh1c08p15g07632	A. valvata
Avh1c01p16g00844	Avh1c08p15g07631	A. valvata
Avh1c01p16g00845	Avh1c08p15g07629	A. valvata
Avh1c01p16g00847	Avh1c08p15g07628	A. valvata
Avh1c01p16g00848	Avh1c08p15g07627	A. valvata
Avh1c01p16g00850	Avh1c08p15g07639	A. valvata
Avh1c01p16g00851	Avh1c08p15g07640	A. valvata
Avh1c01p16g00853	Avh1c08p15g07642	A. valvata
Avh1c01p16g00858	Avh1c08p15g07645	A. valvata
Avh1c01p16g00864	Avh1c08p16g07664	A. valvata
Avh1c01p16g00873	Avh1c08p16g07686	A. valvata
Avh1c01p16g00874	Avh1c08p16g07687	A. valvata
Avh1c01p16g00875	Avh1c08p16g07688	A. valvata
Avh1c01p16g00876	Avh1c08p16g07690	A. valvata
Avh1c01p16g00877	Avh1c08p16g07691	A. valvata
Avh1c01p16g00878	Avh1c08p16g07693	A. valvata
Avh1c01p16g00879	Avh1c08p16g07694	A. valvata
Avh1c01p16g00880	Avh1c08p16g07696	A. valvata
Avh1c01p16g00881	Avh1c08p16g07698	A. valvata
Avh1c01p16g00884	Avh1c08p17g07701	A. valvata
Avh1c01p16g00886	Avh1c08p17g07732	A. valvata
Avh1c01p16g00888	Avh1c08p17g07729	A. valvata
Avh1c01p16g00890	Avh1c08p17g07726	A. valvata
Avh1c01p16g00892	Avh1c08p17g07721	A. valvata
Avh1c01p16g00894	Avh1c08p17g07718	A. valvata
Avh1c01p17g00900	Avh1c08p17g07709	A. valvata
Avh1c01p17g00901	Avh1c08p17g07706	A. valvata
Avh1c01p17g00902	Avh1c08p17g07703	A. valvata
Avh1c01p17g00903	Avh1c08p17g07702	A. valvata
Avh1c01p17g00907	Avh1c08p17g07740	A. valvata
Avh1c01p17g00909	Avh1c08p17g07742	A. valvata
Avh1c01p17g00910	Avh1c08p17g07743	A. valvata
Avh1c01p17g00911	Avh1c08p17g07745	A. valvata
Avh1c01p17g00912	Avh1c08p17g07747	A. valvata
Avh1c01p17g00915	Avh1c08p18g07764	A. valvata
Avh1c01p17g00916	Avh1c08p18g07765	A. valvata
Avh1c01p17g00919	Avh1c08p18g07766	A. valvata
Avh1c01p17g00925	Avh1c08p18g07768	A. valvata
Avh1c01p17g00926	Avh1c08p18g07773	A. valvata
Avh1c01p17g00928	Avh1c08p18g07775	A. valvata
Avh1c01p17g00932	Avh1c08p18g07777	A. valvata
Avh1c01p17g00934	Avh1c08p18g07779	A. valvata
Avh1c01p17g00935	Avh1c08p18g07782	A. valvata
Avh1c01p17g00936	Avh1c08p18g07784	A. valvata
Avh1c01p17g00938	Avh1c08p18g07786	A. valvata
Avh1c01p17g00942	Avh1c08p18g07792	A. valvata
Avh1c01p17g00943	Avh1c08p18g07793	A. valvata
Avh1c01p17g00945	Avh1c08p18g07795	A. valvata
Avh1c01p17g00946	Avh1c08p18g07796	A. valvata
Avh1c01p17g00947	Avh1c03p04g02374	A. valvata
Avh1c01p17g00948	Avh1c08p18g07797	A. valvata
Avh1c01p17g00949	Avh1c08p18g07798	A. valvata
Avh1c01p17g00950	Avh1c08p18g07799	A. valvata
Avh1c01p17g00952	Avh1c08p18g07800	A. valvata
Avh1c01p17g00953	Avh1c08p18g07801	A. valvata
Avh1c01p17g00954	Avh1c08p18g07804	A. valvata
Avh1c01p17g00955	Avh1c03p03g02360	A. valvata
Avh1c01p17g00956	Avh1c03p03g02355	A. valvata
Avh1c01p17g00957	Avh1c03p03g02353	A. valvata
Avh1c01p17g00957	Avh1c08p19g07806	A. valvata
Avh1c01p17g00958	Avh1c08p19g07807	A. valvata
Avh1c01p17g00959	Avh1c03p03g02347	A. valvata
Avh1c01p17g00960	Avh1c08p19g07812	A. valvata
Avh1c01p17g00961	Avh1c08p19g07813	A. valvata
Avh1c01p17g00962	Avh1c03p03g02343	A. valvata
Avh1c01p17g00962	Avh1c08p19g07814	A. valvata
Avh1c01p17g00965	Avh1c03p03g02340	A. valvata
Avh1c01p17g00967	Avh1c08p19g07815	A. valvata
Avh1c01p18g00969	Avh1c03p03g02333	A. valvata
Avh1c01p18g00969	Avh1c08p19g07817	A. valvata
Avh1c01p18g00970	Avh1c08p19g07818	A. valvata
Avh1c01p18g00971	Avh1c02p05g01458	A. valvata
Avh1c01p18g00971	Avh1c08p19g07821	A. valvata
Avh1c01p18g00972	Avh1c08p19g07823	A. valvata
Avh1c01p18g00973	Avh1c03p03g02325	A. valvata
Avh1c01p18g00974	Avh1c02p05g01456	A. valvata
Avh1c01p18g00974	Avh1c08p19g07825	A. valvata
Avh1c01p18g00975	Avh1c08p19g07826	A. valvata
Avh1c01p18g00976	Avh1c02p05g01450	A. valvata
Avh1c01p18g00976	Avh1c08p19g07830	A. valvata
Avh1c01p18g00977	Avh1c02p05g01449	A. valvata
Avh1c01p18g00977	Avh1c08p19g07831	A. valvata
Avh1c01p18g00978	Avh1c02p05g01448	A. valvata
Avh1c01p18g00978	Avh1c08p19g07833	A. valvata
Avh1c01p18g00979	Avh1c02p05g01446	A. valvata
Avh1c01p18g00979	Avh1c08p19g07834	A. valvata
Avh1c01p18g00980	Avh1c02p05g01443	A. valvata
Avh1c01p18g00981	Avh1c08p19g07836	A. valvata
Avh1c01p18g00982	Avh1c02p05g01441	A. valvata
Avh1c01p18g00983	Avh1c02p05g01440	A. valvata
Avh1c01p18g00987	Avh1c08p19g07839	A. valvata
Avh1c01p18g00989	Avh1c02p04g01435	A. valvata
Avh1c01p18g00990	Avh1c08p19g07841	A. valvata
Avh1c01p18g00991	Avh1c08p19g07842	A. valvata
Avh1c01p18g00993	Avh1c02p04g01429	A. valvata
Avh1c01p18g00993	Avh1c08p19g07843	A. valvata
Avh1c01p18g00994	Avh1c02p04g01425	A. valvata
Avh1c01p18g00994	Avh1c08p19g07845	A. valvata
Avh1c01p18g00998	Avh1c12p00g10845	A. valvata
Avh1c01p18g00999	Avh1c12p00g10844	A. valvata
Avh1c01p18g01001	Avh1c12p00g10843	A. valvata
Avh1c01p18g01002	Avh1c12p00g10842	A. valvata
Avh1c01p18g01003	Avh1c12p00g10841	A. valvata
Avh1c01p18g01004	Avh1c12p00g10840	A. valvata
Avh1c01p18g01005	Avh1c12p00g10839	A. valvata
Avh1c01p18g01007	Avh1c12p00g10837	A. valvata
Avh1c01p18g01008	Avh1c12p00g10835	A. valvata
Avh1c01p18g01009	Avh1c12p00g10833	A. valvata
Avh1c01p18g01012	Avh1c12p00g10832	A. valvata
Avh1c01p18g01013	Avh1c12p00g10831	A. valvata
Avh1c01p18g01015	Avh1c12p00g10830	A. valvata
Avh1c01p18g01016	Avh1c12p00g10829	A. valvata
Avh1c01p18g01021	Avh1c12p00g10824	A. valvata
Avh1c01p18g01022	Avh1c12p00g10822	A. valvata
Avh1c01p18g01024	Avh1c12p00g10821	A. valvata
Avh1c01p18g01026	Avh1c12p00g10820	A. valvata
Avh1c01p18g01027	Avh1c12p00g10819	A. valvata
Avh1c01p18g01028	Avh1c12p00g10818	A. valvata
Avh1c02p00g01035	Avh1c18p07g17760	A. valvata
Avh1c02p00g01037	Avh1c18p07g17697	A. valvata
Avh1c02p00g01039	Avh1c18p07g17704	A. valvata
Avh1c02p00g01044	Avh1c18p07g17710	A. valvata
Avh1c02p00g01045	Avh1c18p07g17711	A. valvata
Avh1c02p00g01048	Avh1c18p07g17717	A. valvata
Avh1c02p00g01052	Avh1c18p07g17724	A. valvata
Avh1c02p00g01053	Avh1c18p07g17728	A. valvata
Avh1c02p00g01056	Avh1c18p07g17758	A. valvata
Avh1c02p00g01057	Avh1c18p07g17757	A. valvata
Avh1c02p00g01058	Avh1c18p07g17756	A. valvata
Avh1c02p00g01061	Avh1c03p05g02459	A. valvata
Avh1c02p00g01061	Avh1c18p07g17750	A. valvata
Avh1c02p00g01063	Avh1c03p05g02458	A. valvata
Avh1c02p00g01063	Avh1c18p07g17749	A. valvata
Avh1c02p00g01064	Avh1c03p05g02453	A. valvata
Avh1c02p00g01067	Avh1c03p05g02452	A. valvata
Avh1c02p00g01067	Avh1c18p07g17746	A. valvata
Avh1c02p00g01069	Avh1c03p04g02443	A. valvata
Avh1c02p00g01069	Avh1c18p07g17739	A. valvata
Avh1c02p00g01070	Avh1c18p07g17737	A. valvata
Avh1c02p00g01071	Avh1c03p04g02442	A. valvata
Avh1c02p00g01071	Avh1c18p07g17736	A. valvata
Avh1c02p00g01073	Avh1c18p07g17732	A. valvata
Avh1c02p01g01083	Avh1c18p07g17767	A. valvata
Avh1c02p01g01087	Avh1c18p08g17774	A. valvata
Avh1c02p01g01094	Avh1c18p08g17775	A. valvata
Avh1c02p01g01097	Avh1c03p05g02469	A. valvata
Avh1c02p01g01097	Avh1c18p08g17780	A. valvata
Avh1c02p01g01099	Avh1c03p05g02473	A. valvata
Avh1c02p01g01103	Avh1c03p05g02479	A. valvata
Avh1c02p01g01103	Avh1c18p08g17789	A. valvata
Avh1c02p01g01104	Avh1c03p05g02480	A. valvata
Avh1c02p01g01104	Avh1c18p08g17791	A. valvata
Avh1c02p01g01106	Avh1c03p05g02482	A. valvata
Avh1c02p01g01106	Avh1c18p08g17793	A. valvata
Avh1c02p01g01107	Avh1c03p05g02484	A. valvata
Avh1c02p01g01107	Avh1c18p08g17796	A. valvata
Avh1c02p01g01108	Avh1c03p05g02485	A. valvata
Avh1c02p01g01108	Avh1c18p08g17797	A. valvata
Avh1c02p01g01110	Avh1c03p05g02495	A. valvata
Avh1c02p01g01111	Avh1c18p08g17804	A. valvata
Avh1c02p01g01113	Avh1c03p05g02498	A. valvata
Avh1c02p01g01113	Avh1c18p08g17808	A. valvata
Avh1c02p01g01114	Avh1c03p05g02499	A. valvata
Avh1c02p01g01114	Avh1c18p08g17809	A. valvata
Avh1c02p01g01116	Avh1c03p05g02502	A. valvata
Avh1c02p01g01119	Avh1c03p05g02512	A. valvata
Avh1c02p01g01119	Avh1c18p08g17815	A. valvata
Avh1c02p01g01120	Avh1c03p05g02513	A. valvata
Avh1c02p01g01120	Avh1c18p08g17816	A. valvata
Avh1c02p01g01121	Avh1c03p05g02514	A. valvata
Avh1c02p01g01121	Avh1c18p08g17818	A. valvata
Avh1c02p01g01122	Avh1c03p05g02515	A. valvata
Avh1c02p01g01123	Avh1c03p05g02517	A. valvata
Avh1c02p01g01124	Avh1c18p08g17821	A. valvata
Avh1c02p01g01127	Avh1c03p05g02524	A. valvata
Avh1c02p01g01127	Avh1c18p08g17826	A. valvata
Avh1c02p01g01128	Avh1c03p05g02526	A. valvata
Avh1c02p01g01128	Avh1c18p08g17827	A. valvata
Avh1c02p01g01129	Avh1c03p05g02527	A. valvata
Avh1c02p01g01129	Avh1c18p08g17828	A. valvata
Avh1c02p01g01131	Avh1c03p05g02531	A. valvata
Avh1c02p01g01134	Avh1c03p05g02534	A. valvata
Avh1c02p01g01134	Avh1c18p08g17831	A. valvata
Avh1c02p01g01136	Avh1c03p00g02058	A. valvata
Avh1c02p01g01138	Avh1c03p00g02059	A. valvata
Avh1c02p01g01139	Avh1c03p00g02061	A. valvata
Avh1c02p01g01140	Avh1c03p00g02063	A. valvata
Avh1c02p01g01141	Avh1c03p00g02064	A. valvata
Avh1c02p01g01142	Avh1c03p00g02065	A. valvata
Avh1c02p01g01143	Avh1c03p00g02066	A. valvata
Avh1c02p01g01144	Avh1c03p00g02067	A. valvata
Avh1c02p01g01145	Avh1c03p00g02068	A. valvata
Avh1c02p01g01147	Avh1c03p00g02069	A. valvata
Avh1c02p01g01148	Avh1c03p00g02070	A. valvata
Avh1c02p01g01148	Avh1c03p06g02547	A. valvata
Avh1c02p01g01148	Avh1c18p09g17856	A. valvata
Avh1c02p01g01149	Avh1c03p00g02071	A. valvata
Avh1c02p01g01149	Avh1c18p09g17857	A. valvata
Avh1c02p01g01150	Avh1c03p00g02072	A. valvata
Avh1c02p01g01151	Avh1c03p00g02073	A. valvata
Avh1c02p01g01152	Avh1c03p00g02074	A. valvata
Avh1c02p01g01154	Avh1c03p00g02076	A. valvata
Avh1c02p01g01155	Avh1c03p00g02078	A. valvata
Avh1c02p01g01157	Avh1c03p00g02079	A. valvata
Avh1c02p01g01159	Avh1c03p00g02080	A. valvata
Avh1c02p01g01160	Avh1c03p00g02081	A. valvata
Avh1c02p01g01161	Avh1c03p00g02082	A. valvata
Avh1c02p01g01165	Avh1c03p06g02572	A. valvata
Avh1c02p01g01165	Avh1c24p14g25025	A. valvata
Avh1c02p01g01166	Avh1c03p06g02573	A. valvata
Avh1c02p01g01166	Avh1c24p14g25024	A. valvata
Avh1c02p01g01168	Avh1c03p06g02574	A. valvata
Avh1c02p01g01168	Avh1c24p14g25023	A. valvata
Avh1c02p01g01169	Avh1c03p06g02576	A. valvata
Avh1c02p01g01169	Avh1c24p14g25020	A. valvata
Avh1c02p01g01170	Avh1c03p06g02577	A. valvata
Avh1c02p01g01172	Avh1c24p14g25006	A. valvata
Avh1c02p01g01175	Avh1c03p06g02585	A. valvata
Avh1c02p01g01176	Avh1c24p14g25005	A. valvata
Avh1c02p01g01179	Avh1c24p14g24994	A. valvata
Avh1c02p02g01183	Avh1c03p06g02588	A. valvata
Avh1c02p02g01184	Avh1c03p00g02099	A. valvata
Avh1c02p02g01185	Avh1c03p00g02101	A. valvata
Avh1c02p02g01186	Avh1c24p14g24978	A. valvata
Avh1c02p02g01187	Avh1c03p00g02102	A. valvata
Avh1c02p02g01189	Avh1c24p13g24962	A. valvata
Avh1c02p02g01190	Avh1c24p13g24958	A. valvata
Avh1c02p02g01192	Avh1c24p13g24954	A. valvata
Avh1c02p02g01193	Avh1c03p00g02107	A. valvata
Avh1c02p02g01194	Avh1c24p13g24950	A. valvata
Avh1c02p02g01195	Avh1c03p01g02109	A. valvata
Avh1c02p02g01196	Avh1c03p01g02110	A. valvata
Avh1c02p02g01202	Avh1c03p01g02111	A. valvata
Avh1c02p02g01202	Avh1c24p13g24944	A. valvata
Avh1c02p02g01206	Avh1c03p07g02627	A. valvata
Avh1c02p02g01207	Avh1c24p13g24934	A. valvata
Avh1c02p02g01208	Avh1c03p01g02114	A. valvata
Avh1c02p02g01208	Avh1c24p13g24933	A. valvata
Avh1c02p02g01210	Avh1c24p13g24917	A. valvata
Avh1c02p02g01211	Avh1c03p01g02116	A. valvata
Avh1c02p02g01211	Avh1c24p13g24915	A. valvata
Avh1c02p02g01212	Avh1c03p01g02117	A. valvata
Avh1c02p02g01212	Avh1c24p13g24913	A. valvata
Avh1c02p02g01213	Avh1c03p01g02118	A. valvata
Avh1c02p02g01213	Avh1c03p07g02634	A. valvata
Avh1c02p02g01214	Avh1c03p07g02635	A. valvata
Avh1c02p02g01214	Avh1c24p13g24910	A. valvata
Avh1c02p02g01215	Avh1c03p01g02119	A. valvata
Avh1c02p02g01215	Avh1c03p07g02638	A. valvata
Avh1c02p02g01217	Avh1c03p01g02120	A. valvata
Avh1c02p02g01218	Avh1c03p07g02640	A. valvata
Avh1c02p02g01219	Avh1c03p01g02121	A. valvata
Avh1c02p02g01220	Avh1c03p01g02122	A. valvata
Avh1c02p02g01222	Avh1c03p01g02123	A. valvata
Avh1c02p02g01222	Avh1c03p07g02648	A. valvata
Avh1c02p02g01224	Avh1c03p01g02127	A. valvata
Avh1c02p02g01224	Avh1c03p07g02649	A. valvata
Avh1c02p02g01225	Avh1c03p01g02130	A. valvata
Avh1c02p02g01227	Avh1c03p01g02132	A. valvata
Avh1c02p02g01227	Avh1c03p07g02655	A. valvata
Avh1c02p02g01229	Avh1c03p01g02133	A. valvata
Avh1c02p02g01230	Avh1c03p01g02135	A. valvata
Avh1c02p02g01230	Avh1c03p07g02656	A. valvata
Avh1c02p02g01230	Avh1c24p13g24893	A. valvata
Avh1c02p02g01232	Avh1c03p01g02136	A. valvata
Avh1c02p02g01233	Avh1c03p01g02138	A. valvata
Avh1c02p02g01235	Avh1c03p01g02140	A. valvata
Avh1c02p02g01236	Avh1c03p01g02141	A. valvata
Avh1c02p02g01236	Avh1c03p07g02660	A. valvata
Avh1c02p02g01237	Avh1c03p01g02143	A. valvata
Avh1c02p02g01238	Avh1c03p01g02144	A. valvata
Avh1c02p02g01238	Avh1c03p07g02666	A. valvata
Avh1c02p02g01239	Avh1c03p01g02147	A. valvata
Avh1c02p02g01239	Avh1c03p07g02671	A. valvata
Avh1c02p02g01239	Avh1c24p12g24877	A. valvata
Avh1c02p02g01240	Avh1c03p01g02148	A. valvata
Avh1c02p02g01241	Avh1c03p01g02149	A. valvata
Avh1c02p02g01241	Avh1c03p07g02673	A. valvata
Avh1c02p02g01242	Avh1c03p01g02150	A. valvata
Avh1c02p02g01242	Avh1c03p07g02675	A. valvata
Avh1c02p02g01242	Avh1c24p12g24875	A. valvata
Avh1c02p02g01244	Avh1c03p01g02154	A. valvata
Avh1c02p02g01244	Avh1c03p08g02679	A. valvata
Avh1c02p02g01245	Avh1c03p01g02157	A. valvata
Avh1c02p02g01246	Avh1c03p01g02158	A. valvata
Avh1c02p02g01249	Avh1c03p01g02159	A. valvata
Avh1c02p02g01249	Avh1c24p12g24863	A. valvata
Avh1c02p02g01252	Avh1c03p01g02160	A. valvata
Avh1c02p02g01253	Avh1c03p01g02164	A. valvata
Avh1c02p02g01254	Avh1c03p08g02692	A. valvata
Avh1c02p02g01255	Avh1c03p01g02165	A. valvata
Avh1c02p02g01257	Avh1c03p01g02167	A. valvata
Avh1c02p02g01258	Avh1c03p01g02168	A. valvata
Avh1c02p02g01259	Avh1c03p01g02169	A. valvata
Avh1c02p02g01260	Avh1c03p01g02170	A. valvata
Avh1c02p02g01260	Avh1c03p08g02698	A. valvata
Avh1c02p02g01260	Avh1c24p12g24852	A. valvata
Avh1c02p02g01261	Avh1c03p01g02171	A. valvata
Avh1c02p02g01262	Avh1c03p08g02703	A. valvata
Avh1c02p02g01262	Avh1c24p12g24849	A. valvata
Avh1c02p02g01264	Avh1c03p01g02172	A. valvata
Avh1c02p02g01264	Avh1c03p08g02704	A. valvata
Avh1c02p02g01265	Avh1c03p08g02708	A. valvata
Avh1c02p02g01265	Avh1c24p12g24844	A. valvata
Avh1c02p02g01266	Avh1c03p01g02173	A. valvata
Avh1c02p02g01266	Avh1c03p08g02709	A. valvata
Avh1c02p02g01266	Avh1c24p12g24842	A. valvata
Avh1c02p02g01267	Avh1c03p01g02174	A. valvata
Avh1c02p02g01268	Avh1c03p01g02176	A. valvata
Avh1c02p02g01270	Avh1c03p01g02178	A. valvata
Avh1c02p02g01271	Avh1c03p01g02179	A. valvata
Avh1c02p02g01271	Avh1c03p08g02713	A. valvata
Avh1c02p02g01271	Avh1c24p12g24837	A. valvata
Avh1c02p02g01272	Avh1c03p01g02180	A. valvata
Avh1c02p02g01273	Avh1c03p01g02181	A. valvata
Avh1c02p02g01274	Avh1c03p01g02182	A. valvata
Avh1c02p02g01275	Avh1c03p01g02183	A. valvata
Avh1c02p02g01277	Avh1c03p01g02184	A. valvata
Avh1c02p02g01278	Avh1c03p01g02185	A. valvata
Avh1c02p02g01278	Avh1c03p08g02716	A. valvata
Avh1c02p02g01280	Avh1c03p01g02187	A. valvata
Avh1c02p02g01281	Avh1c24p12g24832	A. valvata
Avh1c02p03g01282	Avh1c03p01g02189	A. valvata
Avh1c02p03g01283	Avh1c03p01g02191	A. valvata
Avh1c02p03g01283	Avh1c24p12g24831	A. valvata
Avh1c02p03g01285	Avh1c03p01g02192	A. valvata
Avh1c02p03g01286	Avh1c03p01g02193	A. valvata
Avh1c02p03g01286	Avh1c15p06g14580	A. valvata
Avh1c02p03g01287	Avh1c03p01g02194	A. valvata
Avh1c02p03g01290	Avh1c24p12g24823	A. valvata
Avh1c02p03g01291	Avh1c03p01g02195	A. valvata
Avh1c02p03g01292	Avh1c03p01g02196	A. valvata
Avh1c02p03g01293	Avh1c24p12g24821	A. valvata
Avh1c02p03g01294	Avh1c03p01g02197	A. valvata
Avh1c02p03g01294	Avh1c03p08g02727	A. valvata
Avh1c02p03g01295	Avh1c03p01g02198	A. valvata
Avh1c02p03g01295	Avh1c03p08g02728	A. valvata
Avh1c02p03g01296	Avh1c03p01g02199	A. valvata
Avh1c02p03g01296	Avh1c03p08g02731	A. valvata
Avh1c02p03g01296	Avh1c24p12g24815	A. valvata
Avh1c02p03g01297	Avh1c03p01g02200	A. valvata
Avh1c02p03g01299	Avh1c24p12g24812	A. valvata
Avh1c02p03g01300	Avh1c03p08g02736	A. valvata
Avh1c02p03g01300	Avh1c24p12g24811	A. valvata
Avh1c02p03g01302	Avh1c03p01g02201	A. valvata
Avh1c02p03g01302	Avh1c15p06g14586	A. valvata
Avh1c02p03g01304	Avh1c03p01g02202	A. valvata
Avh1c02p03g01304	Avh1c03p09g02747	A. valvata
Avh1c02p03g01304	Avh1c24p12g24805	A. valvata
Avh1c02p03g01305	Avh1c03p01g02203	A. valvata
Avh1c02p03g01306	Avh1c03p02g02204	A. valvata
Avh1c02p03g01306	Avh1c03p09g02752	A. valvata
Avh1c02p03g01307	Avh1c03p09g02754	A. valvata
Avh1c02p03g01307	Avh1c24p11g24797	A. valvata
Avh1c02p03g01308	Avh1c03p02g02205	A. valvata
Avh1c02p03g01309	Avh1c03p02g02207	A. valvata
Avh1c02p03g01310	Avh1c03p02g02208	A. valvata
Avh1c02p03g01310	Avh1c24p11g24793	A. valvata
Avh1c02p03g01311	Avh1c03p02g02209	A. valvata
Avh1c02p03g01311	Avh1c24p11g24791	A. valvata
Avh1c02p03g01312	Avh1c03p02g02210	A. valvata
Avh1c02p03g01312	Avh1c24p11g24790	A. valvata
Avh1c02p03g01313	Avh1c15p07g14591	A. valvata
Avh1c02p03g01314	Avh1c24p11g24789	A. valvata
Avh1c02p03g01315	Avh1c03p02g02213	A. valvata
Avh1c02p03g01315	Avh1c03p09g02763	A. valvata
Avh1c02p03g01315	Avh1c24p11g24787	A. valvata
Avh1c02p03g01316	Avh1c03p02g02214	A. valvata
Avh1c02p03g01317	Avh1c03p02g02216	A. valvata
Avh1c02p03g01319	Avh1c15p07g14604	A. valvata
Avh1c02p03g01320	Avh1c03p02g02218	A. valvata
Avh1c02p03g01323	Avh1c03p02g02219	A. valvata
Avh1c02p03g01323	Avh1c15p07g14607	A. valvata
Avh1c02p03g01324	Avh1c03p02g02220	A. valvata
Avh1c02p03g01325	Avh1c15p07g14612	A. valvata
Avh1c02p03g01326	Avh1c03p02g02222	A. valvata
Avh1c02p03g01327	Avh1c03p02g02223	A. valvata
Avh1c02p03g01327	Avh1c24p11g24768	A. valvata
Avh1c02p03g01328	Avh1c03p02g02225	A. valvata
Avh1c02p03g01328	Avh1c24p11g24761	A. valvata
Avh1c02p03g01329	Avh1c24p11g24756	A. valvata
Avh1c02p03g01330	Avh1c03p02g02226	A. valvata
Avh1c02p03g01330	Avh1c24p11g24750	A. valvata
Avh1c02p03g01331	Avh1c03p02g02227	A. valvata
Avh1c02p03g01332	Avh1c03p02g02228	A. valvata
Avh1c02p03g01333	Avh1c03p02g02229	A. valvata
Avh1c02p03g01334	Avh1c03p02g02232	A. valvata
Avh1c02p03g01335	Avh1c03p02g02233	A. valvata
Avh1c02p03g01336	Avh1c03p10g02810	A. valvata
Avh1c02p03g01336	Avh1c24p11g24740	A. valvata
Avh1c02p03g01338	Avh1c03p02g02235	A. valvata
Avh1c02p03g01338	Avh1c24p11g24738	A. valvata
Avh1c02p03g01339	Avh1c03p02g02236	A. valvata
Avh1c02p03g01340	Avh1c24p11g24736	A. valvata
Avh1c02p03g01342	Avh1c03p10g02800	A. valvata
Avh1c02p03g01342	Avh1c24p11g24731	A. valvata
Avh1c02p03g01343	Avh1c24p11g24730	A. valvata
Avh1c02p03g01344	Avh1c03p02g02240	A. valvata
Avh1c02p03g01345	Avh1c03p02g02242	A. valvata
Avh1c02p03g01345	Avh1c03p10g02799	A. valvata
Avh1c02p03g01345	Avh1c24p11g24729	A. valvata
Avh1c02p03g01346	Avh1c03p02g02243	A. valvata
Avh1c02p03g01347	Avh1c03p02g02244	A. valvata
Avh1c02p03g01347	Avh1c03p09g02796	A. valvata
Avh1c02p03g01347	Avh1c15p07g14627	A. valvata
Avh1c02p03g01347	Avh1c24p11g24721	A. valvata
Avh1c02p03g01349	Avh1c03p02g02245	A. valvata
Avh1c02p03g01350	Avh1c03p02g02246	A. valvata
Avh1c02p03g01351	Avh1c03p02g02248	A. valvata
Avh1c02p03g01353	Avh1c03p02g02249	A. valvata
Avh1c02p03g01355	Avh1c03p02g02253	A. valvata
Avh1c02p03g01356	Avh1c03p09g02775	A. valvata
Avh1c02p03g01356	Avh1c24p10g24701	A. valvata
Avh1c02p03g01357	Avh1c03p02g02256	A. valvata
Avh1c02p03g01358	Avh1c03p02g02257	A. valvata
Avh1c02p03g01358	Avh1c03p09g02772	A. valvata
Avh1c02p04g01361	Avh1c24p10g24684	A. valvata
Avh1c02p04g01362	Avh1c03p02g02259	A. valvata
Avh1c02p04g01363	Avh1c03p02g02260	A. valvata
Avh1c02p04g01364	Avh1c03p02g02262	A. valvata
Avh1c02p04g01365	Avh1c24p10g24677	A. valvata
Avh1c02p04g01366	Avh1c03p02g02264	A. valvata
Avh1c02p04g01370	Avh1c03p02g02265	A. valvata
Avh1c02p04g01372	Avh1c03p02g02266	A. valvata
Avh1c02p04g01374	Avh1c03p02g02267	A. valvata
Avh1c02p04g01376	Avh1c03p02g02269	A. valvata
Avh1c02p04g01377	Avh1c03p02g02271	A. valvata
Avh1c02p04g01379	Avh1c03p02g02273	A. valvata
Avh1c02p04g01380	Avh1c03p02g02274	A. valvata
Avh1c02p04g01381	Avh1c03p02g02276	A. valvata
Avh1c02p04g01382	Avh1c03p02g02277	A. valvata
Avh1c02p04g01382	Avh1c15p07g14607	A. valvata
Avh1c02p04g01383	Avh1c03p02g02278	A. valvata
Avh1c02p04g01385	Avh1c03p02g02279	A. valvata
Avh1c02p04g01385	Avh1c15p07g14606	A. valvata
Avh1c02p04g01387	Avh1c03p02g02281	A. valvata
Avh1c02p04g01388	Avh1c03p02g02284	A. valvata
Avh1c02p04g01388	Avh1c15p07g14603	A. valvata
Avh1c02p04g01389	Avh1c03p02g02285	A. valvata
Avh1c02p04g01390	Avh1c03p02g02287	A. valvata
Avh1c02p04g01391	Avh1c08p19g07866	A. valvata
Avh1c02p04g01391	Avh1c24p12g24815	A. valvata
Avh1c02p04g01394	Avh1c08p19g07864	A. valvata
Avh1c02p04g01394	Avh1c15p06g14582	A. valvata
Avh1c02p04g01398	Avh1c08p19g07863	A. valvata
Avh1c02p04g01399	Avh1c08p19g07862	A. valvata
Avh1c02p04g01402	Avh1c23p18g23835	A. valvata
Avh1c02p04g01406	Avh1c08p19g07856	A. valvata
Avh1c02p04g01409	Avh1c08p19g07855	A. valvata
Avh1c02p04g01409	Avh1c15p06g14578	A. valvata
Avh1c02p04g01410	Avh1c08p19g07854	A. valvata
Avh1c02p04g01413	Avh1c24p12g24830	A. valvata
Avh1c02p04g01418	Avh1c08p19g07848	A. valvata
Avh1c02p04g01421	Avh1c15p06g14574	A. valvata
Avh1c02p04g01421	Avh1c23p18g23844	A. valvata
Avh1c02p04g01422	Avh1c08p19g07847	A. valvata
Avh1c02p04g01425	Avh1c08p19g07845	A. valvata
Avh1c02p04g01425	Avh1c24p12g24836	A. valvata
Avh1c02p04g01426	Avh1c23p18g23848	A. valvata
Avh1c02p04g01429	Avh1c08p19g07843	A. valvata
Avh1c02p04g01429	Avh1c23p18g23849	A. valvata
Avh1c02p04g01431	Avh1c23p18g23851	A. valvata
Avh1c02p04g01433	Avh1c24p12g24844	A. valvata
Avh1c02p04g01434	Avh1c23p18g23862	A. valvata
Avh1c02p04g01436	Avh1c08p19g07839	A. valvata
Avh1c02p04g01438	Avh1c24p12g24847	A. valvata
Avh1c02p05g01441	Avh1c08p19g07837	A. valvata
Avh1c02p05g01445	Avh1c08p19g07835	A. valvata
Avh1c02p05g01446	Avh1c08p19g07834	A. valvata
Avh1c02p05g01448	Avh1c08p19g07833	A. valvata
Avh1c02p05g01449	Avh1c08p19g07831	A. valvata
Avh1c02p05g01450	Avh1c08p19g07830	A. valvata
Avh1c02p05g01456	Avh1c08p19g07825	A. valvata
Avh1c02p05g01457	Avh1c03p03g02326	A. valvata
Avh1c02p05g01457	Avh1c24p12g24860	A. valvata
Avh1c02p05g01458	Avh1c08p19g07821	A. valvata
Avh1c02p05g01462	Avh1c08p19g07820	A. valvata
Avh1c02p05g01462	Avh1c24p12g24863	A. valvata
Avh1c02p05g01463	Avh1c03p03g02328	A. valvata
Avh1c02p05g01465	Avh1c03p03g02329	A. valvata
Avh1c02p05g01466	Avh1c03p03g02330	A. valvata
Avh1c02p05g01467	Avh1c03p03g02331	A. valvata
Avh1c02p05g01468	Avh1c03p03g02332	A. valvata
Avh1c02p05g01469	Avh1c03p03g02362	A. valvata
Avh1c02p05g01471	Avh1c03p03g02363	A. valvata
Avh1c02p05g01472	Avh1c03p03g02364	A. valvata
Avh1c02p05g01473	Avh1c03p03g02365	A. valvata
Avh1c02p05g01474	Avh1c03p03g02366	A. valvata
Avh1c02p05g01474	Avh1c08p18g07803	A. valvata
Avh1c02p05g01475	Avh1c03p03g02367	A. valvata
Avh1c02p05g01475	Avh1c08p18g07802	A. valvata
Avh1c02p05g01476	Avh1c03p03g02368	A. valvata
Avh1c02p05g01477	Avh1c03p04g02369	A. valvata
Avh1c02p05g01478	Avh1c03p04g02370	A. valvata
Avh1c02p05g01479	Avh1c03p04g02371	A. valvata
Avh1c02p05g01482	Avh1c03p04g02372	A. valvata
Avh1c02p05g01483	Avh1c03p04g02373	A. valvata
Avh1c02p05g01487	Avh1c03p04g02374	A. valvata
Avh1c02p05g01488	Avh1c03p04g02375	A. valvata
Avh1c02p05g01490	Avh1c03p04g02376	A. valvata
Avh1c02p05g01500	Avh1c03p04g02378	A. valvata
Avh1c02p05g01501	Avh1c03p04g02379	A. valvata
Avh1c02p05g01505	Avh1c03p04g02380	A. valvata
Avh1c02p05g01506	Avh1c03p04g02382	A. valvata
Avh1c02p05g01507	Avh1c03p04g02383	A. valvata
Avh1c02p06g01510	Avh1c03p04g02384	A. valvata
Avh1c02p06g01511	Avh1c03p04g02385	A. valvata
Avh1c02p06g01529	Avh1c03p04g02390	A. valvata
Avh1c02p06g01530	Avh1c03p04g02391	A. valvata
Avh1c02p06g01531	Avh1c03p04g02392	A. valvata
Avh1c02p06g01533	Avh1c03p04g02393	A. valvata
Avh1c02p06g01534	Avh1c03p04g02394	A. valvata
Avh1c02p06g01537	Avh1c03p04g02395	A. valvata
Avh1c02p06g01538	Avh1c03p04g02396	A. valvata
Avh1c02p06g01541	Avh1c03p04g02399	A. valvata
Avh1c02p06g01543	Avh1c03p04g02404	A. valvata
Avh1c02p06g01545	Avh1c22p06g22036	A. valvata
Avh1c02p06g01546	Avh1c22p06g22037	A. valvata
Avh1c02p06g01547	Avh1c22p06g22039	A. valvata
Avh1c02p06g01550	Avh1c22p06g22041	A. valvata
Avh1c02p06g01551	Avh1c22p06g22042	A. valvata
Avh1c02p06g01552	Avh1c22p06g22045	A. valvata
Avh1c02p06g01554	Avh1c22p06g22050	A. valvata
Avh1c02p06g01556	Avh1c22p06g22051	A. valvata
Avh1c02p06g01558	Avh1c22p06g22052	A. valvata
Avh1c02p06g01559	Avh1c22p06g22053	A. valvata
Avh1c02p06g01559	Avh1c28p10g28889	A. valvata
Avh1c02p06g01560	Avh1c22p06g22054	A. valvata
Avh1c02p06g01567	Avh1c22p06g22058	A. valvata
Avh1c02p06g01568	Avh1c22p06g22059	A. valvata
Avh1c02p06g01569	Avh1c22p06g22060	A. valvata
Avh1c02p06g01570	Avh1c22p06g22061	A. valvata
Avh1c02p07g01571	Avh1c22p06g22062	A. valvata
Avh1c02p07g01572	Avh1c22p06g22064	A. valvata
Avh1c02p07g01573	Avh1c22p06g22065	A. valvata
Avh1c02p07g01574	Avh1c22p06g22066	A. valvata
Avh1c02p07g01575	Avh1c22p06g22067	A. valvata
Avh1c02p07g01576	Avh1c22p06g22068	A. valvata
Avh1c02p07g01577	Avh1c22p06g22069	A. valvata
Avh1c02p07g01578	Avh1c22p06g22073	A. valvata
Avh1c02p07g01579	Avh1c22p06g22074	A. valvata
Avh1c02p07g01580	Avh1c22p06g22075	A. valvata
Avh1c02p07g01580	Avh1c28p10g28902	A. valvata
Avh1c02p07g01581	Avh1c22p06g22076	A. valvata
Avh1c02p07g01583	Avh1c22p06g22077	A. valvata
Avh1c02p07g01584	Avh1c08p18g07773	A. valvata
Avh1c02p07g01584	Avh1c22p06g22078	A. valvata
Avh1c02p07g01587	Avh1c28p10g28911	A. valvata
Avh1c02p07g01589	Avh1c22p06g22082	A. valvata
Avh1c02p07g01596	Avh1c22p06g22083	A. valvata
Avh1c02p07g01596	Avh1c28p10g28913	A. valvata
Avh1c02p07g01597	Avh1c08p18g07776	A. valvata
Avh1c02p07g01597	Avh1c22p06g22084	A. valvata
Avh1c02p07g01598	Avh1c22p06g22087	A. valvata
Avh1c02p07g01598	Avh1c28p10g28916	A. valvata
Avh1c02p07g01599	Avh1c08p18g07778	A. valvata
Avh1c02p07g01599	Avh1c22p06g22088	A. valvata
Avh1c02p07g01600	Avh1c22p06g22089	A. valvata
Avh1c02p07g01601	Avh1c08p18g07779	A. valvata
Avh1c02p07g01601	Avh1c22p06g22090	A. valvata
Avh1c02p07g01604	Avh1c08p18g07784	A. valvata
Avh1c02p07g01607	Avh1c22p06g22091	A. valvata
Avh1c02p07g01607	Avh1c28p11g28922	A. valvata
Avh1c02p07g01609	Avh1c22p06g22092	A. valvata
Avh1c02p07g01610	Avh1c08p18g07791	A. valvata
Avh1c02p07g01611	Avh1c22p06g22095	A. valvata
Avh1c02p07g01612	Avh1c08p18g07794	A. valvata
Avh1c02p07g01612	Avh1c22p06g22096	A. valvata
Avh1c02p07g01613	Avh1c22p06g22097	A. valvata
Avh1c02p07g01614	Avh1c22p06g22098	A. valvata
Avh1c02p07g01614	Avh1c24p05g24458	A. valvata
Avh1c02p07g01616	Avh1c22p06g22099	A. valvata
Avh1c02p07g01617	Avh1c22p06g22100	A. valvata
Avh1c02p07g01618	Avh1c22p06g22104	A. valvata
Avh1c02p07g01618	Avh1c24p05g24451	A. valvata
Avh1c02p07g01619	Avh1c22p06g22105	A. valvata
Avh1c02p07g01619	Avh1c24p05g24450	A. valvata
Avh1c02p07g01620	Avh1c22p06g22106	A. valvata
Avh1c02p07g01620	Avh1c24p05g24449	A. valvata
Avh1c02p07g01621	Avh1c22p07g22110	A. valvata
Avh1c02p07g01622	Avh1c22p07g22112	A. valvata
Avh1c02p07g01622	Avh1c24p05g24439	A. valvata
Avh1c02p07g01623	Avh1c22p07g22114	A. valvata
Avh1c02p07g01623	Avh1c24p04g24437	A. valvata
Avh1c02p07g01624	Avh1c22p07g22116	A. valvata
Avh1c02p07g01626	Avh1c22p07g22120	A. valvata
Avh1c02p07g01627	Avh1c22p07g22121	A. valvata
Avh1c02p07g01627	Avh1c24p04g24431	A. valvata
Avh1c02p07g01630	Avh1c22p07g22125	A. valvata
Avh1c02p07g01631	Avh1c22p07g22127	A. valvata
Avh1c02p08g01632	Avh1c22p07g22128	A. valvata
Avh1c02p08g01633	Avh1c22p07g22130	A. valvata
Avh1c02p08g01635	Avh1c22p07g22135	A. valvata
Avh1c02p08g01641	Avh1c22p07g22137	A. valvata
Avh1c02p08g01642	Avh1c22p07g22138	A. valvata
Avh1c02p08g01643	Avh1c22p07g22139	A. valvata
Avh1c02p08g01644	Avh1c22p07g22140	A. valvata
Avh1c02p08g01645	Avh1c22p07g22142	A. valvata
Avh1c02p08g01648	Avh1c22p07g22144	A. valvata
Avh1c02p08g01650	Avh1c22p07g22147	A. valvata
Avh1c02p08g01652	Avh1c22p07g22148	A. valvata
Avh1c02p08g01654	Avh1c22p07g22150	A. valvata
Avh1c02p08g01662	Avh1c22p07g22152	A. valvata
Avh1c02p08g01664	Avh1c22p07g22153	A. valvata
Avh1c02p08g01669	Avh1c22p07g22157	A. valvata
Avh1c02p08g01670	Avh1c22p07g22161	A. valvata
Avh1c02p08g01675	Avh1c24p11g24767	A. valvata
Avh1c02p08g01679	Avh1c22p07g22163	A. valvata
Avh1c02p09g01680	Avh1c22p07g22164	A. valvata
Avh1c02p09g01680	Avh1c24p11g24759	A. valvata
Avh1c02p09g01683	Avh1c22p07g22165	A. valvata
Avh1c02p09g01686	Avh1c24p11g24755	A. valvata
Avh1c02p09g01689	Avh1c22p07g22166	A. valvata
Avh1c02p09g01691	Avh1c22p07g22167	A. valvata
Avh1c02p09g01691	Avh1c24p11g24752	A. valvata
Avh1c02p09g01693	Avh1c22p07g22168	A. valvata
Avh1c02p09g01693	Avh1c24p11g24751	A. valvata
Avh1c02p09g01694	Avh1c22p07g22169	A. valvata
Avh1c02p09g01696	Avh1c22p08g22170	A. valvata
Avh1c02p09g01698	Avh1c22p08g22174	A. valvata
Avh1c02p09g01700	Avh1c22p08g22175	A. valvata
Avh1c02p09g01701	Avh1c22p08g22177	A. valvata
Avh1c02p09g01707	Avh1c22p08g22181	A. valvata
Avh1c02p09g01710	Avh1c22p08g22192	A. valvata
Avh1c02p09g01711	Avh1c22p08g22195	A. valvata
Avh1c02p09g01712	Avh1c22p08g22196	A. valvata
Avh1c02p09g01712	Avh1c24p11g24732	A. valvata
Avh1c02p09g01717	Avh1c22p08g22203	A. valvata
Avh1c02p09g01721	Avh1c22p08g22221	A. valvata
Avh1c02p09g01725	Avh1c22p09g22232	A. valvata
Avh1c02p10g01729	Avh1c22p09g22246	A. valvata
Avh1c02p10g01730	Avh1c22p09g22247	A. valvata
Avh1c02p10g01731	Avh1c22p09g22248	A. valvata
Avh1c02p10g01737	Avh1c22p09g22252	A. valvata
Avh1c02p10g01738	Avh1c03p13g02911	A. valvata
Avh1c02p10g01746	Avh1c03p14g02937	A. valvata
Avh1c02p10g01757	Avh1c03p14g02951	A. valvata
Avh1c02p11g01772	Avh1c03p14g02964	A. valvata
Avh1c02p11g01773	Avh1c03p14g02968	A. valvata
Avh1c02p11g01777	Avh1c03p15g02972	A. valvata
Avh1c02p11g01778	Avh1c03p15g02974	A. valvata
Avh1c02p11g01780	Avh1c03p15g02976	A. valvata
Avh1c02p11g01782	Avh1c03p15g02978	A. valvata
Avh1c02p11g01783	Avh1c03p15g02979	A. valvata
Avh1c02p12g01784	Avh1c03p15g02981	A. valvata
Avh1c02p12g01785	Avh1c03p15g02988	A. valvata
Avh1c02p12g01787	Avh1c03p15g02994	A. valvata
Avh1c02p12g01788	Avh1c03p15g02995	A. valvata
Avh1c02p12g01789	Avh1c03p15g02996	A. valvata
Avh1c02p12g01790	Avh1c03p15g02997	A. valvata
Avh1c02p12g01791	Avh1c03p15g02998	A. valvata
Avh1c02p12g01792	Avh1c03p15g03001	A. valvata
Avh1c02p12g01793	Avh1c03p15g03007	A. valvata
Avh1c02p12g01794	Avh1c03p15g03012	A. valvata
Avh1c02p12g01796	Avh1c03p15g03019	A. valvata
Avh1c02p12g01800	Avh1c03p15g03022	A. valvata
Avh1c02p12g01802	Avh1c03p15g03023	A. valvata
Avh1c02p12g01803	Avh1c03p16g03024	A. valvata
Avh1c02p12g01804	Avh1c03p16g03025	A. valvata
Avh1c02p12g01807	Avh1c03p16g03027	A. valvata
Avh1c02p12g01808	Avh1c03p16g03028	A. valvata
Avh1c02p12g01809	Avh1c03p16g03030	A. valvata
Avh1c02p12g01811	Avh1c03p16g03077	A. valvata
Avh1c02p12g01812	Avh1c03p16g03079	A. valvata
Avh1c02p12g01813	Avh1c03p16g03080	A. valvata
Avh1c02p12g01814	Avh1c03p16g03081	A. valvata
Avh1c02p12g01816	Avh1c03p16g03082	A. valvata
Avh1c02p12g01816	Avh1c27p18g28074	A. valvata
Avh1c02p12g01818	Avh1c03p16g03085	A. valvata
Avh1c02p12g01820	Avh1c03p17g03091	A. valvata
Avh1c02p12g01821	Avh1c03p17g03092	A. valvata
Avh1c02p12g01821	Avh1c27p18g28078	A. valvata
Avh1c02p12g01822	Avh1c03p17g03093	A. valvata
Avh1c02p12g01823	Avh1c05p04g04098	A. valvata
Avh1c02p12g01823	Avh1c27p18g28079	A. valvata
Avh1c02p12g01825	Avh1c03p17g03094	A. valvata
Avh1c02p12g01827	Avh1c03p17g03097	A. valvata
Avh1c02p12g01828	Avh1c03p17g03098	A. valvata
Avh1c02p12g01829	Avh1c03p17g03099	A. valvata
Avh1c02p12g01829	Avh1c27p18g28088	A. valvata
Avh1c02p12g01831	Avh1c03p17g03100	A. valvata
Avh1c02p12g01831	Avh1c05p04g04114	A. valvata
Avh1c02p12g01832	Avh1c03p17g03101	A. valvata
Avh1c02p12g01832	Avh1c27p18g28091	A. valvata
Avh1c02p12g01833	Avh1c03p17g03102	A. valvata
Avh1c02p12g01834	Avh1c05p05g04125	A. valvata
Avh1c02p12g01834	Avh1c27p18g28097	A. valvata
Avh1c02p12g01836	Avh1c03p17g03103	A. valvata
Avh1c02p13g01837	Avh1c05p05g04126	A. valvata
Avh1c02p13g01837	Avh1c27p18g28098	A. valvata
Avh1c02p13g01838	Avh1c03p17g03104	A. valvata
Avh1c02p13g01838	Avh1c05p05g04128	A. valvata
Avh1c02p13g01839	Avh1c03p17g03106	A. valvata
Avh1c02p13g01839	Avh1c27p18g28105	A. valvata
Avh1c02p13g01841	Avh1c03p17g03108	A. valvata
Avh1c02p13g01842	Avh1c03p17g03109	A. valvata
Avh1c02p13g01842	Avh1c05p05g04137	A. valvata
Avh1c02p13g01843	Avh1c03p17g03110	A. valvata
Avh1c02p13g01843	Avh1c05p05g04139	A. valvata
Avh1c02p13g01845	Avh1c03p17g03111	A. valvata
Avh1c02p13g01847	Avh1c03p17g03113	A. valvata
Avh1c02p13g01847	Avh1c05p05g04146	A. valvata
Avh1c02p13g01847	Avh1c27p19g28121	A. valvata
Avh1c02p13g01849	Avh1c03p17g03116	A. valvata
Avh1c02p13g01850	Avh1c03p17g03119	A. valvata
Avh1c02p13g01851	Avh1c03p17g03120	A. valvata
Avh1c02p13g01851	Avh1c05p05g04157	A. valvata
Avh1c02p13g01853	Avh1c03p17g03121	A. valvata
Avh1c02p13g01855	Avh1c03p17g03122	A. valvata
Avh1c02p13g01856	Avh1c03p17g03123	A. valvata
Avh1c02p13g01858	Avh1c03p17g03124	A. valvata
Avh1c02p13g01860	Avh1c03p17g03126	A. valvata
Avh1c02p13g01861	Avh1c03p17g03127	A. valvata
Avh1c02p13g01861	Avh1c27p19g28133	A. valvata
Avh1c02p13g01862	Avh1c03p17g03128	A. valvata
Avh1c02p13g01863	Avh1c03p17g03129	A. valvata
Avh1c02p13g01864	Avh1c03p17g03131	A. valvata
Avh1c02p13g01864	Avh1c27p19g28141	A. valvata
Avh1c02p13g01865	Avh1c05p05g04166	A. valvata
Avh1c02p13g01866	Avh1c27p19g28144	A. valvata
Avh1c02p13g01867	Avh1c03p17g03133	A. valvata
Avh1c02p13g01867	Avh1c27p19g28147	A. valvata
Avh1c02p13g01870	Avh1c05p05g04167	A. valvata
Avh1c02p13g01870	Avh1c27p19g28156	A. valvata
Avh1c02p13g01871	Avh1c05p05g04168	A. valvata
Avh1c02p13g01871	Avh1c27p19g28157	A. valvata
Avh1c02p13g01873	Avh1c03p17g03154	A. valvata
Avh1c02p13g01874	Avh1c03p17g03153	A. valvata
Avh1c02p13g01875	Avh1c03p17g03152	A. valvata
Avh1c02p13g01876	Avh1c03p17g03150	A. valvata
Avh1c02p13g01876	Avh1c27p19g28161	A. valvata
Avh1c02p13g01878	Avh1c03p17g03149	A. valvata
Avh1c02p13g01878	Avh1c05p05g04174	A. valvata
Avh1c02p13g01879	Avh1c03p17g03148	A. valvata
Avh1c02p13g01880	Avh1c03p17g03147	A. valvata
Avh1c02p13g01883	Avh1c03p17g03144	A. valvata
Avh1c02p13g01884	Avh1c03p17g03142	A. valvata
Avh1c02p13g01886	Avh1c03p17g03141	A. valvata
Avh1c02p13g01887	Avh1c03p17g03140	A. valvata
Avh1c02p13g01889	Avh1c03p17g03139	A. valvata
Avh1c02p13g01890	Avh1c03p17g03138	A. valvata
Avh1c02p13g01891	Avh1c03p17g03136	A. valvata
Avh1c02p13g01891	Avh1c05p05g04179	A. valvata
Avh1c02p13g01892	Avh1c03p17g03135	A. valvata
Avh1c02p13g01892	Avh1c27p19g28171	A. valvata
Avh1c02p13g01897	Avh1c03p17g03155	A. valvata
Avh1c02p13g01897	Avh1c05p06g04190	A. valvata
Avh1c02p13g01897	Avh1c27p19g28181	A. valvata
Avh1c02p13g01898	Avh1c03p17g03156	A. valvata
Avh1c02p13g01899	Avh1c03p17g03157	A. valvata
Avh1c02p13g01899	Avh1c05p06g04194	A. valvata
Avh1c02p13g01899	Avh1c27p19g28187	A. valvata
Avh1c02p13g01900	Avh1c03p17g03158	A. valvata
Avh1c02p13g01901	Avh1c03p17g03159	A. valvata
Avh1c02p13g01904	Avh1c03p18g03162	A. valvata
Avh1c02p14g01906	Avh1c03p18g03163	A. valvata
Avh1c02p14g01906	Avh1c05p06g04200	A. valvata
Avh1c02p14g01906	Avh1c27p19g28194	A. valvata
Avh1c02p14g01907	Avh1c03p18g03166	A. valvata
Avh1c02p14g01910	Avh1c03p18g03171	A. valvata
Avh1c02p14g01914	Avh1c05p06g04206	A. valvata
Avh1c02p14g01914	Avh1c27p19g28202	A. valvata
Avh1c02p14g01919	Avh1c05p06g04211	A. valvata
Avh1c02p14g01919	Avh1c27p20g28210	A. valvata
Avh1c02p14g01921	Avh1c05p06g04219	A. valvata
Avh1c02p14g01921	Avh1c27p20g28215	A. valvata
Avh1c02p14g01922	Avh1c03p13g02877	A. valvata
Avh1c02p14g01923	Avh1c03p13g02876	A. valvata
Avh1c02p14g01932	Avh1c03p13g02872	A. valvata
Avh1c02p14g01934	Avh1c27p20g28224	A. valvata
Avh1c02p14g01935	Avh1c27p20g28227	A. valvata
Avh1c02p14g01938	Avh1c05p06g04235	A. valvata
Avh1c02p14g01938	Avh1c27p20g28232	A. valvata
Avh1c02p14g01941	Avh1c03p12g02871	A. valvata
Avh1c02p14g01943	Avh1c03p12g02870	A. valvata
Avh1c02p14g01944	Avh1c03p12g02869	A. valvata
Avh1c02p14g01944	Avh1c05p06g04240	A. valvata
Avh1c02p14g01946	Avh1c05p06g04243	A. valvata
Avh1c02p14g01947	Avh1c05p06g04244	A. valvata
Avh1c02p14g01947	Avh1c27p20g28238	A. valvata
Avh1c02p14g01950	Avh1c05p06g04247	A. valvata
Avh1c02p14g01950	Avh1c27p20g28241	A. valvata
Avh1c02p14g01960	Avh1c03p12g02868	A. valvata
Avh1c02p14g01960	Avh1c05p06g04253	A. valvata
Avh1c02p14g01960	Avh1c27p20g28246	A. valvata
Avh1c02p14g01961	Avh1c03p12g02867	A. valvata
Avh1c02p14g01965	Avh1c05p07g04256	A. valvata
Avh1c02p14g01968	Avh1c03p12g02866	A. valvata
Avh1c02p14g01971	Avh1c05p07g04259	A. valvata
Avh1c02p14g01971	Avh1c27p20g28252	A. valvata
Avh1c02p14g01973	Avh1c05p07g04260	A. valvata
Avh1c02p14g01973	Avh1c27p20g28253	A. valvata
Avh1c02p14g01977	Avh1c05p07g04268	A. valvata
Avh1c02p14g01977	Avh1c27p20g28255	A. valvata
Avh1c02p14g01978	Avh1c05p07g04273	A. valvata
Avh1c02p14g01978	Avh1c27p20g28259	A. valvata
Avh1c02p14g01980	Avh1c27p20g28265	A. valvata
Avh1c02p14g01981	Avh1c03p12g02855	A. valvata
Avh1c02p14g01982	Avh1c03p12g02848	A. valvata
Avh1c02p14g01984	Avh1c05p07g04285	A. valvata
Avh1c02p14g01984	Avh1c27p20g28277	A. valvata
Avh1c02p15g01989	Avh1c05p07g04292	A. valvata
Avh1c02p15g01989	Avh1c27p20g28283	A. valvata
Avh1c02p15g01992	Avh1c05p07g04299	A. valvata
Avh1c02p15g01993	Avh1c27p21g28292	A. valvata
Avh1c02p15g01995	Avh1c05p07g04301	A. valvata
Avh1c02p15g01995	Avh1c27p21g28294	A. valvata
Avh1c02p15g01996	Avh1c05p07g04303	A. valvata
Avh1c02p15g01996	Avh1c27p21g28296	A. valvata
Avh1c02p15g01997	Avh1c05p07g04305	A. valvata
Avh1c02p15g01997	Avh1c27p21g28297	A. valvata
Avh1c02p15g01998	Avh1c05p07g04309	A. valvata
Avh1c02p15g01998	Avh1c27p21g28299	A. valvata
Avh1c02p15g01999	Avh1c05p07g04316	A. valvata
Avh1c02p15g01999	Avh1c27p21g28304	A. valvata
Avh1c02p15g02005	Avh1c05p08g04328	A. valvata
Avh1c02p15g02005	Avh1c27p21g28314	A. valvata
Avh1c02p15g02006	Avh1c27p21g28315	A. valvata
Avh1c02p15g02012	Avh1c05p08g04331	A. valvata
Avh1c02p15g02012	Avh1c27p21g28327	A. valvata
Avh1c02p15g02013	Avh1c05p08g04335	A. valvata
Avh1c02p15g02017	Avh1c05p08g04341	A. valvata
Avh1c02p15g02017	Avh1c27p21g28332	A. valvata
Avh1c02p15g02019	Avh1c27p21g28337	A. valvata
Avh1c02p15g02020	Avh1c03p19g03278	A. valvata
Avh1c02p15g02020	Avh1c05p08g04345	A. valvata
Avh1c02p15g02020	Avh1c27p21g28340	A. valvata
Avh1c02p15g02021	Avh1c03p19g03279	A. valvata
Avh1c02p15g02022	Avh1c03p19g03280	A. valvata
Avh1c02p15g02023	Avh1c05p08g04348	A. valvata
Avh1c02p15g02024	Avh1c03p19g03281	A. valvata
Avh1c02p15g02026	Avh1c03p19g03285	A. valvata
Avh1c02p15g02027	Avh1c03p19g03286	A. valvata
Avh1c02p15g02029	Avh1c03p20g03290	A. valvata
Avh1c02p15g02033	Avh1c03p20g03291	A. valvata
Avh1c02p15g02034	Avh1c27p21g28351	A. valvata
Avh1c02p15g02035	Avh1c03p20g03292	A. valvata
Avh1c02p15g02038	Avh1c03p20g03293	A. valvata
Avh1c02p15g02040	Avh1c03p20g03294	A. valvata
Avh1c02p15g02041	Avh1c03p20g03295	A. valvata
Avh1c02p15g02044	Avh1c03p20g03296	A. valvata
Avh1c02p15g02045	Avh1c03p20g03298	A. valvata
Avh1c02p15g02046	Avh1c03p20g03299	A. valvata
Avh1c02p15g02047	Avh1c03p20g03300	A. valvata
Avh1c02p15g02049	Avh1c03p20g03301	A. valvata
Avh1c02p15g02051	Avh1c03p20g03302	A. valvata
Avh1c02p16g02057	Avh1c03p20g03313	A. valvata
Avh1c03p00g02070	Avh1c03p06g02547	A. valvata
Avh1c03p00g02071	Avh1c03p06g02548	A. valvata
Avh1c03p00g02088	Avh1c03p06g02558	A. valvata
Avh1c03p00g02091	Avh1c03p06g02566	A. valvata
Avh1c03p00g02092	Avh1c03p06g02569	A. valvata
Avh1c03p00g02096	Avh1c03p06g02592	A. valvata
Avh1c03p00g02105	Avh1c24p13g24961	A. valvata
Avh1c03p00g02106	Avh1c24p13g24952	A. valvata
Avh1c03p00g02107	Avh1c24p13g24950	A. valvata
Avh1c03p01g02108	Avh1c24p13g24945	A. valvata
Avh1c03p01g02111	Avh1c24p13g24944	A. valvata
Avh1c03p01g02114	Avh1c24p13g24933	A. valvata
Avh1c03p01g02115	Avh1c24p13g24930	A. valvata
Avh1c03p01g02116	Avh1c24p13g24915	A. valvata
Avh1c03p01g02117	Avh1c24p13g24913	A. valvata
Avh1c03p01g02118	Avh1c03p07g02634	A. valvata
Avh1c03p01g02118	Avh1c24p13g24911	A. valvata
Avh1c03p01g02119	Avh1c24p13g24907	A. valvata
Avh1c03p01g02123	Avh1c03p07g02648	A. valvata
Avh1c03p01g02127	Avh1c03p07g02649	A. valvata
Avh1c03p01g02127	Avh1c24p13g24900	A. valvata
Avh1c03p01g02129	Avh1c03p07g02650	A. valvata
Avh1c03p01g02132	Avh1c03p07g02655	A. valvata
Avh1c03p01g02135	Avh1c24p13g24893	A. valvata
Avh1c03p01g02139	Avh1c24p13g24892	A. valvata
Avh1c03p01g02141	Avh1c03p07g02660	A. valvata
Avh1c03p01g02141	Avh1c24p13g24886	A. valvata
Avh1c03p01g02144	Avh1c03p07g02666	A. valvata
Avh1c03p01g02144	Avh1c24p13g24883	A. valvata
Avh1c03p01g02147	Avh1c03p07g02671	A. valvata
Avh1c03p01g02149	Avh1c03p07g02673	A. valvata
Avh1c03p01g02150	Avh1c24p12g24875	A. valvata
Avh1c03p01g02151	Avh1c24p12g24873	A. valvata
Avh1c03p01g02152	Avh1c24p12g24872	A. valvata
Avh1c03p01g02153	Avh1c03p07g02676	A. valvata
Avh1c03p01g02153	Avh1c24p12g24871	A. valvata
Avh1c03p01g02154	Avh1c03p08g02679	A. valvata
Avh1c03p01g02159	Avh1c03p08g02683	A. valvata
Avh1c03p01g02159	Avh1c24p12g24863	A. valvata
Avh1c03p01g02162	Avh1c24p12g24858	A. valvata
Avh1c03p01g02163	Avh1c03p08g02691	A. valvata
Avh1c03p01g02163	Avh1c24p12g24857	A. valvata
Avh1c03p01g02169	Avh1c24p12g24850	A. valvata
Avh1c03p01g02170	Avh1c03p08g02698	A. valvata
Avh1c03p01g02172	Avh1c03p08g02704	A. valvata
Avh1c03p01g02172	Avh1c24p12g24848	A. valvata
Avh1c03p01g02173	Avh1c03p08g02709	A. valvata
Avh1c03p01g02179	Avh1c24p12g24837	A. valvata
Avh1c03p01g02185	Avh1c03p08g02716	A. valvata
Avh1c03p01g02186	Avh1c03p08g02717	A. valvata
Avh1c03p01g02186	Avh1c24p12g24834	A. valvata
Avh1c03p01g02188	Avh1c03p08g02719	A. valvata
Avh1c03p01g02188	Avh1c24p12g24832	A. valvata
Avh1c03p01g02191	Avh1c24p12g24831	A. valvata
Avh1c03p01g02197	Avh1c03p08g02727	A. valvata
Avh1c03p01g02197	Avh1c24p12g24819	A. valvata
Avh1c03p01g02198	Avh1c03p08g02728	A. valvata
Avh1c03p01g02198	Avh1c24p12g24818	A. valvata
Avh1c03p01g02199	Avh1c03p08g02730	A. valvata
Avh1c03p01g02199	Avh1c24p12g24815	A. valvata
Avh1c03p01g02202	Avh1c03p09g02747	A. valvata
Avh1c03p01g02202	Avh1c24p12g24805	A. valvata
Avh1c03p02g02204	Avh1c03p09g02752	A. valvata
Avh1c03p02g02204	Avh1c24p11g24798	A. valvata
Avh1c03p02g02208	Avh1c03p09g02761	A. valvata
Avh1c03p02g02208	Avh1c24p11g24793	A. valvata
Avh1c03p02g02209	Avh1c24p11g24791	A. valvata
Avh1c03p02g02210	Avh1c24p11g24790	A. valvata
Avh1c03p02g02213	Avh1c24p11g24787	A. valvata
Avh1c03p02g02215	Avh1c24p11g24784	A. valvata
Avh1c03p02g02216	Avh1c24p11g24782	A. valvata
Avh1c03p02g02217	Avh1c03p09g02766	A. valvata
Avh1c03p02g02217	Avh1c24p11g24778	A. valvata
Avh1c03p02g02223	Avh1c24p11g24768	A. valvata
Avh1c03p02g02224	Avh1c24p11g24765	A. valvata
Avh1c03p02g02225	Avh1c03p10g02823	A. valvata
Avh1c03p02g02225	Avh1c24p11g24761	A. valvata
Avh1c03p02g02226	Avh1c24p11g24750	A. valvata
Avh1c03p02g02234	Avh1c03p10g02806	A. valvata
Avh1c03p02g02234	Avh1c24p11g24739	A. valvata
Avh1c03p02g02235	Avh1c24p11g24738	A. valvata
Avh1c03p02g02237	Avh1c03p10g02802	A. valvata
Avh1c03p02g02237	Avh1c24p11g24736	A. valvata
Avh1c03p02g02242	Avh1c03p10g02799	A. valvata
Avh1c03p02g02244	Avh1c03p09g02796	A. valvata
Avh1c03p02g02244	Avh1c24p11g24721	A. valvata
Avh1c03p02g02247	Avh1c03p09g02787	A. valvata
Avh1c03p02g02247	Avh1c24p10g24713	A. valvata
Avh1c03p02g02250	Avh1c03p09g02781	A. valvata
Avh1c03p02g02250	Avh1c24p10g24707	A. valvata
Avh1c03p02g02254	Avh1c03p09g02777	A. valvata
Avh1c03p02g02255	Avh1c03p09g02775	A. valvata
Avh1c03p02g02255	Avh1c24p10g24701	A. valvata
Avh1c03p02g02257	Avh1c03p09g02772	A. valvata
Avh1c03p02g02257	Avh1c24p10g24700	A. valvata
Avh1c03p02g02258	Avh1c24p10g24699	A. valvata
Avh1c03p02g02263	Avh1c24p10g24679	A. valvata
Avh1c03p02g02273	Avh1c15p07g14611	A. valvata
Avh1c03p02g02277	Avh1c15p07g14607	A. valvata
Avh1c03p02g02279	Avh1c15p07g14606	A. valvata
Avh1c03p02g02279	Avh1c24p11g24771	A. valvata
Avh1c03p02g02281	Avh1c08p20g07898	A. valvata
Avh1c03p02g02283	Avh1c03p09g02766	A. valvata
Avh1c03p02g02283	Avh1c13p09g12378	A. valvata
Avh1c03p02g02283	Avh1c15p07g14605	A. valvata
Avh1c03p02g02284	Avh1c15p07g14603	A. valvata
Avh1c03p02g02287	Avh1c24p11g24781	A. valvata
Avh1c03p03g02288	Avh1c13p09g12380	A. valvata
Avh1c03p03g02290	Avh1c13p09g12382	A. valvata
Avh1c03p03g02292	Avh1c08p20g07895	A. valvata
Avh1c03p03g02292	Avh1c15p07g14601	A. valvata
Avh1c03p03g02293	Avh1c08p20g07893	A. valvata
Avh1c03p03g02296	Avh1c13p09g12384	A. valvata
Avh1c03p03g02298	Avh1c08p20g07892	A. valvata
Avh1c03p03g02298	Avh1c15p07g14599	A. valvata
Avh1c03p03g02300	Avh1c24p11g24788	A. valvata
Avh1c03p03g02304	Avh1c24p11g24791	A. valvata
Avh1c03p03g02305	Avh1c13p09g12387	A. valvata
Avh1c03p03g02310	Avh1c08p20g07886	A. valvata
Avh1c03p03g02310	Avh1c15p07g14592	A. valvata
Avh1c03p03g02315	Avh1c08p20g07883	A. valvata
Avh1c03p03g02315	Avh1c13p09g12390	A. valvata
Avh1c03p03g02315	Avh1c15p07g14590	A. valvata
Avh1c03p03g02315	Avh1c24p11g24796	A. valvata
Avh1c03p03g02317	Avh1c24p12g24803	A. valvata
Avh1c03p03g02318	Avh1c08p20g07882	A. valvata
Avh1c03p03g02318	Avh1c15p07g14589	A. valvata
Avh1c03p03g02321	Avh1c08p19g07876	A. valvata
Avh1c03p03g02321	Avh1c15p06g14586	A. valvata
Avh1c03p03g02329	Avh1c08p19g07819	A. valvata
Avh1c03p03g02331	Avh1c15p03g14304	A. valvata
Avh1c03p03g02333	Avh1c08p19g07817	A. valvata
Avh1c03p03g02333	Avh1c15p03g14308	A. valvata
Avh1c03p03g02335	Avh1c15p03g14309	A. valvata
Avh1c03p03g02336	Avh1c08p19g07816	A. valvata
Avh1c03p03g02336	Avh1c15p03g14310	A. valvata
Avh1c03p03g02343	Avh1c08p19g07814	A. valvata
Avh1c03p03g02351	Avh1c08p19g07810	A. valvata
Avh1c03p03g02353	Avh1c08p19g07806	A. valvata
Avh1c03p03g02359	Avh1c15p03g14328	A. valvata
Avh1c03p03g02361	Avh1c08p18g07805	A. valvata
Avh1c03p03g02361	Avh1c15p03g14330	A. valvata
Avh1c03p03g02366	Avh1c08p18g07803	A. valvata
Avh1c03p03g02367	Avh1c08p18g07802	A. valvata
Avh1c03p04g02370	Avh1c15p03g14335	A. valvata
Avh1c03p04g02407	Avh1c18p05g17613	A. valvata
Avh1c03p04g02408	Avh1c18p05g17614	A. valvata
Avh1c03p04g02409	Avh1c18p05g17615	A. valvata
Avh1c03p04g02410	Avh1c18p06g17616	A. valvata
Avh1c03p04g02411	Avh1c18p06g17620	A. valvata
Avh1c03p04g02415	Avh1c18p06g17621	A. valvata
Avh1c03p04g02417	Avh1c18p06g17623	A. valvata
Avh1c03p04g02418	Avh1c18p06g17624	A. valvata
Avh1c03p04g02422	Avh1c18p06g17628	A. valvata
Avh1c03p04g02423	Avh1c18p06g17629	A. valvata
Avh1c03p04g02424	Avh1c18p06g17630	A. valvata
Avh1c03p04g02428	Avh1c18p06g17633	A. valvata
Avh1c03p04g02430	Avh1c18p06g17635	A. valvata
Avh1c03p04g02432	Avh1c18p06g17636	A. valvata
Avh1c03p04g02435	Avh1c18p07g17727	A. valvata
Avh1c03p04g02436	Avh1c18p07g17728	A. valvata
Avh1c03p04g02437	Avh1c18p07g17729	A. valvata
Avh1c03p04g02438	Avh1c18p07g17731	A. valvata
Avh1c03p04g02440	Avh1c18p07g17734	A. valvata
Avh1c03p04g02441	Avh1c18p07g17735	A. valvata
Avh1c03p04g02442	Avh1c18p07g17736	A. valvata
Avh1c03p04g02443	Avh1c18p07g17739	A. valvata
Avh1c03p05g02446	Avh1c18p07g17740	A. valvata
Avh1c03p05g02448	Avh1c18p07g17741	A. valvata
Avh1c03p05g02449	Avh1c18p07g17742	A. valvata
Avh1c03p05g02450	Avh1c18p07g17743	A. valvata
Avh1c03p05g02451	Avh1c18p07g17744	A. valvata
Avh1c03p05g02452	Avh1c18p07g17746	A. valvata
Avh1c03p05g02454	Avh1c18p07g17747	A. valvata
Avh1c03p05g02457	Avh1c18p07g17748	A. valvata
Avh1c03p05g02458	Avh1c18p07g17749	A. valvata
Avh1c03p05g02459	Avh1c18p07g17750	A. valvata
Avh1c03p05g02460	Avh1c18p07g17751	A. valvata
Avh1c03p05g02461	Avh1c18p07g17752	A. valvata
Avh1c03p05g02462	Avh1c18p07g17753	A. valvata
Avh1c03p05g02463	Avh1c18p07g17755	A. valvata
Avh1c03p05g02465	Avh1c18p08g17777	A. valvata
Avh1c03p05g02467	Avh1c18p08g17778	A. valvata
Avh1c03p05g02469	Avh1c18p08g17780	A. valvata
Avh1c03p05g02470	Avh1c18p08g17781	A. valvata
Avh1c03p05g02471	Avh1c18p08g17782	A. valvata
Avh1c03p05g02472	Avh1c18p08g17783	A. valvata
Avh1c03p05g02474	Avh1c18p08g17784	A. valvata
Avh1c03p05g02475	Avh1c18p08g17785	A. valvata
Avh1c03p05g02477	Avh1c18p08g17788	A. valvata
Avh1c03p05g02479	Avh1c08p07g07299	A. valvata
Avh1c03p05g02479	Avh1c18p08g17789	A. valvata
Avh1c03p05g02480	Avh1c18p08g17791	A. valvata
Avh1c03p05g02481	Avh1c18p08g17792	A. valvata
Avh1c03p05g02482	Avh1c18p08g17793	A. valvata
Avh1c03p05g02484	Avh1c18p08g17796	A. valvata
Avh1c03p05g02485	Avh1c18p08g17797	A. valvata
Avh1c03p05g02486	Avh1c18p08g17798	A. valvata
Avh1c03p05g02487	Avh1c18p08g17799	A. valvata
Avh1c03p05g02489	Avh1c18p08g17800	A. valvata
Avh1c03p05g02490	Avh1c18p08g17801	A. valvata
Avh1c03p05g02491	Avh1c18p08g17802	A. valvata
Avh1c03p05g02493	Avh1c08p07g07305	A. valvata
Avh1c03p05g02493	Avh1c18p08g17803	A. valvata
Avh1c03p05g02498	Avh1c08p07g07309	A. valvata
Avh1c03p05g02498	Avh1c18p08g17808	A. valvata
Avh1c03p05g02499	Avh1c18p08g17809	A. valvata
Avh1c03p05g02501	Avh1c18p08g17810	A. valvata
Avh1c03p05g02502	Avh1c08p07g07313	A. valvata
Avh1c03p05g02503	Avh1c18p08g17811	A. valvata
Avh1c03p05g02506	Avh1c18p08g17812	A. valvata
Avh1c03p05g02508	Avh1c18p08g17813	A. valvata
Avh1c03p05g02511	Avh1c18p08g17814	A. valvata
Avh1c03p05g02512	Avh1c18p08g17815	A. valvata
Avh1c03p05g02513	Avh1c08p08g07330	A. valvata
Avh1c03p05g02513	Avh1c18p08g17816	A. valvata
Avh1c03p05g02514	Avh1c18p08g17818	A. valvata
Avh1c03p05g02516	Avh1c14p12g13889	A. valvata
Avh1c03p05g02516	Avh1c18p08g17819	A. valvata
Avh1c03p05g02518	Avh1c14p12g13887	A. valvata
Avh1c03p05g02518	Avh1c18p08g17820	A. valvata
Avh1c03p05g02519	Avh1c18p08g17822	A. valvata
Avh1c03p05g02520	Avh1c18p08g17823	A. valvata
Avh1c03p05g02521	Avh1c18p08g17824	A. valvata
Avh1c03p05g02522	Avh1c08p08g07335	A. valvata
Avh1c03p05g02523	Avh1c14p12g13874	A. valvata
Avh1c03p05g02523	Avh1c18p08g17825	A. valvata
Avh1c03p05g02524	Avh1c18p08g17826	A. valvata
Avh1c03p05g02526	Avh1c18p08g17827	A. valvata
Avh1c03p05g02527	Avh1c18p08g17828	A. valvata
Avh1c03p05g02529	Avh1c18p08g17829	A. valvata
Avh1c03p05g02531	Avh1c14p12g13869	A. valvata
Avh1c03p05g02532	Avh1c18p08g17830	A. valvata
Avh1c03p05g02534	Avh1c18p09g17837	A. valvata
Avh1c03p05g02536	Avh1c18p09g17840	A. valvata
Avh1c03p05g02537	Avh1c18p09g17841	A. valvata
Avh1c03p05g02538	Avh1c14p12g13861	A. valvata
Avh1c03p05g02538	Avh1c18p09g17842	A. valvata
Avh1c03p06g02540	Avh1c18p09g17843	A. valvata
Avh1c03p06g02541	Avh1c18p09g17844	A. valvata
Avh1c03p06g02542	Avh1c18p09g17846	A. valvata
Avh1c03p06g02543	Avh1c14p12g13857	A. valvata
Avh1c03p06g02543	Avh1c18p09g17848	A. valvata
Avh1c03p06g02544	Avh1c08p08g07360	A. valvata
Avh1c03p06g02544	Avh1c18p09g17849	A. valvata
Avh1c03p06g02545	Avh1c18p09g17850	A. valvata
Avh1c03p06g02546	Avh1c18p09g17854	A. valvata
Avh1c03p06g02547	Avh1c18p09g17856	A. valvata
Avh1c03p06g02548	Avh1c18p09g17857	A. valvata
Avh1c03p06g02550	Avh1c24p15g25063	A. valvata
Avh1c03p06g02551	Avh1c24p15g25062	A. valvata
Avh1c03p06g02552	Avh1c24p15g25058	A. valvata
Avh1c03p06g02553	Avh1c24p15g25056	A. valvata
Avh1c03p06g02555	Avh1c24p14g25052	A. valvata
Avh1c03p06g02556	Avh1c14p11g13806	A. valvata
Avh1c03p06g02556	Avh1c24p14g25051	A. valvata
Avh1c03p06g02557	Avh1c24p14g25050	A. valvata
Avh1c03p06g02558	Avh1c24p14g25049	A. valvata
Avh1c03p06g02559	Avh1c24p14g25048	A. valvata
Avh1c03p06g02560	Avh1c24p14g25046	A. valvata
Avh1c03p06g02561	Avh1c24p14g25044	A. valvata
Avh1c03p06g02563	Avh1c24p14g25042	A. valvata
Avh1c03p06g02564	Avh1c24p14g25041	A. valvata
Avh1c03p06g02565	Avh1c24p14g25040	A. valvata
Avh1c03p06g02566	Avh1c24p14g25036	A. valvata
Avh1c03p06g02567	Avh1c24p14g25035	A. valvata
Avh1c03p06g02568	Avh1c24p14g25033	A. valvata
Avh1c03p06g02569	Avh1c24p14g25030	A. valvata
Avh1c03p06g02570	Avh1c24p14g25029	A. valvata
Avh1c03p06g02571	Avh1c24p14g25028	A. valvata
Avh1c03p06g02572	Avh1c24p14g25025	A. valvata
Avh1c03p06g02573	Avh1c24p14g25024	A. valvata
Avh1c03p06g02574	Avh1c24p14g25023	A. valvata
Avh1c03p06g02575	Avh1c24p14g25021	A. valvata
Avh1c03p06g02576	Avh1c24p14g25020	A. valvata
Avh1c03p06g02577	Avh1c14p11g13787	A. valvata
Avh1c03p06g02578	Avh1c24p14g25016	A. valvata
Avh1c03p06g02579	Avh1c24p14g25015	A. valvata
Avh1c03p06g02580	Avh1c14p11g13782	A. valvata
Avh1c03p06g02580	Avh1c24p14g25014	A. valvata
Avh1c03p06g02581	Avh1c24p14g25012	A. valvata
Avh1c03p06g02582	Avh1c24p14g25011	A. valvata
Avh1c03p06g02583	Avh1c14p11g13779	A. valvata
Avh1c03p06g02583	Avh1c24p14g25010	A. valvata
Avh1c03p06g02584	Avh1c24p14g25007	A. valvata
Avh1c03p06g02585	Avh1c24p14g25005	A. valvata
Avh1c03p06g02588	Avh1c24p14g25004	A. valvata
Avh1c03p06g02590	Avh1c24p14g25003	A. valvata
Avh1c03p06g02592	Avh1c24p14g25001	A. valvata
Avh1c03p06g02593	Avh1c24p14g25000	A. valvata
Avh1c03p06g02594	Avh1c24p14g24999	A. valvata
Avh1c03p06g02596	Avh1c24p14g24998	A. valvata
Avh1c03p06g02597	Avh1c24p14g24997	A. valvata
Avh1c03p06g02598	Avh1c24p14g24996	A. valvata
Avh1c03p06g02600	Avh1c24p14g24994	A. valvata
Avh1c03p06g02601	Avh1c24p14g24993	A. valvata
Avh1c03p06g02603	Avh1c14p11g13776	A. valvata
Avh1c03p06g02603	Avh1c24p14g24989	A. valvata
Avh1c03p06g02604	Avh1c24p14g24987	A. valvata
Avh1c03p06g02607	Avh1c24p14g24986	A. valvata
Avh1c03p06g02608	Avh1c14p10g13757	A. valvata
Avh1c03p06g02608	Avh1c24p14g24984	A. valvata
Avh1c03p06g02609	Avh1c24p14g24982	A. valvata
Avh1c03p06g02610	Avh1c24p14g24981	A. valvata
Avh1c03p06g02611	Avh1c24p14g24980	A. valvata
Avh1c03p07g02612	Avh1c24p14g24979	A. valvata
Avh1c03p07g02613	Avh1c24p14g24976	A. valvata
Avh1c03p07g02615	Avh1c14p10g13740	A. valvata
Avh1c03p07g02615	Avh1c24p14g24974	A. valvata
Avh1c03p07g02618	Avh1c24p14g24973	A. valvata
Avh1c03p07g02619	Avh1c24p14g24971	A. valvata
Avh1c03p07g02620	Avh1c24p14g24970	A. valvata
Avh1c03p07g02621	Avh1c24p14g24968	A. valvata
Avh1c03p07g02622	Avh1c24p14g24967	A. valvata
Avh1c03p07g02623	Avh1c24p13g24966	A. valvata
Avh1c03p07g02624	Avh1c24p13g24942	A. valvata
Avh1c03p07g02626	Avh1c24p13g24940	A. valvata
Avh1c03p07g02628	Avh1c24p13g24938	A. valvata
Avh1c03p07g02631	Avh1c24p13g24935	A. valvata
Avh1c03p07g02633	Avh1c24p13g24912	A. valvata
Avh1c03p07g02634	Avh1c24p13g24911	A. valvata
Avh1c03p07g02635	Avh1c24p13g24910	A. valvata
Avh1c03p07g02636	Avh1c24p13g24908	A. valvata
Avh1c03p07g02638	Avh1c24p13g24907	A. valvata
Avh1c03p07g02639	Avh1c24p13g24905	A. valvata
Avh1c03p07g02642	Avh1c24p13g24904	A. valvata
Avh1c03p07g02644	Avh1c24p13g24903	A. valvata
Avh1c03p07g02646	Avh1c24p13g24902	A. valvata
Avh1c03p07g02647	Avh1c24p13g24901	A. valvata
Avh1c03p07g02649	Avh1c24p13g24900	A. valvata
Avh1c03p07g02654	Avh1c24p13g24896	A. valvata
Avh1c03p07g02656	Avh1c24p13g24893	A. valvata
Avh1c03p07g02658	Avh1c24p13g24889	A. valvata
Avh1c03p07g02659	Avh1c24p13g24887	A. valvata
Avh1c03p07g02660	Avh1c24p13g24886	A. valvata
Avh1c03p07g02661	Avh1c24p13g24885	A. valvata
Avh1c03p07g02663	Avh1c24p13g24884	A. valvata
Avh1c03p07g02666	Avh1c24p13g24883	A. valvata
Avh1c03p07g02667	Avh1c24p13g24882	A. valvata
Avh1c03p07g02668	Avh1c24p12g24881	A. valvata
Avh1c03p07g02671	Avh1c24p12g24877	A. valvata
Avh1c03p07g02675	Avh1c24p12g24875	A. valvata
Avh1c03p07g02676	Avh1c24p12g24871	A. valvata
Avh1c03p07g02678	Avh1c24p12g24870	A. valvata
Avh1c03p08g02680	Avh1c24p12g24867	A. valvata
Avh1c03p08g02681	Avh1c24p12g24864	A. valvata
Avh1c03p08g02683	Avh1c24p12g24863	A. valvata
Avh1c03p08g02685	Avh1c24p12g24862	A. valvata
Avh1c03p08g02686	Avh1c24p12g24860	A. valvata
Avh1c03p08g02691	Avh1c24p12g24857	A. valvata
Avh1c03p08g02694	Avh1c24p12g24856	A. valvata
Avh1c03p08g02698	Avh1c24p12g24852	A. valvata
Avh1c03p08g02699	Avh1c24p12g24851	A. valvata
Avh1c03p08g02700	Avh1c24p12g24850	A. valvata
Avh1c03p08g02703	Avh1c24p12g24849	A. valvata
Avh1c03p08g02704	Avh1c24p12g24848	A. valvata
Avh1c03p08g02707	Avh1c24p12g24845	A. valvata
Avh1c03p08g02708	Avh1c24p12g24844	A. valvata
Avh1c03p08g02709	Avh1c24p12g24842	A. valvata
Avh1c03p08g02711	Avh1c24p12g24838	A. valvata
Avh1c03p08g02713	Avh1c24p12g24837	A. valvata
Avh1c03p08g02715	Avh1c24p12g24835	A. valvata
Avh1c03p08g02717	Avh1c24p12g24834	A. valvata
Avh1c03p08g02718	Avh1c24p12g24832	A. valvata
Avh1c03p08g02721	Avh1c24p12g24829	A. valvata
Avh1c03p08g02722	Avh1c24p12g24827	A. valvata
Avh1c03p08g02724	Avh1c24p12g24825	A. valvata
Avh1c03p08g02726	Avh1c24p12g24824	A. valvata
Avh1c03p08g02727	Avh1c24p12g24819	A. valvata
Avh1c03p08g02728	Avh1c24p12g24818	A. valvata
Avh1c03p08g02729	Avh1c24p12g24816	A. valvata
Avh1c03p08g02730	Avh1c24p12g24815	A. valvata
Avh1c03p08g02735	Avh1c24p12g24814	A. valvata
Avh1c03p08g02736	Avh1c24p12g24811	A. valvata
Avh1c03p08g02738	Avh1c24p12g24809	A. valvata
Avh1c03p08g02740	Avh1c24p12g24808	A. valvata
Avh1c03p09g02741	Avh1c24p12g24806	A. valvata
Avh1c03p09g02746	Avh1c24p12g24804	A. valvata
Avh1c03p09g02748	Avh1c24p12g24803	A. valvata
Avh1c03p09g02749	Avh1c24p12g24802	A. valvata
Avh1c03p09g02750	Avh1c24p11g24801	A. valvata
Avh1c03p09g02751	Avh1c24p11g24800	A. valvata
Avh1c03p09g02752	Avh1c24p11g24798	A. valvata
Avh1c03p09g02754	Avh1c24p11g24797	A. valvata
Avh1c03p09g02755	Avh1c24p11g24796	A. valvata
Avh1c03p09g02759	Avh1c24p11g24795	A. valvata
Avh1c03p09g02761	Avh1c24p11g24793	A. valvata
Avh1c03p09g02763	Avh1c24p11g24787	A. valvata
Avh1c03p09g02766	Avh1c24p11g24778	A. valvata
Avh1c03p09g02771	Avh1c24p10g24698	A. valvata
Avh1c03p09g02772	Avh1c24p10g24700	A. valvata
Avh1c03p09g02775	Avh1c24p10g24701	A. valvata
Avh1c03p09g02776	Avh1c24p10g24702	A. valvata
Avh1c03p09g02778	Avh1c24p10g24704	A. valvata
Avh1c03p09g02779	Avh1c24p10g24705	A. valvata
Avh1c03p09g02780	Avh1c24p10g24706	A. valvata
Avh1c03p09g02781	Avh1c24p10g24707	A. valvata
Avh1c03p09g02782	Avh1c24p10g24708	A. valvata
Avh1c03p09g02785	Avh1c24p10g24711	A. valvata
Avh1c03p09g02786	Avh1c24p10g24712	A. valvata
Avh1c03p09g02787	Avh1c24p10g24713	A. valvata
Avh1c03p09g02792	Avh1c24p10g24715	A. valvata
Avh1c03p09g02794	Avh1c24p10g24716	A. valvata
Avh1c03p09g02795	Avh1c24p10g24720	A. valvata
Avh1c03p09g02797	Avh1c24p11g24723	A. valvata
Avh1c03p09g02798	Avh1c24p11g24727	A. valvata
Avh1c03p10g02799	Avh1c24p11g24729	A. valvata
Avh1c03p10g02800	Avh1c24p11g24731	A. valvata
Avh1c03p10g02801	Avh1c24p11g24735	A. valvata
Avh1c03p10g02802	Avh1c24p11g24736	A. valvata
Avh1c03p10g02803	Avh1c24p11g24737	A. valvata
Avh1c03p10g02806	Avh1c24p11g24739	A. valvata
Avh1c03p10g02810	Avh1c24p11g24740	A. valvata
Avh1c03p10g02813	Avh1c24p11g24741	A. valvata
Avh1c03p10g02817	Avh1c24p11g24764	A. valvata
Avh1c03p10g02822	Avh1c24p11g24763	A. valvata
Avh1c03p10g02823	Avh1c24p11g24761	A. valvata
Avh1c03p10g02824	Avh1c24p11g24760	A. valvata
Avh1c03p10g02827	Avh1c24p11g24757	A. valvata
Avh1c03p10g02829	Avh1c24p11g24750	A. valvata
Avh1c03p11g02831	Avh1c24p11g24747	A. valvata
Avh1c03p11g02832	Avh1c24p11g24746	A. valvata
Avh1c03p11g02833	Avh1c24p11g24766	A. valvata
Avh1c03p11g02834	Avh1c24p11g24767	A. valvata
Avh1c03p11g02835	Avh1c24p11g24769	A. valvata
Avh1c03p13g02886	Avh1c24p09g24625	A. valvata
Avh1c03p13g02889	Avh1c24p09g24629	A. valvata
Avh1c03p13g02890	Avh1c24p09g24630	A. valvata
Avh1c03p13g02891	Avh1c24p09g24631	A. valvata
Avh1c03p13g02892	Avh1c24p09g24632	A. valvata
Avh1c03p13g02893	Avh1c24p09g24634	A. valvata
Avh1c03p13g02895	Avh1c24p09g24636	A. valvata
Avh1c03p13g02896	Avh1c24p09g24641	A. valvata
Avh1c03p13g02897	Avh1c24p09g24642	A. valvata
Avh1c03p13g02899	Avh1c24p09g24643	A. valvata
Avh1c03p13g02900	Avh1c24p09g24644	A. valvata
Avh1c03p13g02901	Avh1c24p09g24646	A. valvata
Avh1c03p13g02905	Avh1c24p09g24650	A. valvata
Avh1c03p13g02906	Avh1c24p09g24651	A. valvata
Avh1c03p13g02907	Avh1c24p09g24652	A. valvata
Avh1c03p13g02908	Avh1c24p09g24653	A. valvata
Avh1c03p13g02913	Avh1c24p10g24668	A. valvata
Avh1c03p13g02915	Avh1c24p10g24669	A. valvata
Avh1c03p13g02916	Avh1c24p10g24677	A. valvata
Avh1c03p13g02918	Avh1c22p09g22250	A. valvata
Avh1c03p13g02918	Avh1c24p10g24679	A. valvata
Avh1c03p13g02919	Avh1c22p09g22249	A. valvata
Avh1c03p13g02919	Avh1c24p10g24680	A. valvata
Avh1c03p14g02920	Avh1c24p10g24681	A. valvata
Avh1c03p14g02921	Avh1c24p10g24682	A. valvata
Avh1c03p14g02922	Avh1c22p09g22234	A. valvata
Avh1c03p14g02922	Avh1c24p10g24683	A. valvata
Avh1c03p14g02924	Avh1c24p10g24691	A. valvata
Avh1c03p14g02925	Avh1c24p10g24692	A. valvata
Avh1c03p14g02929	Avh1c24p10g24694	A. valvata
Avh1c03p14g02930	Avh1c22p09g22229	A. valvata
Avh1c03p14g02930	Avh1c24p10g24695	A. valvata
Avh1c03p14g02931	Avh1c22p09g22228	A. valvata
Avh1c03p14g02931	Avh1c24p10g24696	A. valvata
Avh1c03p14g02933	Avh1c22p09g22226	A. valvata
Avh1c03p14g02933	Avh1c24p10g24697	A. valvata
Avh1c03p14g02945	Avh1c12p16g11549	A. valvata
Avh1c03p14g02960	Avh1c20p14g20271	A. valvata
Avh1c03p14g02966	Avh1c12p16g11560	A. valvata
Avh1c03p14g02966	Avh1c20p14g20275	A. valvata
Avh1c03p14g02968	Avh1c12p16g11570	A. valvata
Avh1c03p15g02973	Avh1c12p16g11576	A. valvata
Avh1c03p15g02973	Avh1c20p14g20282	A. valvata
Avh1c03p15g02974	Avh1c12p16g11578	A. valvata
Avh1c03p15g02979	Avh1c12p16g11591	A. valvata
Avh1c03p15g02979	Avh1c20p14g20296	A. valvata
Avh1c03p15g02989	Avh1c20p15g20305	A. valvata
Avh1c03p15g02990	Avh1c20p15g20306	A. valvata
Avh1c03p15g02992	Avh1c20p15g20309	A. valvata
Avh1c03p15g02999	Avh1c12p17g11604	A. valvata
Avh1c03p15g02999	Avh1c20p15g20316	A. valvata
Avh1c03p15g03014	Avh1c12p17g11611	A. valvata
Avh1c03p15g03014	Avh1c20p15g20321	A. valvata
Avh1c03p15g03019	Avh1c05p03g04037	A. valvata
Avh1c03p15g03022	Avh1c27p17g27982	A. valvata
Avh1c03p16g03026	Avh1c05p03g04048	A. valvata
Avh1c03p16g03026	Avh1c27p17g27987	A. valvata
Avh1c03p16g03027	Avh1c05p03g04049	A. valvata
Avh1c03p16g03037	Avh1c27p17g28002	A. valvata
Avh1c03p16g03040	Avh1c27p17g28003	A. valvata
Avh1c03p16g03041	Avh1c27p17g28007	A. valvata
Avh1c03p16g03044	Avh1c27p17g28016	A. valvata
Avh1c03p16g03045	Avh1c27p17g28017	A. valvata
Avh1c03p16g03048	Avh1c05p04g04066	A. valvata
Avh1c03p16g03048	Avh1c27p17g28023	A. valvata
Avh1c03p16g03053	Avh1c05p04g04070	A. valvata
Avh1c03p16g03053	Avh1c27p17g28027	A. valvata
Avh1c03p16g03059	Avh1c05p04g04080	A. valvata
Avh1c03p16g03060	Avh1c05p04g04081	A. valvata
Avh1c03p16g03061	Avh1c27p18g28033	A. valvata
Avh1c03p16g03068	Avh1c05p04g04093	A. valvata
Avh1c03p16g03068	Avh1c27p18g28052	A. valvata
Avh1c03p16g03072	Avh1c05p04g04095	A. valvata
Avh1c03p16g03072	Avh1c27p18g28058	A. valvata
Avh1c03p16g03082	Avh1c27p18g28074	A. valvata
Avh1c03p17g03092	Avh1c27p18g28078	A. valvata
Avh1c03p17g03099	Avh1c05p04g04113	A. valvata
Avh1c03p17g03099	Avh1c27p18g28088	A. valvata
Avh1c03p17g03100	Avh1c05p04g04114	A. valvata
Avh1c03p17g03100	Avh1c27p18g28089	A. valvata
Avh1c03p17g03101	Avh1c27p18g28091	A. valvata
Avh1c03p17g03104	Avh1c05p05g04128	A. valvata
Avh1c03p17g03104	Avh1c27p18g28102	A. valvata
Avh1c03p17g03106	Avh1c27p18g28105	A. valvata
Avh1c03p17g03109	Avh1c05p05g04137	A. valvata
Avh1c03p17g03110	Avh1c05p05g04139	A. valvata
Avh1c03p17g03110	Avh1c27p19g28113	A. valvata
Avh1c03p17g03113	Avh1c05p05g04146	A. valvata
Avh1c03p17g03114	Avh1c05p05g04152	A. valvata
Avh1c03p17g03117	Avh1c27p19g28130	A. valvata
Avh1c03p17g03118	Avh1c05p05g04156	A. valvata
Avh1c03p17g03118	Avh1c27p19g28131	A. valvata
Avh1c03p17g03120	Avh1c05p05g04157	A. valvata
Avh1c03p17g03127	Avh1c27p19g28133	A. valvata
Avh1c03p17g03131	Avh1c27p19g28141	A. valvata
Avh1c03p17g03132	Avh1c27p19g28145	A. valvata
Avh1c03p17g03133	Avh1c27p19g28147	A. valvata
Avh1c03p17g03134	Avh1c05p05g04162	A. valvata
Avh1c03p17g03135	Avh1c26p12g26794	A. valvata
Avh1c03p17g03136	Avh1c26p12g26795	A. valvata
Avh1c03p17g03137	Avh1c26p12g26797	A. valvata
Avh1c03p17g03138	Avh1c05p05g04176	A. valvata
Avh1c03p17g03147	Avh1c26p12g26807	A. valvata
Avh1c03p17g03149	Avh1c27p19g28163	A. valvata
Avh1c03p17g03152	Avh1c26p12g26813	A. valvata
Avh1c03p17g03154	Avh1c26p12g26816	A. valvata
Avh1c03p17g03155	Avh1c27p19g28181	A. valvata
Avh1c03p17g03157	Avh1c27p19g28187	A. valvata
Avh1c03p18g03161	Avh1c05p06g04198	A. valvata
Avh1c03p18g03161	Avh1c27p19g28189	A. valvata
Avh1c03p18g03163	Avh1c27p19g28194	A. valvata
Avh1c03p18g03164	Avh1c05p06g04203	A. valvata
Avh1c03p18g03164	Avh1c27p19g28198	A. valvata
Avh1c03p18g03182	Avh1c24p05g24457	A. valvata
Avh1c03p18g03183	Avh1c24p05g24456	A. valvata
Avh1c03p18g03184	Avh1c24p05g24455	A. valvata
Avh1c03p18g03185	Avh1c24p05g24454	A. valvata
Avh1c03p18g03186	Avh1c24p05g24453	A. valvata
Avh1c03p18g03190	Avh1c24p05g24451	A. valvata
Avh1c03p18g03191	Avh1c24p05g24450	A. valvata
Avh1c03p18g03192	Avh1c24p05g24448	A. valvata
Avh1c03p18g03193	Avh1c24p05g24446	A. valvata
Avh1c03p18g03197	Avh1c24p04g24424	A. valvata
Avh1c03p18g03199	Avh1c24p04g24422	A. valvata
Avh1c03p18g03204	Avh1c24p04g24421	A. valvata
Avh1c03p18g03205	Avh1c24p04g24420	A. valvata
Avh1c03p18g03207	Avh1c24p04g24419	A. valvata
Avh1c03p18g03215	Avh1c24p03g24368	A. valvata
Avh1c03p18g03216	Avh1c24p03g24367	A. valvata
Avh1c03p18g03217	Avh1c24p03g24365	A. valvata
Avh1c03p18g03218	Avh1c24p03g24364	A. valvata
Avh1c03p18g03219	Avh1c24p03g24363	A. valvata
Avh1c03p18g03220	Avh1c24p03g24362	A. valvata
Avh1c03p18g03221	Avh1c24p03g24361	A. valvata
Avh1c03p18g03222	Avh1c24p03g24360	A. valvata
Avh1c03p18g03229	Avh1c24p02g24310	A. valvata
Avh1c03p18g03230	Avh1c24p02g24311	A. valvata
Avh1c03p18g03231	Avh1c24p02g24312	A. valvata
Avh1c03p19g03233	Avh1c24p02g24313	A. valvata
Avh1c03p19g03234	Avh1c24p02g24314	A. valvata
Avh1c03p19g03234	Avh1c29p15g30101	A. valvata
Avh1c03p19g03235	Avh1c20p07g19995	A. valvata
Avh1c03p19g03235	Avh1c24p02g24315	A. valvata
Avh1c03p19g03235	Avh1c29p15g30100	A. valvata
Avh1c03p19g03239	Avh1c24p02g24300	A. valvata
Avh1c03p19g03240	Avh1c29p15g30098	A. valvata
Avh1c03p19g03241	Avh1c29p15g30095	A. valvata
Avh1c03p19g03243	Avh1c24p02g24299	A. valvata
Avh1c03p19g03244	Avh1c20p07g19999	A. valvata
Avh1c03p19g03244	Avh1c24p02g24297	A. valvata
Avh1c03p19g03244	Avh1c29p15g30094	A. valvata
Avh1c03p19g03245	Avh1c20p07g20000	A. valvata
Avh1c03p19g03245	Avh1c24p02g24296	A. valvata
Avh1c03p19g03248	Avh1c24p02g24295	A. valvata
Avh1c03p19g03248	Avh1c29p15g30089	A. valvata
Avh1c03p19g03250	Avh1c20p07g20001	A. valvata
Avh1c03p19g03250	Avh1c24p02g24294	A. valvata
Avh1c03p19g03251	Avh1c24p02g24293	A. valvata
Avh1c03p19g03251	Avh1c29p15g30086	A. valvata
Avh1c03p19g03252	Avh1c24p02g24292	A. valvata
Avh1c03p19g03253	Avh1c24p02g24291	A. valvata
Avh1c03p19g03255	Avh1c24p02g24287	A. valvata
Avh1c03p19g03257	Avh1c24p02g24271	A. valvata
Avh1c03p19g03258	Avh1c24p02g24270	A. valvata
Avh1c03p19g03259	Avh1c20p08g20019	A. valvata
Avh1c03p19g03266	Avh1c24p02g24263	A. valvata
Avh1c03p19g03267	Avh1c20p08g20021	A. valvata
Avh1c03p19g03267	Avh1c24p02g24257	A. valvata
Avh1c03p19g03268	Avh1c20p08g20022	A. valvata
Avh1c03p19g03268	Avh1c24p02g24256	A. valvata
Avh1c03p19g03269	Avh1c20p08g20025	A. valvata
Avh1c03p19g03269	Avh1c24p02g24255	A. valvata
Avh1c03p19g03270	Avh1c24p02g24254	A. valvata
Avh1c03p19g03273	Avh1c20p08g20028	A. valvata
Avh1c03p19g03273	Avh1c24p01g24253	A. valvata
Avh1c03p19g03274	Avh1c24p01g24251	A. valvata
Avh1c04p00g03321	Avh1c21p05g20860	A. valvata
Avh1c04p00g03325	Avh1c21p05g20859	A. valvata
Avh1c04p00g03328	Avh1c21p05g20852	A. valvata
Avh1c04p00g03329	Avh1c21p05g20851	A. valvata
Avh1c04p01g03332	Avh1c21p05g20849	A. valvata
Avh1c04p01g03335	Avh1c21p05g20844	A. valvata
[truncated: 153,981 more rows]
