# Supplementary material for: Haplotype-resolved genome assembly provides insights into the evolutionary origin of waterlogging-tolerant Actinidia valvata hexaploid
Source: Hortic Res. 2026 Jan 9;13(4):uhag011. doi: 10.1093/hr/uhag011 (PMC13103481; doi:10.1093/hr/uhag011)
Supplement: Web_Material_uhag011 [file web_material_uhag011.zip › Table S12.xlsx]

## Sheet: S12
Table S12. The paralogous gene pairs among six individual haplotypes of A. valvata (6x), where 6x represents hexaploid.
Gene ID	Gene ID	The source of the gene pairs
Avh1c01p00g00002	Avh1c09p12g08743	A. valvata(6x) hap1
Avh1c01p00g00006	Avh1c09p12g08741	A. valvata(6x) hap1
Avh1c01p00g00007	Avh1c09p12g08737	A. valvata(6x) hap1
Avh1c01p00g00008	Avh1c09p12g08736	A. valvata(6x) hap1
Avh1c01p00g00012	Avh1c09p12g08735	A. valvata(6x) hap1
Avh1c01p00g00013	Avh1c09p12g08734	A. valvata(6x) hap1
Avh1c01p00g00014	Avh1c09p12g08733	A. valvata(6x) hap1
Avh1c01p01g00036	Avh1c09p12g08709	A. valvata(6x) hap1
Avh1c01p01g00037	Avh1c09p12g08708	A. valvata(6x) hap1
Avh1c01p01g00038	Avh1c09p12g08707	A. valvata(6x) hap1
Avh1c01p01g00040	Avh1c09p11g08705	A. valvata(6x) hap1
Avh1c01p01g00042	Avh1c09p11g08701	A. valvata(6x) hap1
Avh1c01p01g00043	Avh1c09p11g08700	A. valvata(6x) hap1
Avh1c01p01g00044	Avh1c09p11g08699	A. valvata(6x) hap1
Avh1c01p01g00045	Avh1c09p11g08698	A. valvata(6x) hap1
Avh1c01p01g00047	Avh1c09p11g08697	A. valvata(6x) hap1
Avh1c01p01g00048	Avh1c09p11g08696	A. valvata(6x) hap1
Avh1c01p01g00049	Avh1c07p08g06387	A. valvata(6x) hap1
Avh1c01p01g00049	Avh1c09p11g08695	A. valvata(6x) hap1
Avh1c01p01g00050	Avh1c05p15g04534	A. valvata(6x) hap1
Avh1c01p01g00051	Avh1c05p15g04537	A. valvata(6x) hap1
Avh1c01p01g00051	Avh1c07p07g06381	A. valvata(6x) hap1
Avh1c01p01g00051	Avh1c09p11g08694	A. valvata(6x) hap1
Avh1c01p01g00052	Avh1c09p11g08692	A. valvata(6x) hap1
Avh1c01p01g00053	Avh1c07p07g06376	A. valvata(6x) hap1
Avh1c01p01g00053	Avh1c09p11g08691	A. valvata(6x) hap1
Avh1c01p02g00054	Avh1c09p11g08685	A. valvata(6x) hap1
Avh1c01p02g00056	Avh1c05p15g04544	A. valvata(6x) hap1
Avh1c01p02g00056	Avh1c09p11g08684	A. valvata(6x) hap1
Avh1c01p02g00058	Avh1c07p07g06361	A. valvata(6x) hap1
Avh1c01p02g00058	Avh1c09p11g08682	A. valvata(6x) hap1
Avh1c01p02g00059	Avh1c07p07g06360	A. valvata(6x) hap1
Avh1c01p02g00060	Avh1c09p11g08681	A. valvata(6x) hap1
Avh1c01p02g00063	Avh1c05p15g04549	A. valvata(6x) hap1
Avh1c01p02g00063	Avh1c07p07g06358	A. valvata(6x) hap1
Avh1c01p02g00063	Avh1c09p11g08677	A. valvata(6x) hap1
Avh1c01p02g00065	Avh1c09p11g08671	A. valvata(6x) hap1
Avh1c01p02g00066	Avh1c07p07g06340	A. valvata(6x) hap1
Avh1c01p02g00066	Avh1c09p11g08669	A. valvata(6x) hap1
Avh1c01p02g00067	Avh1c09p11g08668	A. valvata(6x) hap1
Avh1c01p02g00069	Avh1c09p11g08667	A. valvata(6x) hap1
Avh1c01p02g00071	Avh1c09p11g08665	A. valvata(6x) hap1
Avh1c01p02g00072	Avh1c05p16g04572	A. valvata(6x) hap1
Avh1c01p02g00072	Avh1c07p07g06335	A. valvata(6x) hap1
Avh1c01p02g00073	Avh1c07p07g06333	A. valvata(6x) hap1
Avh1c01p02g00073	Avh1c09p11g08664	A. valvata(6x) hap1
Avh1c01p02g00074	Avh1c05p16g04575	A. valvata(6x) hap1
Avh1c01p02g00074	Avh1c07p06g06332	A. valvata(6x) hap1
Avh1c01p02g00074	Avh1c09p11g08663	A. valvata(6x) hap1
Avh1c01p02g00075	Avh1c09p11g08662	A. valvata(6x) hap1
Avh1c01p02g00077	Avh1c07p06g06330	A. valvata(6x) hap1
Avh1c01p02g00082	Avh1c09p11g08661	A. valvata(6x) hap1
Avh1c01p02g00083	Avh1c09p11g08660	A. valvata(6x) hap1
Avh1c01p02g00085	Avh1c09p11g08658	A. valvata(6x) hap1
Avh1c01p02g00086	Avh1c05p16g04590	A. valvata(6x) hap1
Avh1c01p02g00086	Avh1c07p06g06322	A. valvata(6x) hap1
Avh1c01p02g00086	Avh1c09p10g08656	A. valvata(6x) hap1
Avh1c01p02g00087	Avh1c09p10g08654	A. valvata(6x) hap1
Avh1c01p02g00088	Avh1c09p10g08652	A. valvata(6x) hap1
Avh1c01p02g00089	Avh1c07p06g06306	A. valvata(6x) hap1
Avh1c01p02g00089	Avh1c09p10g08644	A. valvata(6x) hap1
Avh1c01p02g00094	Avh1c05p17g04610	A. valvata(6x) hap1
Avh1c01p02g00094	Avh1c09p10g08641	A. valvata(6x) hap1
Avh1c01p02g00096	Avh1c09p10g08640	A. valvata(6x) hap1
Avh1c01p02g00097	Avh1c09p10g08639	A. valvata(6x) hap1
Avh1c01p02g00099	Avh1c05p17g04617	A. valvata(6x) hap1
Avh1c01p02g00100	Avh1c09p10g08638	A. valvata(6x) hap1
Avh1c01p02g00101	Avh1c05p17g04622	A. valvata(6x) hap1
Avh1c01p02g00102	Avh1c05p17g04630	A. valvata(6x) hap1
Avh1c01p02g00102	Avh1c21p03g20751	A. valvata(6x) hap1
Avh1c01p02g00103	Avh1c21p03g20752	A. valvata(6x) hap1
Avh1c01p02g00104	Avh1c09p10g08637	A. valvata(6x) hap1
Avh1c01p02g00107	Avh1c09p10g08636	A. valvata(6x) hap1
Avh1c01p02g00108	Avh1c09p10g08635	A. valvata(6x) hap1
Avh1c01p02g00109	Avh1c09p10g08634	A. valvata(6x) hap1
Avh1c01p02g00110	Avh1c05p17g04633	A. valvata(6x) hap1
Avh1c01p02g00110	Avh1c21p03g20754	A. valvata(6x) hap1
Avh1c01p02g00111	Avh1c09p10g08633	A. valvata(6x) hap1
Avh1c01p02g00111	Avh1c21p03g20762	A. valvata(6x) hap1
Avh1c01p02g00112	Avh1c05p17g04638	A. valvata(6x) hap1
Avh1c01p02g00112	Avh1c21p03g20763	A. valvata(6x) hap1
Avh1c01p02g00113	Avh1c05p17g04639	A. valvata(6x) hap1
Avh1c01p02g00113	Avh1c09p10g08632	A. valvata(6x) hap1
Avh1c01p02g00113	Avh1c21p03g20764	A. valvata(6x) hap1
Avh1c01p02g00120	Avh1c05p17g04648	A. valvata(6x) hap1
Avh1c01p02g00120	Avh1c09p10g08629	A. valvata(6x) hap1
Avh1c01p02g00120	Avh1c21p03g20772	A. valvata(6x) hap1
Avh1c01p02g00121	Avh1c05p17g04649	A. valvata(6x) hap1
Avh1c01p02g00121	Avh1c09p10g08628	A. valvata(6x) hap1
Avh1c01p02g00121	Avh1c21p03g20773	A. valvata(6x) hap1
Avh1c01p02g00124	Avh1c05p18g04665	A. valvata(6x) hap1
Avh1c01p02g00124	Avh1c09p10g08626	A. valvata(6x) hap1
Avh1c01p02g00124	Avh1c21p02g20691	A. valvata(6x) hap1
Avh1c01p02g00125	Avh1c05p18g04666	A. valvata(6x) hap1
Avh1c01p02g00125	Avh1c09p10g08623	A. valvata(6x) hap1
Avh1c01p02g00125	Avh1c21p02g20689	A. valvata(6x) hap1
Avh1c01p02g00126	Avh1c05p18g04676	A. valvata(6x) hap1
Avh1c01p02g00127	Avh1c09p10g08621	A. valvata(6x) hap1
Avh1c01p03g00130	Avh1c09p10g08619	A. valvata(6x) hap1
Avh1c01p03g00134	Avh1c09p10g08618	A. valvata(6x) hap1
Avh1c01p03g00134	Avh1c21p04g20781	A. valvata(6x) hap1
Avh1c01p03g00135	Avh1c09p10g08615	A. valvata(6x) hap1
Avh1c01p03g00136	Avh1c05p18g04687	A. valvata(6x) hap1
Avh1c01p03g00136	Avh1c21p02g20673	A. valvata(6x) hap1
Avh1c01p03g00138	Avh1c09p09g08597	A. valvata(6x) hap1
Avh1c01p03g00139	Avh1c09p09g08596	A. valvata(6x) hap1
Avh1c01p03g00140	Avh1c05p18g04692	A. valvata(6x) hap1
Avh1c01p03g00140	Avh1c21p02g20666	A. valvata(6x) hap1
Avh1c01p03g00141	Avh1c05p18g04693	A. valvata(6x) hap1
Avh1c01p03g00142	Avh1c05p18g04697	A. valvata(6x) hap1
Avh1c01p03g00142	Avh1c21p02g20659	A. valvata(6x) hap1
Avh1c01p03g00144	Avh1c21p02g20654	A. valvata(6x) hap1
Avh1c01p03g00158	Avh1c09p08g08555	A. valvata(6x) hap1
Avh1c01p03g00159	Avh1c09p08g08557	A. valvata(6x) hap1
Avh1c01p03g00160	Avh1c09p08g08558	A. valvata(6x) hap1
Avh1c01p03g00161	Avh1c09p08g08560	A. valvata(6x) hap1
Avh1c01p03g00161	Avh1c21p16g21465	A. valvata(6x) hap1
Avh1c01p03g00165	Avh1c09p08g08563	A. valvata(6x) hap1
Avh1c01p03g00166	Avh1c09p08g08564	A. valvata(6x) hap1
Avh1c01p03g00167	Avh1c09p08g08566	A. valvata(6x) hap1
Avh1c01p03g00170	Avh1c09p08g08567	A. valvata(6x) hap1
Avh1c01p03g00171	Avh1c09p08g08568	A. valvata(6x) hap1
Avh1c01p03g00173	Avh1c09p09g08569	A. valvata(6x) hap1
Avh1c01p03g00176	Avh1c09p09g08570	A. valvata(6x) hap1
Avh1c01p03g00176	Avh1c21p16g21457	A. valvata(6x) hap1
Avh1c01p03g00178	Avh1c09p09g08571	A. valvata(6x) hap1
Avh1c01p03g00178	Avh1c21p15g21456	A. valvata(6x) hap1
Avh1c01p03g00181	Avh1c09p09g08572	A. valvata(6x) hap1
Avh1c01p03g00182	Avh1c09p09g08573	A. valvata(6x) hap1
Avh1c01p03g00182	Avh1c21p15g21455	A. valvata(6x) hap1
Avh1c01p03g00183	Avh1c09p09g08574	A. valvata(6x) hap1
Avh1c01p03g00185	Avh1c09p09g08575	A. valvata(6x) hap1
Avh1c01p03g00185	Avh1c21p15g21443	A. valvata(6x) hap1
Avh1c01p03g00186	Avh1c09p09g08576	A. valvata(6x) hap1
Avh1c01p03g00186	Avh1c21p15g21442	A. valvata(6x) hap1
Avh1c01p03g00187	Avh1c09p09g08577	A. valvata(6x) hap1
Avh1c01p03g00189	Avh1c09p09g08578	A. valvata(6x) hap1
Avh1c01p03g00189	Avh1c21p15g21439	A. valvata(6x) hap1
Avh1c01p03g00194	Avh1c21p15g21423	A. valvata(6x) hap1
Avh1c01p03g00196	Avh1c27p14g27787	A. valvata(6x) hap1
Avh1c01p03g00197	Avh1c21p15g21422	A. valvata(6x) hap1
Avh1c01p03g00198	Avh1c05p00g03835	A. valvata(6x) hap1
Avh1c01p03g00198	Avh1c27p14g27789	A. valvata(6x) hap1
Avh1c01p03g00204	Avh1c09p09g08587	A. valvata(6x) hap1
Avh1c01p03g00206	Avh1c21p15g21410	A. valvata(6x) hap1
Avh1c01p03g00207	Avh1c21p15g21407	A. valvata(6x) hap1
Avh1c01p03g00208	Avh1c05p01g03849	A. valvata(6x) hap1
Avh1c01p03g00208	Avh1c27p14g27800	A. valvata(6x) hap1
Avh1c01p03g00210	Avh1c09p09g08590	A. valvata(6x) hap1
Avh1c01p03g00215	Avh1c09p09g08591	A. valvata(6x) hap1
Avh1c01p04g00218	Avh1c09p09g08592	A. valvata(6x) hap1
Avh1c01p04g00219	Avh1c05p01g03857	A. valvata(6x) hap1
Avh1c01p04g00219	Avh1c27p14g27811	A. valvata(6x) hap1
Avh1c01p04g00220	Avh1c09p09g08595	A. valvata(6x) hap1
Avh1c01p04g00222	Avh1c05p01g03865	A. valvata(6x) hap1
Avh1c01p04g00222	Avh1c09p10g08613	A. valvata(6x) hap1
Avh1c01p04g00223	Avh1c21p15g21387	A. valvata(6x) hap1
Avh1c01p04g00225	Avh1c05p01g03869	A. valvata(6x) hap1
Avh1c01p04g00225	Avh1c27p15g27823	A. valvata(6x) hap1
Avh1c01p04g00228	Avh1c09p10g08614	A. valvata(6x) hap1
Avh1c01p04g00230	Avh1c05p01g03874	A. valvata(6x) hap1
Avh1c01p04g00232	Avh1c05p01g03876	A. valvata(6x) hap1
Avh1c01p04g00233	Avh1c21p15g21377	A. valvata(6x) hap1
Avh1c01p04g00234	Avh1c21p15g21376	A. valvata(6x) hap1
Avh1c01p04g00241	Avh1c21p15g21365	A. valvata(6x) hap1
Avh1c01p04g00244	Avh1c27p15g27835	A. valvata(6x) hap1
Avh1c01p04g00246	Avh1c05p01g03886	A. valvata(6x) hap1
Avh1c01p04g00247	Avh1c09p01g08112	A. valvata(6x) hap1
Avh1c01p04g00250	Avh1c09p01g08111	A. valvata(6x) hap1
Avh1c01p04g00251	Avh1c09p01g08110	A. valvata(6x) hap1
Avh1c01p04g00253	Avh1c09p01g08107	A. valvata(6x) hap1
Avh1c01p04g00254	Avh1c09p01g08106	A. valvata(6x) hap1
Avh1c01p04g00255	Avh1c09p01g08105	A. valvata(6x) hap1
Avh1c01p04g00256	Avh1c09p01g08104	A. valvata(6x) hap1
Avh1c01p04g00257	Avh1c09p01g08103	A. valvata(6x) hap1
Avh1c01p04g00258	Avh1c09p01g08101	A. valvata(6x) hap1
Avh1c01p04g00259	Avh1c09p01g08099	A. valvata(6x) hap1
Avh1c01p04g00260	Avh1c09p01g08098	A. valvata(6x) hap1
Avh1c01p04g00261	Avh1c09p01g08097	A. valvata(6x) hap1
Avh1c01p04g00263	Avh1c09p01g08094	A. valvata(6x) hap1
Avh1c01p04g00264	Avh1c09p01g08079	A. valvata(6x) hap1
Avh1c01p04g00265	Avh1c09p01g08074	A. valvata(6x) hap1
Avh1c01p04g00267	Avh1c09p01g08073	A. valvata(6x) hap1
Avh1c01p04g00268	Avh1c09p01g08072	A. valvata(6x) hap1
Avh1c01p04g00269	Avh1c09p01g08069	A. valvata(6x) hap1
Avh1c01p04g00270	Avh1c09p00g08068	A. valvata(6x) hap1
Avh1c01p04g00271	Avh1c09p00g08067	A. valvata(6x) hap1
Avh1c01p04g00273	Avh1c09p00g08066	A. valvata(6x) hap1
Avh1c01p04g00274	Avh1c09p00g08065	A. valvata(6x) hap1
Avh1c01p04g00275	Avh1c09p00g08064	A. valvata(6x) hap1
Avh1c01p04g00276	Avh1c09p00g08063	A. valvata(6x) hap1
Avh1c01p04g00278	Avh1c09p00g08062	A. valvata(6x) hap1
Avh1c01p04g00280	Avh1c09p00g08061	A. valvata(6x) hap1
Avh1c01p04g00281	Avh1c09p00g08060	A. valvata(6x) hap1
Avh1c01p04g00283	Avh1c09p00g08057	A. valvata(6x) hap1
Avh1c01p04g00284	Avh1c09p00g08056	A. valvata(6x) hap1
Avh1c01p04g00285	Avh1c09p00g08055	A. valvata(6x) hap1
Avh1c01p04g00286	Avh1c09p00g08053	A. valvata(6x) hap1
Avh1c01p05g00289	Avh1c29p12g29939	A. valvata(6x) hap1
Avh1c01p05g00290	Avh1c09p00g08050	A. valvata(6x) hap1
Avh1c01p05g00295	Avh1c29p12g29949	A. valvata(6x) hap1
Avh1c01p05g00296	Avh1c09p00g08046	A. valvata(6x) hap1
Avh1c01p05g00296	Avh1c29p13g29953	A. valvata(6x) hap1
Avh1c01p05g00297	Avh1c09p00g08045	A. valvata(6x) hap1
Avh1c01p05g00299	Avh1c29p13g29957	A. valvata(6x) hap1
Avh1c01p05g00300	Avh1c09p00g08041	A. valvata(6x) hap1
Avh1c01p05g00303	Avh1c29p13g29962	A. valvata(6x) hap1
Avh1c01p05g00304	Avh1c29p13g29963	A. valvata(6x) hap1
Avh1c01p05g00305	Avh1c09p00g08040	A. valvata(6x) hap1
Avh1c01p05g00307	Avh1c09p00g08039	A. valvata(6x) hap1
Avh1c01p05g00311	Avh1c09p05g08378	A. valvata(6x) hap1
Avh1c01p05g00312	Avh1c09p04g08377	A. valvata(6x) hap1
Avh1c01p05g00312	Avh1c12p17g11621	A. valvata(6x) hap1
Avh1c01p05g00313	Avh1c09p04g08375	A. valvata(6x) hap1
Avh1c01p05g00315	Avh1c09p04g08374	A. valvata(6x) hap1
Avh1c01p05g00316	Avh1c09p04g08373	A. valvata(6x) hap1
Avh1c01p05g00317	Avh1c12p17g11632	A. valvata(6x) hap1
Avh1c01p05g00318	Avh1c09p04g08372	A. valvata(6x) hap1
Avh1c01p05g00320	Avh1c09p04g08371	A. valvata(6x) hap1
Avh1c01p05g00321	Avh1c09p04g08370	A. valvata(6x) hap1
Avh1c01p05g00322	Avh1c09p04g08368	A. valvata(6x) hap1
Avh1c01p05g00323	Avh1c09p04g08366	A. valvata(6x) hap1
Avh1c01p05g00326	Avh1c09p04g08365	A. valvata(6x) hap1
Avh1c01p05g00326	Avh1c13p15g12795	A. valvata(6x) hap1
Avh1c01p05g00327	Avh1c09p04g08363	A. valvata(6x) hap1
Avh1c01p05g00327	Avh1c12p18g11655	A. valvata(6x) hap1
Avh1c01p05g00328	Avh1c09p04g08362	A. valvata(6x) hap1
Avh1c01p05g00329	Avh1c09p04g08361	A. valvata(6x) hap1
Avh1c01p05g00329	Avh1c12p18g11661	A. valvata(6x) hap1
Avh1c01p05g00330	Avh1c09p04g08358	A. valvata(6x) hap1
Avh1c01p05g00331	Avh1c09p04g08357	A. valvata(6x) hap1
Avh1c01p05g00332	Avh1c12p18g11667	A. valvata(6x) hap1
Avh1c01p05g00334	Avh1c12p18g11670	A. valvata(6x) hap1
Avh1c01p05g00335	Avh1c12p18g11671	A. valvata(6x) hap1
Avh1c01p05g00336	Avh1c12p18g11675	A. valvata(6x) hap1
Avh1c01p05g00339	Avh1c13p15g12798	A. valvata(6x) hap1
Avh1c01p05g00339	Avh1c29p01g29449	A. valvata(6x) hap1
Avh1c01p05g00345	Avh1c13p15g12810	A. valvata(6x) hap1
Avh1c01p05g00348	Avh1c13p15g12817	A. valvata(6x) hap1
Avh1c01p05g00348	Avh1c29p01g29466	A. valvata(6x) hap1
Avh1c01p06g00349	Avh1c13p15g12818	A. valvata(6x) hap1
Avh1c01p06g00349	Avh1c29p01g29467	A. valvata(6x) hap1
Avh1c01p06g00351	Avh1c13p15g12822	A. valvata(6x) hap1
Avh1c01p06g00351	Avh1c29p01g29471	A. valvata(6x) hap1
Avh1c01p06g00352	Avh1c13p15g12823	A. valvata(6x) hap1
Avh1c01p06g00352	Avh1c29p01g29473	A. valvata(6x) hap1
Avh1c01p06g00355	Avh1c13p15g12827	A. valvata(6x) hap1
Avh1c01p06g00355	Avh1c29p01g29477	A. valvata(6x) hap1
Avh1c01p06g00358	Avh1c13p15g12832	A. valvata(6x) hap1
Avh1c01p06g00360	Avh1c09p04g08349	A. valvata(6x) hap1
Avh1c01p06g00361	Avh1c09p04g08348	A. valvata(6x) hap1
Avh1c01p06g00362	Avh1c09p04g08346	A. valvata(6x) hap1
Avh1c01p06g00363	Avh1c09p04g08345	A. valvata(6x) hap1
Avh1c01p06g00363	Avh1c29p02g29486	A. valvata(6x) hap1
Avh1c01p06g00364	Avh1c09p04g08344	A. valvata(6x) hap1
Avh1c01p06g00368	Avh1c09p04g08341	A. valvata(6x) hap1
Avh1c01p06g00368	Avh1c13p15g12842	A. valvata(6x) hap1
Avh1c01p06g00370	Avh1c09p04g08337	A. valvata(6x) hap1
Avh1c01p06g00371	Avh1c09p04g08336	A. valvata(6x) hap1
Avh1c01p06g00373	Avh1c09p04g08335	A. valvata(6x) hap1
Avh1c01p06g00374	Avh1c09p04g08333	A. valvata(6x) hap1
Avh1c01p06g00376	Avh1c09p04g08331	A. valvata(6x) hap1
Avh1c01p06g00376	Avh1c13p16g12854	A. valvata(6x) hap1
Avh1c01p06g00377	Avh1c09p04g08330	A. valvata(6x) hap1
Avh1c01p06g00379	Avh1c09p04g08326	A. valvata(6x) hap1
Avh1c01p06g00380	Avh1c09p04g08325	A. valvata(6x) hap1
Avh1c01p06g00381	Avh1c09p04g08324	A. valvata(6x) hap1
Avh1c01p06g00383	Avh1c09p04g08323	A. valvata(6x) hap1
Avh1c01p06g00384	Avh1c09p04g08322	A. valvata(6x) hap1
Avh1c01p06g00385	Avh1c09p04g08321	A. valvata(6x) hap1
Avh1c01p06g00386	Avh1c09p04g08320	A. valvata(6x) hap1
Avh1c01p06g00388	Avh1c09p04g08319	A. valvata(6x) hap1
Avh1c01p06g00388	Avh1c18p15g18006	A. valvata(6x) hap1
Avh1c01p06g00394	Avh1c09p04g08318	A. valvata(6x) hap1
Avh1c01p06g00395	Avh1c09p04g08316	A. valvata(6x) hap1
Avh1c01p06g00397	Avh1c09p04g08315	A. valvata(6x) hap1
Avh1c01p06g00398	Avh1c09p04g08313	A. valvata(6x) hap1
Avh1c01p06g00398	Avh1c18p14g17998	A. valvata(6x) hap1
Avh1c01p06g00400	Avh1c18p13g17979	A. valvata(6x) hap1
Avh1c01p06g00401	Avh1c09p04g08311	A. valvata(6x) hap1
Avh1c01p06g00402	Avh1c09p04g08310	A. valvata(6x) hap1
Avh1c01p06g00402	Avh1c16p12g15551	A. valvata(6x) hap1
Avh1c01p06g00403	Avh1c09p04g08309	A. valvata(6x) hap1
Avh1c01p06g00404	Avh1c18p12g17970	A. valvata(6x) hap1
Avh1c01p06g00405	Avh1c09p04g08308	A. valvata(6x) hap1
Avh1c01p06g00406	Avh1c09p03g08307	A. valvata(6x) hap1
Avh1c01p06g00406	Avh1c18p12g17958	A. valvata(6x) hap1
Avh1c01p07g00407	Avh1c09p03g08306	A. valvata(6x) hap1
Avh1c01p07g00408	Avh1c09p03g08305	A. valvata(6x) hap1
Avh1c01p07g00409	Avh1c09p03g08304	A. valvata(6x) hap1
Avh1c01p07g00409	Avh1c18p11g17949	A. valvata(6x) hap1
Avh1c01p07g00410	Avh1c16p13g15570	A. valvata(6x) hap1
Avh1c01p07g00410	Avh1c18p11g17940	A. valvata(6x) hap1
Avh1c01p07g00412	Avh1c16p14g15576	A. valvata(6x) hap1
Avh1c01p07g00413	Avh1c18p10g17921	A. valvata(6x) hap1
Avh1c01p07g00414	Avh1c09p03g08298	A. valvata(6x) hap1
Avh1c01p07g00420	Avh1c09p03g08293	A. valvata(6x) hap1
Avh1c01p07g00421	Avh1c09p03g08292	A. valvata(6x) hap1
Avh1c01p07g00422	Avh1c16p14g15588	A. valvata(6x) hap1
Avh1c01p07g00423	Avh1c09p03g08291	A. valvata(6x) hap1
Avh1c01p07g00424	Avh1c09p03g08290	A. valvata(6x) hap1
Avh1c01p07g00426	Avh1c09p03g08289	A. valvata(6x) hap1
Avh1c01p07g00426	Avh1c13p13g12653	A. valvata(6x) hap1
Avh1c01p07g00426	Avh1c16p14g15595	A. valvata(6x) hap1
Avh1c01p07g00427	Avh1c09p03g08286	A. valvata(6x) hap1
Avh1c01p07g00427	Avh1c13p13g12656	A. valvata(6x) hap1
Avh1c01p07g00427	Avh1c16p14g15596	A. valvata(6x) hap1
Avh1c01p07g00428	Avh1c13p13g12657	A. valvata(6x) hap1
Avh1c01p07g00428	Avh1c16p14g15597	A. valvata(6x) hap1
Avh1c01p07g00431	Avh1c09p03g08284	A. valvata(6x) hap1
Avh1c01p07g00431	Avh1c13p13g12658	A. valvata(6x) hap1
Avh1c01p07g00431	Avh1c16p14g15598	A. valvata(6x) hap1
Avh1c01p07g00432	Avh1c09p03g08282	A. valvata(6x) hap1
Avh1c01p07g00432	Avh1c13p13g12661	A. valvata(6x) hap1
Avh1c01p07g00432	Avh1c16p14g15605	A. valvata(6x) hap1
Avh1c01p07g00433	Avh1c09p03g08281	A. valvata(6x) hap1
Avh1c01p07g00434	Avh1c09p03g08280	A. valvata(6x) hap1
Avh1c01p07g00434	Avh1c13p13g12662	A. valvata(6x) hap1
Avh1c01p07g00435	Avh1c09p03g08279	A. valvata(6x) hap1
Avh1c01p07g00435	Avh1c13p13g12667	A. valvata(6x) hap1
Avh1c01p07g00436	Avh1c13p13g12673	A. valvata(6x) hap1
Avh1c01p07g00436	Avh1c16p15g15617	A. valvata(6x) hap1
Avh1c01p07g00437	Avh1c09p03g08277	A. valvata(6x) hap1
Avh1c01p07g00437	Avh1c13p13g12675	A. valvata(6x) hap1
Avh1c01p07g00437	Avh1c16p15g15622	A. valvata(6x) hap1
Avh1c01p07g00441	Avh1c09p03g08274	A. valvata(6x) hap1
Avh1c01p07g00441	Avh1c13p13g12678	A. valvata(6x) hap1
Avh1c01p07g00444	Avh1c09p03g08273	A. valvata(6x) hap1
Avh1c01p07g00445	Avh1c09p03g08271	A. valvata(6x) hap1
Avh1c01p07g00445	Avh1c16p15g15628	A. valvata(6x) hap1
Avh1c01p07g00446	Avh1c09p03g08269	A. valvata(6x) hap1
Avh1c01p07g00447	Avh1c09p03g08268	A. valvata(6x) hap1
Avh1c01p07g00447	Avh1c16p15g15633	A. valvata(6x) hap1
Avh1c01p07g00448	Avh1c16p15g15635	A. valvata(6x) hap1
Avh1c01p07g00449	Avh1c13p13g12689	A. valvata(6x) hap1
Avh1c01p07g00453	Avh1c09p03g08267	A. valvata(6x) hap1
Avh1c01p07g00454	Avh1c09p03g08263	A. valvata(6x) hap1
Avh1c01p07g00456	Avh1c09p03g08260	A. valvata(6x) hap1
Avh1c01p07g00457	Avh1c09p03g08256	A. valvata(6x) hap1
Avh1c01p07g00459	Avh1c09p03g08254	A. valvata(6x) hap1
Avh1c01p07g00459	Avh1c13p13g12697	A. valvata(6x) hap1
Avh1c01p07g00460	Avh1c09p03g08252	A. valvata(6x) hap1
Avh1c01p07g00460	Avh1c16p16g15652	A. valvata(6x) hap1
Avh1c01p07g00463	Avh1c09p03g08250	A. valvata(6x) hap1
Avh1c01p07g00465	Avh1c09p03g08246	A. valvata(6x) hap1
Avh1c01p08g00467	Avh1c09p03g08245	A. valvata(6x) hap1
Avh1c01p08g00468	Avh1c13p14g12716	A. valvata(6x) hap1
Avh1c01p08g00469	Avh1c09p03g08243	A. valvata(6x) hap1
Avh1c01p08g00470	Avh1c09p03g08242	A. valvata(6x) hap1
Avh1c01p08g00471	Avh1c09p03g08241	A. valvata(6x) hap1
Avh1c01p08g00473	Avh1c09p03g08240	A. valvata(6x) hap1
Avh1c01p08g00474	Avh1c09p03g08239	A. valvata(6x) hap1
Avh1c01p08g00476	Avh1c13p14g12731	A. valvata(6x) hap1
Avh1c01p08g00477	Avh1c09p03g08238	A. valvata(6x) hap1
Avh1c01p08g00481	Avh1c09p02g08236	A. valvata(6x) hap1
Avh1c01p08g00482	Avh1c09p02g08235	A. valvata(6x) hap1
Avh1c01p08g00483	Avh1c09p02g08234	A. valvata(6x) hap1
Avh1c01p08g00483	Avh1c13p14g12739	A. valvata(6x) hap1
Avh1c01p08g00484	Avh1c09p02g08233	A. valvata(6x) hap1
Avh1c01p08g00485	Avh1c09p02g08232	A. valvata(6x) hap1
Avh1c01p08g00486	Avh1c09p02g08231	A. valvata(6x) hap1
Avh1c01p08g00487	Avh1c09p02g08230	A. valvata(6x) hap1
Avh1c01p08g00488	Avh1c09p02g08229	A. valvata(6x) hap1
Avh1c01p08g00489	Avh1c09p02g08228	A. valvata(6x) hap1
Avh1c01p08g00489	Avh1c13p14g12743	A. valvata(6x) hap1
Avh1c01p08g00490	Avh1c09p02g08227	A. valvata(6x) hap1
Avh1c01p08g00491	Avh1c09p02g08225	A. valvata(6x) hap1
Avh1c01p08g00491	Avh1c13p14g12748	A. valvata(6x) hap1
Avh1c01p08g00492	Avh1c09p02g08222	A. valvata(6x) hap1
Avh1c01p08g00493	Avh1c09p02g08221	A. valvata(6x) hap1
Avh1c01p08g00494	Avh1c09p02g08220	A. valvata(6x) hap1
Avh1c01p08g00496	Avh1c13p14g12767	A. valvata(6x) hap1
Avh1c01p08g00504	Avh1c09p02g08162	A. valvata(6x) hap1
Avh1c01p08g00505	Avh1c09p02g08163	A. valvata(6x) hap1
Avh1c01p08g00506	Avh1c09p02g08166	A. valvata(6x) hap1
Avh1c01p08g00507	Avh1c09p02g08172	A. valvata(6x) hap1
Avh1c01p08g00509	Avh1c09p02g08194	A. valvata(6x) hap1
Avh1c01p08g00509	Avh1c13p15g12787	A. valvata(6x) hap1
Avh1c01p08g00510	Avh1c09p02g08193	A. valvata(6x) hap1
Avh1c01p08g00510	Avh1c13p15g12788	A. valvata(6x) hap1
Avh1c01p08g00511	Avh1c09p02g08190	A. valvata(6x) hap1
Avh1c01p08g00511	Avh1c13p15g12796	A. valvata(6x) hap1
Avh1c01p08g00512	Avh1c09p02g08189	A. valvata(6x) hap1
Avh1c01p08g00514	Avh1c09p02g08188	A. valvata(6x) hap1
Avh1c01p09g00515	Avh1c09p02g08185	A. valvata(6x) hap1
Avh1c01p09g00524	Avh1c09p06g08485	A. valvata(6x) hap1
Avh1c01p09g00531	Avh1c05p02g03941	A. valvata(6x) hap1
Avh1c01p09g00531	Avh1c09p06g08470	A. valvata(6x) hap1
Avh1c01p09g00531	Avh1c27p15g27877	A. valvata(6x) hap1
Avh1c01p09g00537	Avh1c09p02g08206	A. valvata(6x) hap1
Avh1c01p09g00538	Avh1c09p02g08207	A. valvata(6x) hap1
Avh1c01p09g00539	Avh1c09p02g08208	A. valvata(6x) hap1
Avh1c01p09g00540	Avh1c09p02g08209	A. valvata(6x) hap1
Avh1c01p09g00541	Avh1c09p02g08210	A. valvata(6x) hap1
Avh1c01p09g00542	Avh1c09p02g08211	A. valvata(6x) hap1
Avh1c01p09g00543	Avh1c09p02g08212	A. valvata(6x) hap1
Avh1c01p09g00544	Avh1c09p02g08215	A. valvata(6x) hap1
Avh1c01p10g00545	Avh1c09p06g08460	A. valvata(6x) hap1
Avh1c01p10g00546	Avh1c09p06g08459	A. valvata(6x) hap1
Avh1c01p10g00547	Avh1c09p06g08458	A. valvata(6x) hap1
Avh1c01p10g00548	Avh1c09p06g08457	A. valvata(6x) hap1
Avh1c01p10g00549	Avh1c05p02g03950	A. valvata(6x) hap1
Avh1c01p10g00549	Avh1c09p06g08456	A. valvata(6x) hap1
Avh1c01p10g00550	Avh1c05p02g03953	A. valvata(6x) hap1
Avh1c01p10g00550	Avh1c09p06g08455	A. valvata(6x) hap1
Avh1c01p10g00555	Avh1c09p06g08451	A. valvata(6x) hap1
Avh1c01p10g00556	Avh1c09p06g08449	A. valvata(6x) hap1
Avh1c01p10g00556	Avh1c27p16g27895	A. valvata(6x) hap1
Avh1c01p10g00562	Avh1c09p06g08447	A. valvata(6x) hap1
Avh1c01p10g00562	Avh1c27p16g27896	A. valvata(6x) hap1
Avh1c01p10g00563	Avh1c27p16g27899	A. valvata(6x) hap1
Avh1c01p10g00565	Avh1c09p06g08444	A. valvata(6x) hap1
Avh1c01p10g00566	Avh1c09p06g08443	A. valvata(6x) hap1
Avh1c01p10g00568	Avh1c09p06g08441	A. valvata(6x) hap1
Avh1c01p10g00569	Avh1c09p06g08440	A. valvata(6x) hap1
Avh1c01p10g00571	Avh1c09p06g08439	A. valvata(6x) hap1
Avh1c01p10g00574	Avh1c09p06g08438	A. valvata(6x) hap1
Avh1c01p10g00574	Avh1c27p16g27907	A. valvata(6x) hap1
Avh1c01p10g00575	Avh1c09p05g08437	A. valvata(6x) hap1
Avh1c01p10g00575	Avh1c27p16g27908	A. valvata(6x) hap1
Avh1c01p10g00576	Avh1c05p02g03967	A. valvata(6x) hap1
Avh1c01p10g00576	Avh1c09p05g08436	A. valvata(6x) hap1
Avh1c01p10g00577	Avh1c09p05g08435	A. valvata(6x) hap1
Avh1c01p10g00578	Avh1c05p02g03970	A. valvata(6x) hap1
Avh1c01p10g00578	Avh1c27p16g27909	A. valvata(6x) hap1
Avh1c01p10g00579	Avh1c27p16g27910	A. valvata(6x) hap1
Avh1c01p10g00580	Avh1c09p05g08433	A. valvata(6x) hap1
Avh1c01p11g00581	Avh1c09p05g08432	A. valvata(6x) hap1
Avh1c01p11g00582	Avh1c09p05g08431	A. valvata(6x) hap1
Avh1c01p11g00583	Avh1c05p02g03973	A. valvata(6x) hap1
Avh1c01p11g00583	Avh1c09p05g08430	A. valvata(6x) hap1
Avh1c01p11g00584	Avh1c05p02g03974	A. valvata(6x) hap1
Avh1c01p11g00584	Avh1c09p05g08429	A. valvata(6x) hap1
Avh1c01p11g00585	Avh1c09p05g08428	A. valvata(6x) hap1
Avh1c01p11g00585	Avh1c27p16g27914	A. valvata(6x) hap1
Avh1c01p11g00586	Avh1c09p05g08427	A. valvata(6x) hap1
Avh1c01p11g00587	Avh1c09p05g08426	A. valvata(6x) hap1
Avh1c01p11g00589	Avh1c09p05g08424	A. valvata(6x) hap1
Avh1c01p11g00592	Avh1c05p03g03984	A. valvata(6x) hap1
Avh1c01p11g00593	Avh1c09p05g08422	A. valvata(6x) hap1
Avh1c01p11g00594	Avh1c09p05g08421	A. valvata(6x) hap1
Avh1c01p11g00594	Avh1c27p16g27921	A. valvata(6x) hap1
Avh1c01p11g00595	Avh1c05p03g03990	A. valvata(6x) hap1
Avh1c01p11g00595	Avh1c09p05g08420	A. valvata(6x) hap1
Avh1c01p11g00595	Avh1c27p16g27923	A. valvata(6x) hap1
Avh1c01p11g00596	Avh1c09p05g08418	A. valvata(6x) hap1
Avh1c01p11g00597	Avh1c09p05g08417	A. valvata(6x) hap1
Avh1c01p11g00598	Avh1c09p05g08416	A. valvata(6x) hap1
Avh1c01p11g00600	Avh1c05p03g03992	A. valvata(6x) hap1
Avh1c01p11g00600	Avh1c09p05g08414	A. valvata(6x) hap1
Avh1c01p11g00601	Avh1c09p05g08413	A. valvata(6x) hap1
Avh1c01p11g00601	Avh1c27p16g27924	A. valvata(6x) hap1
Avh1c01p11g00604	Avh1c09p05g08410	A. valvata(6x) hap1
Avh1c01p11g00605	Avh1c09p05g08409	A. valvata(6x) hap1
Avh1c01p11g00606	Avh1c05p03g03994	A. valvata(6x) hap1
Avh1c01p11g00606	Avh1c09p05g08407	A. valvata(6x) hap1
Avh1c01p11g00608	Avh1c05p03g03997	A. valvata(6x) hap1
Avh1c01p11g00608	Avh1c27p16g27933	A. valvata(6x) hap1
Avh1c01p11g00609	Avh1c05p03g04001	A. valvata(6x) hap1
Avh1c01p11g00609	Avh1c09p05g08404	A. valvata(6x) hap1
Avh1c01p11g00609	Avh1c27p16g27936	A. valvata(6x) hap1
Avh1c01p11g00610	Avh1c05p03g04002	A. valvata(6x) hap1
Avh1c01p11g00610	Avh1c27p16g27937	A. valvata(6x) hap1
Avh1c01p11g00612	Avh1c05p03g04011	A. valvata(6x) hap1
Avh1c01p11g00612	Avh1c09p05g08401	A. valvata(6x) hap1
Avh1c01p11g00612	Avh1c27p17g27950	A. valvata(6x) hap1
Avh1c01p11g00615	Avh1c05p03g04029	A. valvata(6x) hap1
Avh1c01p11g00618	Avh1c05p03g04030	A. valvata(6x) hap1
Avh1c01p11g00618	Avh1c09p05g08392	A. valvata(6x) hap1
Avh1c01p11g00619	Avh1c05p03g04034	A. valvata(6x) hap1
Avh1c01p11g00621	Avh1c09p05g08388	A. valvata(6x) hap1
Avh1c01p11g00622	Avh1c09p05g08387	A. valvata(6x) hap1
Avh1c01p12g00623	Avh1c09p05g08386	A. valvata(6x) hap1
Avh1c01p12g00623	Avh1c27p17g27975	A. valvata(6x) hap1
Avh1c01p12g00624	Avh1c05p03g04035	A. valvata(6x) hap1
Avh1c01p12g00624	Avh1c09p05g08385	A. valvata(6x) hap1
Avh1c01p12g00624	Avh1c27p17g27976	A. valvata(6x) hap1
Avh1c01p12g00626	Avh1c09p05g08383	A. valvata(6x) hap1
Avh1c01p12g00637	Avh1c08p11g07483	A. valvata(6x) hap1
Avh1c01p12g00638	Avh1c08p11g07485	A. valvata(6x) hap1
Avh1c01p12g00640	Avh1c08p11g07486	A. valvata(6x) hap1
Avh1c01p12g00641	Avh1c08p11g07487	A. valvata(6x) hap1
Avh1c01p12g00642	Avh1c08p11g07488	A. valvata(6x) hap1
Avh1c01p12g00643	Avh1c08p11g07489	A. valvata(6x) hap1
Avh1c01p12g00645	Avh1c08p11g07492	A. valvata(6x) hap1
Avh1c01p12g00646	Avh1c08p11g07493	A. valvata(6x) hap1
Avh1c01p12g00647	Avh1c08p11g07494	A. valvata(6x) hap1
Avh1c01p12g00648	Avh1c08p11g07495	A. valvata(6x) hap1
Avh1c01p12g00649	Avh1c08p11g07496	A. valvata(6x) hap1
Avh1c01p12g00650	Avh1c08p11g07497	A. valvata(6x) hap1
Avh1c01p12g00654	Avh1c08p11g07499	A. valvata(6x) hap1
Avh1c01p12g00656	Avh1c08p11g07500	A. valvata(6x) hap1
Avh1c01p12g00657	Avh1c08p11g07501	A. valvata(6x) hap1
Avh1c01p12g00664	Avh1c08p12g07507	A. valvata(6x) hap1
Avh1c01p12g00666	Avh1c08p12g07509	A. valvata(6x) hap1
Avh1c01p13g00674	Avh1c08p12g07513	A. valvata(6x) hap1
Avh1c01p13g00675	Avh1c08p12g07514	A. valvata(6x) hap1
Avh1c01p13g00677	Avh1c08p12g07517	A. valvata(6x) hap1
Avh1c01p13g00679	Avh1c08p12g07518	A. valvata(6x) hap1
Avh1c01p13g00680	Avh1c08p12g07520	A. valvata(6x) hap1
Avh1c01p13g00681	Avh1c08p12g07521	A. valvata(6x) hap1
Avh1c01p13g00682	Avh1c08p12g07522	A. valvata(6x) hap1
Avh1c01p13g00687	Avh1c08p12g07528	A. valvata(6x) hap1
Avh1c01p13g00689	Avh1c08p12g07542	A. valvata(6x) hap1
Avh1c01p13g00690	Avh1c08p12g07544	A. valvata(6x) hap1
Avh1c01p13g00697	Avh1c08p12g07545	A. valvata(6x) hap1
Avh1c01p13g00698	Avh1c08p12g07546	A. valvata(6x) hap1
Avh1c01p14g00715	Avh1c08p13g07556	A. valvata(6x) hap1
Avh1c01p14g00726	Avh1c08p12g07523	A. valvata(6x) hap1
Avh1c01p14g00736	Avh1c08p12g07535	A. valvata(6x) hap1
Avh1c01p14g00737	Avh1c08p12g07537	A. valvata(6x) hap1
Avh1c01p14g00739	Avh1c08p12g07538	A. valvata(6x) hap1
Avh1c01p14g00766	Avh1c08p13g07563	A. valvata(6x) hap1
Avh1c01p14g00768	Avh1c08p13g07566	A. valvata(6x) hap1
Avh1c01p14g00769	Avh1c08p13g07567	A. valvata(6x) hap1
Avh1c01p14g00770	Avh1c08p13g07568	A. valvata(6x) hap1
Avh1c01p14g00773	Avh1c08p13g07571	A. valvata(6x) hap1
Avh1c01p15g00779	Avh1c08p13g07574	A. valvata(6x) hap1
Avh1c01p15g00785	Avh1c08p13g07578	A. valvata(6x) hap1
Avh1c01p15g00790	Avh1c08p13g07581	A. valvata(6x) hap1
Avh1c01p15g00792	Avh1c08p14g07583	A. valvata(6x) hap1
Avh1c01p15g00799	Avh1c08p14g07584	A. valvata(6x) hap1
Avh1c01p15g00801	Avh1c08p14g07585	A. valvata(6x) hap1
Avh1c01p15g00804	Avh1c08p14g07590	A. valvata(6x) hap1
Avh1c01p15g00805	Avh1c08p14g07591	A. valvata(6x) hap1
Avh1c01p15g00809	Avh1c08p14g07592	A. valvata(6x) hap1
Avh1c01p15g00811	Avh1c08p14g07594	A. valvata(6x) hap1
Avh1c01p15g00812	Avh1c08p14g07597	A. valvata(6x) hap1
Avh1c01p15g00814	Avh1c08p14g07601	A. valvata(6x) hap1
Avh1c01p15g00819	Avh1c08p14g07605	A. valvata(6x) hap1
Avh1c01p15g00820	Avh1c08p14g07606	A. valvata(6x) hap1
Avh1c01p15g00821	Avh1c08p14g07607	A. valvata(6x) hap1
Avh1c01p15g00822	Avh1c08p14g07610	A. valvata(6x) hap1
Avh1c01p15g00823	Avh1c08p14g07612	A. valvata(6x) hap1
Avh1c01p15g00826	Avh1c08p14g07614	A. valvata(6x) hap1
Avh1c01p15g00828	Avh1c08p14g07618	A. valvata(6x) hap1
Avh1c01p15g00829	Avh1c08p14g07619	A. valvata(6x) hap1
Avh1c01p15g00830	Avh1c08p14g07620	A. valvata(6x) hap1
Avh1c01p15g00831	Avh1c08p14g07621	A. valvata(6x) hap1
Avh1c01p15g00832	Avh1c08p14g07623	A. valvata(6x) hap1
Avh1c01p15g00834	Avh1c08p14g07624	A. valvata(6x) hap1
Avh1c01p15g00835	Avh1c08p15g07626	A. valvata(6x) hap1
Avh1c01p15g00840	Avh1c08p15g07634	A. valvata(6x) hap1
Avh1c01p15g00841	Avh1c08p15g07633	A. valvata(6x) hap1
Avh1c01p16g00842	Avh1c08p15g07632	A. valvata(6x) hap1
Avh1c01p16g00844	Avh1c08p15g07631	A. valvata(6x) hap1
Avh1c01p16g00845	Avh1c08p15g07629	A. valvata(6x) hap1
Avh1c01p16g00847	Avh1c08p15g07628	A. valvata(6x) hap1
Avh1c01p16g00848	Avh1c08p15g07627	A. valvata(6x) hap1
Avh1c01p16g00850	Avh1c08p15g07639	A. valvata(6x) hap1
Avh1c01p16g00851	Avh1c08p15g07640	A. valvata(6x) hap1
Avh1c01p16g00853	Avh1c08p15g07642	A. valvata(6x) hap1
Avh1c01p16g00858	Avh1c08p15g07645	A. valvata(6x) hap1
Avh1c01p16g00864	Avh1c08p16g07664	A. valvata(6x) hap1
Avh1c01p16g00873	Avh1c08p16g07686	A. valvata(6x) hap1
Avh1c01p16g00874	Avh1c08p16g07687	A. valvata(6x) hap1
Avh1c01p16g00875	Avh1c08p16g07688	A. valvata(6x) hap1
Avh1c01p16g00876	Avh1c08p16g07690	A. valvata(6x) hap1
Avh1c01p16g00877	Avh1c08p16g07691	A. valvata(6x) hap1
Avh1c01p16g00878	Avh1c08p16g07693	A. valvata(6x) hap1
Avh1c01p16g00879	Avh1c08p16g07694	A. valvata(6x) hap1
Avh1c01p16g00880	Avh1c08p16g07696	A. valvata(6x) hap1
Avh1c01p16g00881	Avh1c08p16g07698	A. valvata(6x) hap1
Avh1c01p16g00884	Avh1c08p17g07701	A. valvata(6x) hap1
Avh1c01p16g00886	Avh1c08p17g07732	A. valvata(6x) hap1
Avh1c01p16g00888	Avh1c08p17g07729	A. valvata(6x) hap1
Avh1c01p16g00890	Avh1c08p17g07726	A. valvata(6x) hap1
Avh1c01p16g00892	Avh1c08p17g07721	A. valvata(6x) hap1
Avh1c01p16g00894	Avh1c08p17g07718	A. valvata(6x) hap1
Avh1c01p17g00900	Avh1c08p17g07709	A. valvata(6x) hap1
Avh1c01p17g00901	Avh1c08p17g07706	A. valvata(6x) hap1
Avh1c01p17g00902	Avh1c08p17g07703	A. valvata(6x) hap1
Avh1c01p17g00903	Avh1c08p17g07702	A. valvata(6x) hap1
Avh1c01p17g00907	Avh1c08p17g07740	A. valvata(6x) hap1
Avh1c01p17g00909	Avh1c08p17g07742	A. valvata(6x) hap1
Avh1c01p17g00910	Avh1c08p17g07743	A. valvata(6x) hap1
Avh1c01p17g00911	Avh1c08p17g07745	A. valvata(6x) hap1
Avh1c01p17g00912	Avh1c08p17g07747	A. valvata(6x) hap1
Avh1c01p17g00915	Avh1c08p18g07764	A. valvata(6x) hap1
Avh1c01p17g00916	Avh1c08p18g07765	A. valvata(6x) hap1
Avh1c01p17g00919	Avh1c08p18g07766	A. valvata(6x) hap1
Avh1c01p17g00925	Avh1c08p18g07768	A. valvata(6x) hap1
Avh1c01p17g00926	Avh1c08p18g07773	A. valvata(6x) hap1
Avh1c01p17g00928	Avh1c08p18g07775	A. valvata(6x) hap1
Avh1c01p17g00932	Avh1c08p18g07777	A. valvata(6x) hap1
Avh1c01p17g00934	Avh1c08p18g07779	A. valvata(6x) hap1
Avh1c01p17g00935	Avh1c08p18g07782	A. valvata(6x) hap1
Avh1c01p17g00936	Avh1c08p18g07784	A. valvata(6x) hap1
Avh1c01p17g00938	Avh1c08p18g07786	A. valvata(6x) hap1
Avh1c01p17g00942	Avh1c08p18g07792	A. valvata(6x) hap1
Avh1c01p17g00943	Avh1c08p18g07793	A. valvata(6x) hap1
Avh1c01p17g00945	Avh1c08p18g07795	A. valvata(6x) hap1
Avh1c01p17g00946	Avh1c08p18g07796	A. valvata(6x) hap1
Avh1c01p17g00947	Avh1c03p04g02374	A. valvata(6x) hap1
Avh1c01p17g00948	Avh1c08p18g07797	A. valvata(6x) hap1
Avh1c01p17g00949	Avh1c08p18g07798	A. valvata(6x) hap1
Avh1c01p17g00950	Avh1c08p18g07799	A. valvata(6x) hap1
Avh1c01p17g00952	Avh1c08p18g07800	A. valvata(6x) hap1
Avh1c01p17g00953	Avh1c08p18g07801	A. valvata(6x) hap1
Avh1c01p17g00954	Avh1c08p18g07804	A. valvata(6x) hap1
Avh1c01p17g00955	Avh1c03p03g02360	A. valvata(6x) hap1
Avh1c01p17g00956	Avh1c03p03g02355	A. valvata(6x) hap1
Avh1c01p17g00957	Avh1c03p03g02353	A. valvata(6x) hap1
Avh1c01p17g00957	Avh1c08p19g07806	A. valvata(6x) hap1
Avh1c01p17g00958	Avh1c08p19g07807	A. valvata(6x) hap1
Avh1c01p17g00959	Avh1c03p03g02347	A. valvata(6x) hap1
Avh1c01p17g00960	Avh1c08p19g07812	A. valvata(6x) hap1
Avh1c01p17g00961	Avh1c08p19g07813	A. valvata(6x) hap1
Avh1c01p17g00962	Avh1c03p03g02343	A. valvata(6x) hap1
Avh1c01p17g00962	Avh1c08p19g07814	A. valvata(6x) hap1
Avh1c01p17g00965	Avh1c03p03g02340	A. valvata(6x) hap1
Avh1c01p17g00967	Avh1c08p19g07815	A. valvata(6x) hap1
Avh1c01p18g00969	Avh1c03p03g02333	A. valvata(6x) hap1
Avh1c01p18g00969	Avh1c08p19g07817	A. valvata(6x) hap1
Avh1c01p18g00970	Avh1c08p19g07818	A. valvata(6x) hap1
Avh1c01p18g00971	Avh1c02p05g01458	A. valvata(6x) hap1
Avh1c01p18g00971	Avh1c08p19g07821	A. valvata(6x) hap1
Avh1c01p18g00972	Avh1c08p19g07823	A. valvata(6x) hap1
Avh1c01p18g00973	Avh1c03p03g02325	A. valvata(6x) hap1
Avh1c01p18g00974	Avh1c02p05g01456	A. valvata(6x) hap1
Avh1c01p18g00974	Avh1c08p19g07825	A. valvata(6x) hap1
Avh1c01p18g00975	Avh1c08p19g07826	A. valvata(6x) hap1
Avh1c01p18g00976	Avh1c02p05g01450	A. valvata(6x) hap1
Avh1c01p18g00976	Avh1c08p19g07830	A. valvata(6x) hap1
Avh1c01p18g00977	Avh1c02p05g01449	A. valvata(6x) hap1
Avh1c01p18g00977	Avh1c08p19g07831	A. valvata(6x) hap1
Avh1c01p18g00978	Avh1c02p05g01448	A. valvata(6x) hap1
Avh1c01p18g00978	Avh1c08p19g07833	A. valvata(6x) hap1
Avh1c01p18g00979	Avh1c02p05g01446	A. valvata(6x) hap1
Avh1c01p18g00979	Avh1c08p19g07834	A. valvata(6x) hap1
Avh1c01p18g00980	Avh1c02p05g01443	A. valvata(6x) hap1
Avh1c01p18g00981	Avh1c08p19g07836	A. valvata(6x) hap1
Avh1c01p18g00982	Avh1c02p05g01441	A. valvata(6x) hap1
Avh1c01p18g00983	Avh1c02p05g01440	A. valvata(6x) hap1
Avh1c01p18g00987	Avh1c08p19g07839	A. valvata(6x) hap1
Avh1c01p18g00989	Avh1c02p04g01435	A. valvata(6x) hap1
Avh1c01p18g00990	Avh1c08p19g07841	A. valvata(6x) hap1
Avh1c01p18g00991	Avh1c08p19g07842	A. valvata(6x) hap1
Avh1c01p18g00993	Avh1c02p04g01429	A. valvata(6x) hap1
Avh1c01p18g00993	Avh1c08p19g07843	A. valvata(6x) hap1
Avh1c01p18g00994	Avh1c02p04g01425	A. valvata(6x) hap1
Avh1c01p18g00994	Avh1c08p19g07845	A. valvata(6x) hap1
Avh1c01p18g00998	Avh1c12p00g10845	A. valvata(6x) hap1
Avh1c01p18g00999	Avh1c12p00g10844	A. valvata(6x) hap1
Avh1c01p18g01001	Avh1c12p00g10843	A. valvata(6x) hap1
Avh1c01p18g01002	Avh1c12p00g10842	A. valvata(6x) hap1
Avh1c01p18g01003	Avh1c12p00g10841	A. valvata(6x) hap1
Avh1c01p18g01004	Avh1c12p00g10840	A. valvata(6x) hap1
Avh1c01p18g01005	Avh1c12p00g10839	A. valvata(6x) hap1
Avh1c01p18g01007	Avh1c12p00g10837	A. valvata(6x) hap1
Avh1c01p18g01008	Avh1c12p00g10835	A. valvata(6x) hap1
Avh1c01p18g01009	Avh1c12p00g10833	A. valvata(6x) hap1
Avh1c01p18g01012	Avh1c12p00g10832	A. valvata(6x) hap1
Avh1c01p18g01013	Avh1c12p00g10831	A. valvata(6x) hap1
Avh1c01p18g01015	Avh1c12p00g10830	A. valvata(6x) hap1
Avh1c01p18g01016	Avh1c12p00g10829	A. valvata(6x) hap1
Avh1c01p18g01021	Avh1c12p00g10824	A. valvata(6x) hap1
Avh1c01p18g01022	Avh1c12p00g10822	A. valvata(6x) hap1
Avh1c01p18g01024	Avh1c12p00g10821	A. valvata(6x) hap1
Avh1c01p18g01026	Avh1c12p00g10820	A. valvata(6x) hap1
Avh1c01p18g01027	Avh1c12p00g10819	A. valvata(6x) hap1
Avh1c01p18g01028	Avh1c12p00g10818	A. valvata(6x) hap1
Avh1c02p00g01035	Avh1c18p07g17760	A. valvata(6x) hap1
Avh1c02p00g01037	Avh1c18p07g17697	A. valvata(6x) hap1
Avh1c02p00g01039	Avh1c18p07g17704	A. valvata(6x) hap1
Avh1c02p00g01044	Avh1c18p07g17710	A. valvata(6x) hap1
Avh1c02p00g01045	Avh1c18p07g17711	A. valvata(6x) hap1
Avh1c02p00g01048	Avh1c18p07g17717	A. valvata(6x) hap1
Avh1c02p00g01052	Avh1c18p07g17724	A. valvata(6x) hap1
Avh1c02p00g01053	Avh1c18p07g17728	A. valvata(6x) hap1
Avh1c02p00g01056	Avh1c18p07g17758	A. valvata(6x) hap1
Avh1c02p00g01057	Avh1c18p07g17757	A. valvata(6x) hap1
Avh1c02p00g01058	Avh1c18p07g17756	A. valvata(6x) hap1
Avh1c02p00g01061	Avh1c03p05g02459	A. valvata(6x) hap1
Avh1c02p00g01061	Avh1c18p07g17750	A. valvata(6x) hap1
Avh1c02p00g01063	Avh1c03p05g02458	A. valvata(6x) hap1
Avh1c02p00g01063	Avh1c18p07g17749	A. valvata(6x) hap1
Avh1c02p00g01064	Avh1c03p05g02453	A. valvata(6x) hap1
Avh1c02p00g01067	Avh1c03p05g02452	A. valvata(6x) hap1
Avh1c02p00g01067	Avh1c18p07g17746	A. valvata(6x) hap1
Avh1c02p00g01069	Avh1c03p04g02443	A. valvata(6x) hap1
Avh1c02p00g01069	Avh1c18p07g17739	A. valvata(6x) hap1
Avh1c02p00g01070	Avh1c18p07g17737	A. valvata(6x) hap1
Avh1c02p00g01071	Avh1c03p04g02442	A. valvata(6x) hap1
Avh1c02p00g01071	Avh1c18p07g17736	A. valvata(6x) hap1
Avh1c02p00g01073	Avh1c18p07g17732	A. valvata(6x) hap1
Avh1c02p01g01083	Avh1c18p07g17767	A. valvata(6x) hap1
Avh1c02p01g01087	Avh1c18p08g17774	A. valvata(6x) hap1
Avh1c02p01g01094	Avh1c18p08g17775	A. valvata(6x) hap1
Avh1c02p01g01097	Avh1c03p05g02469	A. valvata(6x) hap1
Avh1c02p01g01097	Avh1c18p08g17780	A. valvata(6x) hap1
Avh1c02p01g01099	Avh1c03p05g02473	A. valvata(6x) hap1
Avh1c02p01g01103	Avh1c03p05g02479	A. valvata(6x) hap1
Avh1c02p01g01103	Avh1c18p08g17789	A. valvata(6x) hap1
Avh1c02p01g01104	Avh1c03p05g02480	A. valvata(6x) hap1
Avh1c02p01g01104	Avh1c18p08g17791	A. valvata(6x) hap1
Avh1c02p01g01106	Avh1c03p05g02482	A. valvata(6x) hap1
Avh1c02p01g01106	Avh1c18p08g17793	A. valvata(6x) hap1
Avh1c02p01g01107	Avh1c03p05g02484	A. valvata(6x) hap1
Avh1c02p01g01107	Avh1c18p08g17796	A. valvata(6x) hap1
Avh1c02p01g01108	Avh1c03p05g02485	A. valvata(6x) hap1
Avh1c02p01g01108	Avh1c18p08g17797	A. valvata(6x) hap1
Avh1c02p01g01110	Avh1c03p05g02495	A. valvata(6x) hap1
Avh1c02p01g01111	Avh1c18p08g17804	A. valvata(6x) hap1
Avh1c02p01g01113	Avh1c03p05g02498	A. valvata(6x) hap1
Avh1c02p01g01113	Avh1c18p08g17808	A. valvata(6x) hap1
Avh1c02p01g01114	Avh1c03p05g02499	A. valvata(6x) hap1
Avh1c02p01g01114	Avh1c18p08g17809	A. valvata(6x) hap1
Avh1c02p01g01116	Avh1c03p05g02502	A. valvata(6x) hap1
Avh1c02p01g01119	Avh1c03p05g02512	A. valvata(6x) hap1
Avh1c02p01g01119	Avh1c18p08g17815	A. valvata(6x) hap1
Avh1c02p01g01120	Avh1c03p05g02513	A. valvata(6x) hap1
Avh1c02p01g01120	Avh1c18p08g17816	A. valvata(6x) hap1
Avh1c02p01g01121	Avh1c03p05g02514	A. valvata(6x) hap1
Avh1c02p01g01121	Avh1c18p08g17818	A. valvata(6x) hap1
Avh1c02p01g01122	Avh1c03p05g02515	A. valvata(6x) hap1
Avh1c02p01g01123	Avh1c03p05g02517	A. valvata(6x) hap1
Avh1c02p01g01124	Avh1c18p08g17821	A. valvata(6x) hap1
Avh1c02p01g01127	Avh1c03p05g02524	A. valvata(6x) hap1
Avh1c02p01g01127	Avh1c18p08g17826	A. valvata(6x) hap1
Avh1c02p01g01128	Avh1c03p05g02526	A. valvata(6x) hap1
Avh1c02p01g01128	Avh1c18p08g17827	A. valvata(6x) hap1
Avh1c02p01g01129	Avh1c03p05g02527	A. valvata(6x) hap1
Avh1c02p01g01129	Avh1c18p08g17828	A. valvata(6x) hap1
Avh1c02p01g01131	Avh1c03p05g02531	A. valvata(6x) hap1
Avh1c02p01g01134	Avh1c03p05g02534	A. valvata(6x) hap1
Avh1c02p01g01134	Avh1c18p08g17831	A. valvata(6x) hap1
Avh1c02p01g01136	Avh1c03p00g02058	A. valvata(6x) hap1
Avh1c02p01g01138	Avh1c03p00g02059	A. valvata(6x) hap1
Avh1c02p01g01139	Avh1c03p00g02061	A. valvata(6x) hap1
Avh1c02p01g01140	Avh1c03p00g02063	A. valvata(6x) hap1
Avh1c02p01g01141	Avh1c03p00g02064	A. valvata(6x) hap1
Avh1c02p01g01142	Avh1c03p00g02065	A. valvata(6x) hap1
Avh1c02p01g01143	Avh1c03p00g02066	A. valvata(6x) hap1
Avh1c02p01g01144	Avh1c03p00g02067	A. valvata(6x) hap1
Avh1c02p01g01145	Avh1c03p00g02068	A. valvata(6x) hap1
Avh1c02p01g01147	Avh1c03p00g02069	A. valvata(6x) hap1
Avh1c02p01g01148	Avh1c03p00g02070	A. valvata(6x) hap1
Avh1c02p01g01148	Avh1c03p06g02547	A. valvata(6x) hap1
Avh1c02p01g01148	Avh1c18p09g17856	A. valvata(6x) hap1
Avh1c02p01g01149	Avh1c03p00g02071	A. valvata(6x) hap1
Avh1c02p01g01149	Avh1c18p09g17857	A. valvata(6x) hap1
Avh1c02p01g01150	Avh1c03p00g02072	A. valvata(6x) hap1
Avh1c02p01g01151	Avh1c03p00g02073	A. valvata(6x) hap1
Avh1c02p01g01152	Avh1c03p00g02074	A. valvata(6x) hap1
Avh1c02p01g01154	Avh1c03p00g02076	A. valvata(6x) hap1
Avh1c02p01g01155	Avh1c03p00g02078	A. valvata(6x) hap1
Avh1c02p01g01157	Avh1c03p00g02079	A. valvata(6x) hap1
Avh1c02p01g01159	Avh1c03p00g02080	A. valvata(6x) hap1
Avh1c02p01g01160	Avh1c03p00g02081	A. valvata(6x) hap1
Avh1c02p01g01161	Avh1c03p00g02082	A. valvata(6x) hap1
Avh1c02p01g01165	Avh1c03p06g02572	A. valvata(6x) hap1
Avh1c02p01g01165	Avh1c24p14g25025	A. valvata(6x) hap1
Avh1c02p01g01166	Avh1c03p06g02573	A. valvata(6x) hap1
Avh1c02p01g01166	Avh1c24p14g25024	A. valvata(6x) hap1
Avh1c02p01g01168	Avh1c03p06g02574	A. valvata(6x) hap1
Avh1c02p01g01168	Avh1c24p14g25023	A. valvata(6x) hap1
Avh1c02p01g01169	Avh1c03p06g02576	A. valvata(6x) hap1
Avh1c02p01g01169	Avh1c24p14g25020	A. valvata(6x) hap1
Avh1c02p01g01170	Avh1c03p06g02577	A. valvata(6x) hap1
Avh1c02p01g01172	Avh1c24p14g25006	A. valvata(6x) hap1
Avh1c02p01g01175	Avh1c03p06g02585	A. valvata(6x) hap1
Avh1c02p01g01176	Avh1c24p14g25005	A. valvata(6x) hap1
Avh1c02p01g01179	Avh1c24p14g24994	A. valvata(6x) hap1
Avh1c02p02g01183	Avh1c03p06g02588	A. valvata(6x) hap1
Avh1c02p02g01184	Avh1c03p00g02099	A. valvata(6x) hap1
Avh1c02p02g01185	Avh1c03p00g02101	A. valvata(6x) hap1
Avh1c02p02g01186	Avh1c24p14g24978	A. valvata(6x) hap1
Avh1c02p02g01187	Avh1c03p00g02102	A. valvata(6x) hap1
Avh1c02p02g01189	Avh1c24p13g24962	A. valvata(6x) hap1
Avh1c02p02g01190	Avh1c24p13g24958	A. valvata(6x) hap1
Avh1c02p02g01192	Avh1c24p13g24954	A. valvata(6x) hap1
Avh1c02p02g01193	Avh1c03p00g02107	A. valvata(6x) hap1
Avh1c02p02g01194	Avh1c24p13g24950	A. valvata(6x) hap1
Avh1c02p02g01195	Avh1c03p01g02109	A. valvata(6x) hap1
Avh1c02p02g01196	Avh1c03p01g02110	A. valvata(6x) hap1
Avh1c02p02g01202	Avh1c03p01g02111	A. valvata(6x) hap1
Avh1c02p02g01202	Avh1c24p13g24944	A. valvata(6x) hap1
Avh1c02p02g01206	Avh1c03p07g02627	A. valvata(6x) hap1
Avh1c02p02g01207	Avh1c24p13g24934	A. valvata(6x) hap1
Avh1c02p02g01208	Avh1c03p01g02114	A. valvata(6x) hap1
Avh1c02p02g01208	Avh1c24p13g24933	A. valvata(6x) hap1
Avh1c02p02g01210	Avh1c24p13g24917	A. valvata(6x) hap1
Avh1c02p02g01211	Avh1c03p01g02116	A. valvata(6x) hap1
Avh1c02p02g01211	Avh1c24p13g24915	A. valvata(6x) hap1
Avh1c02p02g01212	Avh1c03p01g02117	A. valvata(6x) hap1
Avh1c02p02g01212	Avh1c24p13g24913	A. valvata(6x) hap1
Avh1c02p02g01213	Avh1c03p01g02118	A. valvata(6x) hap1
Avh1c02p02g01213	Avh1c03p07g02634	A. valvata(6x) hap1
Avh1c02p02g01214	Avh1c03p07g02635	A. valvata(6x) hap1
Avh1c02p02g01214	Avh1c24p13g24910	A. valvata(6x) hap1
Avh1c02p02g01215	Avh1c03p01g02119	A. valvata(6x) hap1
Avh1c02p02g01215	Avh1c03p07g02638	A. valvata(6x) hap1
Avh1c02p02g01217	Avh1c03p01g02120	A. valvata(6x) hap1
Avh1c02p02g01218	Avh1c03p07g02640	A. valvata(6x) hap1
Avh1c02p02g01219	Avh1c03p01g02121	A. valvata(6x) hap1
Avh1c02p02g01220	Avh1c03p01g02122	A. valvata(6x) hap1
Avh1c02p02g01222	Avh1c03p01g02123	A. valvata(6x) hap1
Avh1c02p02g01222	Avh1c03p07g02648	A. valvata(6x) hap1
Avh1c02p02g01224	Avh1c03p01g02127	A. valvata(6x) hap1
Avh1c02p02g01224	Avh1c03p07g02649	A. valvata(6x) hap1
Avh1c02p02g01225	Avh1c03p01g02130	A. valvata(6x) hap1
Avh1c02p02g01227	Avh1c03p01g02132	A. valvata(6x) hap1
Avh1c02p02g01227	Avh1c03p07g02655	A. valvata(6x) hap1
Avh1c02p02g01229	Avh1c03p01g02133	A. valvata(6x) hap1
Avh1c02p02g01230	Avh1c03p01g02135	A. valvata(6x) hap1
Avh1c02p02g01230	Avh1c03p07g02656	A. valvata(6x) hap1
Avh1c02p02g01230	Avh1c24p13g24893	A. valvata(6x) hap1
Avh1c02p02g01232	Avh1c03p01g02136	A. valvata(6x) hap1
Avh1c02p02g01233	Avh1c03p01g02138	A. valvata(6x) hap1
Avh1c02p02g01235	Avh1c03p01g02140	A. valvata(6x) hap1
Avh1c02p02g01236	Avh1c03p01g02141	A. valvata(6x) hap1
Avh1c02p02g01236	Avh1c03p07g02660	A. valvata(6x) hap1
Avh1c02p02g01237	Avh1c03p01g02143	A. valvata(6x) hap1
Avh1c02p02g01238	Avh1c03p01g02144	A. valvata(6x) hap1
Avh1c02p02g01238	Avh1c03p07g02666	A. valvata(6x) hap1
Avh1c02p02g01239	Avh1c03p01g02147	A. valvata(6x) hap1
Avh1c02p02g01239	Avh1c03p07g02671	A. valvata(6x) hap1
Avh1c02p02g01239	Avh1c24p12g24877	A. valvata(6x) hap1
Avh1c02p02g01240	Avh1c03p01g02148	A. valvata(6x) hap1
Avh1c02p02g01241	Avh1c03p01g02149	A. valvata(6x) hap1
Avh1c02p02g01241	Avh1c03p07g02673	A. valvata(6x) hap1
Avh1c02p02g01242	Avh1c03p01g02150	A. valvata(6x) hap1
Avh1c02p02g01242	Avh1c03p07g02675	A. valvata(6x) hap1
Avh1c02p02g01242	Avh1c24p12g24875	A. valvata(6x) hap1
Avh1c02p02g01244	Avh1c03p01g02154	A. valvata(6x) hap1
Avh1c02p02g01244	Avh1c03p08g02679	A. valvata(6x) hap1
Avh1c02p02g01245	Avh1c03p01g02157	A. valvata(6x) hap1
Avh1c02p02g01246	Avh1c03p01g02158	A. valvata(6x) hap1
Avh1c02p02g01249	Avh1c03p01g02159	A. valvata(6x) hap1
Avh1c02p02g01249	Avh1c24p12g24863	A. valvata(6x) hap1
Avh1c02p02g01252	Avh1c03p01g02160	A. valvata(6x) hap1
Avh1c02p02g01253	Avh1c03p01g02164	A. valvata(6x) hap1
Avh1c02p02g01254	Avh1c03p08g02692	A. valvata(6x) hap1
Avh1c02p02g01255	Avh1c03p01g02165	A. valvata(6x) hap1
Avh1c02p02g01257	Avh1c03p01g02167	A. valvata(6x) hap1
Avh1c02p02g01258	Avh1c03p01g02168	A. valvata(6x) hap1
Avh1c02p02g01259	Avh1c03p01g02169	A. valvata(6x) hap1
Avh1c02p02g01260	Avh1c03p01g02170	A. valvata(6x) hap1
Avh1c02p02g01260	Avh1c03p08g02698	A. valvata(6x) hap1
Avh1c02p02g01260	Avh1c24p12g24852	A. valvata(6x) hap1
Avh1c02p02g01261	Avh1c03p01g02171	A. valvata(6x) hap1
Avh1c02p02g01262	Avh1c03p08g02703	A. valvata(6x) hap1
Avh1c02p02g01262	Avh1c24p12g24849	A. valvata(6x) hap1
Avh1c02p02g01264	Avh1c03p01g02172	A. valvata(6x) hap1
Avh1c02p02g01264	Avh1c03p08g02704	A. valvata(6x) hap1
Avh1c02p02g01265	Avh1c03p08g02708	A. valvata(6x) hap1
Avh1c02p02g01265	Avh1c24p12g24844	A. valvata(6x) hap1
Avh1c02p02g01266	Avh1c03p01g02173	A. valvata(6x) hap1
Avh1c02p02g01266	Avh1c03p08g02709	A. valvata(6x) hap1
Avh1c02p02g01266	Avh1c24p12g24842	A. valvata(6x) hap1
Avh1c02p02g01267	Avh1c03p01g02174	A. valvata(6x) hap1
Avh1c02p02g01268	Avh1c03p01g02176	A. valvata(6x) hap1
Avh1c02p02g01270	Avh1c03p01g02178	A. valvata(6x) hap1
Avh1c02p02g01271	Avh1c03p01g02179	A. valvata(6x) hap1
Avh1c02p02g01271	Avh1c03p08g02713	A. valvata(6x) hap1
Avh1c02p02g01271	Avh1c24p12g24837	A. valvata(6x) hap1
Avh1c02p02g01272	Avh1c03p01g02180	A. valvata(6x) hap1
Avh1c02p02g01273	Avh1c03p01g02181	A. valvata(6x) hap1
Avh1c02p02g01274	Avh1c03p01g02182	A. valvata(6x) hap1
Avh1c02p02g01275	Avh1c03p01g02183	A. valvata(6x) hap1
Avh1c02p02g01277	Avh1c03p01g02184	A. valvata(6x) hap1
Avh1c02p02g01278	Avh1c03p01g02185	A. valvata(6x) hap1
Avh1c02p02g01278	Avh1c03p08g02716	A. valvata(6x) hap1
Avh1c02p02g01280	Avh1c03p01g02187	A. valvata(6x) hap1
Avh1c02p02g01281	Avh1c24p12g24832	A. valvata(6x) hap1
Avh1c02p03g01282	Avh1c03p01g02189	A. valvata(6x) hap1
Avh1c02p03g01283	Avh1c03p01g02191	A. valvata(6x) hap1
Avh1c02p03g01283	Avh1c24p12g24831	A. valvata(6x) hap1
Avh1c02p03g01285	Avh1c03p01g02192	A. valvata(6x) hap1
Avh1c02p03g01286	Avh1c03p01g02193	A. valvata(6x) hap1
Avh1c02p03g01286	Avh1c15p06g14580	A. valvata(6x) hap1
Avh1c02p03g01287	Avh1c03p01g02194	A. valvata(6x) hap1
Avh1c02p03g01290	Avh1c24p12g24823	A. valvata(6x) hap1
Avh1c02p03g01291	Avh1c03p01g02195	A. valvata(6x) hap1
Avh1c02p03g01292	Avh1c03p01g02196	A. valvata(6x) hap1
Avh1c02p03g01293	Avh1c24p12g24821	A. valvata(6x) hap1
Avh1c02p03g01294	Avh1c03p01g02197	A. valvata(6x) hap1
Avh1c02p03g01294	Avh1c03p08g02727	A. valvata(6x) hap1
Avh1c02p03g01295	Avh1c03p01g02198	A. valvata(6x) hap1
Avh1c02p03g01295	Avh1c03p08g02728	A. valvata(6x) hap1
Avh1c02p03g01296	Avh1c03p01g02199	A. valvata(6x) hap1
Avh1c02p03g01296	Avh1c03p08g02731	A. valvata(6x) hap1
Avh1c02p03g01296	Avh1c24p12g24815	A. valvata(6x) hap1
Avh1c02p03g01297	Avh1c03p01g02200	A. valvata(6x) hap1
Avh1c02p03g01299	Avh1c24p12g24812	A. valvata(6x) hap1
Avh1c02p03g01300	Avh1c03p08g02736	A. valvata(6x) hap1
Avh1c02p03g01300	Avh1c24p12g24811	A. valvata(6x) hap1
Avh1c02p03g01302	Avh1c03p01g02201	A. valvata(6x) hap1
Avh1c02p03g01302	Avh1c15p06g14586	A. valvata(6x) hap1
Avh1c02p03g01304	Avh1c03p01g02202	A. valvata(6x) hap1
Avh1c02p03g01304	Avh1c03p09g02747	A. valvata(6x) hap1
Avh1c02p03g01304	Avh1c24p12g24805	A. valvata(6x) hap1
Avh1c02p03g01305	Avh1c03p01g02203	A. valvata(6x) hap1
Avh1c02p03g01306	Avh1c03p02g02204	A. valvata(6x) hap1
Avh1c02p03g01306	Avh1c03p09g02752	A. valvata(6x) hap1
Avh1c02p03g01307	Avh1c03p09g02754	A. valvata(6x) hap1
Avh1c02p03g01307	Avh1c24p11g24797	A. valvata(6x) hap1
Avh1c02p03g01308	Avh1c03p02g02205	A. valvata(6x) hap1
Avh1c02p03g01309	Avh1c03p02g02207	A. valvata(6x) hap1
Avh1c02p03g01310	Avh1c03p02g02208	A. valvata(6x) hap1
Avh1c02p03g01310	Avh1c24p11g24793	A. valvata(6x) hap1
Avh1c02p03g01311	Avh1c03p02g02209	A. valvata(6x) hap1
Avh1c02p03g01311	Avh1c24p11g24791	A. valvata(6x) hap1
Avh1c02p03g01312	Avh1c03p02g02210	A. valvata(6x) hap1
Avh1c02p03g01312	Avh1c24p11g24790	A. valvata(6x) hap1
Avh1c02p03g01313	Avh1c15p07g14591	A. valvata(6x) hap1
Avh1c02p03g01314	Avh1c24p11g24789	A. valvata(6x) hap1
Avh1c02p03g01315	Avh1c03p02g02213	A. valvata(6x) hap1
Avh1c02p03g01315	Avh1c03p09g02763	A. valvata(6x) hap1
Avh1c02p03g01315	Avh1c24p11g24787	A. valvata(6x) hap1
Avh1c02p03g01316	Avh1c03p02g02214	A. valvata(6x) hap1
Avh1c02p03g01317	Avh1c03p02g02216	A. valvata(6x) hap1
Avh1c02p03g01319	Avh1c15p07g14604	A. valvata(6x) hap1
Avh1c02p03g01320	Avh1c03p02g02218	A. valvata(6x) hap1
Avh1c02p03g01323	Avh1c03p02g02219	A. valvata(6x) hap1
Avh1c02p03g01323	Avh1c15p07g14607	A. valvata(6x) hap1
Avh1c02p03g01324	Avh1c03p02g02220	A. valvata(6x) hap1
Avh1c02p03g01325	Avh1c15p07g14612	A. valvata(6x) hap1
Avh1c02p03g01326	Avh1c03p02g02222	A. valvata(6x) hap1
Avh1c02p03g01327	Avh1c03p02g02223	A. valvata(6x) hap1
Avh1c02p03g01327	Avh1c24p11g24768	A. valvata(6x) hap1
Avh1c02p03g01328	Avh1c03p02g02225	A. valvata(6x) hap1
Avh1c02p03g01328	Avh1c24p11g24761	A. valvata(6x) hap1
Avh1c02p03g01329	Avh1c24p11g24756	A. valvata(6x) hap1
Avh1c02p03g01330	Avh1c03p02g02226	A. valvata(6x) hap1
Avh1c02p03g01330	Avh1c24p11g24750	A. valvata(6x) hap1
Avh1c02p03g01331	Avh1c03p02g02227	A. valvata(6x) hap1
Avh1c02p03g01332	Avh1c03p02g02228	A. valvata(6x) hap1
Avh1c02p03g01333	Avh1c03p02g02229	A. valvata(6x) hap1
Avh1c02p03g01334	Avh1c03p02g02232	A. valvata(6x) hap1
Avh1c02p03g01335	Avh1c03p02g02233	A. valvata(6x) hap1
Avh1c02p03g01336	Avh1c03p10g02810	A. valvata(6x) hap1
Avh1c02p03g01336	Avh1c24p11g24740	A. valvata(6x) hap1
Avh1c02p03g01338	Avh1c03p02g02235	A. valvata(6x) hap1
Avh1c02p03g01338	Avh1c24p11g24738	A. valvata(6x) hap1
Avh1c02p03g01339	Avh1c03p02g02236	A. valvata(6x) hap1
Avh1c02p03g01340	Avh1c24p11g24736	A. valvata(6x) hap1
Avh1c02p03g01342	Avh1c03p10g02800	A. valvata(6x) hap1
Avh1c02p03g01342	Avh1c24p11g24731	A. valvata(6x) hap1
Avh1c02p03g01343	Avh1c24p11g24730	A. valvata(6x) hap1
Avh1c02p03g01344	Avh1c03p02g02240	A. valvata(6x) hap1
Avh1c02p03g01345	Avh1c03p02g02242	A. valvata(6x) hap1
Avh1c02p03g01345	Avh1c03p10g02799	A. valvata(6x) hap1
Avh1c02p03g01345	Avh1c24p11g24729	A. valvata(6x) hap1
Avh1c02p03g01346	Avh1c03p02g02243	A. valvata(6x) hap1
Avh1c02p03g01347	Avh1c03p02g02244	A. valvata(6x) hap1
Avh1c02p03g01347	Avh1c03p09g02796	A. valvata(6x) hap1
Avh1c02p03g01347	Avh1c15p07g14627	A. valvata(6x) hap1
Avh1c02p03g01347	Avh1c24p11g24721	A. valvata(6x) hap1
Avh1c02p03g01349	Avh1c03p02g02245	A. valvata(6x) hap1
Avh1c02p03g01350	Avh1c03p02g02246	A. valvata(6x) hap1
Avh1c02p03g01351	Avh1c03p02g02248	A. valvata(6x) hap1
Avh1c02p03g01353	Avh1c03p02g02249	A. valvata(6x) hap1
Avh1c02p03g01355	Avh1c03p02g02253	A. valvata(6x) hap1
Avh1c02p03g01356	Avh1c03p09g02775	A. valvata(6x) hap1
Avh1c02p03g01356	Avh1c24p10g24701	A. valvata(6x) hap1
Avh1c02p03g01357	Avh1c03p02g02256	A. valvata(6x) hap1
Avh1c02p03g01358	Avh1c03p02g02257	A. valvata(6x) hap1
Avh1c02p03g01358	Avh1c03p09g02772	A. valvata(6x) hap1
Avh1c02p04g01361	Avh1c24p10g24684	A. valvata(6x) hap1
Avh1c02p04g01362	Avh1c03p02g02259	A. valvata(6x) hap1
Avh1c02p04g01363	Avh1c03p02g02260	A. valvata(6x) hap1
Avh1c02p04g01364	Avh1c03p02g02262	A. valvata(6x) hap1
Avh1c02p04g01365	Avh1c24p10g24677	A. valvata(6x) hap1
Avh1c02p04g01366	Avh1c03p02g02264	A. valvata(6x) hap1
Avh1c02p04g01370	Avh1c03p02g02265	A. valvata(6x) hap1
Avh1c02p04g01372	Avh1c03p02g02266	A. valvata(6x) hap1
Avh1c02p04g01374	Avh1c03p02g02267	A. valvata(6x) hap1
Avh1c02p04g01376	Avh1c03p02g02269	A. valvata(6x) hap1
Avh1c02p04g01377	Avh1c03p02g02271	A. valvata(6x) hap1
Avh1c02p04g01379	Avh1c03p02g02273	A. valvata(6x) hap1
Avh1c02p04g01380	Avh1c03p02g02274	A. valvata(6x) hap1
Avh1c02p04g01381	Avh1c03p02g02276	A. valvata(6x) hap1
Avh1c02p04g01382	Avh1c03p02g02277	A. valvata(6x) hap1
Avh1c02p04g01382	Avh1c15p07g14607	A. valvata(6x) hap1
Avh1c02p04g01383	Avh1c03p02g02278	A. valvata(6x) hap1
Avh1c02p04g01385	Avh1c03p02g02279	A. valvata(6x) hap1
Avh1c02p04g01385	Avh1c15p07g14606	A. valvata(6x) hap1
Avh1c02p04g01387	Avh1c03p02g02281	A. valvata(6x) hap1
Avh1c02p04g01388	Avh1c03p02g02284	A. valvata(6x) hap1
Avh1c02p04g01388	Avh1c15p07g14603	A. valvata(6x) hap1
Avh1c02p04g01389	Avh1c03p02g02285	A. valvata(6x) hap1
Avh1c02p04g01390	Avh1c03p02g02287	A. valvata(6x) hap1
Avh1c02p04g01391	Avh1c08p19g07866	A. valvata(6x) hap1
Avh1c02p04g01391	Avh1c24p12g24815	A. valvata(6x) hap1
Avh1c02p04g01394	Avh1c08p19g07864	A. valvata(6x) hap1
Avh1c02p04g01394	Avh1c15p06g14582	A. valvata(6x) hap1
Avh1c02p04g01398	Avh1c08p19g07863	A. valvata(6x) hap1
Avh1c02p04g01399	Avh1c08p19g07862	A. valvata(6x) hap1
Avh1c02p04g01402	Avh1c23p18g23835	A. valvata(6x) hap1
Avh1c02p04g01406	Avh1c08p19g07856	A. valvata(6x) hap1
Avh1c02p04g01409	Avh1c08p19g07855	A. valvata(6x) hap1
Avh1c02p04g01409	Avh1c15p06g14578	A. valvata(6x) hap1
Avh1c02p04g01410	Avh1c08p19g07854	A. valvata(6x) hap1
Avh1c02p04g01413	Avh1c24p12g24830	A. valvata(6x) hap1
Avh1c02p04g01418	Avh1c08p19g07848	A. valvata(6x) hap1
Avh1c02p04g01421	Avh1c15p06g14574	A. valvata(6x) hap1
Avh1c02p04g01421	Avh1c23p18g23844	A. valvata(6x) hap1
Avh1c02p04g01422	Avh1c08p19g07847	A. valvata(6x) hap1
Avh1c02p04g01425	Avh1c08p19g07845	A. valvata(6x) hap1
Avh1c02p04g01425	Avh1c24p12g24836	A. valvata(6x) hap1
Avh1c02p04g01426	Avh1c23p18g23848	A. valvata(6x) hap1
Avh1c02p04g01429	Avh1c08p19g07843	A. valvata(6x) hap1
Avh1c02p04g01429	Avh1c23p18g23849	A. valvata(6x) hap1
Avh1c02p04g01431	Avh1c23p18g23851	A. valvata(6x) hap1
Avh1c02p04g01433	Avh1c24p12g24844	A. valvata(6x) hap1
Avh1c02p04g01434	Avh1c23p18g23862	A. valvata(6x) hap1
Avh1c02p04g01436	Avh1c08p19g07839	A. valvata(6x) hap1
Avh1c02p04g01438	Avh1c24p12g24847	A. valvata(6x) hap1
Avh1c02p05g01441	Avh1c08p19g07837	A. valvata(6x) hap1
Avh1c02p05g01445	Avh1c08p19g07835	A. valvata(6x) hap1
Avh1c02p05g01446	Avh1c08p19g07834	A. valvata(6x) hap1
Avh1c02p05g01448	Avh1c08p19g07833	A. valvata(6x) hap1
Avh1c02p05g01449	Avh1c08p19g07831	A. valvata(6x) hap1
Avh1c02p05g01450	Avh1c08p19g07830	A. valvata(6x) hap1
Avh1c02p05g01456	Avh1c08p19g07825	A. valvata(6x) hap1
Avh1c02p05g01457	Avh1c03p03g02326	A. valvata(6x) hap1
Avh1c02p05g01457	Avh1c24p12g24860	A. valvata(6x) hap1
Avh1c02p05g01458	Avh1c08p19g07821	A. valvata(6x) hap1
Avh1c02p05g01462	Avh1c08p19g07820	A. valvata(6x) hap1
Avh1c02p05g01462	Avh1c24p12g24863	A. valvata(6x) hap1
Avh1c02p05g01463	Avh1c03p03g02328	A. valvata(6x) hap1
Avh1c02p05g01465	Avh1c03p03g02329	A. valvata(6x) hap1
Avh1c02p05g01466	Avh1c03p03g02330	A. valvata(6x) hap1
Avh1c02p05g01467	Avh1c03p03g02331	A. valvata(6x) hap1
Avh1c02p05g01468	Avh1c03p03g02332	A. valvata(6x) hap1
Avh1c02p05g01469	Avh1c03p03g02362	A. valvata(6x) hap1
Avh1c02p05g01471	Avh1c03p03g02363	A. valvata(6x) hap1
Avh1c02p05g01472	Avh1c03p03g02364	A. valvata(6x) hap1
Avh1c02p05g01473	Avh1c03p03g02365	A. valvata(6x) hap1
Avh1c02p05g01474	Avh1c03p03g02366	A. valvata(6x) hap1
Avh1c02p05g01474	Avh1c08p18g07803	A. valvata(6x) hap1
Avh1c02p05g01475	Avh1c03p03g02367	A. valvata(6x) hap1
Avh1c02p05g01475	Avh1c08p18g07802	A. valvata(6x) hap1
Avh1c02p05g01476	Avh1c03p03g02368	A. valvata(6x) hap1
Avh1c02p05g01477	Avh1c03p04g02369	A. valvata(6x) hap1
Avh1c02p05g01478	Avh1c03p04g02370	A. valvata(6x) hap1
Avh1c02p05g01479	Avh1c03p04g02371	A. valvata(6x) hap1
Avh1c02p05g01482	Avh1c03p04g02372	A. valvata(6x) hap1
Avh1c02p05g01483	Avh1c03p04g02373	A. valvata(6x) hap1
Avh1c02p05g01487	Avh1c03p04g02374	A. valvata(6x) hap1
Avh1c02p05g01488	Avh1c03p04g02375	A. valvata(6x) hap1
Avh1c02p05g01490	Avh1c03p04g02376	A. valvata(6x) hap1
Avh1c02p05g01500	Avh1c03p04g02378	A. valvata(6x) hap1
Avh1c02p05g01501	Avh1c03p04g02379	A. valvata(6x) hap1
Avh1c02p05g01505	Avh1c03p04g02380	A. valvata(6x) hap1
Avh1c02p05g01506	Avh1c03p04g02382	A. valvata(6x) hap1
Avh1c02p05g01507	Avh1c03p04g02383	A. valvata(6x) hap1
Avh1c02p06g01510	Avh1c03p04g02384	A. valvata(6x) hap1
Avh1c02p06g01511	Avh1c03p04g02385	A. valvata(6x) hap1
Avh1c02p06g01529	Avh1c03p04g02390	A. valvata(6x) hap1
Avh1c02p06g01530	Avh1c03p04g02391	A. valvata(6x) hap1
Avh1c02p06g01531	Avh1c03p04g02392	A. valvata(6x) hap1
Avh1c02p06g01533	Avh1c03p04g02393	A. valvata(6x) hap1
Avh1c02p06g01534	Avh1c03p04g02394	A. valvata(6x) hap1
Avh1c02p06g01537	Avh1c03p04g02395	A. valvata(6x) hap1
Avh1c02p06g01538	Avh1c03p04g02396	A. valvata(6x) hap1
Avh1c02p06g01541	Avh1c03p04g02399	A. valvata(6x) hap1
Avh1c02p06g01543	Avh1c03p04g02404	A. valvata(6x) hap1
Avh1c02p06g01545	Avh1c22p06g22036	A. valvata(6x) hap1
Avh1c02p06g01546	Avh1c22p06g22037	A. valvata(6x) hap1
Avh1c02p06g01547	Avh1c22p06g22039	A. valvata(6x) hap1
Avh1c02p06g01550	Avh1c22p06g22041	A. valvata(6x) hap1
Avh1c02p06g01551	Avh1c22p06g22042	A. valvata(6x) hap1
Avh1c02p06g01552	Avh1c22p06g22045	A. valvata(6x) hap1
Avh1c02p06g01554	Avh1c22p06g22050	A. valvata(6x) hap1
Avh1c02p06g01556	Avh1c22p06g22051	A. valvata(6x) hap1
Avh1c02p06g01558	Avh1c22p06g22052	A. valvata(6x) hap1
Avh1c02p06g01559	Avh1c22p06g22053	A. valvata(6x) hap1
Avh1c02p06g01559	Avh1c28p10g28889	A. valvata(6x) hap1
Avh1c02p06g01560	Avh1c22p06g22054	A. valvata(6x) hap1
Avh1c02p06g01567	Avh1c22p06g22058	A. valvata(6x) hap1
Avh1c02p06g01568	Avh1c22p06g22059	A. valvata(6x) hap1
Avh1c02p06g01569	Avh1c22p06g22060	A. valvata(6x) hap1
Avh1c02p06g01570	Avh1c22p06g22061	A. valvata(6x) hap1
Avh1c02p07g01571	Avh1c22p06g22062	A. valvata(6x) hap1
Avh1c02p07g01572	Avh1c22p06g22064	A. valvata(6x) hap1
Avh1c02p07g01573	Avh1c22p06g22065	A. valvata(6x) hap1
Avh1c02p07g01574	Avh1c22p06g22066	A. valvata(6x) hap1
Avh1c02p07g01575	Avh1c22p06g22067	A. valvata(6x) hap1
Avh1c02p07g01576	Avh1c22p06g22068	A. valvata(6x) hap1
Avh1c02p07g01577	Avh1c22p06g22069	A. valvata(6x) hap1
Avh1c02p07g01578	Avh1c22p06g22073	A. valvata(6x) hap1
Avh1c02p07g01579	Avh1c22p06g22074	A. valvata(6x) hap1
Avh1c02p07g01580	Avh1c22p06g22075	A. valvata(6x) hap1
Avh1c02p07g01580	Avh1c28p10g28902	A. valvata(6x) hap1
Avh1c02p07g01581	Avh1c22p06g22076	A. valvata(6x) hap1
Avh1c02p07g01583	Avh1c22p06g22077	A. valvata(6x) hap1
Avh1c02p07g01584	Avh1c08p18g07773	A. valvata(6x) hap1
Avh1c02p07g01584	Avh1c22p06g22078	A. valvata(6x) hap1
Avh1c02p07g01587	Avh1c28p10g28911	A. valvata(6x) hap1
Avh1c02p07g01589	Avh1c22p06g22082	A. valvata(6x) hap1
Avh1c02p07g01596	Avh1c22p06g22083	A. valvata(6x) hap1
Avh1c02p07g01596	Avh1c28p10g28913	A. valvata(6x) hap1
Avh1c02p07g01597	Avh1c08p18g07776	A. valvata(6x) hap1
Avh1c02p07g01597	Avh1c22p06g22084	A. valvata(6x) hap1
Avh1c02p07g01598	Avh1c22p06g22087	A. valvata(6x) hap1
Avh1c02p07g01598	Avh1c28p10g28916	A. valvata(6x) hap1
Avh1c02p07g01599	Avh1c08p18g07778	A. valvata(6x) hap1
Avh1c02p07g01599	Avh1c22p06g22088	A. valvata(6x) hap1
Avh1c02p07g01600	Avh1c22p06g22089	A. valvata(6x) hap1
Avh1c02p07g01601	Avh1c08p18g07779	A. valvata(6x) hap1
Avh1c02p07g01601	Avh1c22p06g22090	A. valvata(6x) hap1
Avh1c02p07g01604	Avh1c08p18g07784	A. valvata(6x) hap1
Avh1c02p07g01607	Avh1c22p06g22091	A. valvata(6x) hap1
Avh1c02p07g01607	Avh1c28p11g28922	A. valvata(6x) hap1
Avh1c02p07g01609	Avh1c22p06g22092	A. valvata(6x) hap1
Avh1c02p07g01610	Avh1c08p18g07791	A. valvata(6x) hap1
Avh1c02p07g01611	Avh1c22p06g22095	A. valvata(6x) hap1
Avh1c02p07g01612	Avh1c08p18g07794	A. valvata(6x) hap1
Avh1c02p07g01612	Avh1c22p06g22096	A. valvata(6x) hap1
Avh1c02p07g01613	Avh1c22p06g22097	A. valvata(6x) hap1
Avh1c02p07g01614	Avh1c22p06g22098	A. valvata(6x) hap1
Avh1c02p07g01614	Avh1c24p05g24458	A. valvata(6x) hap1
Avh1c02p07g01616	Avh1c22p06g22099	A. valvata(6x) hap1
Avh1c02p07g01617	Avh1c22p06g22100	A. valvata(6x) hap1
Avh1c02p07g01618	Avh1c22p06g22104	A. valvata(6x) hap1
Avh1c02p07g01618	Avh1c24p05g24451	A. valvata(6x) hap1
Avh1c02p07g01619	Avh1c22p06g22105	A. valvata(6x) hap1
Avh1c02p07g01619	Avh1c24p05g24450	A. valvata(6x) hap1
Avh1c02p07g01620	Avh1c22p06g22106	A. valvata(6x) hap1
Avh1c02p07g01620	Avh1c24p05g24449	A. valvata(6x) hap1
Avh1c02p07g01621	Avh1c22p07g22110	A. valvata(6x) hap1
Avh1c02p07g01622	Avh1c22p07g22112	A. valvata(6x) hap1
Avh1c02p07g01622	Avh1c24p05g24439	A. valvata(6x) hap1
Avh1c02p07g01623	Avh1c22p07g22114	A. valvata(6x) hap1
Avh1c02p07g01623	Avh1c24p04g24437	A. valvata(6x) hap1
Avh1c02p07g01624	Avh1c22p07g22116	A. valvata(6x) hap1
Avh1c02p07g01626	Avh1c22p07g22120	A. valvata(6x) hap1
Avh1c02p07g01627	Avh1c22p07g22121	A. valvata(6x) hap1
Avh1c02p07g01627	Avh1c24p04g24431	A. valvata(6x) hap1
Avh1c02p07g01630	Avh1c22p07g22125	A. valvata(6x) hap1
Avh1c02p07g01631	Avh1c22p07g22127	A. valvata(6x) hap1
Avh1c02p08g01632	Avh1c22p07g22128	A. valvata(6x) hap1
Avh1c02p08g01633	Avh1c22p07g22130	A. valvata(6x) hap1
Avh1c02p08g01635	Avh1c22p07g22135	A. valvata(6x) hap1
Avh1c02p08g01641	Avh1c22p07g22137	A. valvata(6x) hap1
Avh1c02p08g01642	Avh1c22p07g22138	A. valvata(6x) hap1
Avh1c02p08g01643	Avh1c22p07g22139	A. valvata(6x) hap1
Avh1c02p08g01644	Avh1c22p07g22140	A. valvata(6x) hap1
Avh1c02p08g01645	Avh1c22p07g22142	A. valvata(6x) hap1
Avh1c02p08g01648	Avh1c22p07g22144	A. valvata(6x) hap1
Avh1c02p08g01650	Avh1c22p07g22147	A. valvata(6x) hap1
Avh1c02p08g01652	Avh1c22p07g22148	A. valvata(6x) hap1
Avh1c02p08g01654	Avh1c22p07g22150	A. valvata(6x) hap1
Avh1c02p08g01662	Avh1c22p07g22152	A. valvata(6x) hap1
Avh1c02p08g01664	Avh1c22p07g22153	A. valvata(6x) hap1
Avh1c02p08g01669	Avh1c22p07g22157	A. valvata(6x) hap1
Avh1c02p08g01670	Avh1c22p07g22161	A. valvata(6x) hap1
Avh1c02p08g01675	Avh1c24p11g24767	A. valvata(6x) hap1
Avh1c02p08g01679	Avh1c22p07g22163	A. valvata(6x) hap1
Avh1c02p09g01680	Avh1c22p07g22164	A. valvata(6x) hap1
Avh1c02p09g01680	Avh1c24p11g24759	A. valvata(6x) hap1
Avh1c02p09g01683	Avh1c22p07g22165	A. valvata(6x) hap1
Avh1c02p09g01686	Avh1c24p11g24755	A. valvata(6x) hap1
Avh1c02p09g01689	Avh1c22p07g22166	A. valvata(6x) hap1
Avh1c02p09g01691	Avh1c22p07g22167	A. valvata(6x) hap1
Avh1c02p09g01691	Avh1c24p11g24752	A. valvata(6x) hap1
Avh1c02p09g01693	Avh1c22p07g22168	A. valvata(6x) hap1
Avh1c02p09g01693	Avh1c24p11g24751	A. valvata(6x) hap1
Avh1c02p09g01694	Avh1c22p07g22169	A. valvata(6x) hap1
Avh1c02p09g01696	Avh1c22p08g22170	A. valvata(6x) hap1
Avh1c02p09g01698	Avh1c22p08g22174	A. valvata(6x) hap1
Avh1c02p09g01700	Avh1c22p08g22175	A. valvata(6x) hap1
Avh1c02p09g01701	Avh1c22p08g22177	A. valvata(6x) hap1
Avh1c02p09g01707	Avh1c22p08g22181	A. valvata(6x) hap1
Avh1c02p09g01710	Avh1c22p08g22192	A. valvata(6x) hap1
Avh1c02p09g01711	Avh1c22p08g22195	A. valvata(6x) hap1
Avh1c02p09g01712	Avh1c22p08g22196	A. valvata(6x) hap1
Avh1c02p09g01712	Avh1c24p11g24732	A. valvata(6x) hap1
Avh1c02p09g01717	Avh1c22p08g22203	A. valvata(6x) hap1
Avh1c02p09g01721	Avh1c22p08g22221	A. valvata(6x) hap1
Avh1c02p09g01725	Avh1c22p09g22232	A. valvata(6x) hap1
Avh1c02p10g01729	Avh1c22p09g22246	A. valvata(6x) hap1
Avh1c02p10g01730	Avh1c22p09g22247	A. valvata(6x) hap1
Avh1c02p10g01731	Avh1c22p09g22248	A. valvata(6x) hap1
Avh1c02p10g01737	Avh1c22p09g22252	A. valvata(6x) hap1
Avh1c02p10g01738	Avh1c03p13g02911	A. valvata(6x) hap1
Avh1c02p10g01746	Avh1c03p14g02937	A. valvata(6x) hap1
Avh1c02p10g01757	Avh1c03p14g02951	A. valvata(6x) hap1
Avh1c02p11g01772	Avh1c03p14g02964	A. valvata(6x) hap1
Avh1c02p11g01773	Avh1c03p14g02968	A. valvata(6x) hap1
Avh1c02p11g01777	Avh1c03p15g02972	A. valvata(6x) hap1
Avh1c02p11g01778	Avh1c03p15g02974	A. valvata(6x) hap1
Avh1c02p11g01780	Avh1c03p15g02976	A. valvata(6x) hap1
Avh1c02p11g01782	Avh1c03p15g02978	A. valvata(6x) hap1
Avh1c02p11g01783	Avh1c03p15g02979	A. valvata(6x) hap1
Avh1c02p12g01784	Avh1c03p15g02981	A. valvata(6x) hap1
Avh1c02p12g01785	Avh1c03p15g02988	A. valvata(6x) hap1
Avh1c02p12g01787	Avh1c03p15g02994	A. valvata(6x) hap1
Avh1c02p12g01788	Avh1c03p15g02995	A. valvata(6x) hap1
Avh1c02p12g01789	Avh1c03p15g02996	A. valvata(6x) hap1
Avh1c02p12g01790	Avh1c03p15g02997	A. valvata(6x) hap1
Avh1c02p12g01791	Avh1c03p15g02998	A. valvata(6x) hap1
Avh1c02p12g01792	Avh1c03p15g03001	A. valvata(6x) hap1
Avh1c02p12g01793	Avh1c03p15g03007	A. valvata(6x) hap1
Avh1c02p12g01794	Avh1c03p15g03012	A. valvata(6x) hap1
Avh1c02p12g01796	Avh1c03p15g03019	A. valvata(6x) hap1
Avh1c02p12g01800	Avh1c03p15g03022	A. valvata(6x) hap1
Avh1c02p12g01802	Avh1c03p15g03023	A. valvata(6x) hap1
Avh1c02p12g01803	Avh1c03p16g03024	A. valvata(6x) hap1
Avh1c02p12g01804	Avh1c03p16g03025	A. valvata(6x) hap1
Avh1c02p12g01807	Avh1c03p16g03027	A. valvata(6x) hap1
Avh1c02p12g01808	Avh1c03p16g03028	A. valvata(6x) hap1
Avh1c02p12g01809	Avh1c03p16g03030	A. valvata(6x) hap1
Avh1c02p12g01811	Avh1c03p16g03077	A. valvata(6x) hap1
Avh1c02p12g01812	Avh1c03p16g03079	A. valvata(6x) hap1
Avh1c02p12g01813	Avh1c03p16g03080	A. valvata(6x) hap1
Avh1c02p12g01814	Avh1c03p16g03081	A. valvata(6x) hap1
Avh1c02p12g01816	Avh1c03p16g03082	A. valvata(6x) hap1
Avh1c02p12g01816	Avh1c27p18g28074	A. valvata(6x) hap1
Avh1c02p12g01818	Avh1c03p16g03085	A. valvata(6x) hap1
Avh1c02p12g01820	Avh1c03p17g03091	A. valvata(6x) hap1
Avh1c02p12g01821	Avh1c03p17g03092	A. valvata(6x) hap1
Avh1c02p12g01821	Avh1c27p18g28078	A. valvata(6x) hap1
Avh1c02p12g01822	Avh1c03p17g03093	A. valvata(6x) hap1
Avh1c02p12g01823	Avh1c05p04g04098	A. valvata(6x) hap1
Avh1c02p12g01823	Avh1c27p18g28079	A. valvata(6x) hap1
Avh1c02p12g01825	Avh1c03p17g03094	A. valvata(6x) hap1
Avh1c02p12g01827	Avh1c03p17g03097	A. valvata(6x) hap1
Avh1c02p12g01828	Avh1c03p17g03098	A. valvata(6x) hap1
Avh1c02p12g01829	Avh1c03p17g03099	A. valvata(6x) hap1
Avh1c02p12g01829	Avh1c27p18g28088	A. valvata(6x) hap1
Avh1c02p12g01831	Avh1c03p17g03100	A. valvata(6x) hap1
Avh1c02p12g01831	Avh1c05p04g04114	A. valvata(6x) hap1
Avh1c02p12g01832	Avh1c03p17g03101	A. valvata(6x) hap1
Avh1c02p12g01832	Avh1c27p18g28091	A. valvata(6x) hap1
Avh1c02p12g01833	Avh1c03p17g03102	A. valvata(6x) hap1
Avh1c02p12g01834	Avh1c05p05g04125	A. valvata(6x) hap1
Avh1c02p12g01834	Avh1c27p18g28097	A. valvata(6x) hap1
Avh1c02p12g01836	Avh1c03p17g03103	A. valvata(6x) hap1
Avh1c02p13g01837	Avh1c05p05g04126	A. valvata(6x) hap1
Avh1c02p13g01837	Avh1c27p18g28098	A. valvata(6x) hap1
Avh1c02p13g01838	Avh1c03p17g03104	A. valvata(6x) hap1
Avh1c02p13g01838	Avh1c05p05g04128	A. valvata(6x) hap1
Avh1c02p13g01839	Avh1c03p17g03106	A. valvata(6x) hap1
Avh1c02p13g01839	Avh1c27p18g28105	A. valvata(6x) hap1
Avh1c02p13g01841	Avh1c03p17g03108	A. valvata(6x) hap1
Avh1c02p13g01842	Avh1c03p17g03109	A. valvata(6x) hap1
Avh1c02p13g01842	Avh1c05p05g04137	A. valvata(6x) hap1
Avh1c02p13g01843	Avh1c03p17g03110	A. valvata(6x) hap1
Avh1c02p13g01843	Avh1c05p05g04139	A. valvata(6x) hap1
Avh1c02p13g01845	Avh1c03p17g03111	A. valvata(6x) hap1
Avh1c02p13g01847	Avh1c03p17g03113	A. valvata(6x) hap1
Avh1c02p13g01847	Avh1c05p05g04146	A. valvata(6x) hap1
Avh1c02p13g01847	Avh1c27p19g28121	A. valvata(6x) hap1
Avh1c02p13g01849	Avh1c03p17g03116	A. valvata(6x) hap1
Avh1c02p13g01850	Avh1c03p17g03119	A. valvata(6x) hap1
Avh1c02p13g01851	Avh1c03p17g03120	A. valvata(6x) hap1
Avh1c02p13g01851	Avh1c05p05g04157	A. valvata(6x) hap1
Avh1c02p13g01853	Avh1c03p17g03121	A. valvata(6x) hap1
Avh1c02p13g01855	Avh1c03p17g03122	A. valvata(6x) hap1
Avh1c02p13g01856	Avh1c03p17g03123	A. valvata(6x) hap1
Avh1c02p13g01858	Avh1c03p17g03124	A. valvata(6x) hap1
Avh1c02p13g01860	Avh1c03p17g03126	A. valvata(6x) hap1
Avh1c02p13g01861	Avh1c03p17g03127	A. valvata(6x) hap1
Avh1c02p13g01861	Avh1c27p19g28133	A. valvata(6x) hap1
Avh1c02p13g01862	Avh1c03p17g03128	A. valvata(6x) hap1
Avh1c02p13g01863	Avh1c03p17g03129	A. valvata(6x) hap1
Avh1c02p13g01864	Avh1c03p17g03131	A. valvata(6x) hap1
Avh1c02p13g01864	Avh1c27p19g28141	A. valvata(6x) hap1
Avh1c02p13g01865	Avh1c05p05g04166	A. valvata(6x) hap1
Avh1c02p13g01866	Avh1c27p19g28144	A. valvata(6x) hap1
Avh1c02p13g01867	Avh1c03p17g03133	A. valvata(6x) hap1
Avh1c02p13g01867	Avh1c27p19g28147	A. valvata(6x) hap1
Avh1c02p13g01870	Avh1c05p05g04167	A. valvata(6x) hap1
Avh1c02p13g01870	Avh1c27p19g28156	A. valvata(6x) hap1
Avh1c02p13g01871	Avh1c05p05g04168	A. valvata(6x) hap1
Avh1c02p13g01871	Avh1c27p19g28157	A. valvata(6x) hap1
Avh1c02p13g01873	Avh1c03p17g03154	A. valvata(6x) hap1
Avh1c02p13g01874	Avh1c03p17g03153	A. valvata(6x) hap1
Avh1c02p13g01875	Avh1c03p17g03152	A. valvata(6x) hap1
Avh1c02p13g01876	Avh1c03p17g03150	A. valvata(6x) hap1
Avh1c02p13g01876	Avh1c27p19g28161	A. valvata(6x) hap1
Avh1c02p13g01878	Avh1c03p17g03149	A. valvata(6x) hap1
Avh1c02p13g01878	Avh1c05p05g04174	A. valvata(6x) hap1
Avh1c02p13g01879	Avh1c03p17g03148	A. valvata(6x) hap1
Avh1c02p13g01880	Avh1c03p17g03147	A. valvata(6x) hap1
Avh1c02p13g01883	Avh1c03p17g03144	A. valvata(6x) hap1
Avh1c02p13g01884	Avh1c03p17g03142	A. valvata(6x) hap1
Avh1c02p13g01886	Avh1c03p17g03141	A. valvata(6x) hap1
Avh1c02p13g01887	Avh1c03p17g03140	A. valvata(6x) hap1
Avh1c02p13g01889	Avh1c03p17g03139	A. valvata(6x) hap1
Avh1c02p13g01890	Avh1c03p17g03138	A. valvata(6x) hap1
Avh1c02p13g01891	Avh1c03p17g03136	A. valvata(6x) hap1
Avh1c02p13g01891	Avh1c05p05g04179	A. valvata(6x) hap1
Avh1c02p13g01892	Avh1c03p17g03135	A. valvata(6x) hap1
Avh1c02p13g01892	Avh1c27p19g28171	A. valvata(6x) hap1
Avh1c02p13g01897	Avh1c03p17g03155	A. valvata(6x) hap1
Avh1c02p13g01897	Avh1c05p06g04190	A. valvata(6x) hap1
Avh1c02p13g01897	Avh1c27p19g28181	A. valvata(6x) hap1
Avh1c02p13g01898	Avh1c03p17g03156	A. valvata(6x) hap1
Avh1c02p13g01899	Avh1c03p17g03157	A. valvata(6x) hap1
Avh1c02p13g01899	Avh1c05p06g04194	A. valvata(6x) hap1
Avh1c02p13g01899	Avh1c27p19g28187	A. valvata(6x) hap1
Avh1c02p13g01900	Avh1c03p17g03158	A. valvata(6x) hap1
Avh1c02p13g01901	Avh1c03p17g03159	A. valvata(6x) hap1
Avh1c02p13g01904	Avh1c03p18g03162	A. valvata(6x) hap1
Avh1c02p14g01906	Avh1c03p18g03163	A. valvata(6x) hap1
Avh1c02p14g01906	Avh1c05p06g04200	A. valvata(6x) hap1
Avh1c02p14g01906	Avh1c27p19g28194	A. valvata(6x) hap1
Avh1c02p14g01907	Avh1c03p18g03166	A. valvata(6x) hap1
Avh1c02p14g01910	Avh1c03p18g03171	A. valvata(6x) hap1
Avh1c02p14g01914	Avh1c05p06g04206	A. valvata(6x) hap1
Avh1c02p14g01914	Avh1c27p19g28202	A. valvata(6x) hap1
Avh1c02p14g01919	Avh1c05p06g04211	A. valvata(6x) hap1
Avh1c02p14g01919	Avh1c27p20g28210	A. valvata(6x) hap1
Avh1c02p14g01921	Avh1c05p06g04219	A. valvata(6x) hap1
Avh1c02p14g01921	Avh1c27p20g28215	A. valvata(6x) hap1
Avh1c02p14g01922	Avh1c03p13g02877	A. valvata(6x) hap1
Avh1c02p14g01923	Avh1c03p13g02876	A. valvata(6x) hap1
Avh1c02p14g01932	Avh1c03p13g02872	A. valvata(6x) hap1
Avh1c02p14g01934	Avh1c27p20g28224	A. valvata(6x) hap1
Avh1c02p14g01935	Avh1c27p20g28227	A. valvata(6x) hap1
Avh1c02p14g01938	Avh1c05p06g04235	A. valvata(6x) hap1
Avh1c02p14g01938	Avh1c27p20g28232	A. valvata(6x) hap1
Avh1c02p14g01941	Avh1c03p12g02871	A. valvata(6x) hap1
Avh1c02p14g01943	Avh1c03p12g02870	A. valvata(6x) hap1
Avh1c02p14g01944	Avh1c03p12g02869	A. valvata(6x) hap1
Avh1c02p14g01944	Avh1c05p06g04240	A. valvata(6x) hap1
Avh1c02p14g01946	Avh1c05p06g04243	A. valvata(6x) hap1
Avh1c02p14g01947	Avh1c05p06g04244	A. valvata(6x) hap1
Avh1c02p14g01947	Avh1c27p20g28238	A. valvata(6x) hap1
Avh1c02p14g01950	Avh1c05p06g04247	A. valvata(6x) hap1
Avh1c02p14g01950	Avh1c27p20g28241	A. valvata(6x) hap1
Avh1c02p14g01960	Avh1c03p12g02868	A. valvata(6x) hap1
Avh1c02p14g01960	Avh1c05p06g04253	A. valvata(6x) hap1
Avh1c02p14g01960	Avh1c27p20g28246	A. valvata(6x) hap1
Avh1c02p14g01961	Avh1c03p12g02867	A. valvata(6x) hap1
Avh1c02p14g01965	Avh1c05p07g04256	A. valvata(6x) hap1
Avh1c02p14g01968	Avh1c03p12g02866	A. valvata(6x) hap1
Avh1c02p14g01971	Avh1c05p07g04259	A. valvata(6x) hap1
Avh1c02p14g01971	Avh1c27p20g28252	A. valvata(6x) hap1
Avh1c02p14g01973	Avh1c05p07g04260	A. valvata(6x) hap1
Avh1c02p14g01973	Avh1c27p20g28253	A. valvata(6x) hap1
Avh1c02p14g01977	Avh1c05p07g04268	A. valvata(6x) hap1
Avh1c02p14g01977	Avh1c27p20g28255	A. valvata(6x) hap1
Avh1c02p14g01978	Avh1c05p07g04273	A. valvata(6x) hap1
Avh1c02p14g01978	Avh1c27p20g28259	A. valvata(6x) hap1
Avh1c02p14g01980	Avh1c27p20g28265	A. valvata(6x) hap1
Avh1c02p14g01981	Avh1c03p12g02855	A. valvata(6x) hap1
Avh1c02p14g01982	Avh1c03p12g02848	A. valvata(6x) hap1
Avh1c02p14g01984	Avh1c05p07g04285	A. valvata(6x) hap1
Avh1c02p14g01984	Avh1c27p20g28277	A. valvata(6x) hap1
Avh1c02p15g01989	Avh1c05p07g04292	A. valvata(6x) hap1
Avh1c02p15g01989	Avh1c27p20g28283	A. valvata(6x) hap1
Avh1c02p15g01992	Avh1c05p07g04299	A. valvata(6x) hap1
Avh1c02p15g01993	Avh1c27p21g28292	A. valvata(6x) hap1
Avh1c02p15g01995	Avh1c05p07g04301	A. valvata(6x) hap1
Avh1c02p15g01995	Avh1c27p21g28294	A. valvata(6x) hap1
Avh1c02p15g01996	Avh1c05p07g04303	A. valvata(6x) hap1
Avh1c02p15g01996	Avh1c27p21g28296	A. valvata(6x) hap1
Avh1c02p15g01997	Avh1c05p07g04305	A. valvata(6x) hap1
Avh1c02p15g01997	Avh1c27p21g28297	A. valvata(6x) hap1
Avh1c02p15g01998	Avh1c05p07g04309	A. valvata(6x) hap1
Avh1c02p15g01998	Avh1c27p21g28299	A. valvata(6x) hap1
Avh1c02p15g01999	Avh1c05p07g04316	A. valvata(6x) hap1
Avh1c02p15g01999	Avh1c27p21g28304	A. valvata(6x) hap1
Avh1c02p15g02005	Avh1c05p08g04328	A. valvata(6x) hap1
Avh1c02p15g02005	Avh1c27p21g28314	A. valvata(6x) hap1
Avh1c02p15g02006	Avh1c27p21g28315	A. valvata(6x) hap1
Avh1c02p15g02012	Avh1c05p08g04331	A. valvata(6x) hap1
Avh1c02p15g02012	Avh1c27p21g28327	A. valvata(6x) hap1
Avh1c02p15g02013	Avh1c05p08g04335	A. valvata(6x) hap1
Avh1c02p15g02017	Avh1c05p08g04341	A. valvata(6x) hap1
Avh1c02p15g02017	Avh1c27p21g28332	A. valvata(6x) hap1
Avh1c02p15g02019	Avh1c27p21g28337	A. valvata(6x) hap1
Avh1c02p15g02020	Avh1c03p19g03278	A. valvata(6x) hap1
Avh1c02p15g02020	Avh1c05p08g04345	A. valvata(6x) hap1
Avh1c02p15g02020	Avh1c27p21g28340	A. valvata(6x) hap1
Avh1c02p15g02021	Avh1c03p19g03279	A. valvata(6x) hap1
Avh1c02p15g02022	Avh1c03p19g03280	A. valvata(6x) hap1
Avh1c02p15g02023	Avh1c05p08g04348	A. valvata(6x) hap1
Avh1c02p15g02024	Avh1c03p19g03281	A. valvata(6x) hap1
Avh1c02p15g02026	Avh1c03p19g03285	A. valvata(6x) hap1
Avh1c02p15g02027	Avh1c03p19g03286	A. valvata(6x) hap1
Avh1c02p15g02029	Avh1c03p20g03290	A. valvata(6x) hap1
Avh1c02p15g02033	Avh1c03p20g03291	A. valvata(6x) hap1
Avh1c02p15g02034	Avh1c27p21g28351	A. valvata(6x) hap1
Avh1c02p15g02035	Avh1c03p20g03292	A. valvata(6x) hap1
Avh1c02p15g02038	Avh1c03p20g03293	A. valvata(6x) hap1
Avh1c02p15g02040	Avh1c03p20g03294	A. valvata(6x) hap1
Avh1c02p15g02041	Avh1c03p20g03295	A. valvata(6x) hap1
Avh1c02p15g02044	Avh1c03p20g03296	A. valvata(6x) hap1
Avh1c02p15g02045	Avh1c03p20g03298	A. valvata(6x) hap1
Avh1c02p15g02046	Avh1c03p20g03299	A. valvata(6x) hap1
Avh1c02p15g02047	Avh1c03p20g03300	A. valvata(6x) hap1
Avh1c02p15g02049	Avh1c03p20g03301	A. valvata(6x) hap1
Avh1c02p15g02051	Avh1c03p20g03302	A. valvata(6x) hap1
Avh1c02p16g02057	Avh1c03p20g03313	A. valvata(6x) hap1
Avh1c03p00g02070	Avh1c03p06g02547	A. valvata(6x) hap1
Avh1c03p00g02071	Avh1c03p06g02548	A. valvata(6x) hap1
Avh1c03p00g02088	Avh1c03p06g02558	A. valvata(6x) hap1
Avh1c03p00g02091	Avh1c03p06g02566	A. valvata(6x) hap1
Avh1c03p00g02092	Avh1c03p06g02569	A. valvata(6x) hap1
Avh1c03p00g02096	Avh1c03p06g02592	A. valvata(6x) hap1
Avh1c03p00g02105	Avh1c24p13g24961	A. valvata(6x) hap1
Avh1c03p00g02106	Avh1c24p13g24952	A. valvata(6x) hap1
Avh1c03p00g02107	Avh1c24p13g24950	A. valvata(6x) hap1
Avh1c03p01g02108	Avh1c24p13g24945	A. valvata(6x) hap1
Avh1c03p01g02111	Avh1c24p13g24944	A. valvata(6x) hap1
Avh1c03p01g02114	Avh1c24p13g24933	A. valvata(6x) hap1
Avh1c03p01g02115	Avh1c24p13g24930	A. valvata(6x) hap1
Avh1c03p01g02116	Avh1c24p13g24915	A. valvata(6x) hap1
Avh1c03p01g02117	Avh1c24p13g24913	A. valvata(6x) hap1
Avh1c03p01g02118	Avh1c03p07g02634	A. valvata(6x) hap1
Avh1c03p01g02118	Avh1c24p13g24911	A. valvata(6x) hap1
Avh1c03p01g02119	Avh1c24p13g24907	A. valvata(6x) hap1
Avh1c03p01g02123	Avh1c03p07g02648	A. valvata(6x) hap1
Avh1c03p01g02127	Avh1c03p07g02649	A. valvata(6x) hap1
Avh1c03p01g02127	Avh1c24p13g24900	A. valvata(6x) hap1
Avh1c03p01g02129	Avh1c03p07g02650	A. valvata(6x) hap1
Avh1c03p01g02132	Avh1c03p07g02655	A. valvata(6x) hap1
Avh1c03p01g02135	Avh1c24p13g24893	A. valvata(6x) hap1
Avh1c03p01g02139	Avh1c24p13g24892	A. valvata(6x) hap1
Avh1c03p01g02141	Avh1c03p07g02660	A. valvata(6x) hap1
Avh1c03p01g02141	Avh1c24p13g24886	A. valvata(6x) hap1
Avh1c03p01g02144	Avh1c03p07g02666	A. valvata(6x) hap1
Avh1c03p01g02144	Avh1c24p13g24883	A. valvata(6x) hap1
Avh1c03p01g02147	Avh1c03p07g02671	A. valvata(6x) hap1
Avh1c03p01g02149	Avh1c03p07g02673	A. valvata(6x) hap1
Avh1c03p01g02150	Avh1c24p12g24875	A. valvata(6x) hap1
Avh1c03p01g02151	Avh1c24p12g24873	A. valvata(6x) hap1
Avh1c03p01g02152	Avh1c24p12g24872	A. valvata(6x) hap1
Avh1c03p01g02153	Avh1c03p07g02676	A. valvata(6x) hap1
Avh1c03p01g02153	Avh1c24p12g24871	A. valvata(6x) hap1
Avh1c03p01g02154	Avh1c03p08g02679	A. valvata(6x) hap1
Avh1c03p01g02159	Avh1c03p08g02683	A. valvata(6x) hap1
Avh1c03p01g02159	Avh1c24p12g24863	A. valvata(6x) hap1
Avh1c03p01g02162	Avh1c24p12g24858	A. valvata(6x) hap1
Avh1c03p01g02163	Avh1c03p08g02691	A. valvata(6x) hap1
Avh1c03p01g02163	Avh1c24p12g24857	A. valvata(6x) hap1
Avh1c03p01g02169	Avh1c24p12g24850	A. valvata(6x) hap1
Avh1c03p01g02170	Avh1c03p08g02698	A. valvata(6x) hap1
Avh1c03p01g02172	Avh1c03p08g02704	A. valvata(6x) hap1
Avh1c03p01g02172	Avh1c24p12g24848	A. valvata(6x) hap1
Avh1c03p01g02173	Avh1c03p08g02709	A. valvata(6x) hap1
Avh1c03p01g02179	Avh1c24p12g24837	A. valvata(6x) hap1
Avh1c03p01g02185	Avh1c03p08g02716	A. valvata(6x) hap1
Avh1c03p01g02186	Avh1c03p08g02717	A. valvata(6x) hap1
Avh1c03p01g02186	Avh1c24p12g24834	A. valvata(6x) hap1
Avh1c03p01g02188	Avh1c03p08g02719	A. valvata(6x) hap1
Avh1c03p01g02188	Avh1c24p12g24832	A. valvata(6x) hap1
Avh1c03p01g02191	Avh1c24p12g24831	A. valvata(6x) hap1
Avh1c03p01g02197	Avh1c03p08g02727	A. valvata(6x) hap1
Avh1c03p01g02197	Avh1c24p12g24819	A. valvata(6x) hap1
Avh1c03p01g02198	Avh1c03p08g02728	A. valvata(6x) hap1
Avh1c03p01g02198	Avh1c24p12g24818	A. valvata(6x) hap1
Avh1c03p01g02199	Avh1c03p08g02730	A. valvata(6x) hap1
Avh1c03p01g02199	Avh1c24p12g24815	A. valvata(6x) hap1
Avh1c03p01g02202	Avh1c03p09g02747	A. valvata(6x) hap1
Avh1c03p01g02202	Avh1c24p12g24805	A. valvata(6x) hap1
Avh1c03p02g02204	Avh1c03p09g02752	A. valvata(6x) hap1
Avh1c03p02g02204	Avh1c24p11g24798	A. valvata(6x) hap1
Avh1c03p02g02208	Avh1c03p09g02761	A. valvata(6x) hap1
Avh1c03p02g02208	Avh1c24p11g24793	A. valvata(6x) hap1
Avh1c03p02g02209	Avh1c24p11g24791	A. valvata(6x) hap1
Avh1c03p02g02210	Avh1c24p11g24790	A. valvata(6x) hap1
Avh1c03p02g02213	Avh1c24p11g24787	A. valvata(6x) hap1
Avh1c03p02g02215	Avh1c24p11g24784	A. valvata(6x) hap1
Avh1c03p02g02216	Avh1c24p11g24782	A. valvata(6x) hap1
Avh1c03p02g02217	Avh1c03p09g02766	A. valvata(6x) hap1
Avh1c03p02g02217	Avh1c24p11g24778	A. valvata(6x) hap1
Avh1c03p02g02223	Avh1c24p11g24768	A. valvata(6x) hap1
Avh1c03p02g02224	Avh1c24p11g24765	A. valvata(6x) hap1
Avh1c03p02g02225	Avh1c03p10g02823	A. valvata(6x) hap1
Avh1c03p02g02225	Avh1c24p11g24761	A. valvata(6x) hap1
Avh1c03p02g02226	Avh1c24p11g24750	A. valvata(6x) hap1
Avh1c03p02g02234	Avh1c03p10g02806	A. valvata(6x) hap1
Avh1c03p02g02234	Avh1c24p11g24739	A. valvata(6x) hap1
Avh1c03p02g02235	Avh1c24p11g24738	A. valvata(6x) hap1
Avh1c03p02g02237	Avh1c03p10g02802	A. valvata(6x) hap1
Avh1c03p02g02237	Avh1c24p11g24736	A. valvata(6x) hap1
Avh1c03p02g02242	Avh1c03p10g02799	A. valvata(6x) hap1
Avh1c03p02g02244	Avh1c03p09g02796	A. valvata(6x) hap1
Avh1c03p02g02244	Avh1c24p11g24721	A. valvata(6x) hap1
Avh1c03p02g02247	Avh1c03p09g02787	A. valvata(6x) hap1
Avh1c03p02g02247	Avh1c24p10g24713	A. valvata(6x) hap1
Avh1c03p02g02250	Avh1c03p09g02781	A. valvata(6x) hap1
Avh1c03p02g02250	Avh1c24p10g24707	A. valvata(6x) hap1
Avh1c03p02g02254	Avh1c03p09g02777	A. valvata(6x) hap1
Avh1c03p02g02255	Avh1c03p09g02775	A. valvata(6x) hap1
Avh1c03p02g02255	Avh1c24p10g24701	A. valvata(6x) hap1
Avh1c03p02g02257	Avh1c03p09g02772	A. valvata(6x) hap1
Avh1c03p02g02257	Avh1c24p10g24700	A. valvata(6x) hap1
Avh1c03p02g02258	Avh1c24p10g24699	A. valvata(6x) hap1
Avh1c03p02g02263	Avh1c24p10g24679	A. valvata(6x) hap1
Avh1c03p02g02273	Avh1c15p07g14611	A. valvata(6x) hap1
Avh1c03p02g02277	Avh1c15p07g14607	A. valvata(6x) hap1
Avh1c03p02g02279	Avh1c15p07g14606	A. valvata(6x) hap1
Avh1c03p02g02279	Avh1c24p11g24771	A. valvata(6x) hap1
Avh1c03p02g02281	Avh1c08p20g07898	A. valvata(6x) hap1
Avh1c03p02g02283	Avh1c03p09g02766	A. valvata(6x) hap1
Avh1c03p02g02283	Avh1c13p09g12378	A. valvata(6x) hap1
Avh1c03p02g02283	Avh1c15p07g14605	A. valvata(6x) hap1
Avh1c03p02g02284	Avh1c15p07g14603	A. valvata(6x) hap1
Avh1c03p02g02287	Avh1c24p11g24781	A. valvata(6x) hap1
Avh1c03p03g02288	Avh1c13p09g12380	A. valvata(6x) hap1
Avh1c03p03g02290	Avh1c13p09g12382	A. valvata(6x) hap1
Avh1c03p03g02292	Avh1c08p20g07895	A. valvata(6x) hap1
Avh1c03p03g02292	Avh1c15p07g14601	A. valvata(6x) hap1
Avh1c03p03g02293	Avh1c08p20g07893	A. valvata(6x) hap1
Avh1c03p03g02296	Avh1c13p09g12384	A. valvata(6x) hap1
Avh1c03p03g02298	Avh1c08p20g07892	A. valvata(6x) hap1
Avh1c03p03g02298	Avh1c15p07g14599	A. valvata(6x) hap1
Avh1c03p03g02300	Avh1c24p11g24788	A. valvata(6x) hap1
Avh1c03p03g02304	Avh1c24p11g24791	A. valvata(6x) hap1
Avh1c03p03g02305	Avh1c13p09g12387	A. valvata(6x) hap1
Avh1c03p03g02310	Avh1c08p20g07886	A. valvata(6x) hap1
Avh1c03p03g02310	Avh1c15p07g14592	A. valvata(6x) hap1
Avh1c03p03g02315	Avh1c08p20g07883	A. valvata(6x) hap1
Avh1c03p03g02315	Avh1c13p09g12390	A. valvata(6x) hap1
Avh1c03p03g02315	Avh1c15p07g14590	A. valvata(6x) hap1
Avh1c03p03g02315	Avh1c24p11g24796	A. valvata(6x) hap1
Avh1c03p03g02317	Avh1c24p12g24803	A. valvata(6x) hap1
Avh1c03p03g02318	Avh1c08p20g07882	A. valvata(6x) hap1
Avh1c03p03g02318	Avh1c15p07g14589	A. valvata(6x) hap1
Avh1c03p03g02321	Avh1c08p19g07876	A. valvata(6x) hap1
Avh1c03p03g02321	Avh1c15p06g14586	A. valvata(6x) hap1
Avh1c03p03g02329	Avh1c08p19g07819	A. valvata(6x) hap1
Avh1c03p03g02331	Avh1c15p03g14304	A. valvata(6x) hap1
Avh1c03p03g02333	Avh1c08p19g07817	A. valvata(6x) hap1
Avh1c03p03g02333	Avh1c15p03g14308	A. valvata(6x) hap1
Avh1c03p03g02335	Avh1c15p03g14309	A. valvata(6x) hap1
Avh1c03p03g02336	Avh1c08p19g07816	A. valvata(6x) hap1
Avh1c03p03g02336	Avh1c15p03g14310	A. valvata(6x) hap1
Avh1c03p03g02343	Avh1c08p19g07814	A. valvata(6x) hap1
Avh1c03p03g02351	Avh1c08p19g07810	A. valvata(6x) hap1
Avh1c03p03g02353	Avh1c08p19g07806	A. valvata(6x) hap1
Avh1c03p03g02359	Avh1c15p03g14328	A. valvata(6x) hap1
Avh1c03p03g02361	Avh1c08p18g07805	A. valvata(6x) hap1
Avh1c03p03g02361	Avh1c15p03g14330	A. valvata(6x) hap1
Avh1c03p03g02366	Avh1c08p18g07803	A. valvata(6x) hap1
Avh1c03p03g02367	Avh1c08p18g07802	A. valvata(6x) hap1
Avh1c03p04g02370	Avh1c15p03g14335	A. valvata(6x) hap1
Avh1c03p04g02407	Avh1c18p05g17613	A. valvata(6x) hap1
Avh1c03p04g02408	Avh1c18p05g17614	A. valvata(6x) hap1
Avh1c03p04g02409	Avh1c18p05g17615	A. valvata(6x) hap1
Avh1c03p04g02410	Avh1c18p06g17616	A. valvata(6x) hap1
Avh1c03p04g02411	Avh1c18p06g17620	A. valvata(6x) hap1
Avh1c03p04g02415	Avh1c18p06g17621	A. valvata(6x) hap1
Avh1c03p04g02417	Avh1c18p06g17623	A. valvata(6x) hap1
Avh1c03p04g02418	Avh1c18p06g17624	A. valvata(6x) hap1
Avh1c03p04g02422	Avh1c18p06g17628	A. valvata(6x) hap1
Avh1c03p04g02423	Avh1c18p06g17629	A. valvata(6x) hap1
Avh1c03p04g02424	Avh1c18p06g17630	A. valvata(6x) hap1
Avh1c03p04g02428	Avh1c18p06g17633	A. valvata(6x) hap1
Avh1c03p04g02430	Avh1c18p06g17635	A. valvata(6x) hap1
Avh1c03p04g02432	Avh1c18p06g17636	A. valvata(6x) hap1
Avh1c03p04g02435	Avh1c18p07g17727	A. valvata(6x) hap1
Avh1c03p04g02436	Avh1c18p07g17728	A. valvata(6x) hap1
Avh1c03p04g02437	Avh1c18p07g17729	A. valvata(6x) hap1
Avh1c03p04g02438	Avh1c18p07g17731	A. valvata(6x) hap1
Avh1c03p04g02440	Avh1c18p07g17734	A. valvata(6x) hap1
Avh1c03p04g02441	Avh1c18p07g17735	A. valvata(6x) hap1
Avh1c03p04g02442	Avh1c18p07g17736	A. valvata(6x) hap1
Avh1c03p04g02443	Avh1c18p07g17739	A. valvata(6x) hap1
Avh1c03p05g02446	Avh1c18p07g17740	A. valvata(6x) hap1
Avh1c03p05g02448	Avh1c18p07g17741	A. valvata(6x) hap1
Avh1c03p05g02449	Avh1c18p07g17742	A. valvata(6x) hap1
Avh1c03p05g02450	Avh1c18p07g17743	A. valvata(6x) hap1
Avh1c03p05g02451	Avh1c18p07g17744	A. valvata(6x) hap1
Avh1c03p05g02452	Avh1c18p07g17746	A. valvata(6x) hap1
Avh1c03p05g02454	Avh1c18p07g17747	A. valvata(6x) hap1
Avh1c03p05g02457	Avh1c18p07g17748	A. valvata(6x) hap1
Avh1c03p05g02458	Avh1c18p07g17749	A. valvata(6x) hap1
Avh1c03p05g02459	Avh1c18p07g17750	A. valvata(6x) hap1
Avh1c03p05g02460	Avh1c18p07g17751	A. valvata(6x) hap1
Avh1c03p05g02461	Avh1c18p07g17752	A. valvata(6x) hap1
Avh1c03p05g02462	Avh1c18p07g17753	A. valvata(6x) hap1
Avh1c03p05g02463	Avh1c18p07g17755	A. valvata(6x) hap1
Avh1c03p05g02465	Avh1c18p08g17777	A. valvata(6x) hap1
Avh1c03p05g02467	Avh1c18p08g17778	A. valvata(6x) hap1
Avh1c03p05g02469	Avh1c18p08g17780	A. valvata(6x) hap1
Avh1c03p05g02470	Avh1c18p08g17781	A. valvata(6x) hap1
Avh1c03p05g02471	Avh1c18p08g17782	A. valvata(6x) hap1
Avh1c03p05g02472	Avh1c18p08g17783	A. valvata(6x) hap1
Avh1c03p05g02474	Avh1c18p08g17784	A. valvata(6x) hap1
Avh1c03p05g02475	Avh1c18p08g17785	A. valvata(6x) hap1
Avh1c03p05g02477	Avh1c18p08g17788	A. valvata(6x) hap1
Avh1c03p05g02479	Avh1c08p07g07299	A. valvata(6x) hap1
Avh1c03p05g02479	Avh1c18p08g17789	A. valvata(6x) hap1
Avh1c03p05g02480	Avh1c18p08g17791	A. valvata(6x) hap1
Avh1c03p05g02481	Avh1c18p08g17792	A. valvata(6x) hap1
Avh1c03p05g02482	Avh1c18p08g17793	A. valvata(6x) hap1
Avh1c03p05g02484	Avh1c18p08g17796	A. valvata(6x) hap1
Avh1c03p05g02485	Avh1c18p08g17797	A. valvata(6x) hap1
Avh1c03p05g02486	Avh1c18p08g17798	A. valvata(6x) hap1
Avh1c03p05g02487	Avh1c18p08g17799	A. valvata(6x) hap1
Avh1c03p05g02489	Avh1c18p08g17800	A. valvata(6x) hap1
Avh1c03p05g02490	Avh1c18p08g17801	A. valvata(6x) hap1
Avh1c03p05g02491	Avh1c18p08g17802	A. valvata(6x) hap1
Avh1c03p05g02493	Avh1c08p07g07305	A. valvata(6x) hap1
Avh1c03p05g02493	Avh1c18p08g17803	A. valvata(6x) hap1
Avh1c03p05g02498	Avh1c08p07g07309	A. valvata(6x) hap1
Avh1c03p05g02498	Avh1c18p08g17808	A. valvata(6x) hap1
Avh1c03p05g02499	Avh1c18p08g17809	A. valvata(6x) hap1
Avh1c03p05g02501	Avh1c18p08g17810	A. valvata(6x) hap1
Avh1c03p05g02502	Avh1c08p07g07313	A. valvata(6x) hap1
Avh1c03p05g02503	Avh1c18p08g17811	A. valvata(6x) hap1
Avh1c03p05g02506	Avh1c18p08g17812	A. valvata(6x) hap1
Avh1c03p05g02508	Avh1c18p08g17813	A. valvata(6x) hap1
Avh1c03p05g02511	Avh1c18p08g17814	A. valvata(6x) hap1
Avh1c03p05g02512	Avh1c18p08g17815	A. valvata(6x) hap1
Avh1c03p05g02513	Avh1c08p08g07330	A. valvata(6x) hap1
Avh1c03p05g02513	Avh1c18p08g17816	A. valvata(6x) hap1
Avh1c03p05g02514	Avh1c18p08g17818	A. valvata(6x) hap1
Avh1c03p05g02516	Avh1c14p12g13889	A. valvata(6x) hap1
Avh1c03p05g02516	Avh1c18p08g17819	A. valvata(6x) hap1
Avh1c03p05g02518	Avh1c14p12g13887	A. valvata(6x) hap1
Avh1c03p05g02518	Avh1c18p08g17820	A. valvata(6x) hap1
Avh1c03p05g02519	Avh1c18p08g17822	A. valvata(6x) hap1
Avh1c03p05g02520	Avh1c18p08g17823	A. valvata(6x) hap1
Avh1c03p05g02521	Avh1c18p08g17824	A. valvata(6x) hap1
Avh1c03p05g02522	Avh1c08p08g07335	A. valvata(6x) hap1
Avh1c03p05g02523	Avh1c14p12g13874	A. valvata(6x) hap1
Avh1c03p05g02523	Avh1c18p08g17825	A. valvata(6x) hap1
Avh1c03p05g02524	Avh1c18p08g17826	A. valvata(6x) hap1
Avh1c03p05g02526	Avh1c18p08g17827	A. valvata(6x) hap1
Avh1c03p05g02527	Avh1c18p08g17828	A. valvata(6x) hap1
Avh1c03p05g02529	Avh1c18p08g17829	A. valvata(6x) hap1
Avh1c03p05g02531	Avh1c14p12g13869	A. valvata(6x) hap1
Avh1c03p05g02532	Avh1c18p08g17830	A. valvata(6x) hap1
Avh1c03p05g02534	Avh1c18p09g17837	A. valvata(6x) hap1
Avh1c03p05g02536	Avh1c18p09g17840	A. valvata(6x) hap1
Avh1c03p05g02537	Avh1c18p09g17841	A. valvata(6x) hap1
Avh1c03p05g02538	Avh1c14p12g13861	A. valvata(6x) hap1
Avh1c03p05g02538	Avh1c18p09g17842	A. valvata(6x) hap1
Avh1c03p06g02540	Avh1c18p09g17843	A. valvata(6x) hap1
Avh1c03p06g02541	Avh1c18p09g17844	A. valvata(6x) hap1
Avh1c03p06g02542	Avh1c18p09g17846	A. valvata(6x) hap1
Avh1c03p06g02543	Avh1c14p12g13857	A. valvata(6x) hap1
Avh1c03p06g02543	Avh1c18p09g17848	A. valvata(6x) hap1
Avh1c03p06g02544	Avh1c08p08g07360	A. valvata(6x) hap1
Avh1c03p06g02544	Avh1c18p09g17849	A. valvata(6x) hap1
Avh1c03p06g02545	Avh1c18p09g17850	A. valvata(6x) hap1
Avh1c03p06g02546	Avh1c18p09g17854	A. valvata(6x) hap1
Avh1c03p06g02547	Avh1c18p09g17856	A. valvata(6x) hap1
Avh1c03p06g02548	Avh1c18p09g17857	A. valvata(6x) hap1
Avh1c03p06g02550	Avh1c24p15g25063	A. valvata(6x) hap1
Avh1c03p06g02551	Avh1c24p15g25062	A. valvata(6x) hap1
Avh1c03p06g02552	Avh1c24p15g25058	A. valvata(6x) hap1
Avh1c03p06g02553	Avh1c24p15g25056	A. valvata(6x) hap1
Avh1c03p06g02555	Avh1c24p14g25052	A. valvata(6x) hap1
Avh1c03p06g02556	Avh1c14p11g13806	A. valvata(6x) hap1
Avh1c03p06g02556	Avh1c24p14g25051	A. valvata(6x) hap1
Avh1c03p06g02557	Avh1c24p14g25050	A. valvata(6x) hap1
Avh1c03p06g02558	Avh1c24p14g25049	A. valvata(6x) hap1
Avh1c03p06g02559	Avh1c24p14g25048	A. valvata(6x) hap1
Avh1c03p06g02560	Avh1c24p14g25046	A. valvata(6x) hap1
Avh1c03p06g02561	Avh1c24p14g25044	A. valvata(6x) hap1
Avh1c03p06g02563	Avh1c24p14g25042	A. valvata(6x) hap1
Avh1c03p06g02564	Avh1c24p14g25041	A. valvata(6x) hap1
Avh1c03p06g02565	Avh1c24p14g25040	A. valvata(6x) hap1
Avh1c03p06g02566	Avh1c24p14g25036	A. valvata(6x) hap1
Avh1c03p06g02567	Avh1c24p14g25035	A. valvata(6x) hap1
Avh1c03p06g02568	Avh1c24p14g25033	A. valvata(6x) hap1
Avh1c03p06g02569	Avh1c24p14g25030	A. valvata(6x) hap1
Avh1c03p06g02570	Avh1c24p14g25029	A. valvata(6x) hap1
Avh1c03p06g02571	Avh1c24p14g25028	A. valvata(6x) hap1
Avh1c03p06g02572	Avh1c24p14g25025	A. valvata(6x) hap1
Avh1c03p06g02573	Avh1c24p14g25024	A. valvata(6x) hap1
Avh1c03p06g02574	Avh1c24p14g25023	A. valvata(6x) hap1
Avh1c03p06g02575	Avh1c24p14g25021	A. valvata(6x) hap1
Avh1c03p06g02576	Avh1c24p14g25020	A. valvata(6x) hap1
Avh1c03p06g02577	Avh1c14p11g13787	A. valvata(6x) hap1
Avh1c03p06g02578	Avh1c24p14g25016	A. valvata(6x) hap1
Avh1c03p06g02579	Avh1c24p14g25015	A. valvata(6x) hap1
Avh1c03p06g02580	Avh1c14p11g13782	A. valvata(6x) hap1
Avh1c03p06g02580	Avh1c24p14g25014	A. valvata(6x) hap1
Avh1c03p06g02581	Avh1c24p14g25012	A. valvata(6x) hap1
Avh1c03p06g02582	Avh1c24p14g25011	A. valvata(6x) hap1
Avh1c03p06g02583	Avh1c14p11g13779	A. valvata(6x) hap1
Avh1c03p06g02583	Avh1c24p14g25010	A. valvata(6x) hap1
Avh1c03p06g02584	Avh1c24p14g25007	A. valvata(6x) hap1
Avh1c03p06g02585	Avh1c24p14g25005	A. valvata(6x) hap1
Avh1c03p06g02588	Avh1c24p14g25004	A. valvata(6x) hap1
Avh1c03p06g02590	Avh1c24p14g25003	A. valvata(6x) hap1
Avh1c03p06g02592	Avh1c24p14g25001	A. valvata(6x) hap1
Avh1c03p06g02593	Avh1c24p14g25000	A. valvata(6x) hap1
Avh1c03p06g02594	Avh1c24p14g24999	A. valvata(6x) hap1
Avh1c03p06g02596	Avh1c24p14g24998	A. valvata(6x) hap1
Avh1c03p06g02597	Avh1c24p14g24997	A. valvata(6x) hap1
Avh1c03p06g02598	Avh1c24p14g24996	A. valvata(6x) hap1
Avh1c03p06g02600	Avh1c24p14g24994	A. valvata(6x) hap1
Avh1c03p06g02601	Avh1c24p14g24993	A. valvata(6x) hap1
Avh1c03p06g02603	Avh1c14p11g13776	A. valvata(6x) hap1
Avh1c03p06g02603	Avh1c24p14g24989	A. valvata(6x) hap1
Avh1c03p06g02604	Avh1c24p14g24987	A. valvata(6x) hap1
Avh1c03p06g02607	Avh1c24p14g24986	A. valvata(6x) hap1
Avh1c03p06g02608	Avh1c14p10g13757	A. valvata(6x) hap1
Avh1c03p06g02608	Avh1c24p14g24984	A. valvata(6x) hap1
Avh1c03p06g02609	Avh1c24p14g24982	A. valvata(6x) hap1
Avh1c03p06g02610	Avh1c24p14g24981	A. valvata(6x) hap1
Avh1c03p06g02611	Avh1c24p14g24980	A. valvata(6x) hap1
Avh1c03p07g02612	Avh1c24p14g24979	A. valvata(6x) hap1
Avh1c03p07g02613	Avh1c24p14g24976	A. valvata(6x) hap1
Avh1c03p07g02615	Avh1c14p10g13740	A. valvata(6x) hap1
Avh1c03p07g02615	Avh1c24p14g24974	A. valvata(6x) hap1
Avh1c03p07g02618	Avh1c24p14g24973	A. valvata(6x) hap1
Avh1c03p07g02619	Avh1c24p14g24971	A. valvata(6x) hap1
Avh1c03p07g02620	Avh1c24p14g24970	A. valvata(6x) hap1
Avh1c03p07g02621	Avh1c24p14g24968	A. valvata(6x) hap1
Avh1c03p07g02622	Avh1c24p14g24967	A. valvata(6x) hap1
Avh1c03p07g02623	Avh1c24p13g24966	A. valvata(6x) hap1
Avh1c03p07g02624	Avh1c24p13g24942	A. valvata(6x) hap1
Avh1c03p07g02626	Avh1c24p13g24940	A. valvata(6x) hap1
Avh1c03p07g02628	Avh1c24p13g24938	A. valvata(6x) hap1
Avh1c03p07g02631	Avh1c24p13g24935	A. valvata(6x) hap1
Avh1c03p07g02633	Avh1c24p13g24912	A. valvata(6x) hap1
Avh1c03p07g02634	Avh1c24p13g24911	A. valvata(6x) hap1
Avh1c03p07g02635	Avh1c24p13g24910	A. valvata(6x) hap1
Avh1c03p07g02636	Avh1c24p13g24908	A. valvata(6x) hap1
Avh1c03p07g02638	Avh1c24p13g24907	A. valvata(6x) hap1
Avh1c03p07g02639	Avh1c24p13g24905	A. valvata(6x) hap1
Avh1c03p07g02642	Avh1c24p13g24904	A. valvata(6x) hap1
Avh1c03p07g02644	Avh1c24p13g24903	A. valvata(6x) hap1
Avh1c03p07g02646	Avh1c24p13g24902	A. valvata(6x) hap1
Avh1c03p07g02647	Avh1c24p13g24901	A. valvata(6x) hap1
Avh1c03p07g02649	Avh1c24p13g24900	A. valvata(6x) hap1
Avh1c03p07g02654	Avh1c24p13g24896	A. valvata(6x) hap1
Avh1c03p07g02656	Avh1c24p13g24893	A. valvata(6x) hap1
Avh1c03p07g02658	Avh1c24p13g24889	A. valvata(6x) hap1
Avh1c03p07g02659	Avh1c24p13g24887	A. valvata(6x) hap1
Avh1c03p07g02660	Avh1c24p13g24886	A. valvata(6x) hap1
Avh1c03p07g02661	Avh1c24p13g24885	A. valvata(6x) hap1
Avh1c03p07g02663	Avh1c24p13g24884	A. valvata(6x) hap1
Avh1c03p07g02666	Avh1c24p13g24883	A. valvata(6x) hap1
Avh1c03p07g02667	Avh1c24p13g24882	A. valvata(6x) hap1
Avh1c03p07g02668	Avh1c24p12g24881	A. valvata(6x) hap1
Avh1c03p07g02671	Avh1c24p12g24877	A. valvata(6x) hap1
Avh1c03p07g02675	Avh1c24p12g24875	A. valvata(6x) hap1
Avh1c03p07g02676	Avh1c24p12g24871	A. valvata(6x) hap1
Avh1c03p07g02678	Avh1c24p12g24870	A. valvata(6x) hap1
Avh1c03p08g02680	Avh1c24p12g24867	A. valvata(6x) hap1
Avh1c03p08g02681	Avh1c24p12g24864	A. valvata(6x) hap1
Avh1c03p08g02683	Avh1c24p12g24863	A. valvata(6x) hap1
Avh1c03p08g02685	Avh1c24p12g24862	A. valvata(6x) hap1
Avh1c03p08g02686	Avh1c24p12g24860	A. valvata(6x) hap1
Avh1c03p08g02691	Avh1c24p12g24857	A. valvata(6x) hap1
Avh1c03p08g02694	Avh1c24p12g24856	A. valvata(6x) hap1
Avh1c03p08g02698	Avh1c24p12g24852	A. valvata(6x) hap1
Avh1c03p08g02699	Avh1c24p12g24851	A. valvata(6x) hap1
Avh1c03p08g02700	Avh1c24p12g24850	A. valvata(6x) hap1
Avh1c03p08g02703	Avh1c24p12g24849	A. valvata(6x) hap1
Avh1c03p08g02704	Avh1c24p12g24848	A. valvata(6x) hap1
Avh1c03p08g02707	Avh1c24p12g24845	A. valvata(6x) hap1
Avh1c03p08g02708	Avh1c24p12g24844	A. valvata(6x) hap1
Avh1c03p08g02709	Avh1c24p12g24842	A. valvata(6x) hap1
Avh1c03p08g02711	Avh1c24p12g24838	A. valvata(6x) hap1
Avh1c03p08g02713	Avh1c24p12g24837	A. valvata(6x) hap1
Avh1c03p08g02715	Avh1c24p12g24835	A. valvata(6x) hap1
Avh1c03p08g02717	Avh1c24p12g24834	A. valvata(6x) hap1
Avh1c03p08g02718	Avh1c24p12g24832	A. valvata(6x) hap1
Avh1c03p08g02721	Avh1c24p12g24829	A. valvata(6x) hap1
Avh1c03p08g02722	Avh1c24p12g24827	A. valvata(6x) hap1
Avh1c03p08g02724	Avh1c24p12g24825	A. valvata(6x) hap1
Avh1c03p08g02726	Avh1c24p12g24824	A. valvata(6x) hap1
Avh1c03p08g02727	Avh1c24p12g24819	A. valvata(6x) hap1
Avh1c03p08g02728	Avh1c24p12g24818	A. valvata(6x) hap1
Avh1c03p08g02729	Avh1c24p12g24816	A. valvata(6x) hap1
Avh1c03p08g02730	Avh1c24p12g24815	A. valvata(6x) hap1
Avh1c03p08g02735	Avh1c24p12g24814	A. valvata(6x) hap1
Avh1c03p08g02736	Avh1c24p12g24811	A. valvata(6x) hap1
Avh1c03p08g02738	Avh1c24p12g24809	A. valvata(6x) hap1
Avh1c03p08g02740	Avh1c24p12g24808	A. valvata(6x) hap1
Avh1c03p09g02741	Avh1c24p12g24806	A. valvata(6x) hap1
Avh1c03p09g02746	Avh1c24p12g24804	A. valvata(6x) hap1
Avh1c03p09g02748	Avh1c24p12g24803	A. valvata(6x) hap1
Avh1c03p09g02749	Avh1c24p12g24802	A. valvata(6x) hap1
Avh1c03p09g02750	Avh1c24p11g24801	A. valvata(6x) hap1
Avh1c03p09g02751	Avh1c24p11g24800	A. valvata(6x) hap1
Avh1c03p09g02752	Avh1c24p11g24798	A. valvata(6x) hap1
Avh1c03p09g02754	Avh1c24p11g24797	A. valvata(6x) hap1
Avh1c03p09g02755	Avh1c24p11g24796	A. valvata(6x) hap1
Avh1c03p09g02759	Avh1c24p11g24795	A. valvata(6x) hap1
Avh1c03p09g02761	Avh1c24p11g24793	A. valvata(6x) hap1
Avh1c03p09g02763	Avh1c24p11g24787	A. valvata(6x) hap1
Avh1c03p09g02766	Avh1c24p11g24778	A. valvata(6x) hap1
Avh1c03p09g02771	Avh1c24p10g24698	A. valvata(6x) hap1
Avh1c03p09g02772	Avh1c24p10g24700	A. valvata(6x) hap1
Avh1c03p09g02775	Avh1c24p10g24701	A. valvata(6x) hap1
Avh1c03p09g02776	Avh1c24p10g24702	A. valvata(6x) hap1
Avh1c03p09g02778	Avh1c24p10g24704	A. valvata(6x) hap1
Avh1c03p09g02779	Avh1c24p10g24705	A. valvata(6x) hap1
Avh1c03p09g02780	Avh1c24p10g24706	A. valvata(6x) hap1
Avh1c03p09g02781	Avh1c24p10g24707	A. valvata(6x) hap1
Avh1c03p09g02782	Avh1c24p10g24708	A. valvata(6x) hap1
Avh1c03p09g02785	Avh1c24p10g24711	A. valvata(6x) hap1
Avh1c03p09g02786	Avh1c24p10g24712	A. valvata(6x) hap1
Avh1c03p09g02787	Avh1c24p10g24713	A. valvata(6x) hap1
Avh1c03p09g02792	Avh1c24p10g24715	A. valvata(6x) hap1
Avh1c03p09g02794	Avh1c24p10g24716	A. valvata(6x) hap1
Avh1c03p09g02795	Avh1c24p10g24720	A. valvata(6x) hap1
Avh1c03p09g02797	Avh1c24p11g24723	A. valvata(6x) hap1
Avh1c03p09g02798	Avh1c24p11g24727	A. valvata(6x) hap1
Avh1c03p10g02799	Avh1c24p11g24729	A. valvata(6x) hap1
Avh1c03p10g02800	Avh1c24p11g24731	A. valvata(6x) hap1
Avh1c03p10g02801	Avh1c24p11g24735	A. valvata(6x) hap1
Avh1c03p10g02802	Avh1c24p11g24736	A. valvata(6x) hap1
Avh1c03p10g02803	Avh1c24p11g24737	A. valvata(6x) hap1
Avh1c03p10g02806	Avh1c24p11g24739	A. valvata(6x) hap1
Avh1c03p10g02810	Avh1c24p11g24740	A. valvata(6x) hap1
Avh1c03p10g02813	Avh1c24p11g24741	A. valvata(6x) hap1
Avh1c03p10g02817	Avh1c24p11g24764	A. valvata(6x) hap1
Avh1c03p10g02822	Avh1c24p11g24763	A. valvata(6x) hap1
Avh1c03p10g02823	Avh1c24p11g24761	A. valvata(6x) hap1
Avh1c03p10g02824	Avh1c24p11g24760	A. valvata(6x) hap1
Avh1c03p10g02827	Avh1c24p11g24757	A. valvata(6x) hap1
Avh1c03p10g02829	Avh1c24p11g24750	A. valvata(6x) hap1
Avh1c03p11g02831	Avh1c24p11g24747	A. valvata(6x) hap1
Avh1c03p11g02832	Avh1c24p11g24746	A. valvata(6x) hap1
Avh1c03p11g02833	Avh1c24p11g24766	A. valvata(6x) hap1
Avh1c03p11g02834	Avh1c24p11g24767	A. valvata(6x) hap1
Avh1c03p11g02835	Avh1c24p11g24769	A. valvata(6x) hap1
Avh1c03p13g02886	Avh1c24p09g24625	A. valvata(6x) hap1
Avh1c03p13g02889	Avh1c24p09g24629	A. valvata(6x) hap1
Avh1c03p13g02890	Avh1c24p09g24630	A. valvata(6x) hap1
Avh1c03p13g02891	Avh1c24p09g24631	A. valvata(6x) hap1
Avh1c03p13g02892	Avh1c24p09g24632	A. valvata(6x) hap1
Avh1c03p13g02893	Avh1c24p09g24634	A. valvata(6x) hap1
Avh1c03p13g02895	Avh1c24p09g24636	A. valvata(6x) hap1
Avh1c03p13g02896	Avh1c24p09g24641	A. valvata(6x) hap1
Avh1c03p13g02897	Avh1c24p09g24642	A. valvata(6x) hap1
Avh1c03p13g02899	Avh1c24p09g24643	A. valvata(6x) hap1
Avh1c03p13g02900	Avh1c24p09g24644	A. valvata(6x) hap1
Avh1c03p13g02901	Avh1c24p09g24646	A. valvata(6x) hap1
Avh1c03p13g02905	Avh1c24p09g24650	A. valvata(6x) hap1
Avh1c03p13g02906	Avh1c24p09g24651	A. valvata(6x) hap1
Avh1c03p13g02907	Avh1c24p09g24652	A. valvata(6x) hap1
Avh1c03p13g02908	Avh1c24p09g24653	A. valvata(6x) hap1
Avh1c03p13g02913	Avh1c24p10g24668	A. valvata(6x) hap1
Avh1c03p13g02915	Avh1c24p10g24669	A. valvata(6x) hap1
Avh1c03p13g02916	Avh1c24p10g24677	A. valvata(6x) hap1
Avh1c03p13g02918	Avh1c22p09g22250	A. valvata(6x) hap1
Avh1c03p13g02918	Avh1c24p10g24679	A. valvata(6x) hap1
Avh1c03p13g02919	Avh1c22p09g22249	A. valvata(6x) hap1
Avh1c03p13g02919	Avh1c24p10g24680	A. valvata(6x) hap1
Avh1c03p14g02920	Avh1c24p10g24681	A. valvata(6x) hap1
Avh1c03p14g02921	Avh1c24p10g24682	A. valvata(6x) hap1
Avh1c03p14g02922	Avh1c22p09g22234	A. valvata(6x) hap1
Avh1c03p14g02922	Avh1c24p10g24683	A. valvata(6x) hap1
Avh1c03p14g02924	Avh1c24p10g24691	A. valvata(6x) hap1
Avh1c03p14g02925	Avh1c24p10g24692	A. valvata(6x) hap1
Avh1c03p14g02929	Avh1c24p10g24694	A. valvata(6x) hap1
Avh1c03p14g02930	Avh1c22p09g22229	A. valvata(6x) hap1
Avh1c03p14g02930	Avh1c24p10g24695	A. valvata(6x) hap1
Avh1c03p14g02931	Avh1c22p09g22228	A. valvata(6x) hap1
Avh1c03p14g02931	Avh1c24p10g24696	A. valvata(6x) hap1
Avh1c03p14g02933	Avh1c22p09g22226	A. valvata(6x) hap1
Avh1c03p14g02933	Avh1c24p10g24697	A. valvata(6x) hap1
Avh1c03p14g02945	Avh1c12p16g11549	A. valvata(6x) hap1
Avh1c03p14g02960	Avh1c20p14g20271	A. valvata(6x) hap1
Avh1c03p14g02966	Avh1c12p16g11560	A. valvata(6x) hap1
Avh1c03p14g02966	Avh1c20p14g20275	A. valvata(6x) hap1
Avh1c03p14g02968	Avh1c12p16g11570	A. valvata(6x) hap1
Avh1c03p15g02973	Avh1c12p16g11576	A. valvata(6x) hap1
Avh1c03p15g02973	Avh1c20p14g20282	A. valvata(6x) hap1
Avh1c03p15g02974	Avh1c12p16g11578	A. valvata(6x) hap1
Avh1c03p15g02979	Avh1c12p16g11591	A. valvata(6x) hap1
Avh1c03p15g02979	Avh1c20p14g20296	A. valvata(6x) hap1
Avh1c03p15g02989	Avh1c20p15g20305	A. valvata(6x) hap1
Avh1c03p15g02990	Avh1c20p15g20306	A. valvata(6x) hap1
Avh1c03p15g02992	Avh1c20p15g20309	A. valvata(6x) hap1
Avh1c03p15g02999	Avh1c12p17g11604	A. valvata(6x) hap1
Avh1c03p15g02999	Avh1c20p15g20316	A. valvata(6x) hap1
Avh1c03p15g03014	Avh1c12p17g11611	A. valvata(6x) hap1
Avh1c03p15g03014	Avh1c20p15g20321	A. valvata(6x) hap1
Avh1c03p15g03019	Avh1c05p03g04037	A. valvata(6x) hap1
Avh1c03p15g03022	Avh1c27p17g27982	A. valvata(6x) hap1
Avh1c03p16g03026	Avh1c05p03g04048	A. valvata(6x) hap1
Avh1c03p16g03026	Avh1c27p17g27987	A. valvata(6x) hap1
Avh1c03p16g03027	Avh1c05p03g04049	A. valvata(6x) hap1
Avh1c03p16g03037	Avh1c27p17g28002	A. valvata(6x) hap1
Avh1c03p16g03040	Avh1c27p17g28003	A. valvata(6x) hap1
Avh1c03p16g03041	Avh1c27p17g28007	A. valvata(6x) hap1
Avh1c03p16g03044	Avh1c27p17g28016	A. valvata(6x) hap1
Avh1c03p16g03045	Avh1c27p17g28017	A. valvata(6x) hap1
Avh1c03p16g03048	Avh1c05p04g04066	A. valvata(6x) hap1
Avh1c03p16g03048	Avh1c27p17g28023	A. valvata(6x) hap1
Avh1c03p16g03053	Avh1c05p04g04070	A. valvata(6x) hap1
Avh1c03p16g03053	Avh1c27p17g28027	A. valvata(6x) hap1
Avh1c03p16g03059	Avh1c05p04g04080	A. valvata(6x) hap1
Avh1c03p16g03060	Avh1c05p04g04081	A. valvata(6x) hap1
Avh1c03p16g03061	Avh1c27p18g28033	A. valvata(6x) hap1
Avh1c03p16g03068	Avh1c05p04g04093	A. valvata(6x) hap1
Avh1c03p16g03068	Avh1c27p18g28052	A. valvata(6x) hap1
Avh1c03p16g03072	Avh1c05p04g04095	A. valvata(6x) hap1
Avh1c03p16g03072	Avh1c27p18g28058	A. valvata(6x) hap1
Avh1c03p16g03082	Avh1c27p18g28074	A. valvata(6x) hap1
Avh1c03p17g03092	Avh1c27p18g28078	A. valvata(6x) hap1
Avh1c03p17g03099	Avh1c05p04g04113	A. valvata(6x) hap1
Avh1c03p17g03099	Avh1c27p18g28088	A. valvata(6x) hap1
Avh1c03p17g03100	Avh1c05p04g04114	A. valvata(6x) hap1
Avh1c03p17g03100	Avh1c27p18g28089	A. valvata(6x) hap1
Avh1c03p17g03101	Avh1c27p18g28091	A. valvata(6x) hap1
Avh1c03p17g03104	Avh1c05p05g04128	A. valvata(6x) hap1
Avh1c03p17g03104	Avh1c27p18g28102	A. valvata(6x) hap1
Avh1c03p17g03106	Avh1c27p18g28105	A. valvata(6x) hap1
Avh1c03p17g03109	Avh1c05p05g04137	A. valvata(6x) hap1
Avh1c03p17g03110	Avh1c05p05g04139	A. valvata(6x) hap1
Avh1c03p17g03110	Avh1c27p19g28113	A. valvata(6x) hap1
Avh1c03p17g03113	Avh1c05p05g04146	A. valvata(6x) hap1
Avh1c03p17g03114	Avh1c05p05g04152	A. valvata(6x) hap1
Avh1c03p17g03117	Avh1c27p19g28130	A. valvata(6x) hap1
Avh1c03p17g03118	Avh1c05p05g04156	A. valvata(6x) hap1
Avh1c03p17g03118	Avh1c27p19g28131	A. valvata(6x) hap1
Avh1c03p17g03120	Avh1c05p05g04157	A. valvata(6x) hap1
Avh1c03p17g03127	Avh1c27p19g28133	A. valvata(6x) hap1
Avh1c03p17g03131	Avh1c27p19g28141	A. valvata(6x) hap1
Avh1c03p17g03132	Avh1c27p19g28145	A. valvata(6x) hap1
Avh1c03p17g03133	Avh1c27p19g28147	A. valvata(6x) hap1
Avh1c03p17g03134	Avh1c05p05g04162	A. valvata(6x) hap1
Avh1c03p17g03135	Avh1c26p12g26794	A. valvata(6x) hap1
Avh1c03p17g03136	Avh1c26p12g26795	A. valvata(6x) hap1
Avh1c03p17g03137	Avh1c26p12g26797	A. valvata(6x) hap1
Avh1c03p17g03138	Avh1c05p05g04176	A. valvata(6x) hap1
Avh1c03p17g03147	Avh1c26p12g26807	A. valvata(6x) hap1
Avh1c03p17g03149	Avh1c27p19g28163	A. valvata(6x) hap1
Avh1c03p17g03152	Avh1c26p12g26813	A. valvata(6x) hap1
Avh1c03p17g03154	Avh1c26p12g26816	A. valvata(6x) hap1
Avh1c03p17g03155	Avh1c27p19g28181	A. valvata(6x) hap1
Avh1c03p17g03157	Avh1c27p19g28187	A. valvata(6x) hap1
Avh1c03p18g03161	Avh1c05p06g04198	A. valvata(6x) hap1
Avh1c03p18g03161	Avh1c27p19g28189	A. valvata(6x) hap1
Avh1c03p18g03163	Avh1c27p19g28194	A. valvata(6x) hap1
Avh1c03p18g03164	Avh1c05p06g04203	A. valvata(6x) hap1
Avh1c03p18g03164	Avh1c27p19g28198	A. valvata(6x) hap1
Avh1c03p18g03182	Avh1c24p05g24457	A. valvata(6x) hap1
Avh1c03p18g03183	Avh1c24p05g24456	A. valvata(6x) hap1
Avh1c03p18g03184	Avh1c24p05g24455	A. valvata(6x) hap1
Avh1c03p18g03185	Avh1c24p05g24454	A. valvata(6x) hap1
Avh1c03p18g03186	Avh1c24p05g24453	A. valvata(6x) hap1
Avh1c03p18g03190	Avh1c24p05g24451	A. valvata(6x) hap1
Avh1c03p18g03191	Avh1c24p05g24450	A. valvata(6x) hap1
Avh1c03p18g03192	Avh1c24p05g24448	A. valvata(6x) hap1
Avh1c03p18g03193	Avh1c24p05g24446	A. valvata(6x) hap1
Avh1c03p18g03197	Avh1c24p04g24424	A. valvata(6x) hap1
Avh1c03p18g03199	Avh1c24p04g24422	A. valvata(6x) hap1
Avh1c03p18g03204	Avh1c24p04g24421	A. valvata(6x) hap1
Avh1c03p18g03205	Avh1c24p04g24420	A. valvata(6x) hap1
Avh1c03p18g03207	Avh1c24p04g24419	A. valvata(6x) hap1
Avh1c03p18g03215	Avh1c24p03g24368	A. valvata(6x) hap1
Avh1c03p18g03216	Avh1c24p03g24367	A. valvata(6x) hap1
Avh1c03p18g03217	Avh1c24p03g24365	A. valvata(6x) hap1
Avh1c03p18g03218	Avh1c24p03g24364	A. valvata(6x) hap1
Avh1c03p18g03219	Avh1c24p03g24363	A. valvata(6x) hap1
Avh1c03p18g03220	Avh1c24p03g24362	A. valvata(6x) hap1
Avh1c03p18g03221	Avh1c24p03g24361	A. valvata(6x) hap1
Avh1c03p18g03222	Avh1c24p03g24360	A. valvata(6x) hap1
Avh1c03p18g03229	Avh1c24p02g24310	A. valvata(6x) hap1
Avh1c03p18g03230	Avh1c24p02g24311	A. valvata(6x) hap1
Avh1c03p18g03231	Avh1c24p02g24312	A. valvata(6x) hap1
Avh1c03p19g03233	Avh1c24p02g24313	A. valvata(6x) hap1
Avh1c03p19g03234	Avh1c24p02g24314	A. valvata(6x) hap1
Avh1c03p19g03234	Avh1c29p15g30101	A. valvata(6x) hap1
Avh1c03p19g03235	Avh1c20p07g19995	A. valvata(6x) hap1
Avh1c03p19g03235	Avh1c24p02g24315	A. valvata(6x) hap1
Avh1c03p19g03235	Avh1c29p15g30100	A. valvata(6x) hap1
Avh1c03p19g03239	Avh1c24p02g24300	A. valvata(6x) hap1
Avh1c03p19g03240	Avh1c29p15g30098	A. valvata(6x) hap1
Avh1c03p19g03241	Avh1c29p15g30095	A. valvata(6x) hap1
Avh1c03p19g03243	Avh1c24p02g24299	A. valvata(6x) hap1
Avh1c03p19g03244	Avh1c20p07g19999	A. valvata(6x) hap1
Avh1c03p19g03244	Avh1c24p02g24297	A. valvata(6x) hap1
Avh1c03p19g03244	Avh1c29p15g30094	A. valvata(6x) hap1
Avh1c03p19g03245	Avh1c20p07g20000	A. valvata(6x) hap1
Avh1c03p19g03245	Avh1c24p02g24296	A. valvata(6x) hap1
Avh1c03p19g03248	Avh1c24p02g24295	A. valvata(6x) hap1
Avh1c03p19g03248	Avh1c29p15g30089	A. valvata(6x) hap1
Avh1c03p19g03250	Avh1c20p07g20001	A. valvata(6x) hap1
Avh1c03p19g03250	Avh1c24p02g24294	A. valvata(6x) hap1
Avh1c03p19g03251	Avh1c24p02g24293	A. valvata(6x) hap1
Avh1c03p19g03251	Avh1c29p15g30086	A. valvata(6x) hap1
Avh1c03p19g03252	Avh1c24p02g24292	A. valvata(6x) hap1
Avh1c03p19g03253	Avh1c24p02g24291	A. valvata(6x) hap1
Avh1c03p19g03255	Avh1c24p02g24287	A. valvata(6x) hap1
Avh1c03p19g03257	Avh1c24p02g24271	A. valvata(6x) hap1
Avh1c03p19g03258	Avh1c24p02g24270	A. valvata(6x) hap1
Avh1c03p19g03259	Avh1c20p08g20019	A. valvata(6x) hap1
Avh1c03p19g03266	Avh1c24p02g24263	A. valvata(6x) hap1
Avh1c03p19g03267	Avh1c20p08g20021	A. valvata(6x) hap1
Avh1c03p19g03267	Avh1c24p02g24257	A. valvata(6x) hap1
Avh1c03p19g03268	Avh1c20p08g20022	A. valvata(6x) hap1
Avh1c03p19g03268	Avh1c24p02g24256	A. valvata(6x) hap1
Avh1c03p19g03269	Avh1c20p08g20025	A. valvata(6x) hap1
Avh1c03p19g03269	Avh1c24p02g24255	A. valvata(6x) hap1
Avh1c03p19g03270	Avh1c24p02g24254	A. valvata(6x) hap1
Avh1c03p19g03273	Avh1c20p08g20028	A. valvata(6x) hap1
Avh1c03p19g03273	Avh1c24p01g24253	A. valvata(6x) hap1
Avh1c03p19g03274	Avh1c24p01g24251	A. valvata(6x) hap1
Avh1c04p00g03321	Avh1c21p05g20860	A. valvata(6x) hap1
Avh1c04p00g03325	Avh1c21p05g20859	A. valvata(6x) hap1
Avh1c04p00g03328	Avh1c21p05g20852	A. valvata(6x) hap1
Avh1c04p00g03329	Avh1c21p05g20851	A. valvata(6x) hap1
Avh1c04p01g03332	Avh1c21p05g20849	A. valvata(6x) hap1
Avh1c04p01g03335	Avh1c21p05g20844	A. valvata(6x) hap1
[truncated: 55,439 more rows]
