# Supplementary material for: Haplotype-resolved genome assembly provides insights into the evolutionary origin of waterlogging-tolerant Actinidia valvata hexaploid
Source: Hortic Res. 2026 Jan 9;13(4):uhag011. doi: 10.1093/hr/uhag011 (PMC13103481; doi:10.1093/hr/uhag011)
Supplement: Web_Material_uhag011 [file web_material_uhag011.zip › Table S13.xlsx]

## Sheet: S13
Table S13. The allelic gene pairs among six individual haplotypes of A. valvata (6x), where 6x represents hexaploid.
Gene ID	Gene ID	The source of the gene pairs
Avh1c05p10g04393	Avh2c05p11g04332	A. valvata hap1 vs A. valvata hap2
Avh1c08p13g07558	Avh2c08p13g07732	A. valvata hap1 vs A. valvata hap2
Avh1c12p19g11781	Avh2c12p18g11628	A. valvata hap1 vs A. valvata hap2
Avh1c19p11g18637	Avh2c19p10g18199	A. valvata hap1 vs A. valvata hap2
Avh1c19p15g18886	Avh2c19p14g18502	A. valvata hap1 vs A. valvata hap2
Avh1c20p00g19531	Avh2c20p00g19437	A. valvata hap1 vs A. valvata hap2
Avh1c27p08g27531	Avh2c27p13g27284	A. valvata hap1 vs A. valvata hap2
Avh3c03p07g02480	Avh4c03p05g02293	A. valvata hap3 vs A. valvata hap4
Avh3c08p08g06892	Avh4c08p09g07228	A. valvata hap3 vs A. valvata hap4
Avh3c19p17g17040	Avh4c19p21g16265	A. valvata hap3 vs A. valvata hap4
Avh3c20p08g17754	Avh4c20p08g17029	A. valvata hap3 vs A. valvata hap4
Avh3c21p04g18496	Avh4c21p03g17699	A. valvata hap3 vs A. valvata hap4
Avh3c23p05g20323	Avh4c23p02g19378	A. valvata hap3 vs A. valvata hap4
Avh3c23p18g21199	Avh4c23p15g20187	A. valvata hap3 vs A. valvata hap4
Avh2c24p11g24415	Avh4c24p12g21035	A. valvata hap2 vs A. valvata hap4
Avh3c03p00g01856	Avh5c03p00g01498	A. valvata hap3 vs A. valvata hap5
Avh4c03p00g01844	Avh5c03p00g01498	A. valvata hap4 vs A. valvata hap5
Avh3c03p06g02375	Avh5c03p04g01841	A. valvata hap3 vs A. valvata hap5
Avh3c03p18g03069	Avh5c03p08g02122	A. valvata hap3 vs A. valvata hap5
Avh3c07p10g06108	Avh5c07p13g05636	A. valvata hap3 vs A. valvata hap5
Avh4c08p09g07228	Avh5c08p08g06320	A. valvata hap4 vs A. valvata hap5
Avh4c16p12g13412	Avh5c16p16g13413	A. valvata hap4 vs A. valvata hap5
Avh4c17p14g14517	Avh5c17p08g14493	A. valvata hap4 vs A. valvata hap5
Avh4c19p21g16265	Avh5c19p19g16406	A. valvata hap4 vs A. valvata hap5
Avh3c20p08g17754	Avh5c20p07g17078	A. valvata hap3 vs A. valvata hap5
Avh3c20p10g17784	Avh5c20p09g17109	A. valvata hap3 vs A. valvata hap5
Avh4c20p10g17061	Avh5c20p09g17109	A. valvata hap4 vs A. valvata hap5
Avh3c21p04g18496	Avh5c21p04g17825	A. valvata hap3 vs A. valvata hap5
Avh4c22p03g18648	Avh5c22p04g18737	A. valvata hap4 vs A. valvata hap5
Avh3c23p05g20323	Avh5c23p06g19560	A. valvata hap3 vs A. valvata hap5
Avh4c23p15g20187	Avh5c23p18g20342	A. valvata hap4 vs A. valvata hap5
Avh5c03p00g01498	Avh6c03p00g01328	A. valvata hap5 vs A. valvata hap6
Avh4c04p11g03700	Avh6c04p11g03076	A. valvata hap4 vs A. valvata hap6
Avh5c13p08g10805	Avh6c13p07g10350	A. valvata hap5 vs A. valvata hap6
Avh5c17p08g14493	Avh6c17p14g13748	A. valvata hap5 vs A. valvata hap6
Avh4c18p01g14752	Avh6c18p02g14009	A. valvata hap4 vs A. valvata hap6
Avh3c20p08g17754	Avh6c20p07g16533	A. valvata hap3 vs A. valvata hap6
Avh5c20p09g17109	Avh6c20p09g16569	A. valvata hap5 vs A. valvata hap6
Avh3c23p05g20323	Avh6c23p05g19144	A. valvata hap3 vs A. valvata hap6
Avh1c02p08g01636	Avh2c02p08g01511	A. valvata hap1 vs A. valvata hap2
Avh1c12p19g11728	Avh2c12p18g11569	A. valvata hap1 vs A. valvata hap2
Avh1c21p14g21341	Avh2c21p13g21203	A. valvata hap1 vs A. valvata hap2
Avh1c22p06g22043	Avh2c22p06g21903	A. valvata hap1 vs A. valvata hap2
Avh1c23p10g23422	Avh2c23p10g23296	A. valvata hap1 vs A. valvata hap2
Avh1c26p15g26988	Avh2c26p15g26495	A. valvata hap1 vs A. valvata hap2
Avh1c29p18g30276	Avh2c29p17g29902	A. valvata hap1 vs A. valvata hap2
Avh3c01p13g00691	Avh4c01p15g00821	A. valvata hap3 vs A. valvata hap4
Avh3c27p13g24486	Avh4c27p13g23405	A. valvata hap3 vs A. valvata hap4
Avh3c01p16g00838	Avh5c01p15g00799	A. valvata hap3 vs A. valvata hap5
Avh2c04p00g03334	Avh5c04p04g02559	A. valvata hap2 vs A. valvata hap5
Avh3c08p20g07327	Avh5c08p19g06769	A. valvata hap3 vs A. valvata hap5
Avh3c12p05g10033	Avh5c12p06g09662	A. valvata hap3 vs A. valvata hap5
Avh3c23p14g20830	Avh5c23p14g19989	A. valvata hap3 vs A. valvata hap5
Avh3c29p02g25780	Avh5c29p03g24884	A. valvata hap3 vs A. valvata hap5
Avh4c01p15g00821	Avh6c01p13g00698	A. valvata hap4 vs A. valvata hap6
Avh4c01p16g00914	Avh6c01p15g00762	A. valvata hap4 vs A. valvata hap6
Avh3c12p05g10033	Avh6c12p06g09340	A. valvata hap3 vs A. valvata hap6
Avh4c16p12g13402	Avh6c16p04g12500	A. valvata hap4 vs A. valvata hap6
Avh3c18p07g15696	Avh6c18p09g14537	A. valvata hap3 vs A. valvata hap6
Avh3c20p14g17907	Avh6c20p13g16668	A. valvata hap3 vs A. valvata hap6
Avh4c20p14g17169	Avh6c20p13g16668	A. valvata hap4 vs A. valvata hap6
Avh5c23p14g19989	Avh6c23p14g19628	A. valvata hap5 vs A. valvata hap6
Avh1c01p01g00035	Avh2c01p00g00001	A. valvata hap1 vs A. valvata hap2
Avh1c01p01g00036	Avh2c01p00g00002	A. valvata hap1 vs A. valvata hap2
Avh1c01p01g00037	Avh2c01p00g00003	A. valvata hap1 vs A. valvata hap2
Avh1c01p01g00038	Avh2c01p00g00004	A. valvata hap1 vs A. valvata hap2
Avh1c01p01g00039	Avh2c01p00g00005	A. valvata hap1 vs A. valvata hap2
Avh1c01p01g00041	Avh2c01p00g00006	A. valvata hap1 vs A. valvata hap2
Avh1c01p01g00042	Avh2c01p00g00008	A. valvata hap1 vs A. valvata hap2
Avh1c01p01g00043	Avh2c01p00g00009	A. valvata hap1 vs A. valvata hap2
Avh1c01p01g00045	Avh2c01p00g00010	A. valvata hap1 vs A. valvata hap2
Avh1c01p01g00046	Avh2c01p00g00011	A. valvata hap1 vs A. valvata hap2
Avh1c01p01g00048	Avh2c01p00g00012	A. valvata hap1 vs A. valvata hap2
Avh1c01p01g00050	Avh2c01p00g00013	A. valvata hap1 vs A. valvata hap2
Avh1c01p01g00051	Avh2c01p00g00014	A. valvata hap1 vs A. valvata hap2
Avh1c01p01g00052	Avh2c01p00g00015	A. valvata hap1 vs A. valvata hap2
Avh1c01p01g00053	Avh2c01p00g00016	A. valvata hap1 vs A. valvata hap2
Avh1c01p02g00054	Avh2c01p00g00018	A. valvata hap1 vs A. valvata hap2
Avh1c01p02g00055	Avh2c01p00g00019	A. valvata hap1 vs A. valvata hap2
Avh1c01p02g00056	Avh2c01p00g00020	A. valvata hap1 vs A. valvata hap2
Avh1c01p02g00057	Avh2c01p00g00021	A. valvata hap1 vs A. valvata hap2
Avh1c01p02g00058	Avh2c01p00g00022	A. valvata hap1 vs A. valvata hap2
Avh1c01p02g00059	Avh2c01p00g00023	A. valvata hap1 vs A. valvata hap2
Avh1c01p02g00060	Avh2c01p00g00024	A. valvata hap1 vs A. valvata hap2
Avh1c01p02g00064	Avh2c01p00g00025	A. valvata hap1 vs A. valvata hap2
Avh1c01p02g00061	Avh2c01p00g00026	A. valvata hap1 vs A. valvata hap2
Avh1c01p02g00062	Avh2c01p00g00027	A. valvata hap1 vs A. valvata hap2
Avh1c01p02g00063	Avh2c01p00g00028	A. valvata hap1 vs A. valvata hap2
Avh1c01p02g00065	Avh2c01p01g00029	A. valvata hap1 vs A. valvata hap2
Avh1c01p02g00066	Avh2c01p01g00030	A. valvata hap1 vs A. valvata hap2
Avh1c01p02g00067	Avh2c01p01g00031	A. valvata hap1 vs A. valvata hap2
Avh1c01p02g00068	Avh2c01p01g00032	A. valvata hap1 vs A. valvata hap2
Avh1c01p02g00069	Avh2c01p01g00033	A. valvata hap1 vs A. valvata hap2
Avh1c01p02g00070	Avh2c01p01g00034	A. valvata hap1 vs A. valvata hap2
Avh1c01p02g00071	Avh2c01p01g00035	A. valvata hap1 vs A. valvata hap2
Avh1c01p02g00073	Avh2c01p01g00036	A. valvata hap1 vs A. valvata hap2
Avh1c01p02g00074	Avh2c01p01g00037	A. valvata hap1 vs A. valvata hap2
Avh1c01p02g00075	Avh2c01p01g00038	A. valvata hap1 vs A. valvata hap2
Avh1c01p02g00076	Avh2c01p01g00039	A. valvata hap1 vs A. valvata hap2
Avh1c01p03g00157	Avh2c01p01g00041	A. valvata hap1 vs A. valvata hap2
Avh1c01p03g00158	Avh2c01p01g00042	A. valvata hap1 vs A. valvata hap2
Avh1c01p03g00159	Avh2c01p01g00043	A. valvata hap1 vs A. valvata hap2
Avh1c01p03g00160	Avh2c01p01g00044	A. valvata hap1 vs A. valvata hap2
Avh1c01p03g00161	Avh2c01p01g00045	A. valvata hap1 vs A. valvata hap2
Avh1c01p03g00162	Avh2c01p01g00046	A. valvata hap1 vs A. valvata hap2
Avh1c01p03g00163	Avh2c01p01g00047	A. valvata hap1 vs A. valvata hap2
Avh1c01p03g00166	Avh2c01p01g00049	A. valvata hap1 vs A. valvata hap2
Avh1c01p03g00167	Avh2c01p01g00050	A. valvata hap1 vs A. valvata hap2
Avh1c01p03g00170	Avh2c01p01g00051	A. valvata hap1 vs A. valvata hap2
Avh1c01p03g00171	Avh2c01p01g00053	A. valvata hap1 vs A. valvata hap2
Avh1c01p03g00172	Avh2c01p01g00054	A. valvata hap1 vs A. valvata hap2
Avh1c01p03g00173	Avh2c01p01g00055	A. valvata hap1 vs A. valvata hap2
Avh1c01p03g00174	Avh2c01p01g00056	A. valvata hap1 vs A. valvata hap2
Avh1c01p03g00175	Avh2c01p01g00058	A. valvata hap1 vs A. valvata hap2
Avh1c01p03g00176	Avh2c01p01g00059	A. valvata hap1 vs A. valvata hap2
Avh1c01p03g00177	Avh2c01p01g00060	A. valvata hap1 vs A. valvata hap2
Avh1c01p03g00178	Avh2c01p01g00061	A. valvata hap1 vs A. valvata hap2
Avh1c01p03g00179	Avh2c01p01g00062	A. valvata hap1 vs A. valvata hap2
Avh1c01p03g00180	Avh2c01p01g00063	A. valvata hap1 vs A. valvata hap2
Avh1c01p03g00182	Avh2c01p01g00064	A. valvata hap1 vs A. valvata hap2
Avh1c01p03g00183	Avh2c01p01g00065	A. valvata hap1 vs A. valvata hap2
Avh1c01p03g00184	Avh2c01p01g00066	A. valvata hap1 vs A. valvata hap2
Avh1c01p03g00185	Avh2c01p01g00067	A. valvata hap1 vs A. valvata hap2
Avh1c01p03g00186	Avh2c01p01g00068	A. valvata hap1 vs A. valvata hap2
Avh1c01p03g00188	Avh2c01p01g00069	A. valvata hap1 vs A. valvata hap2
Avh1c01p03g00189	Avh2c01p01g00070	A. valvata hap1 vs A. valvata hap2
Avh1c01p03g00190	Avh2c01p01g00071	A. valvata hap1 vs A. valvata hap2
Avh1c01p03g00191	Avh2c01p01g00073	A. valvata hap1 vs A. valvata hap2
Avh1c01p03g00193	Avh2c01p01g00074	A. valvata hap1 vs A. valvata hap2
Avh1c01p03g00194	Avh2c01p01g00075	A. valvata hap1 vs A. valvata hap2
Avh1c01p03g00195	Avh2c01p01g00076	A. valvata hap1 vs A. valvata hap2
Avh1c01p03g00196	Avh2c01p01g00078	A. valvata hap1 vs A. valvata hap2
Avh1c01p03g00197	Avh2c01p01g00079	A. valvata hap1 vs A. valvata hap2
Avh1c01p03g00198	Avh2c01p01g00080	A. valvata hap1 vs A. valvata hap2
Avh1c01p03g00199	Avh2c01p01g00081	A. valvata hap1 vs A. valvata hap2
Avh1c01p03g00201	Avh2c01p01g00083	A. valvata hap1 vs A. valvata hap2
Avh1c01p03g00203	Avh2c01p01g00084	A. valvata hap1 vs A. valvata hap2
Avh1c01p03g00204	Avh2c01p01g00085	A. valvata hap1 vs A. valvata hap2
Avh1c01p03g00205	Avh2c01p01g00086	A. valvata hap1 vs A. valvata hap2
Avh1c01p03g00206	Avh2c01p01g00087	A. valvata hap1 vs A. valvata hap2
Avh1c01p03g00207	Avh2c01p01g00089	A. valvata hap1 vs A. valvata hap2
Avh1c01p03g00208	Avh2c01p01g00090	A. valvata hap1 vs A. valvata hap2
Avh1c01p03g00209	Avh2c01p01g00091	A. valvata hap1 vs A. valvata hap2
Avh1c01p03g00210	Avh2c01p01g00092	A. valvata hap1 vs A. valvata hap2
Avh1c01p03g00211	Avh2c01p01g00093	A. valvata hap1 vs A. valvata hap2
Avh1c01p03g00213	Avh2c01p01g00094	A. valvata hap1 vs A. valvata hap2
Avh1c01p03g00214	Avh2c01p01g00095	A. valvata hap1 vs A. valvata hap2
Avh1c01p03g00216	Avh2c01p01g00098	A. valvata hap1 vs A. valvata hap2
Avh1c01p04g00217	Avh2c01p01g00099	A. valvata hap1 vs A. valvata hap2
Avh1c01p04g00218	Avh2c01p01g00100	A. valvata hap1 vs A. valvata hap2
Avh1c01p04g00219	Avh2c01p01g00101	A. valvata hap1 vs A. valvata hap2
Avh1c01p04g00220	Avh2c01p01g00102	A. valvata hap1 vs A. valvata hap2
Avh1c01p04g00221	Avh2c01p01g00103	A. valvata hap1 vs A. valvata hap2
Avh1c01p04g00223	Avh2c01p01g00104	A. valvata hap1 vs A. valvata hap2
Avh1c01p04g00224	Avh2c01p01g00105	A. valvata hap1 vs A. valvata hap2
Avh1c01p04g00225	Avh2c01p01g00106	A. valvata hap1 vs A. valvata hap2
Avh1c01p04g00226	Avh2c01p01g00107	A. valvata hap1 vs A. valvata hap2
Avh1c01p04g00227	Avh2c01p01g00108	A. valvata hap1 vs A. valvata hap2
Avh1c01p04g00228	Avh2c01p01g00109	A. valvata hap1 vs A. valvata hap2
Avh1c01p04g00229	Avh2c01p01g00110	A. valvata hap1 vs A. valvata hap2
Avh1c01p04g00230	Avh2c01p02g00111	A. valvata hap1 vs A. valvata hap2
Avh1c01p04g00231	Avh2c01p02g00112	A. valvata hap1 vs A. valvata hap2
Avh1c01p04g00232	Avh2c01p02g00113	A. valvata hap1 vs A. valvata hap2
Avh1c01p04g00233	Avh2c01p02g00114	A. valvata hap1 vs A. valvata hap2
Avh1c01p04g00234	Avh2c01p02g00115	A. valvata hap1 vs A. valvata hap2
Avh1c01p04g00235	Avh2c01p02g00116	A. valvata hap1 vs A. valvata hap2
Avh1c01p04g00236	Avh2c01p02g00117	A. valvata hap1 vs A. valvata hap2
Avh1c01p04g00237	Avh2c01p02g00118	A. valvata hap1 vs A. valvata hap2
Avh1c01p04g00238	Avh2c01p02g00119	A. valvata hap1 vs A. valvata hap2
Avh1c01p04g00239	Avh2c01p02g00120	A. valvata hap1 vs A. valvata hap2
Avh1c01p04g00240	Avh2c01p02g00121	A. valvata hap1 vs A. valvata hap2
Avh1c01p04g00241	Avh2c01p02g00122	A. valvata hap1 vs A. valvata hap2
Avh1c01p04g00243	Avh2c01p02g00123	A. valvata hap1 vs A. valvata hap2
Avh1c01p04g00244	Avh2c01p02g00124	A. valvata hap1 vs A. valvata hap2
Avh1c01p04g00245	Avh2c01p02g00125	A. valvata hap1 vs A. valvata hap2
Avh1c01p04g00247	Avh2c01p02g00126	A. valvata hap1 vs A. valvata hap2
Avh1c01p04g00248	Avh2c01p02g00127	A. valvata hap1 vs A. valvata hap2
Avh1c01p04g00249	Avh2c01p02g00128	A. valvata hap1 vs A. valvata hap2
Avh1c01p04g00250	Avh2c01p02g00129	A. valvata hap1 vs A. valvata hap2
Avh1c01p04g00252	Avh2c01p02g00131	A. valvata hap1 vs A. valvata hap2
Avh1c01p04g00253	Avh2c01p02g00133	A. valvata hap1 vs A. valvata hap2
Avh1c01p04g00254	Avh2c01p02g00134	A. valvata hap1 vs A. valvata hap2
Avh1c01p04g00255	Avh2c01p02g00135	A. valvata hap1 vs A. valvata hap2
Avh1c01p04g00256	Avh2c01p02g00136	A. valvata hap1 vs A. valvata hap2
Avh1c01p04g00257	Avh2c01p02g00137	A. valvata hap1 vs A. valvata hap2
Avh1c01p04g00258	Avh2c01p02g00138	A. valvata hap1 vs A. valvata hap2
Avh1c01p04g00259	Avh2c01p02g00139	A. valvata hap1 vs A. valvata hap2
Avh1c01p04g00260	Avh2c01p02g00140	A. valvata hap1 vs A. valvata hap2
Avh1c01p04g00262	Avh2c01p02g00141	A. valvata hap1 vs A. valvata hap2
Avh1c01p04g00264	Avh2c01p02g00142	A. valvata hap1 vs A. valvata hap2
Avh1c01p04g00265	Avh2c01p02g00143	A. valvata hap1 vs A. valvata hap2
Avh1c01p04g00266	Avh2c01p02g00144	A. valvata hap1 vs A. valvata hap2
Avh1c01p04g00267	Avh2c01p02g00145	A. valvata hap1 vs A. valvata hap2
Avh1c01p04g00268	Avh2c01p02g00146	A. valvata hap1 vs A. valvata hap2
Avh1c01p04g00269	Avh2c01p02g00147	A. valvata hap1 vs A. valvata hap2
Avh1c01p04g00270	Avh2c01p02g00148	A. valvata hap1 vs A. valvata hap2
Avh1c01p04g00272	Avh2c01p02g00149	A. valvata hap1 vs A. valvata hap2
Avh1c01p04g00273	Avh2c01p02g00150	A. valvata hap1 vs A. valvata hap2
Avh1c01p04g00274	Avh2c01p02g00151	A. valvata hap1 vs A. valvata hap2
Avh1c01p04g00276	Avh2c01p02g00153	A. valvata hap1 vs A. valvata hap2
Avh1c01p04g00277	Avh2c01p02g00154	A. valvata hap1 vs A. valvata hap2
Avh1c01p04g00278	Avh2c01p02g00155	A. valvata hap1 vs A. valvata hap2
Avh1c01p04g00279	Avh2c01p02g00156	A. valvata hap1 vs A. valvata hap2
Avh1c01p04g00280	Avh2c01p02g00157	A. valvata hap1 vs A. valvata hap2
Avh1c01p04g00281	Avh2c01p02g00158	A. valvata hap1 vs A. valvata hap2
Avh1c01p04g00282	Avh2c01p02g00159	A. valvata hap1 vs A. valvata hap2
Avh1c01p04g00283	Avh2c01p02g00160	A. valvata hap1 vs A. valvata hap2
Avh1c01p04g00284	Avh2c01p02g00161	A. valvata hap1 vs A. valvata hap2
Avh1c01p04g00285	Avh2c01p02g00162	A. valvata hap1 vs A. valvata hap2
Avh1c01p04g00286	Avh2c01p02g00163	A. valvata hap1 vs A. valvata hap2
Avh1c01p04g00287	Avh2c01p02g00164	A. valvata hap1 vs A. valvata hap2
Avh1c01p05g00288	Avh2c01p02g00165	A. valvata hap1 vs A. valvata hap2
Avh1c01p05g00289	Avh2c01p02g00166	A. valvata hap1 vs A. valvata hap2
Avh1c01p05g00298	Avh2c01p02g00171	A. valvata hap1 vs A. valvata hap2
Avh1c01p05g00299	Avh2c01p02g00172	A. valvata hap1 vs A. valvata hap2
Avh1c01p05g00300	Avh2c01p02g00173	A. valvata hap1 vs A. valvata hap2
Avh1c01p05g00301	Avh2c01p02g00174	A. valvata hap1 vs A. valvata hap2
Avh1c01p05g00302	Avh2c01p02g00175	A. valvata hap1 vs A. valvata hap2
Avh1c01p05g00303	Avh2c01p03g00176	A. valvata hap1 vs A. valvata hap2
Avh1c01p05g00304	Avh2c01p03g00177	A. valvata hap1 vs A. valvata hap2
Avh1c01p05g00305	Avh2c01p03g00178	A. valvata hap1 vs A. valvata hap2
Avh1c01p05g00306	Avh2c01p03g00179	A. valvata hap1 vs A. valvata hap2
Avh1c01p05g00307	Avh2c01p03g00180	A. valvata hap1 vs A. valvata hap2
Avh1c01p05g00308	Avh2c01p03g00181	A. valvata hap1 vs A. valvata hap2
Avh1c01p05g00309	Avh2c01p03g00182	A. valvata hap1 vs A. valvata hap2
Avh1c01p05g00310	Avh2c01p03g00183	A. valvata hap1 vs A. valvata hap2
Avh1c01p05g00312	Avh2c01p03g00187	A. valvata hap1 vs A. valvata hap2
Avh1c01p05g00313	Avh2c01p03g00189	A. valvata hap1 vs A. valvata hap2
Avh1c01p05g00314	Avh2c01p03g00190	A. valvata hap1 vs A. valvata hap2
Avh1c01p05g00316	Avh2c01p03g00192	A. valvata hap1 vs A. valvata hap2
Avh1c01p05g00317	Avh2c01p03g00193	A. valvata hap1 vs A. valvata hap2
Avh1c01p05g00318	Avh2c01p03g00194	A. valvata hap1 vs A. valvata hap2
Avh1c01p05g00319	Avh2c01p03g00195	A. valvata hap1 vs A. valvata hap2
Avh1c01p05g00320	Avh2c01p03g00196	A. valvata hap1 vs A. valvata hap2
Avh1c01p05g00321	Avh2c01p03g00197	A. valvata hap1 vs A. valvata hap2
Avh1c01p05g00322	Avh2c01p03g00198	A. valvata hap1 vs A. valvata hap2
Avh1c01p05g00323	Avh2c01p03g00200	A. valvata hap1 vs A. valvata hap2
Avh1c01p05g00325	Avh2c01p03g00201	A. valvata hap1 vs A. valvata hap2
Avh1c01p05g00326	Avh2c01p03g00202	A. valvata hap1 vs A. valvata hap2
Avh1c01p05g00327	Avh2c01p03g00203	A. valvata hap1 vs A. valvata hap2
Avh1c01p05g00328	Avh2c01p03g00204	A. valvata hap1 vs A. valvata hap2
Avh1c01p05g00329	Avh2c01p03g00205	A. valvata hap1 vs A. valvata hap2
Avh1c01p05g00330	Avh2c01p03g00206	A. valvata hap1 vs A. valvata hap2
Avh1c01p05g00331	Avh2c01p03g00207	A. valvata hap1 vs A. valvata hap2
Avh1c01p05g00332	Avh2c01p03g00208	A. valvata hap1 vs A. valvata hap2
Avh1c01p05g00333	Avh2c01p03g00209	A. valvata hap1 vs A. valvata hap2
Avh1c01p05g00334	Avh2c01p03g00210	A. valvata hap1 vs A. valvata hap2
Avh1c01p05g00335	Avh2c01p03g00211	A. valvata hap1 vs A. valvata hap2
Avh1c01p05g00336	Avh2c01p03g00213	A. valvata hap1 vs A. valvata hap2
Avh1c01p05g00337	Avh2c01p03g00214	A. valvata hap1 vs A. valvata hap2
Avh1c01p05g00338	Avh2c01p03g00215	A. valvata hap1 vs A. valvata hap2
Avh1c01p05g00339	Avh2c01p03g00216	A. valvata hap1 vs A. valvata hap2
Avh1c01p05g00340	Avh2c01p03g00217	A. valvata hap1 vs A. valvata hap2
Avh1c01p05g00341	Avh2c01p03g00218	A. valvata hap1 vs A. valvata hap2
Avh1c01p05g00342	Avh2c01p03g00219	A. valvata hap1 vs A. valvata hap2
Avh1c01p05g00343	Avh2c01p03g00220	A. valvata hap1 vs A. valvata hap2
Avh1c01p05g00344	Avh2c01p03g00222	A. valvata hap1 vs A. valvata hap2
Avh1c01p05g00345	Avh2c01p03g00223	A. valvata hap1 vs A. valvata hap2
Avh1c01p05g00346	Avh2c01p03g00224	A. valvata hap1 vs A. valvata hap2
Avh1c01p05g00347	Avh2c01p03g00225	A. valvata hap1 vs A. valvata hap2
Avh1c01p05g00348	Avh2c01p03g00226	A. valvata hap1 vs A. valvata hap2
Avh1c01p06g00349	Avh2c01p03g00227	A. valvata hap1 vs A. valvata hap2
Avh1c01p06g00350	Avh2c01p03g00229	A. valvata hap1 vs A. valvata hap2
Avh1c01p06g00351	Avh2c01p03g00230	A. valvata hap1 vs A. valvata hap2
Avh1c01p06g00352	Avh2c01p03g00231	A. valvata hap1 vs A. valvata hap2
Avh1c01p06g00354	Avh2c01p03g00232	A. valvata hap1 vs A. valvata hap2
Avh1c01p06g00355	Avh2c01p03g00233	A. valvata hap1 vs A. valvata hap2
Avh1c01p06g00356	Avh2c01p03g00234	A. valvata hap1 vs A. valvata hap2
Avh1c01p06g00357	Avh2c01p03g00235	A. valvata hap1 vs A. valvata hap2
Avh1c01p06g00358	Avh2c01p03g00236	A. valvata hap1 vs A. valvata hap2
Avh1c01p06g00359	Avh2c01p03g00238	A. valvata hap1 vs A. valvata hap2
Avh1c01p06g00360	Avh2c01p03g00239	A. valvata hap1 vs A. valvata hap2
Avh1c01p06g00361	Avh2c01p03g00240	A. valvata hap1 vs A. valvata hap2
Avh1c01p06g00362	Avh2c01p03g00242	A. valvata hap1 vs A. valvata hap2
Avh1c01p06g00363	Avh2c01p03g00243	A. valvata hap1 vs A. valvata hap2
Avh1c01p06g00364	Avh2c01p03g00244	A. valvata hap1 vs A. valvata hap2
Avh1c01p06g00365	Avh2c01p04g00245	A. valvata hap1 vs A. valvata hap2
Avh1c01p06g00366	Avh2c01p04g00246	A. valvata hap1 vs A. valvata hap2
Avh1c01p06g00367	Avh2c01p04g00247	A. valvata hap1 vs A. valvata hap2
Avh1c01p06g00368	Avh2c01p04g00248	A. valvata hap1 vs A. valvata hap2
Avh1c01p06g00371	Avh2c01p04g00251	A. valvata hap1 vs A. valvata hap2
Avh1c01p06g00372	Avh2c01p04g00253	A. valvata hap1 vs A. valvata hap2
Avh1c01p06g00373	Avh2c01p04g00254	A. valvata hap1 vs A. valvata hap2
Avh1c01p06g00374	Avh2c01p04g00255	A. valvata hap1 vs A. valvata hap2
Avh1c01p06g00376	Avh2c01p04g00256	A. valvata hap1 vs A. valvata hap2
Avh1c01p06g00377	Avh2c01p04g00257	A. valvata hap1 vs A. valvata hap2
Avh1c01p06g00378	Avh2c01p04g00258	A. valvata hap1 vs A. valvata hap2
Avh1c09p04g08329	Avh2c01p04g00259	A. valvata hap1 vs A. valvata hap2
Avh1c01p06g00379	Avh2c01p04g00260	A. valvata hap1 vs A. valvata hap2
Avh1c01p06g00380	Avh2c01p04g00262	A. valvata hap1 vs A. valvata hap2
Avh1c09p04g08324	Avh2c01p04g00263	A. valvata hap1 vs A. valvata hap2
Avh1c01p06g00381	Avh2c01p04g00266	A. valvata hap1 vs A. valvata hap2
Avh1c01p06g00382	Avh2c01p04g00267	A. valvata hap1 vs A. valvata hap2
Avh1c01p06g00383	Avh2c01p04g00268	A. valvata hap1 vs A. valvata hap2
Avh1c01p06g00384	Avh2c01p04g00269	A. valvata hap1 vs A. valvata hap2
Avh1c01p06g00385	Avh2c01p04g00270	A. valvata hap1 vs A. valvata hap2
Avh1c09p04g08320	Avh2c01p04g00271	A. valvata hap1 vs A. valvata hap2
Avh1c01p06g00388	Avh2c01p04g00272	A. valvata hap1 vs A. valvata hap2
Avh1c01p06g00389	Avh2c01p04g00273	A. valvata hap1 vs A. valvata hap2
Avh1c01p06g00391	Avh2c01p04g00274	A. valvata hap1 vs A. valvata hap2
Avh1c01p06g00392	Avh2c01p04g00275	A. valvata hap1 vs A. valvata hap2
Avh1c13p15g12835	Avh2c01p04g00276	A. valvata hap1 vs A. valvata hap2
Avh1c01p06g00394	Avh2c01p04g00277	A. valvata hap1 vs A. valvata hap2
Avh1c01p06g00398	Avh2c01p04g00281	A. valvata hap1 vs A. valvata hap2
Avh1c09p04g08312	Avh2c01p04g00282	A. valvata hap1 vs A. valvata hap2
Avh1c01p06g00399	Avh2c01p04g00284	A. valvata hap1 vs A. valvata hap2
Avh1c01p06g00400	Avh2c01p04g00286	A. valvata hap1 vs A. valvata hap2
Avh1c01p06g00402	Avh2c01p04g00288	A. valvata hap1 vs A. valvata hap2
Avh1c01p06g00403	Avh2c01p04g00289	A. valvata hap1 vs A. valvata hap2
Avh1c01p06g00404	Avh2c01p04g00290	A. valvata hap1 vs A. valvata hap2
Avh1c01p06g00406	Avh2c01p04g00291	A. valvata hap1 vs A. valvata hap2
Avh1c01p07g00408	Avh2c01p04g00292	A. valvata hap1 vs A. valvata hap2
Avh1c01p07g00409	Avh2c01p04g00293	A. valvata hap1 vs A. valvata hap2
Avh1c01p07g00410	Avh2c01p04g00294	A. valvata hap1 vs A. valvata hap2
Avh1c01p07g00412	Avh2c01p04g00295	A. valvata hap1 vs A. valvata hap2
Avh1c01p07g00414	Avh2c01p04g00297	A. valvata hap1 vs A. valvata hap2
Avh1c01p07g00415	Avh2c01p04g00298	A. valvata hap1 vs A. valvata hap2
Avh1c01p07g00418	Avh2c01p04g00301	A. valvata hap1 vs A. valvata hap2
Avh1c01p07g00419	Avh2c01p04g00302	A. valvata hap1 vs A. valvata hap2
Avh1c01p07g00420	Avh2c01p05g00303	A. valvata hap1 vs A. valvata hap2
Avh1c01p07g00421	Avh2c01p05g00304	A. valvata hap1 vs A. valvata hap2
Avh1c01p07g00422	Avh2c01p05g00305	A. valvata hap1 vs A. valvata hap2
Avh1c01p07g00424	Avh2c01p05g00306	A. valvata hap1 vs A. valvata hap2
Avh1c01p07g00425	Avh2c01p05g00307	A. valvata hap1 vs A. valvata hap2
Avh1c01p07g00426	Avh2c01p05g00308	A. valvata hap1 vs A. valvata hap2
Avh1c01p07g00427	Avh2c01p05g00309	A. valvata hap1 vs A. valvata hap2
Avh1c01p07g00428	Avh2c01p05g00310	A. valvata hap1 vs A. valvata hap2
Avh1c01p07g00429	Avh2c01p05g00311	A. valvata hap1 vs A. valvata hap2
Avh1c01p07g00430	Avh2c01p05g00312	A. valvata hap1 vs A. valvata hap2
Avh1c01p07g00431	Avh2c01p05g00313	A. valvata hap1 vs A. valvata hap2
Avh1c01p07g00432	Avh2c01p05g00315	A. valvata hap1 vs A. valvata hap2
Avh1c01p07g00433	Avh2c01p05g00316	A. valvata hap1 vs A. valvata hap2
Avh1c01p07g00434	Avh2c01p05g00318	A. valvata hap1 vs A. valvata hap2
Avh1c01p07g00435	Avh2c01p05g00319	A. valvata hap1 vs A. valvata hap2
Avh1c01p07g00436	Avh2c01p05g00320	A. valvata hap1 vs A. valvata hap2
Avh1c01p07g00437	Avh2c01p05g00321	A. valvata hap1 vs A. valvata hap2
Avh1c01p07g00438	Avh2c01p05g00322	A. valvata hap1 vs A. valvata hap2
Avh1c01p07g00439	Avh2c01p05g00323	A. valvata hap1 vs A. valvata hap2
Avh1c01p07g00444	Avh2c01p05g00324	A. valvata hap1 vs A. valvata hap2
Avh1c01p07g00445	Avh2c01p05g00325	A. valvata hap1 vs A. valvata hap2
Avh1c01p07g00446	Avh2c01p05g00326	A. valvata hap1 vs A. valvata hap2
Avh1c01p07g00447	Avh2c01p05g00327	A. valvata hap1 vs A. valvata hap2
Avh1c01p07g00449	Avh2c01p05g00328	A. valvata hap1 vs A. valvata hap2
Avh1c01p07g00451	Avh2c01p05g00329	A. valvata hap1 vs A. valvata hap2
Avh1c01p07g00452	Avh2c01p05g00330	A. valvata hap1 vs A. valvata hap2
Avh1c01p07g00453	Avh2c01p05g00331	A. valvata hap1 vs A. valvata hap2
Avh1c01p07g00454	Avh2c01p05g00332	A. valvata hap1 vs A. valvata hap2
Avh1c01p07g00456	Avh2c01p05g00333	A. valvata hap1 vs A. valvata hap2
Avh1c01p07g00457	Avh2c01p05g00334	A. valvata hap1 vs A. valvata hap2
Avh1c01p07g00458	Avh2c01p05g00335	A. valvata hap1 vs A. valvata hap2
Avh1c01p07g00459	Avh2c01p05g00336	A. valvata hap1 vs A. valvata hap2
Avh1c01p07g00460	Avh2c01p05g00337	A. valvata hap1 vs A. valvata hap2
Avh1c01p07g00461	Avh2c01p05g00338	A. valvata hap1 vs A. valvata hap2
Avh1c01p07g00463	Avh2c01p05g00339	A. valvata hap1 vs A. valvata hap2
Avh1c01p07g00464	Avh2c01p05g00340	A. valvata hap1 vs A. valvata hap2
Avh1c01p07g00465	Avh2c01p05g00341	A. valvata hap1 vs A. valvata hap2
Avh1c01p08g00466	Avh2c01p05g00342	A. valvata hap1 vs A. valvata hap2
Avh1c01p08g00467	Avh2c01p05g00344	A. valvata hap1 vs A. valvata hap2
Avh1c01p08g00468	Avh2c01p05g00345	A. valvata hap1 vs A. valvata hap2
Avh1c01p08g00469	Avh2c01p05g00346	A. valvata hap1 vs A. valvata hap2
Avh1c01p08g00470	Avh2c01p05g00347	A. valvata hap1 vs A. valvata hap2
Avh1c01p08g00471	Avh2c01p05g00348	A. valvata hap1 vs A. valvata hap2
Avh1c01p08g00472	Avh2c01p05g00349	A. valvata hap1 vs A. valvata hap2
Avh1c01p08g00473	Avh2c01p05g00350	A. valvata hap1 vs A. valvata hap2
Avh1c01p08g00474	Avh2c01p05g00351	A. valvata hap1 vs A. valvata hap2
Avh1c01p08g00475	Avh2c01p05g00352	A. valvata hap1 vs A. valvata hap2
Avh1c01p08g00476	Avh2c01p05g00353	A. valvata hap1 vs A. valvata hap2
Avh1c01p08g00477	Avh2c01p06g00354	A. valvata hap1 vs A. valvata hap2
Avh1c01p08g00478	Avh2c01p06g00355	A. valvata hap1 vs A. valvata hap2
Avh1c01p08g00479	Avh2c01p06g00356	A. valvata hap1 vs A. valvata hap2
Avh1c01p08g00480	Avh2c01p06g00357	A. valvata hap1 vs A. valvata hap2
Avh1c01p08g00481	Avh2c01p06g00358	A. valvata hap1 vs A. valvata hap2
Avh1c01p08g00482	Avh2c01p06g00359	A. valvata hap1 vs A. valvata hap2
Avh1c01p08g00484	Avh2c01p06g00360	A. valvata hap1 vs A. valvata hap2
Avh1c01p08g00485	Avh2c01p06g00361	A. valvata hap1 vs A. valvata hap2
Avh1c01p08g00486	Avh2c01p06g00362	A. valvata hap1 vs A. valvata hap2
Avh1c01p08g00487	Avh2c01p06g00363	A. valvata hap1 vs A. valvata hap2
Avh1c01p08g00488	Avh2c01p06g00364	A. valvata hap1 vs A. valvata hap2
Avh1c01p08g00489	Avh2c01p06g00365	A. valvata hap1 vs A. valvata hap2
Avh1c01p08g00490	Avh2c01p06g00366	A. valvata hap1 vs A. valvata hap2
Avh1c01p08g00491	Avh2c01p06g00367	A. valvata hap1 vs A. valvata hap2
Avh1c01p08g00492	Avh2c01p06g00368	A. valvata hap1 vs A. valvata hap2
Avh1c01p08g00493	Avh2c01p06g00369	A. valvata hap1 vs A. valvata hap2
Avh1c01p08g00494	Avh2c01p06g00370	A. valvata hap1 vs A. valvata hap2
Avh1c01p08g00495	Avh2c01p06g00371	A. valvata hap1 vs A. valvata hap2
Avh1c01p08g00500	Avh2c01p06g00372	A. valvata hap1 vs A. valvata hap2
Avh1c01p08g00501	Avh2c01p06g00373	A. valvata hap1 vs A. valvata hap2
Avh1c01p08g00502	Avh2c01p06g00374	A. valvata hap1 vs A. valvata hap2
Avh1c01p08g00503	Avh2c01p06g00375	A. valvata hap1 vs A. valvata hap2
Avh1c01p08g00508	Avh2c01p06g00377	A. valvata hap1 vs A. valvata hap2
Avh1c01p08g00509	Avh2c01p06g00378	A. valvata hap1 vs A. valvata hap2
Avh1c01p08g00510	Avh2c01p06g00379	A. valvata hap1 vs A. valvata hap2
Avh1c01p08g00511	Avh2c01p06g00380	A. valvata hap1 vs A. valvata hap2
Avh1c01p08g00512	Avh2c01p06g00381	A. valvata hap1 vs A. valvata hap2
Avh1c01p08g00513	Avh2c01p06g00382	A. valvata hap1 vs A. valvata hap2
Avh1c01p09g00526	Avh2c01p06g00383	A. valvata hap1 vs A. valvata hap2
Avh1c01p09g00528	Avh2c01p06g00384	A. valvata hap1 vs A. valvata hap2
Avh1c01p09g00529	Avh2c01p06g00385	A. valvata hap1 vs A. valvata hap2
Avh1c01p09g00530	Avh2c01p06g00386	A. valvata hap1 vs A. valvata hap2
Avh1c01p08g00504	Avh2c01p06g00387	A. valvata hap1 vs A. valvata hap2
Avh1c01p08g00505	Avh2c01p06g00388	A. valvata hap1 vs A. valvata hap2
Avh1c01p08g00506	Avh2c01p06g00389	A. valvata hap1 vs A. valvata hap2
Avh1c01p09g00533	Avh2c01p06g00391	A. valvata hap1 vs A. valvata hap2
Avh1c01p09g00525	Avh2c01p06g00393	A. valvata hap1 vs A. valvata hap2
Avh1c01p09g00524	Avh2c01p06g00394	A. valvata hap1 vs A. valvata hap2
Avh1c01p09g00523	Avh2c01p06g00395	A. valvata hap1 vs A. valvata hap2
Avh1c01p09g00522	Avh2c01p07g00396	A. valvata hap1 vs A. valvata hap2
Avh1c01p09g00534	Avh2c01p07g00397	A. valvata hap1 vs A. valvata hap2
Avh1c01p09g00521	Avh2c01p07g00399	A. valvata hap1 vs A. valvata hap2
Avh1c01p08g00507	Avh2c01p07g00403	A. valvata hap1 vs A. valvata hap2
Avh1c09p01g08146	Avh2c01p07g00407	A. valvata hap1 vs A. valvata hap2
Avh1c01p09g00532	Avh2c01p07g00410	A. valvata hap1 vs A. valvata hap2
Avh1c01p09g00531	Avh2c01p07g00411	A. valvata hap1 vs A. valvata hap2
Avh1c09p01g08147	Avh2c01p07g00413	A. valvata hap1 vs A. valvata hap2
Avh1c01p09g00536	Avh2c01p08g00416	A. valvata hap1 vs A. valvata hap2
Avh1c01p09g00537	Avh2c01p08g00417	A. valvata hap1 vs A. valvata hap2
Avh1c01p09g00539	Avh2c01p08g00418	A. valvata hap1 vs A. valvata hap2
Avh1c01p09g00540	Avh2c01p08g00419	A. valvata hap1 vs A. valvata hap2
Avh1c01p09g00541	Avh2c01p08g00420	A. valvata hap1 vs A. valvata hap2
Avh1c01p09g00542	Avh2c01p08g00422	A. valvata hap1 vs A. valvata hap2
Avh1c01p09g00543	Avh2c01p08g00423	A. valvata hap1 vs A. valvata hap2
Avh1c01p09g00544	Avh2c01p08g00424	A. valvata hap1 vs A. valvata hap2
Avh1c01p10g00545	Avh2c01p08g00425	A. valvata hap1 vs A. valvata hap2
Avh1c01p10g00547	Avh2c01p08g00426	A. valvata hap1 vs A. valvata hap2
Avh1c01p10g00548	Avh2c01p08g00427	A. valvata hap1 vs A. valvata hap2
Avh1c01p10g00549	Avh2c01p08g00428	A. valvata hap1 vs A. valvata hap2
Avh1c01p10g00550	Avh2c01p08g00429	A. valvata hap1 vs A. valvata hap2
Avh1c01p10g00551	Avh2c01p08g00430	A. valvata hap1 vs A. valvata hap2
Avh1c01p10g00554	Avh2c01p08g00431	A. valvata hap1 vs A. valvata hap2
Avh1c01p10g00555	Avh2c01p08g00432	A. valvata hap1 vs A. valvata hap2
Avh1c01p10g00556	Avh2c01p08g00433	A. valvata hap1 vs A. valvata hap2
Avh1c01p10g00558	Avh2c01p08g00434	A. valvata hap1 vs A. valvata hap2
Avh1c01p10g00559	Avh2c01p08g00435	A. valvata hap1 vs A. valvata hap2
Avh1c01p10g00562	Avh2c01p08g00437	A. valvata hap1 vs A. valvata hap2
Avh1c01p10g00563	Avh2c01p08g00438	A. valvata hap1 vs A. valvata hap2
Avh1c01p10g00564	Avh2c01p08g00439	A. valvata hap1 vs A. valvata hap2
Avh1c01p10g00565	Avh2c01p08g00441	A. valvata hap1 vs A. valvata hap2
Avh1c01p10g00566	Avh2c01p08g00442	A. valvata hap1 vs A. valvata hap2
Avh1c01p10g00567	Avh2c01p08g00443	A. valvata hap1 vs A. valvata hap2
Avh1c01p10g00568	Avh2c01p08g00444	A. valvata hap1 vs A. valvata hap2
Avh1c01p10g00569	Avh2c01p08g00445	A. valvata hap1 vs A. valvata hap2
Avh1c01p10g00570	Avh2c01p08g00446	A. valvata hap1 vs A. valvata hap2
Avh1c01p10g00573	Avh2c01p08g00449	A. valvata hap1 vs A. valvata hap2
Avh1c01p10g00574	Avh2c01p08g00450	A. valvata hap1 vs A. valvata hap2
Avh1c01p10g00575	Avh2c01p08g00452	A. valvata hap1 vs A. valvata hap2
Avh1c01p10g00576	Avh2c01p08g00453	A. valvata hap1 vs A. valvata hap2
Avh1c01p10g00577	Avh2c01p09g00454	A. valvata hap1 vs A. valvata hap2
Avh1c01p10g00578	Avh2c01p09g00455	A. valvata hap1 vs A. valvata hap2
Avh1c01p10g00579	Avh2c01p09g00456	A. valvata hap1 vs A. valvata hap2
Avh1c01p11g00581	Avh2c01p09g00459	A. valvata hap1 vs A. valvata hap2
Avh1c01p11g00582	Avh2c01p09g00460	A. valvata hap1 vs A. valvata hap2
Avh1c01p11g00583	Avh2c01p09g00461	A. valvata hap1 vs A. valvata hap2
Avh1c01p11g00584	Avh2c01p09g00462	A. valvata hap1 vs A. valvata hap2
Avh1c01p11g00585	Avh2c01p09g00463	A. valvata hap1 vs A. valvata hap2
Avh1c01p11g00586	Avh2c01p09g00465	A. valvata hap1 vs A. valvata hap2
Avh1c01p11g00587	Avh2c01p09g00466	A. valvata hap1 vs A. valvata hap2
Avh1c01p11g00590	Avh2c01p09g00468	A. valvata hap1 vs A. valvata hap2
Avh1c01p11g00592	Avh2c01p09g00469	A. valvata hap1 vs A. valvata hap2
Avh1c01p11g00593	Avh2c01p09g00470	A. valvata hap1 vs A. valvata hap2
Avh1c01p11g00594	Avh2c01p09g00471	A. valvata hap1 vs A. valvata hap2
Avh1c01p11g00595	Avh2c01p09g00472	A. valvata hap1 vs A. valvata hap2
Avh1c01p11g00596	Avh2c01p09g00473	A. valvata hap1 vs A. valvata hap2
Avh1c01p11g00599	Avh2c01p09g00476	A. valvata hap1 vs A. valvata hap2
Avh1c01p11g00600	Avh2c01p09g00477	A. valvata hap1 vs A. valvata hap2
Avh1c01p11g00601	Avh2c01p09g00478	A. valvata hap1 vs A. valvata hap2
Avh1c01p11g00602	Avh2c01p09g00479	A. valvata hap1 vs A. valvata hap2
Avh1c01p11g00603	Avh2c01p09g00480	A. valvata hap1 vs A. valvata hap2
Avh1c01p11g00604	Avh2c01p09g00481	A. valvata hap1 vs A. valvata hap2
Avh1c01p11g00605	Avh2c01p09g00482	A. valvata hap1 vs A. valvata hap2
Avh1c01p11g00606	Avh2c01p09g00483	A. valvata hap1 vs A. valvata hap2
Avh1c01p11g00607	Avh2c01p09g00484	A. valvata hap1 vs A. valvata hap2
Avh1c01p11g00608	Avh2c01p09g00485	A. valvata hap1 vs A. valvata hap2
Avh1c01p11g00609	Avh2c01p09g00486	A. valvata hap1 vs A. valvata hap2
Avh1c01p11g00610	Avh2c01p09g00487	A. valvata hap1 vs A. valvata hap2
Avh1c01p11g00611	Avh2c01p09g00488	A. valvata hap1 vs A. valvata hap2
Avh1c01p11g00612	Avh2c01p09g00489	A. valvata hap1 vs A. valvata hap2
Avh1c01p11g00614	Avh2c01p10g00491	A. valvata hap1 vs A. valvata hap2
Avh1c01p11g00615	Avh2c01p10g00493	A. valvata hap1 vs A. valvata hap2
Avh1c01p11g00616	Avh2c01p10g00494	A. valvata hap1 vs A. valvata hap2
Avh1c01p11g00617	Avh2c01p10g00495	A. valvata hap1 vs A. valvata hap2
Avh1c01p11g00618	Avh2c01p10g00496	A. valvata hap1 vs A. valvata hap2
Avh1c01p11g00619	Avh2c01p10g00497	A. valvata hap1 vs A. valvata hap2
Avh1c01p11g00620	Avh2c01p10g00498	A. valvata hap1 vs A. valvata hap2
Avh1c01p11g00621	Avh2c01p10g00499	A. valvata hap1 vs A. valvata hap2
Avh1c01p11g00622	Avh2c01p10g00500	A. valvata hap1 vs A. valvata hap2
Avh1c01p12g00623	Avh2c01p10g00501	A. valvata hap1 vs A. valvata hap2
Avh1c01p12g00624	Avh2c01p10g00502	A. valvata hap1 vs A. valvata hap2
Avh1c01p12g00625	Avh2c01p10g00503	A. valvata hap1 vs A. valvata hap2
Avh1c01p12g00626	Avh2c01p10g00504	A. valvata hap1 vs A. valvata hap2
Avh1c01p12g00627	Avh2c01p10g00505	A. valvata hap1 vs A. valvata hap2
Avh1c01p12g00628	Avh2c01p10g00506	A. valvata hap1 vs A. valvata hap2
Avh1c01p12g00629	Avh2c01p10g00507	A. valvata hap1 vs A. valvata hap2
Avh1c01p12g00630	Avh2c01p10g00508	A. valvata hap1 vs A. valvata hap2
Avh1c01p12g00631	Avh2c01p10g00509	A. valvata hap1 vs A. valvata hap2
Avh1c01p12g00632	Avh2c01p10g00511	A. valvata hap1 vs A. valvata hap2
Avh1c01p12g00633	Avh2c01p10g00512	A. valvata hap1 vs A. valvata hap2
Avh1c01p12g00634	Avh2c01p10g00513	A. valvata hap1 vs A. valvata hap2
Avh1c01p12g00635	Avh2c01p10g00514	A. valvata hap1 vs A. valvata hap2
Avh1c01p12g00636	Avh2c01p10g00515	A. valvata hap1 vs A. valvata hap2
Avh1c01p12g00637	Avh2c01p10g00516	A. valvata hap1 vs A. valvata hap2
Avh1c01p12g00638	Avh2c01p10g00517	A. valvata hap1 vs A. valvata hap2
Avh1c01p12g00641	Avh2c01p10g00519	A. valvata hap1 vs A. valvata hap2
Avh1c01p12g00642	Avh2c01p10g00520	A. valvata hap1 vs A. valvata hap2
Avh1c01p12g00643	Avh2c01p10g00521	A. valvata hap1 vs A. valvata hap2
Avh1c01p12g00644	Avh2c01p10g00522	A. valvata hap1 vs A. valvata hap2
Avh1c01p12g00645	Avh2c01p10g00523	A. valvata hap1 vs A. valvata hap2
Avh1c01p12g00646	Avh2c01p10g00524	A. valvata hap1 vs A. valvata hap2
Avh1c01p12g00647	Avh2c01p10g00525	A. valvata hap1 vs A. valvata hap2
Avh1c01p12g00649	Avh2c01p10g00526	A. valvata hap1 vs A. valvata hap2
Avh1c01p12g00650	Avh2c01p10g00527	A. valvata hap1 vs A. valvata hap2
Avh1c01p12g00651	Avh2c01p10g00528	A. valvata hap1 vs A. valvata hap2
Avh1c01p12g00652	Avh2c01p10g00529	A. valvata hap1 vs A. valvata hap2
Avh1c01p12g00654	Avh2c01p11g00530	A. valvata hap1 vs A. valvata hap2
Avh1c01p12g00655	Avh2c01p11g00531	A. valvata hap1 vs A. valvata hap2
Avh1c01p12g00656	Avh2c01p11g00532	A. valvata hap1 vs A. valvata hap2
Avh1c01p12g00657	Avh2c01p11g00533	A. valvata hap1 vs A. valvata hap2
Avh1c01p12g00658	Avh2c01p11g00534	A. valvata hap1 vs A. valvata hap2
Avh1c01p12g00659	Avh2c01p11g00535	A. valvata hap1 vs A. valvata hap2
Avh1c01p12g00660	Avh2c01p11g00536	A. valvata hap1 vs A. valvata hap2
Avh1c01p12g00662	Avh2c01p11g00537	A. valvata hap1 vs A. valvata hap2
Avh1c01p12g00663	Avh2c01p11g00538	A. valvata hap1 vs A. valvata hap2
Avh1c01p12g00664	Avh2c01p11g00539	A. valvata hap1 vs A. valvata hap2
Avh1c01p12g00665	Avh2c01p11g00540	A. valvata hap1 vs A. valvata hap2
Avh1c01p12g00666	Avh2c01p11g00541	A. valvata hap1 vs A. valvata hap2
Avh1c01p12g00667	Avh2c01p11g00542	A. valvata hap1 vs A. valvata hap2
Avh1c01p12g00668	Avh2c01p11g00543	A. valvata hap1 vs A. valvata hap2
Avh1c01p12g00669	Avh2c01p11g00544	A. valvata hap1 vs A. valvata hap2
Avh1c01p13g00670	Avh2c01p11g00545	A. valvata hap1 vs A. valvata hap2
Avh1c01p13g00672	Avh2c01p11g00546	A. valvata hap1 vs A. valvata hap2
Avh1c01p13g00673	Avh2c01p11g00547	A. valvata hap1 vs A. valvata hap2
Avh1c01p13g00674	Avh2c01p11g00548	A. valvata hap1 vs A. valvata hap2
Avh1c01p13g00675	Avh2c01p11g00549	A. valvata hap1 vs A. valvata hap2
Avh1c01p13g00676	Avh2c01p11g00551	A. valvata hap1 vs A. valvata hap2
Avh1c01p13g00677	Avh2c01p11g00552	A. valvata hap1 vs A. valvata hap2
Avh1c01p13g00680	Avh2c01p11g00554	A. valvata hap1 vs A. valvata hap2
Avh1c01p13g00681	Avh2c01p11g00555	A. valvata hap1 vs A. valvata hap2
Avh1c01p13g00682	Avh2c01p11g00556	A. valvata hap1 vs A. valvata hap2
Avh1c01p13g00683	Avh2c01p11g00557	A. valvata hap1 vs A. valvata hap2
Avh1c01p13g00684	Avh2c01p11g00559	A. valvata hap1 vs A. valvata hap2
Avh1c01p13g00685	Avh2c01p11g00560	A. valvata hap1 vs A. valvata hap2
Avh1c01p13g00686	Avh2c01p11g00561	A. valvata hap1 vs A. valvata hap2
Avh1c01p13g00688	Avh2c01p11g00562	A. valvata hap1 vs A. valvata hap2
Avh1c01p13g00689	Avh2c01p11g00563	A. valvata hap1 vs A. valvata hap2
Avh1c01p13g00690	Avh2c01p11g00564	A. valvata hap1 vs A. valvata hap2
Avh1c01p13g00691	Avh2c01p11g00565	A. valvata hap1 vs A. valvata hap2
Avh1c01p13g00692	Avh2c01p11g00566	A. valvata hap1 vs A. valvata hap2
Avh1c01p13g00695	Avh2c01p11g00568	A. valvata hap1 vs A. valvata hap2
Avh1c01p13g00696	Avh2c01p11g00569	A. valvata hap1 vs A. valvata hap2
Avh1c01p13g00697	Avh2c01p11g00570	A. valvata hap1 vs A. valvata hap2
Avh1c01p13g00698	Avh2c01p11g00571	A. valvata hap1 vs A. valvata hap2
Avh1c01p13g00699	Avh2c01p11g00573	A. valvata hap1 vs A. valvata hap2
Avh1c01p13g00700	Avh2c01p11g00578	A. valvata hap1 vs A. valvata hap2
Avh1c01p13g00701	Avh2c01p12g00579	A. valvata hap1 vs A. valvata hap2
Avh1c01p13g00702	Avh2c01p12g00581	A. valvata hap1 vs A. valvata hap2
Avh1c01p13g00703	Avh2c01p12g00582	A. valvata hap1 vs A. valvata hap2
Avh1c01p13g00704	Avh2c01p12g00583	A. valvata hap1 vs A. valvata hap2
Avh1c01p13g00705	Avh2c01p12g00584	A. valvata hap1 vs A. valvata hap2
Avh1c01p13g00706	Avh2c01p12g00585	A. valvata hap1 vs A. valvata hap2
Avh1c01p13g00707	Avh2c01p12g00587	A. valvata hap1 vs A. valvata hap2
Avh1c01p13g00708	Avh2c01p12g00588	A. valvata hap1 vs A. valvata hap2
Avh1c01p13g00709	Avh2c01p12g00589	A. valvata hap1 vs A. valvata hap2
Avh1c01p13g00710	Avh2c01p12g00590	A. valvata hap1 vs A. valvata hap2
Avh1c01p13g00711	Avh2c01p12g00591	A. valvata hap1 vs A. valvata hap2
Avh1c01p14g00712	Avh2c01p12g00592	A. valvata hap1 vs A. valvata hap2
Avh1c01p14g00713	Avh2c01p12g00593	A. valvata hap1 vs A. valvata hap2
Avh1c01p14g00714	Avh2c01p12g00594	A. valvata hap1 vs A. valvata hap2
Avh1c01p14g00715	Avh2c01p12g00595	A. valvata hap1 vs A. valvata hap2
Avh1c01p14g00716	Avh2c01p12g00596	A. valvata hap1 vs A. valvata hap2
Avh1c01p14g00717	Avh2c01p12g00597	A. valvata hap1 vs A. valvata hap2
Avh1c01p14g00718	Avh2c01p12g00598	A. valvata hap1 vs A. valvata hap2
Avh1c01p14g00719	Avh2c01p12g00599	A. valvata hap1 vs A. valvata hap2
Avh1c01p14g00720	Avh2c01p12g00600	A. valvata hap1 vs A. valvata hap2
Avh1c01p14g00721	Avh2c01p12g00601	A. valvata hap1 vs A. valvata hap2
Avh1c01p14g00722	Avh2c01p12g00602	A. valvata hap1 vs A. valvata hap2
Avh1c01p14g00723	Avh2c01p12g00603	A. valvata hap1 vs A. valvata hap2
Avh1c01p14g00724	Avh2c01p12g00605	A. valvata hap1 vs A. valvata hap2
Avh1c01p14g00725	Avh2c01p12g00606	A. valvata hap1 vs A. valvata hap2
Avh1c01p14g00726	Avh2c01p12g00607	A. valvata hap1 vs A. valvata hap2
Avh1c01p14g00727	Avh2c01p12g00608	A. valvata hap1 vs A. valvata hap2
Avh1c01p14g00728	Avh2c01p12g00609	A. valvata hap1 vs A. valvata hap2
Avh1c01p14g00729	Avh2c01p12g00610	A. valvata hap1 vs A. valvata hap2
Avh1c01p14g00730	Avh2c01p12g00611	A. valvata hap1 vs A. valvata hap2
Avh1c01p14g00731	Avh2c01p12g00612	A. valvata hap1 vs A. valvata hap2
Avh1c01p14g00732	Avh2c01p12g00613	A. valvata hap1 vs A. valvata hap2
Avh1c01p14g00733	Avh2c01p12g00614	A. valvata hap1 vs A. valvata hap2
Avh1c01p14g00734	Avh2c01p12g00615	A. valvata hap1 vs A. valvata hap2
Avh1c01p14g00735	Avh2c01p12g00617	A. valvata hap1 vs A. valvata hap2
Avh1c01p14g00736	Avh2c01p12g00618	A. valvata hap1 vs A. valvata hap2
Avh1c01p14g00737	Avh2c01p12g00619	A. valvata hap1 vs A. valvata hap2
Avh1c01p14g00738	Avh2c01p12g00620	A. valvata hap1 vs A. valvata hap2
Avh1c01p14g00739	Avh2c01p12g00621	A. valvata hap1 vs A. valvata hap2
Avh1c01p14g00740	Avh2c01p12g00622	A. valvata hap1 vs A. valvata hap2
Avh1c01p14g00741	Avh2c01p12g00623	A. valvata hap1 vs A. valvata hap2
Avh1c01p14g00742	Avh2c01p12g00624	A. valvata hap1 vs A. valvata hap2
Avh1c01p14g00744	Avh2c01p12g00626	A. valvata hap1 vs A. valvata hap2
Avh1c01p14g00745	Avh2c01p12g00627	A. valvata hap1 vs A. valvata hap2
Avh1c01p14g00746	Avh2c01p12g00628	A. valvata hap1 vs A. valvata hap2
Avh1c01p14g00747	Avh2c01p12g00629	A. valvata hap1 vs A. valvata hap2
Avh1c01p14g00748	Avh2c01p12g00631	A. valvata hap1 vs A. valvata hap2
Avh1c01p14g00749	Avh2c01p12g00632	A. valvata hap1 vs A. valvata hap2
Avh1c01p14g00750	Avh2c01p12g00633	A. valvata hap1 vs A. valvata hap2
Avh1c01p14g00751	Avh2c01p12g00634	A. valvata hap1 vs A. valvata hap2
Avh1c01p14g00752	Avh2c01p12g00635	A. valvata hap1 vs A. valvata hap2
Avh1c01p14g00753	Avh2c01p12g00636	A. valvata hap1 vs A. valvata hap2
Avh1c01p14g00754	Avh2c01p12g00637	A. valvata hap1 vs A. valvata hap2
Avh1c01p14g00755	Avh2c01p12g00638	A. valvata hap1 vs A. valvata hap2
Avh1c01p14g00757	Avh2c01p12g00641	A. valvata hap1 vs A. valvata hap2
Avh1c01p14g00758	Avh2c01p12g00642	A. valvata hap1 vs A. valvata hap2
Avh1c01p14g00759	Avh2c01p12g00643	A. valvata hap1 vs A. valvata hap2
Avh1c01p14g00760	Avh2c01p13g00644	A. valvata hap1 vs A. valvata hap2
Avh1c01p14g00761	Avh2c01p13g00645	A. valvata hap1 vs A. valvata hap2
Avh1c01p14g00762	Avh2c01p13g00646	A. valvata hap1 vs A. valvata hap2
Avh1c01p14g00763	Avh2c01p13g00647	A. valvata hap1 vs A. valvata hap2
Avh1c01p14g00764	Avh2c01p13g00648	A. valvata hap1 vs A. valvata hap2
Avh1c01p14g00765	Avh2c01p13g00649	A. valvata hap1 vs A. valvata hap2
Avh1c01p14g00766	Avh2c01p13g00650	A. valvata hap1 vs A. valvata hap2
Avh1c01p14g00767	Avh2c01p13g00651	A. valvata hap1 vs A. valvata hap2
Avh1c01p14g00768	Avh2c01p13g00652	A. valvata hap1 vs A. valvata hap2
Avh1c01p14g00769	Avh2c01p13g00653	A. valvata hap1 vs A. valvata hap2
Avh1c01p14g00770	Avh2c01p13g00654	A. valvata hap1 vs A. valvata hap2
Avh1c01p14g00771	Avh2c01p13g00655	A. valvata hap1 vs A. valvata hap2
Avh1c01p14g00772	Avh2c01p13g00656	A. valvata hap1 vs A. valvata hap2
Avh1c01p14g00773	Avh2c01p13g00657	A. valvata hap1 vs A. valvata hap2
Avh1c01p14g00774	Avh2c01p13g00658	A. valvata hap1 vs A. valvata hap2
Avh1c01p14g00775	Avh2c01p13g00659	A. valvata hap1 vs A. valvata hap2
Avh1c01p14g00776	Avh2c01p13g00660	A. valvata hap1 vs A. valvata hap2
Avh1c01p15g00777	Avh2c01p13g00661	A. valvata hap1 vs A. valvata hap2
Avh1c01p15g00778	Avh2c01p13g00662	A. valvata hap1 vs A. valvata hap2
Avh1c01p15g00779	Avh2c01p13g00665	A. valvata hap1 vs A. valvata hap2
Avh1c01p15g00780	Avh2c01p13g00666	A. valvata hap1 vs A. valvata hap2
Avh1c01p15g00781	Avh2c01p13g00668	A. valvata hap1 vs A. valvata hap2
Avh1c01p15g00784	Avh2c01p13g00669	A. valvata hap1 vs A. valvata hap2
Avh1c01p15g00785	Avh2c01p13g00670	A. valvata hap1 vs A. valvata hap2
Avh1c01p15g00787	Avh2c01p13g00671	A. valvata hap1 vs A. valvata hap2
Avh1c01p15g00788	Avh2c01p13g00672	A. valvata hap1 vs A. valvata hap2
Avh1c01p15g00789	Avh2c01p13g00673	A. valvata hap1 vs A. valvata hap2
Avh1c01p15g00790	Avh2c01p13g00678	A. valvata hap1 vs A. valvata hap2
Avh1c01p15g00791	Avh2c01p13g00680	A. valvata hap1 vs A. valvata hap2
Avh1c01p15g00793	Avh2c01p13g00681	A. valvata hap1 vs A. valvata hap2
Avh1c01p15g00794	Avh2c01p13g00682	A. valvata hap1 vs A. valvata hap2
Avh1c01p15g00795	Avh2c01p13g00683	A. valvata hap1 vs A. valvata hap2
Avh1c01p15g00797	Avh2c01p13g00684	A. valvata hap1 vs A. valvata hap2
Avh1c01p15g00798	Avh2c01p13g00685	A. valvata hap1 vs A. valvata hap2
Avh1c01p15g00799	Avh2c01p13g00686	A. valvata hap1 vs A. valvata hap2
Avh1c01p15g00800	Avh2c01p13g00687	A. valvata hap1 vs A. valvata hap2
Avh1c01p15g00801	Avh2c01p13g00688	A. valvata hap1 vs A. valvata hap2
Avh1c01p15g00802	Avh2c01p13g00689	A. valvata hap1 vs A. valvata hap2
Avh1c01p15g00803	Avh2c01p13g00690	A. valvata hap1 vs A. valvata hap2
Avh1c01p15g00804	Avh2c01p13g00691	A. valvata hap1 vs A. valvata hap2
Avh1c01p15g00805	Avh2c01p13g00692	A. valvata hap1 vs A. valvata hap2
Avh1c01p15g00806	Avh2c01p13g00693	A. valvata hap1 vs A. valvata hap2
Avh1c01p15g00808	Avh2c01p13g00695	A. valvata hap1 vs A. valvata hap2
Avh1c01p15g00809	Avh2c01p13g00696	A. valvata hap1 vs A. valvata hap2
Avh1c01p15g00810	Avh2c01p13g00697	A. valvata hap1 vs A. valvata hap2
Avh1c01p15g00812	Avh2c01p13g00698	A. valvata hap1 vs A. valvata hap2
Avh1c01p15g00814	Avh2c01p13g00699	A. valvata hap1 vs A. valvata hap2
Avh1c01p15g00815	Avh2c01p13g00701	A. valvata hap1 vs A. valvata hap2
Avh1c01p15g00816	Avh2c01p13g00702	A. valvata hap1 vs A. valvata hap2
Avh1c01p15g00817	Avh2c01p14g00703	A. valvata hap1 vs A. valvata hap2
Avh1c01p15g00818	Avh2c01p14g00704	A. valvata hap1 vs A. valvata hap2
Avh1c01p15g00819	Avh2c01p14g00705	A. valvata hap1 vs A. valvata hap2
Avh1c01p15g00820	Avh2c01p14g00706	A. valvata hap1 vs A. valvata hap2
Avh1c01p15g00821	Avh2c01p14g00707	A. valvata hap1 vs A. valvata hap2
Avh1c01p15g00822	Avh2c01p14g00708	A. valvata hap1 vs A. valvata hap2
Avh1c01p15g00823	Avh2c01p14g00709	A. valvata hap1 vs A. valvata hap2
Avh1c01p15g00824	Avh2c01p14g00710	A. valvata hap1 vs A. valvata hap2
Avh1c01p15g00825	Avh2c01p14g00711	A. valvata hap1 vs A. valvata hap2
Avh1c01p15g00827	Avh2c01p14g00712	A. valvata hap1 vs A. valvata hap2
Avh1c01p15g00828	Avh2c01p14g00713	A. valvata hap1 vs A. valvata hap2
Avh1c01p15g00829	Avh2c01p14g00714	A. valvata hap1 vs A. valvata hap2
Avh1c01p15g00830	Avh2c01p14g00715	A. valvata hap1 vs A. valvata hap2
Avh1c01p15g00831	Avh2c01p14g00716	A. valvata hap1 vs A. valvata hap2
Avh1c01p15g00832	Avh2c01p14g00717	A. valvata hap1 vs A. valvata hap2
Avh1c01p15g00833	Avh2c01p14g00718	A. valvata hap1 vs A. valvata hap2
Avh1c01p15g00834	Avh2c01p14g00719	A. valvata hap1 vs A. valvata hap2
Avh1c01p15g00836	Avh2c01p14g00720	A. valvata hap1 vs A. valvata hap2
Avh1c08p15g07647	Avh2c01p14g00722	A. valvata hap1 vs A. valvata hap2
Avh1c01p16g00865	Avh2c01p14g00734	A. valvata hap1 vs A. valvata hap2
Avh1c01p16g00864	Avh2c01p14g00735	A. valvata hap1 vs A. valvata hap2
Avh1c01p16g00866	Avh2c01p14g00739	A. valvata hap1 vs A. valvata hap2
Avh1c01p16g00868	Avh2c01p14g00741	A. valvata hap1 vs A. valvata hap2
Avh1c01p16g00869	Avh2c01p14g00742	A. valvata hap1 vs A. valvata hap2
Avh1c01p16g00870	Avh2c01p14g00743	A. valvata hap1 vs A. valvata hap2
Avh1c01p16g00871	Avh2c01p14g00744	A. valvata hap1 vs A. valvata hap2
Avh1c01p16g00872	Avh2c01p14g00745	A. valvata hap1 vs A. valvata hap2
Avh1c01p16g00873	Avh2c01p14g00746	A. valvata hap1 vs A. valvata hap2
Avh1c01p16g00874	Avh2c01p14g00747	A. valvata hap1 vs A. valvata hap2
Avh1c01p16g00875	Avh2c01p14g00748	A. valvata hap1 vs A. valvata hap2
Avh1c01p16g00876	Avh2c01p14g00749	A. valvata hap1 vs A. valvata hap2
Avh1c01p16g00877	Avh2c01p14g00750	A. valvata hap1 vs A. valvata hap2
Avh1c01p16g00878	Avh2c01p14g00751	A. valvata hap1 vs A. valvata hap2
Avh1c01p16g00879	Avh2c01p14g00752	A. valvata hap1 vs A. valvata hap2
Avh1c01p16g00880	Avh2c01p14g00753	A. valvata hap1 vs A. valvata hap2
Avh1c01p16g00881	Avh2c01p15g00754	A. valvata hap1 vs A. valvata hap2
Avh1c01p16g00882	Avh2c01p15g00755	A. valvata hap1 vs A. valvata hap2
Avh1c01p16g00883	Avh2c01p15g00757	A. valvata hap1 vs A. valvata hap2
Avh1c01p16g00884	Avh2c01p15g00758	A. valvata hap1 vs A. valvata hap2
Avh1c01p16g00887	Avh2c01p15g00759	A. valvata hap1 vs A. valvata hap2
Avh1c01p16g00888	Avh2c01p15g00760	A. valvata hap1 vs A. valvata hap2
Avh1c01p16g00889	Avh2c01p15g00761	A. valvata hap1 vs A. valvata hap2
Avh1c01p16g00892	Avh2c01p15g00763	A. valvata hap1 vs A. valvata hap2
Avh1c01p16g00893	Avh2c01p15g00764	A. valvata hap1 vs A. valvata hap2
Avh1c01p16g00894	Avh2c01p15g00765	A. valvata hap1 vs A. valvata hap2
Avh1c01p16g00895	Avh2c01p15g00766	A. valvata hap1 vs A. valvata hap2
Avh1c01p16g00896	Avh2c01p15g00767	A. valvata hap1 vs A. valvata hap2
Avh1c01p16g00897	Avh2c01p15g00769	A. valvata hap1 vs A. valvata hap2
Avh1c01p16g00898	Avh2c01p15g00770	A. valvata hap1 vs A. valvata hap2
Avh1c01p17g00899	Avh2c01p15g00772	A. valvata hap1 vs A. valvata hap2
Avh1c01p17g00900	Avh2c01p15g00773	A. valvata hap1 vs A. valvata hap2
Avh1c01p17g00902	Avh2c01p15g00774	A. valvata hap1 vs A. valvata hap2
Avh1c01p17g00903	Avh2c01p15g00775	A. valvata hap1 vs A. valvata hap2
Avh1c01p17g00904	Avh2c01p15g00776	A. valvata hap1 vs A. valvata hap2
Avh1c01p17g00905	Avh2c01p15g00777	A. valvata hap1 vs A. valvata hap2
Avh1c01p17g00906	Avh2c01p15g00778	A. valvata hap1 vs A. valvata hap2
Avh1c01p17g00907	Avh2c01p15g00779	A. valvata hap1 vs A. valvata hap2
Avh1c01p17g00908	Avh2c01p15g00780	A. valvata hap1 vs A. valvata hap2
Avh1c01p17g00909	Avh2c01p15g00781	A. valvata hap1 vs A. valvata hap2
Avh1c01p17g00910	Avh2c01p15g00782	A. valvata hap1 vs A. valvata hap2
Avh1c01p17g00911	Avh2c01p15g00784	A. valvata hap1 vs A. valvata hap2
Avh1c01p17g00912	Avh2c01p15g00785	A. valvata hap1 vs A. valvata hap2
Avh1c01p17g00913	Avh2c01p15g00786	A. valvata hap1 vs A. valvata hap2
Avh1c01p17g00914	Avh2c01p15g00787	A. valvata hap1 vs A. valvata hap2
Avh1c01p17g00915	Avh2c01p15g00788	A. valvata hap1 vs A. valvata hap2
Avh1c01p17g00918	Avh2c01p15g00789	A. valvata hap1 vs A. valvata hap2
Avh1c01p17g00919	Avh2c01p15g00790	A. valvata hap1 vs A. valvata hap2
Avh1c01p17g00923	Avh2c01p15g00792	A. valvata hap1 vs A. valvata hap2
Avh1c01p17g00924	Avh2c01p15g00793	A. valvata hap1 vs A. valvata hap2
Avh1c01p17g00925	Avh2c01p15g00794	A. valvata hap1 vs A. valvata hap2
Avh1c01p17g00926	Avh2c01p15g00795	A. valvata hap1 vs A. valvata hap2
Avh1c01p17g00927	Avh2c01p15g00796	A. valvata hap1 vs A. valvata hap2
Avh1c01p17g00928	Avh2c01p15g00797	A. valvata hap1 vs A. valvata hap2
Avh1c01p17g00929	Avh2c01p15g00798	A. valvata hap1 vs A. valvata hap2
Avh1c01p17g00930	Avh2c01p15g00799	A. valvata hap1 vs A. valvata hap2
Avh1c01p17g00931	Avh2c01p15g00800	A. valvata hap1 vs A. valvata hap2
Avh1c01p17g00932	Avh2c01p15g00801	A. valvata hap1 vs A. valvata hap2
Avh1c01p17g00933	Avh2c01p15g00802	A. valvata hap1 vs A. valvata hap2
Avh1c01p17g00934	Avh2c01p15g00803	A. valvata hap1 vs A. valvata hap2
Avh1c01p17g00935	Avh2c01p15g00804	A. valvata hap1 vs A. valvata hap2
Avh1c01p17g00936	Avh2c01p15g00806	A. valvata hap1 vs A. valvata hap2
Avh1c01p17g00937	Avh2c01p15g00807	A. valvata hap1 vs A. valvata hap2
Avh1c01p17g00938	Avh2c01p15g00808	A. valvata hap1 vs A. valvata hap2
Avh1c01p17g00939	Avh2c01p15g00809	A. valvata hap1 vs A. valvata hap2
Avh1c01p17g00940	Avh2c01p15g00810	A. valvata hap1 vs A. valvata hap2
Avh1c01p17g00941	Avh2c01p15g00813	A. valvata hap1 vs A. valvata hap2
Avh1c01p17g00942	Avh2c01p15g00814	A. valvata hap1 vs A. valvata hap2
Avh1c01p17g00944	Avh2c01p15g00815	A. valvata hap1 vs A. valvata hap2
Avh1c01p17g00945	Avh2c01p15g00816	A. valvata hap1 vs A. valvata hap2
Avh1c01p17g00946	Avh2c01p15g00817	A. valvata hap1 vs A. valvata hap2
Avh1c01p17g00947	Avh2c01p15g00818	A. valvata hap1 vs A. valvata hap2
Avh1c01p17g00948	Avh2c01p16g00819	A. valvata hap1 vs A. valvata hap2
Avh1c01p17g00949	Avh2c01p16g00820	A. valvata hap1 vs A. valvata hap2
Avh1c01p17g00950	Avh2c01p16g00821	A. valvata hap1 vs A. valvata hap2
Avh1c01p17g00952	Avh2c01p16g00822	A. valvata hap1 vs A. valvata hap2
Avh1c01p17g00953	Avh2c01p16g00823	A. valvata hap1 vs A. valvata hap2
Avh1c01p17g00954	Avh2c01p16g00824	A. valvata hap1 vs A. valvata hap2
Avh1c01p17g00955	Avh2c01p16g00825	A. valvata hap1 vs A. valvata hap2
Avh1c01p17g00956	Avh2c01p16g00826	A. valvata hap1 vs A. valvata hap2
Avh1c01p17g00957	Avh2c01p16g00828	A. valvata hap1 vs A. valvata hap2
Avh1c01p17g00958	Avh2c01p16g00829	A. valvata hap1 vs A. valvata hap2
Avh1c01p17g00959	Avh2c01p16g00830	A. valvata hap1 vs A. valvata hap2
Avh1c01p17g00960	Avh2c01p16g00831	A. valvata hap1 vs A. valvata hap2
Avh1c01p17g00961	Avh2c01p16g00832	A. valvata hap1 vs A. valvata hap2
Avh1c01p17g00962	Avh2c01p16g00833	A. valvata hap1 vs A. valvata hap2
Avh1c01p17g00963	Avh2c01p16g00834	A. valvata hap1 vs A. valvata hap2
Avh1c01p17g00964	Avh2c01p16g00835	A. valvata hap1 vs A. valvata hap2
Avh1c01p17g00965	Avh2c01p16g00836	A. valvata hap1 vs A. valvata hap2
Avh1c01p17g00966	Avh2c01p16g00837	A. valvata hap1 vs A. valvata hap2
Avh1c01p17g00967	Avh2c01p16g00838	A. valvata hap1 vs A. valvata hap2
Avh1c01p18g00969	Avh2c01p16g00839	A. valvata hap1 vs A. valvata hap2
Avh1c01p18g00970	Avh2c01p16g00840	A. valvata hap1 vs A. valvata hap2
Avh1c08p19g07819	Avh2c01p16g00841	A. valvata hap1 vs A. valvata hap2
Avh1c01p18g00971	Avh2c01p16g00842	A. valvata hap1 vs A. valvata hap2
Avh1c01p18g00972	Avh2c01p16g00843	A. valvata hap1 vs A. valvata hap2
Avh1c01p18g00973	Avh2c01p16g00844	A. valvata hap1 vs A. valvata hap2
Avh1c01p18g00974	Avh2c01p16g00845	A. valvata hap1 vs A. valvata hap2
Avh1c01p18g00975	Avh2c01p16g00846	A. valvata hap1 vs A. valvata hap2
Avh1c08p19g07828	Avh2c01p16g00847	A. valvata hap1 vs A. valvata hap2
Avh1c08p19g07829	Avh2c01p16g00848	A. valvata hap1 vs A. valvata hap2
Avh1c01p18g00976	Avh2c01p16g00849	A. valvata hap1 vs A. valvata hap2
Avh1c01p18g00977	Avh2c01p16g00850	A. valvata hap1 vs A. valvata hap2
Avh1c08p19g07834	Avh2c01p16g00851	A. valvata hap1 vs A. valvata hap2
Avh1c01p18g00980	Avh2c01p16g00852	A. valvata hap1 vs A. valvata hap2
Avh1c01p18g00981	Avh2c01p16g00853	A. valvata hap1 vs A. valvata hap2
Avh1c01p18g00982	Avh2c01p16g00854	A. valvata hap1 vs A. valvata hap2
Avh1c01p18g00983	Avh2c01p16g00855	A. valvata hap1 vs A. valvata hap2
Avh1c01p18g00986	Avh2c01p16g00858	A. valvata hap1 vs A. valvata hap2
Avh1c01p18g00987	Avh2c01p16g00859	A. valvata hap1 vs A. valvata hap2
Avh1c01p18g00988	Avh2c01p16g00860	A. valvata hap1 vs A. valvata hap2
Avh1c01p18g00989	Avh2c01p16g00861	A. valvata hap1 vs A. valvata hap2
Avh1c01p18g00990	Avh2c01p16g00862	A. valvata hap1 vs A. valvata hap2
Avh1c01p18g00991	Avh2c01p16g00864	A. valvata hap1 vs A. valvata hap2
Avh1c01p18g00994	Avh2c01p16g00865	A. valvata hap1 vs A. valvata hap2
Avh1c01p18g00995	Avh2c01p16g00866	A. valvata hap1 vs A. valvata hap2
Avh1c01p18g00996	Avh2c01p16g00867	A. valvata hap1 vs A. valvata hap2
Avh1c01p18g00997	Avh2c01p16g00868	A. valvata hap1 vs A. valvata hap2
Avh1c01p18g00998	Avh2c01p16g00869	A. valvata hap1 vs A. valvata hap2
Avh1c01p18g00999	Avh2c01p16g00870	A. valvata hap1 vs A. valvata hap2
Avh1c01p18g01001	Avh2c01p16g00871	A. valvata hap1 vs A. valvata hap2
Avh1c01p18g01002	Avh2c01p16g00872	A. valvata hap1 vs A. valvata hap2
Avh1c01p18g01003	Avh2c01p16g00873	A. valvata hap1 vs A. valvata hap2
Avh1c01p18g01006	Avh2c01p16g00875	A. valvata hap1 vs A. valvata hap2
Avh1c01p18g01007	Avh2c01p16g00876	A. valvata hap1 vs A. valvata hap2
Avh1c01p18g01008	Avh2c01p16g00878	A. valvata hap1 vs A. valvata hap2
Avh1c01p18g01009	Avh2c01p16g00879	A. valvata hap1 vs A. valvata hap2
Avh1c01p18g01011	Avh2c01p16g00881	A. valvata hap1 vs A. valvata hap2
Avh1c01p18g01012	Avh2c01p16g00882	A. valvata hap1 vs A. valvata hap2
Avh1c01p18g01013	Avh2c01p16g00883	A. valvata hap1 vs A. valvata hap2
Avh1c01p18g01014	Avh2c01p16g00884	A. valvata hap1 vs A. valvata hap2
Avh1c01p18g01015	Avh2c01p16g00885	A. valvata hap1 vs A. valvata hap2
Avh1c01p18g01016	Avh2c01p16g00886	A. valvata hap1 vs A. valvata hap2
Avh1c01p18g01017	Avh2c01p16g00887	A. valvata hap1 vs A. valvata hap2
Avh1c01p18g01018	Avh2c01p16g00888	A. valvata hap1 vs A. valvata hap2
Avh1c01p18g01019	Avh2c01p16g00889	A. valvata hap1 vs A. valvata hap2
Avh1c01p18g01020	Avh2c01p16g00890	A. valvata hap1 vs A. valvata hap2
Avh1c01p18g01021	Avh2c01p16g00891	A. valvata hap1 vs A. valvata hap2
Avh1c01p18g01022	Avh2c01p16g00892	A. valvata hap1 vs A. valvata hap2
Avh1c01p18g01023	Avh2c01p16g00893	A. valvata hap1 vs A. valvata hap2
Avh1c01p18g01024	Avh2c01p16g00894	A. valvata hap1 vs A. valvata hap2
Avh1c01p18g01025	Avh2c01p16g00895	A. valvata hap1 vs A. valvata hap2
Avh1c01p18g01026	Avh2c01p17g00897	A. valvata hap1 vs A. valvata hap2
Avh1c01p18g01027	Avh2c01p17g00898	A. valvata hap1 vs A. valvata hap2
Avh1c01p18g01028	Avh2c01p17g00899	A. valvata hap1 vs A. valvata hap2
Avh1c02p00g01029	Avh2c02p00g00902	A. valvata hap1 vs A. valvata hap2
Avh1c02p00g01030	Avh2c02p00g00903	A. valvata hap1 vs A. valvata hap2
Avh1c02p00g01031	Avh2c02p00g00904	A. valvata hap1 vs A. valvata hap2
Avh1c02p00g01032	Avh2c02p00g00905	A. valvata hap1 vs A. valvata hap2
Avh1c02p00g01033	Avh2c02p00g00906	A. valvata hap1 vs A. valvata hap2
Avh1c02p00g01034	Avh2c02p00g00907	A. valvata hap1 vs A. valvata hap2
Avh1c02p00g01035	Avh2c02p00g00908	A. valvata hap1 vs A. valvata hap2
Avh1c02p00g01036	Avh2c02p00g00909	A. valvata hap1 vs A. valvata hap2
Avh1c02p00g01038	Avh2c02p00g00910	A. valvata hap1 vs A. valvata hap2
Avh1c02p00g01040	Avh2c02p00g00911	A. valvata hap1 vs A. valvata hap2
Avh1c02p00g01042	Avh2c02p00g00912	A. valvata hap1 vs A. valvata hap2
Avh1c02p00g01043	Avh2c02p00g00913	A. valvata hap1 vs A. valvata hap2
Avh1c02p00g01044	Avh2c02p00g00914	A. valvata hap1 vs A. valvata hap2
Avh1c02p00g01045	Avh2c02p00g00915	A. valvata hap1 vs A. valvata hap2
Avh1c02p00g01046	Avh2c02p00g00916	A. valvata hap1 vs A. valvata hap2
Avh1c02p00g01047	Avh2c02p00g00917	A. valvata hap1 vs A. valvata hap2
Avh1c02p00g01048	Avh2c02p00g00918	A. valvata hap1 vs A. valvata hap2
Avh1c02p00g01049	Avh2c02p00g00919	A. valvata hap1 vs A. valvata hap2
Avh1c02p00g01051	Avh2c02p00g00920	A. valvata hap1 vs A. valvata hap2
Avh1c02p00g01052	Avh2c02p00g00921	A. valvata hap1 vs A. valvata hap2
Avh1c02p00g01053	Avh2c02p00g00922	A. valvata hap1 vs A. valvata hap2
Avh1c02p00g01054	Avh2c02p00g00923	A. valvata hap1 vs A. valvata hap2
Avh1c02p00g01055	Avh2c02p00g00924	A. valvata hap1 vs A. valvata hap2
Avh1c02p00g01056	Avh2c02p00g00925	A. valvata hap1 vs A. valvata hap2
Avh1c02p00g01057	Avh2c02p00g00926	A. valvata hap1 vs A. valvata hap2
Avh1c02p00g01058	Avh2c02p00g00927	A. valvata hap1 vs A. valvata hap2
Avh1c02p00g01059	Avh2c02p00g00928	A. valvata hap1 vs A. valvata hap2
Avh1c02p00g01060	Avh2c02p00g00929	A. valvata hap1 vs A. valvata hap2
Avh1c02p00g01061	Avh2c02p00g00930	A. valvata hap1 vs A. valvata hap2
Avh1c02p00g01062	Avh2c02p00g00931	A. valvata hap1 vs A. valvata hap2
Avh1c02p00g01063	Avh2c02p00g00932	A. valvata hap1 vs A. valvata hap2
Avh1c02p00g01064	Avh2c02p00g00933	A. valvata hap1 vs A. valvata hap2
Avh1c02p00g01065	Avh2c02p00g00934	A. valvata hap1 vs A. valvata hap2
Avh1c02p00g01066	Avh2c02p00g00935	A. valvata hap1 vs A. valvata hap2
Avh1c02p00g01067	Avh2c02p00g00936	A. valvata hap1 vs A. valvata hap2
Avh1c02p00g01068	Avh2c02p00g00937	A. valvata hap1 vs A. valvata hap2
Avh1c02p00g01069	Avh2c02p00g00938	A. valvata hap1 vs A. valvata hap2
Avh1c02p00g01070	Avh2c02p00g00939	A. valvata hap1 vs A. valvata hap2
Avh1c02p00g01071	Avh2c02p00g00940	A. valvata hap1 vs A. valvata hap2
Avh1c02p00g01073	Avh2c02p00g00941	A. valvata hap1 vs A. valvata hap2
Avh1c02p00g01076	Avh2c02p00g00942	A. valvata hap1 vs A. valvata hap2
Avh1c02p01g01077	Avh2c02p00g00943	A. valvata hap1 vs A. valvata hap2
Avh1c02p01g01078	Avh2c02p00g00944	A. valvata hap1 vs A. valvata hap2
Avh1c02p01g01079	Avh2c02p00g00945	A. valvata hap1 vs A. valvata hap2
Avh1c02p01g01080	Avh2c02p00g00946	A. valvata hap1 vs A. valvata hap2
Avh1c02p01g01081	Avh2c02p01g00947	A. valvata hap1 vs A. valvata hap2
Avh1c02p01g01082	Avh2c02p01g00949	A. valvata hap1 vs A. valvata hap2
Avh1c02p01g01083	Avh2c02p01g00950	A. valvata hap1 vs A. valvata hap2
Avh1c02p01g01084	Avh2c02p01g00951	A. valvata hap1 vs A. valvata hap2
Avh1c02p01g01085	Avh2c02p01g00952	A. valvata hap1 vs A. valvata hap2
Avh1c02p01g01086	Avh2c02p01g00953	A. valvata hap1 vs A. valvata hap2
Avh1c02p01g01087	Avh2c02p01g00954	A. valvata hap1 vs A. valvata hap2
Avh1c02p01g01089	Avh2c02p01g00955	A. valvata hap1 vs A. valvata hap2
Avh1c02p01g01090	Avh2c02p01g00956	A. valvata hap1 vs A. valvata hap2
Avh1c02p01g01091	Avh2c02p01g00957	A. valvata hap1 vs A. valvata hap2
Avh1c02p01g01092	Avh2c02p01g00958	A. valvata hap1 vs A. valvata hap2
Avh1c02p01g01093	Avh2c02p01g00959	A. valvata hap1 vs A. valvata hap2
Avh1c02p01g01095	Avh2c02p01g00960	A. valvata hap1 vs A. valvata hap2
Avh1c02p01g01096	Avh2c02p01g00961	A. valvata hap1 vs A. valvata hap2
Avh1c02p01g01097	Avh2c02p01g00962	A. valvata hap1 vs A. valvata hap2
Avh1c02p01g01098	Avh2c02p01g00963	A. valvata hap1 vs A. valvata hap2
Avh1c02p01g01099	Avh2c02p01g00964	A. valvata hap1 vs A. valvata hap2
Avh1c02p01g01100	Avh2c02p01g00965	A. valvata hap1 vs A. valvata hap2
Avh1c02p01g01101	Avh2c02p01g00966	A. valvata hap1 vs A. valvata hap2
Avh1c02p01g01102	Avh2c02p01g00967	A. valvata hap1 vs A. valvata hap2
Avh1c02p01g01103	Avh2c02p01g00968	A. valvata hap1 vs A. valvata hap2
Avh1c02p01g01105	Avh2c02p01g00969	A. valvata hap1 vs A. valvata hap2
Avh1c02p01g01106	Avh2c02p01g00970	A. valvata hap1 vs A. valvata hap2
Avh1c02p01g01107	Avh2c02p01g00971	A. valvata hap1 vs A. valvata hap2
Avh1c02p01g01108	Avh2c02p01g00972	A. valvata hap1 vs A. valvata hap2
Avh1c02p01g01110	Avh2c02p01g00974	A. valvata hap1 vs A. valvata hap2
Avh1c02p01g01111	Avh2c02p01g00976	A. valvata hap1 vs A. valvata hap2
Avh1c02p01g01112	Avh2c02p01g00977	A. valvata hap1 vs A. valvata hap2
Avh1c02p01g01113	Avh2c02p01g00978	A. valvata hap1 vs A. valvata hap2
Avh1c02p01g01114	Avh2c02p01g00979	A. valvata hap1 vs A. valvata hap2
Avh1c02p01g01115	Avh2c02p01g00980	A. valvata hap1 vs A. valvata hap2
Avh1c02p01g01116	Avh2c02p01g00981	A. valvata hap1 vs A. valvata hap2
Avh1c02p01g01117	Avh2c02p01g00982	A. valvata hap1 vs A. valvata hap2
Avh1c02p01g01118	Avh2c02p01g00983	A. valvata hap1 vs A. valvata hap2
Avh1c02p01g01119	Avh2c02p01g00984	A. valvata hap1 vs A. valvata hap2
Avh1c02p01g01120	Avh2c02p01g00985	A. valvata hap1 vs A. valvata hap2
Avh1c02p01g01121	Avh2c02p01g00986	A. valvata hap1 vs A. valvata hap2
Avh1c02p01g01122	Avh2c02p01g00987	A. valvata hap1 vs A. valvata hap2
Avh1c02p01g01123	Avh2c02p01g00988	A. valvata hap1 vs A. valvata hap2
Avh1c02p01g01124	Avh2c02p01g00989	A. valvata hap1 vs A. valvata hap2
Avh1c02p01g01125	Avh2c02p01g00990	A. valvata hap1 vs A. valvata hap2
Avh1c02p01g01126	Avh2c02p01g00991	A. valvata hap1 vs A. valvata hap2
Avh1c02p01g01127	Avh2c02p01g00992	A. valvata hap1 vs A. valvata hap2
Avh1c02p01g01128	Avh2c02p01g00993	A. valvata hap1 vs A. valvata hap2
Avh1c02p01g01129	Avh2c02p01g00994	A. valvata hap1 vs A. valvata hap2
Avh1c02p01g01130	Avh2c02p01g00995	A. valvata hap1 vs A. valvata hap2
Avh1c02p01g01131	Avh2c02p01g00996	A. valvata hap1 vs A. valvata hap2
Avh1c02p01g01132	Avh2c02p01g00997	A. valvata hap1 vs A. valvata hap2
Avh1c02p01g01133	Avh2c02p01g00998	A. valvata hap1 vs A. valvata hap2
Avh1c02p01g01134	Avh2c02p01g00999	A. valvata hap1 vs A. valvata hap2
Avh1c02p01g01135	Avh2c02p01g01000	A. valvata hap1 vs A. valvata hap2
Avh1c02p01g01136	Avh2c02p01g01002	A. valvata hap1 vs A. valvata hap2
Avh1c02p01g01137	Avh2c02p01g01003	A. valvata hap1 vs A. valvata hap2
Avh1c02p01g01138	Avh2c02p01g01004	A. valvata hap1 vs A. valvata hap2
Avh1c02p01g01139	Avh2c02p01g01005	A. valvata hap1 vs A. valvata hap2
Avh1c02p01g01141	Avh2c02p01g01006	A. valvata hap1 vs A. valvata hap2
Avh1c02p01g01142	Avh2c02p01g01007	A. valvata hap1 vs A. valvata hap2
Avh1c02p01g01143	Avh2c02p01g01008	A. valvata hap1 vs A. valvata hap2
Avh1c02p01g01144	Avh2c02p01g01009	A. valvata hap1 vs A. valvata hap2
Avh1c02p01g01145	Avh2c02p01g01010	A. valvata hap1 vs A. valvata hap2
Avh1c02p01g01146	Avh2c02p01g01011	A. valvata hap1 vs A. valvata hap2
Avh1c02p01g01147	Avh2c02p01g01012	A. valvata hap1 vs A. valvata hap2
Avh1c02p01g01148	Avh2c02p01g01013	A. valvata hap1 vs A. valvata hap2
Avh1c02p01g01149	Avh2c02p01g01014	A. valvata hap1 vs A. valvata hap2
Avh1c02p01g01150	Avh2c02p01g01015	A. valvata hap1 vs A. valvata hap2
Avh1c02p01g01151	Avh2c02p01g01016	A. valvata hap1 vs A. valvata hap2
Avh1c02p01g01154	Avh2c02p01g01017	A. valvata hap1 vs A. valvata hap2
Avh1c02p01g01155	Avh2c02p01g01018	A. valvata hap1 vs A. valvata hap2
Avh1c02p01g01156	Avh2c02p01g01019	A. valvata hap1 vs A. valvata hap2
Avh1c02p01g01157	Avh2c02p01g01020	A. valvata hap1 vs A. valvata hap2
Avh1c02p01g01158	Avh2c02p01g01021	A. valvata hap1 vs A. valvata hap2
Avh1c02p01g01159	Avh2c02p01g01022	A. valvata hap1 vs A. valvata hap2
Avh1c02p01g01160	Avh2c02p01g01023	A. valvata hap1 vs A. valvata hap2
Avh1c02p01g01161	Avh2c02p01g01024	A. valvata hap1 vs A. valvata hap2
Avh1c02p01g01162	Avh2c02p01g01025	A. valvata hap1 vs A. valvata hap2
Avh1c02p01g01164	Avh2c02p01g01027	A. valvata hap1 vs A. valvata hap2
Avh1c02p01g01165	Avh2c02p01g01028	A. valvata hap1 vs A. valvata hap2
Avh1c02p01g01166	Avh2c02p01g01029	A. valvata hap1 vs A. valvata hap2
Avh1c02p01g01167	Avh2c02p01g01030	A. valvata hap1 vs A. valvata hap2
Avh1c02p01g01168	Avh2c02p01g01031	A. valvata hap1 vs A. valvata hap2
Avh1c02p01g01169	Avh2c02p01g01032	A. valvata hap1 vs A. valvata hap2
Avh1c02p01g01170	Avh2c02p01g01033	A. valvata hap1 vs A. valvata hap2
Avh1c02p01g01171	Avh2c02p01g01035	A. valvata hap1 vs A. valvata hap2
Avh1c02p01g01172	Avh2c02p01g01036	A. valvata hap1 vs A. valvata hap2
Avh1c02p01g01173	Avh2c02p01g01037	A. valvata hap1 vs A. valvata hap2
Avh1c02p01g01174	Avh2c02p01g01038	A. valvata hap1 vs A. valvata hap2
Avh1c02p01g01175	Avh2c02p01g01039	A. valvata hap1 vs A. valvata hap2
Avh1c02p01g01176	Avh2c02p01g01040	A. valvata hap1 vs A. valvata hap2
Avh1c02p01g01178	Avh2c02p01g01041	A. valvata hap1 vs A. valvata hap2
Avh1c02p01g01179	Avh2c02p01g01042	A. valvata hap1 vs A. valvata hap2
Avh1c02p01g01180	Avh2c02p01g01043	A. valvata hap1 vs A. valvata hap2
Avh1c02p01g01181	Avh2c02p01g01044	A. valvata hap1 vs A. valvata hap2
Avh1c02p02g01182	Avh2c02p01g01046	A. valvata hap1 vs A. valvata hap2
Avh1c02p02g01183	Avh2c02p01g01048	A. valvata hap1 vs A. valvata hap2
Avh1c02p02g01184	Avh2c02p01g01049	A. valvata hap1 vs A. valvata hap2
Avh1c02p02g01185	Avh2c02p02g01050	A. valvata hap1 vs A. valvata hap2
Avh1c02p02g01186	Avh2c02p02g01051	A. valvata hap1 vs A. valvata hap2
Avh1c02p02g01187	Avh2c02p02g01052	A. valvata hap1 vs A. valvata hap2
Avh1c02p02g01188	Avh2c02p02g01053	A. valvata hap1 vs A. valvata hap2
Avh1c02p02g01189	Avh2c02p02g01054	A. valvata hap1 vs A. valvata hap2
Avh1c02p02g01190	Avh2c02p02g01055	A. valvata hap1 vs A. valvata hap2
Avh1c02p02g01191	Avh2c02p02g01056	A. valvata hap1 vs A. valvata hap2
Avh1c02p02g01192	Avh2c02p02g01057	A. valvata hap1 vs A. valvata hap2
Avh1c02p02g01195	Avh2c02p02g01058	A. valvata hap1 vs A. valvata hap2
Avh1c02p02g01196	Avh2c02p02g01059	A. valvata hap1 vs A. valvata hap2
Avh1c02p02g01197	Avh2c02p02g01060	A. valvata hap1 vs A. valvata hap2
Avh1c02p02g01203	Avh2c02p02g01062	A. valvata hap1 vs A. valvata hap2
Avh1c02p02g01202	Avh2c02p02g01064	A. valvata hap1 vs A. valvata hap2
Avh1c02p02g01208	Avh2c02p02g01065	A. valvata hap1 vs A. valvata hap2
Avh1c02p02g01209	Avh2c02p02g01067	A. valvata hap1 vs A. valvata hap2
Avh1c02p02g01210	Avh2c02p02g01068	A. valvata hap1 vs A. valvata hap2
Avh1c02p02g01211	Avh2c02p02g01069	A. valvata hap1 vs A. valvata hap2
Avh1c02p02g01212	Avh2c02p02g01070	A. valvata hap1 vs A. valvata hap2
Avh1c02p02g01213	Avh2c02p02g01071	A. valvata hap1 vs A. valvata hap2
Avh1c02p02g01214	Avh2c02p02g01072	A. valvata hap1 vs A. valvata hap2
Avh1c02p02g01215	Avh2c02p02g01073	A. valvata hap1 vs A. valvata hap2
Avh1c02p02g01216	Avh2c02p02g01074	A. valvata hap1 vs A. valvata hap2
Avh1c02p02g01217	Avh2c02p02g01075	A. valvata hap1 vs A. valvata hap2
Avh1c02p02g01218	Avh2c02p02g01076	A. valvata hap1 vs A. valvata hap2
Avh1c02p02g01220	Avh2c02p02g01077	A. valvata hap1 vs A. valvata hap2
Avh1c02p02g01221	Avh2c02p02g01078	A. valvata hap1 vs A. valvata hap2
Avh1c02p02g01222	Avh2c02p02g01079	A. valvata hap1 vs A. valvata hap2
Avh1c02p02g01223	Avh2c02p02g01080	A. valvata hap1 vs A. valvata hap2
Avh1c02p02g01224	Avh2c02p02g01081	A. valvata hap1 vs A. valvata hap2
Avh1c02p02g01225	Avh2c02p02g01082	A. valvata hap1 vs A. valvata hap2
Avh1c02p02g01226	Avh2c02p02g01083	A. valvata hap1 vs A. valvata hap2
Avh1c02p02g01227	Avh2c02p02g01084	A. valvata hap1 vs A. valvata hap2
Avh1c02p02g01228	Avh2c02p02g01085	A. valvata hap1 vs A. valvata hap2
Avh1c02p02g01229	Avh2c02p02g01086	A. valvata hap1 vs A. valvata hap2
Avh1c02p02g01230	Avh2c02p02g01087	A. valvata hap1 vs A. valvata hap2
Avh1c02p02g01231	Avh2c02p02g01088	A. valvata hap1 vs A. valvata hap2
Avh1c02p02g01232	Avh2c02p02g01089	A. valvata hap1 vs A. valvata hap2
Avh1c02p02g01233	Avh2c02p02g01091	A. valvata hap1 vs A. valvata hap2
Avh1c02p02g01237	Avh2c02p02g01092	A. valvata hap1 vs A. valvata hap2
Avh1c02p02g01239	Avh2c02p02g01094	A. valvata hap1 vs A. valvata hap2
Avh1c02p02g01240	Avh2c02p02g01095	A. valvata hap1 vs A. valvata hap2
Avh1c02p02g01241	Avh2c02p02g01096	A. valvata hap1 vs A. valvata hap2
Avh1c02p02g01242	Avh2c02p02g01097	A. valvata hap1 vs A. valvata hap2
Avh1c02p02g01243	Avh2c02p02g01098	A. valvata hap1 vs A. valvata hap2
Avh1c02p02g01244	Avh2c02p02g01100	A. valvata hap1 vs A. valvata hap2
Avh1c02p02g01245	Avh2c02p02g01101	A. valvata hap1 vs A. valvata hap2
Avh1c02p02g01246	Avh2c02p02g01102	A. valvata hap1 vs A. valvata hap2
Avh1c02p02g01247	Avh2c02p02g01103	A. valvata hap1 vs A. valvata hap2
Avh1c02p02g01248	Avh2c02p02g01104	A. valvata hap1 vs A. valvata hap2
Avh1c02p02g01249	Avh2c02p02g01105	A. valvata hap1 vs A. valvata hap2
Avh1c02p02g01250	Avh2c02p02g01106	A. valvata hap1 vs A. valvata hap2
Avh1c02p02g01251	Avh2c02p02g01107	A. valvata hap1 vs A. valvata hap2
Avh1c02p02g01252	Avh2c02p02g01108	A. valvata hap1 vs A. valvata hap2
Avh1c02p02g01253	Avh2c02p02g01109	A. valvata hap1 vs A. valvata hap2
Avh1c02p02g01254	Avh2c02p02g01110	A. valvata hap1 vs A. valvata hap2
Avh1c02p02g01255	Avh2c02p02g01111	A. valvata hap1 vs A. valvata hap2
Avh1c02p02g01256	Avh2c02p02g01113	A. valvata hap1 vs A. valvata hap2
Avh1c02p02g01257	Avh2c02p02g01114	A. valvata hap1 vs A. valvata hap2
Avh1c02p02g01258	Avh2c02p02g01115	A. valvata hap1 vs A. valvata hap2
Avh1c02p02g01259	Avh2c02p02g01116	A. valvata hap1 vs A. valvata hap2
Avh1c02p02g01260	Avh2c02p02g01117	A. valvata hap1 vs A. valvata hap2
Avh1c02p02g01261	Avh2c02p02g01118	A. valvata hap1 vs A. valvata hap2
Avh1c02p02g01262	Avh2c02p02g01119	A. valvata hap1 vs A. valvata hap2
Avh1c02p02g01264	Avh2c02p02g01120	A. valvata hap1 vs A. valvata hap2
Avh1c02p02g01265	Avh2c02p02g01121	A. valvata hap1 vs A. valvata hap2
Avh1c02p02g01266	Avh2c02p02g01122	A. valvata hap1 vs A. valvata hap2
Avh1c02p02g01267	Avh2c02p02g01123	A. valvata hap1 vs A. valvata hap2
Avh1c02p02g01268	Avh2c02p02g01124	A. valvata hap1 vs A. valvata hap2
Avh1c02p02g01269	Avh2c02p02g01125	A. valvata hap1 vs A. valvata hap2
Avh1c02p02g01270	Avh2c02p02g01126	A. valvata hap1 vs A. valvata hap2
Avh1c02p02g01273	Avh2c02p02g01127	A. valvata hap1 vs A. valvata hap2
Avh1c02p02g01274	Avh2c02p02g01128	A. valvata hap1 vs A. valvata hap2
Avh1c02p02g01275	Avh2c02p02g01129	A. valvata hap1 vs A. valvata hap2
Avh1c02p02g01276	Avh2c02p02g01130	A. valvata hap1 vs A. valvata hap2
Avh1c02p02g01277	Avh2c02p02g01131	A. valvata hap1 vs A. valvata hap2
Avh1c02p02g01278	Avh2c02p02g01132	A. valvata hap1 vs A. valvata hap2
Avh1c02p02g01279	Avh2c02p02g01133	A. valvata hap1 vs A. valvata hap2
Avh1c02p02g01281	Avh2c02p02g01134	A. valvata hap1 vs A. valvata hap2
Avh1c02p03g01282	Avh2c02p02g01135	A. valvata hap1 vs A. valvata hap2
Avh1c02p03g01283	Avh2c02p03g01136	A. valvata hap1 vs A. valvata hap2
Avh1c02p03g01284	Avh2c02p03g01137	A. valvata hap1 vs A. valvata hap2
Avh1c02p03g01285	Avh2c02p03g01138	A. valvata hap1 vs A. valvata hap2
Avh1c02p03g01286	Avh2c02p03g01139	A. valvata hap1 vs A. valvata hap2
Avh1c02p03g01287	Avh2c02p03g01140	A. valvata hap1 vs A. valvata hap2
Avh1c02p03g01289	Avh2c02p03g01141	A. valvata hap1 vs A. valvata hap2
Avh1c02p03g01290	Avh2c02p03g01142	A. valvata hap1 vs A. valvata hap2
Avh1c02p03g01291	Avh2c02p03g01143	A. valvata hap1 vs A. valvata hap2
Avh1c02p03g01292	Avh2c02p03g01144	A. valvata hap1 vs A. valvata hap2
Avh1c02p03g01293	Avh2c02p03g01145	A. valvata hap1 vs A. valvata hap2
Avh1c02p03g01294	Avh2c02p03g01146	A. valvata hap1 vs A. valvata hap2
Avh1c02p03g01295	Avh2c02p03g01147	A. valvata hap1 vs A. valvata hap2
Avh1c02p03g01296	Avh2c02p03g01148	A. valvata hap1 vs A. valvata hap2
Avh1c02p03g01297	Avh2c02p03g01149	A. valvata hap1 vs A. valvata hap2
Avh1c02p03g01298	Avh2c02p03g01150	A. valvata hap1 vs A. valvata hap2
Avh1c02p03g01299	Avh2c02p03g01151	A. valvata hap1 vs A. valvata hap2
Avh1c02p03g01300	Avh2c02p03g01152	A. valvata hap1 vs A. valvata hap2
Avh1c02p03g01301	Avh2c02p03g01153	A. valvata hap1 vs A. valvata hap2
Avh1c02p03g01302	Avh2c02p03g01154	A. valvata hap1 vs A. valvata hap2
Avh1c02p03g01303	Avh2c02p03g01155	A. valvata hap1 vs A. valvata hap2
Avh1c02p03g01304	Avh2c02p03g01156	A. valvata hap1 vs A. valvata hap2
Avh1c02p03g01305	Avh2c02p03g01157	A. valvata hap1 vs A. valvata hap2
Avh1c02p03g01306	Avh2c02p03g01159	A. valvata hap1 vs A. valvata hap2
Avh1c02p03g01307	Avh2c02p03g01160	A. valvata hap1 vs A. valvata hap2
Avh1c02p03g01308	Avh2c02p03g01161	A. valvata hap1 vs A. valvata hap2
Avh1c02p03g01309	Avh2c02p03g01164	A. valvata hap1 vs A. valvata hap2
Avh1c02p03g01311	Avh2c02p03g01165	A. valvata hap1 vs A. valvata hap2
Avh1c02p03g01310	Avh2c02p03g01166	A. valvata hap1 vs A. valvata hap2
Avh1c02p03g01312	Avh2c02p03g01167	A. valvata hap1 vs A. valvata hap2
Avh1c02p03g01313	Avh2c02p03g01168	A. valvata hap1 vs A. valvata hap2
Avh1c02p03g01314	Avh2c02p03g01169	A. valvata hap1 vs A. valvata hap2
Avh1c02p03g01315	Avh2c02p03g01170	A. valvata hap1 vs A. valvata hap2
Avh1c02p03g01316	Avh2c02p03g01171	A. valvata hap1 vs A. valvata hap2
Avh1c02p03g01318	Avh2c02p03g01172	A. valvata hap1 vs A. valvata hap2
Avh1c02p03g01319	Avh2c02p03g01173	A. valvata hap1 vs A. valvata hap2
Avh1c02p03g01320	Avh2c02p03g01174	A. valvata hap1 vs A. valvata hap2
Avh1c02p03g01321	Avh2c02p03g01175	A. valvata hap1 vs A. valvata hap2
Avh1c02p03g01323	Avh2c02p03g01177	A. valvata hap1 vs A. valvata hap2
Avh1c02p03g01324	Avh2c02p03g01178	A. valvata hap1 vs A. valvata hap2
Avh1c02p03g01325	Avh2c02p03g01179	A. valvata hap1 vs A. valvata hap2
Avh1c02p03g01326	Avh2c02p03g01180	A. valvata hap1 vs A. valvata hap2
Avh1c02p03g01327	Avh2c02p03g01181	A. valvata hap1 vs A. valvata hap2
Avh1c02p03g01328	Avh2c02p03g01182	A. valvata hap1 vs A. valvata hap2
Avh1c02p03g01329	Avh2c02p03g01183	A. valvata hap1 vs A. valvata hap2
Avh1c02p03g01330	Avh2c02p03g01184	A. valvata hap1 vs A. valvata hap2
Avh1c02p03g01331	Avh2c02p03g01185	A. valvata hap1 vs A. valvata hap2
Avh1c02p03g01332	Avh2c02p03g01186	A. valvata hap1 vs A. valvata hap2
Avh1c02p03g01333	Avh2c02p03g01187	A. valvata hap1 vs A. valvata hap2
Avh1c02p03g01334	Avh2c02p03g01188	A. valvata hap1 vs A. valvata hap2
Avh1c02p03g01335	Avh2c02p03g01190	A. valvata hap1 vs A. valvata hap2
Avh1c02p03g01336	Avh2c02p03g01191	A. valvata hap1 vs A. valvata hap2
Avh1c02p03g01337	Avh2c02p03g01192	A. valvata hap1 vs A. valvata hap2
Avh1c02p03g01338	Avh2c02p03g01193	A. valvata hap1 vs A. valvata hap2
Avh1c02p03g01339	Avh2c02p03g01194	A. valvata hap1 vs A. valvata hap2
Avh1c02p03g01340	Avh2c02p03g01195	A. valvata hap1 vs A. valvata hap2
Avh1c02p03g01341	Avh2c02p03g01196	A. valvata hap1 vs A. valvata hap2
Avh1c02p03g01342	Avh2c02p03g01197	A. valvata hap1 vs A. valvata hap2
Avh1c02p03g01343	Avh2c02p03g01198	A. valvata hap1 vs A. valvata hap2
Avh1c02p03g01344	Avh2c02p03g01199	A. valvata hap1 vs A. valvata hap2
Avh1c02p03g01345	Avh2c02p03g01200	A. valvata hap1 vs A. valvata hap2
Avh1c02p03g01346	Avh2c02p03g01201	A. valvata hap1 vs A. valvata hap2
Avh1c02p03g01347	Avh2c02p03g01202	A. valvata hap1 vs A. valvata hap2
Avh1c02p03g01348	Avh2c02p03g01203	A. valvata hap1 vs A. valvata hap2
Avh1c02p03g01349	Avh2c02p03g01204	A. valvata hap1 vs A. valvata hap2
Avh1c02p03g01351	Avh2c02p03g01206	A. valvata hap1 vs A. valvata hap2
Avh1c02p03g01352	Avh2c02p03g01207	A. valvata hap1 vs A. valvata hap2
Avh1c02p03g01354	Avh2c02p03g01210	A. valvata hap1 vs A. valvata hap2
Avh1c02p03g01355	Avh2c02p03g01213	A. valvata hap1 vs A. valvata hap2
Avh1c02p03g01356	Avh2c02p03g01214	A. valvata hap1 vs A. valvata hap2
Avh1c02p03g01357	Avh2c02p03g01215	A. valvata hap1 vs A. valvata hap2
Avh1c02p03g01359	Avh2c02p03g01218	A. valvata hap1 vs A. valvata hap2
Avh1c02p04g01360	Avh2c02p03g01219	A. valvata hap1 vs A. valvata hap2
Avh1c02p04g01361	Avh2c02p03g01220	A. valvata hap1 vs A. valvata hap2
Avh1c03p02g02259	Avh2c02p03g01221	A. valvata hap1 vs A. valvata hap2
Avh1c02p04g01363	Avh2c02p04g01222	A. valvata hap1 vs A. valvata hap2
Avh1c02p04g01364	Avh2c02p04g01223	A. valvata hap1 vs A. valvata hap2
Avh1c02p04g01365	Avh2c02p04g01224	A. valvata hap1 vs A. valvata hap2
Avh1c02p04g01366	Avh2c02p04g01225	A. valvata hap1 vs A. valvata hap2
Avh1c02p04g01367	Avh2c02p04g01226	A. valvata hap1 vs A. valvata hap2
Avh1c02p04g01368	Avh2c02p04g01230	A. valvata hap1 vs A. valvata hap2
Avh1c02p04g01369	Avh2c02p04g01231	A. valvata hap1 vs A. valvata hap2
Avh1c02p04g01370	Avh2c02p04g01232	A. valvata hap1 vs A. valvata hap2
Avh1c02p04g01371	Avh2c02p04g01233	A. valvata hap1 vs A. valvata hap2
Avh1c02p04g01372	Avh2c02p04g01234	A. valvata hap1 vs A. valvata hap2
Avh1c02p04g01374	Avh2c02p04g01235	A. valvata hap1 vs A. valvata hap2
Avh1c02p04g01375	Avh2c02p04g01236	A. valvata hap1 vs A. valvata hap2
Avh1c02p04g01376	Avh2c02p04g01237	A. valvata hap1 vs A. valvata hap2
Avh1c02p04g01377	Avh2c02p04g01239	A. valvata hap1 vs A. valvata hap2
Avh1c02p04g01380	Avh2c02p04g01240	A. valvata hap1 vs A. valvata hap2
Avh1c02p04g01381	Avh2c02p04g01241	A. valvata hap1 vs A. valvata hap2
Avh1c02p04g01382	Avh2c02p04g01242	A. valvata hap1 vs A. valvata hap2
Avh1c02p04g01383	Avh2c02p04g01243	A. valvata hap1 vs A. valvata hap2
Avh1c02p04g01384	Avh2c02p04g01244	A. valvata hap1 vs A. valvata hap2
Avh1c02p04g01385	Avh2c02p04g01245	A. valvata hap1 vs A. valvata hap2
Avh1c02p04g01386	Avh2c02p04g01246	A. valvata hap1 vs A. valvata hap2
Avh1c02p04g01387	Avh2c02p04g01247	A. valvata hap1 vs A. valvata hap2
Avh1c02p04g01388	Avh2c02p04g01249	A. valvata hap1 vs A. valvata hap2
Avh1c02p04g01389	Avh2c02p04g01250	A. valvata hap1 vs A. valvata hap2
Avh1c02p04g01390	Avh2c02p04g01252	A. valvata hap1 vs A. valvata hap2
Avh1c02p04g01391	Avh2c02p04g01269	A. valvata hap1 vs A. valvata hap2
Avh1c02p04g01392	Avh2c02p04g01270	A. valvata hap1 vs A. valvata hap2
Avh1c02p04g01393	Avh2c02p04g01271	A. valvata hap1 vs A. valvata hap2
Avh1c02p04g01394	Avh2c02p04g01272	A. valvata hap1 vs A. valvata hap2
Avh1c02p04g01395	Avh2c02p04g01273	A. valvata hap1 vs A. valvata hap2
Avh1c02p04g01396	Avh2c02p04g01274	A. valvata hap1 vs A. valvata hap2
Avh1c02p04g01397	Avh2c02p04g01275	A. valvata hap1 vs A. valvata hap2
Avh1c02p04g01398	Avh2c02p04g01276	A. valvata hap1 vs A. valvata hap2
Avh1c02p04g01399	Avh2c02p04g01277	A. valvata hap1 vs A. valvata hap2
Avh1c02p04g01400	Avh2c02p04g01278	A. valvata hap1 vs A. valvata hap2
Avh1c02p04g01401	Avh2c02p04g01279	A. valvata hap1 vs A. valvata hap2
Avh1c02p04g01402	Avh2c02p04g01280	A. valvata hap1 vs A. valvata hap2
Avh1c02p04g01403	Avh2c02p04g01281	A. valvata hap1 vs A. valvata hap2
Avh1c02p04g01404	Avh2c02p04g01282	A. valvata hap1 vs A. valvata hap2
Avh1c02p04g01406	Avh2c02p04g01283	A. valvata hap1 vs A. valvata hap2
Avh1c02p04g01408	Avh2c02p04g01284	A. valvata hap1 vs A. valvata hap2
Avh1c02p04g01409	Avh2c02p04g01285	A. valvata hap1 vs A. valvata hap2
Avh1c02p04g01410	Avh2c02p04g01286	A. valvata hap1 vs A. valvata hap2
Avh1c02p04g01411	Avh2c02p04g01287	A. valvata hap1 vs A. valvata hap2
Avh1c02p04g01412	Avh2c02p04g01290	A. valvata hap1 vs A. valvata hap2
Avh1c02p04g01413	Avh2c02p04g01291	A. valvata hap1 vs A. valvata hap2
Avh1c02p04g01414	Avh2c02p04g01292	A. valvata hap1 vs A. valvata hap2
Avh1c02p04g01415	Avh2c02p04g01293	A. valvata hap1 vs A. valvata hap2
Avh1c02p04g01416	Avh2c02p04g01294	A. valvata hap1 vs A. valvata hap2
Avh1c02p04g01417	Avh2c02p04g01295	A. valvata hap1 vs A. valvata hap2
Avh1c02p04g01418	Avh2c02p04g01296	A. valvata hap1 vs A. valvata hap2
Avh1c02p04g01419	Avh2c02p04g01297	A. valvata hap1 vs A. valvata hap2
Avh1c02p04g01420	Avh2c02p04g01298	A. valvata hap1 vs A. valvata hap2
Avh1c02p04g01421	Avh2c02p04g01299	A. valvata hap1 vs A. valvata hap2
Avh1c02p04g01422	Avh2c02p04g01303	A. valvata hap1 vs A. valvata hap2
Avh1c02p04g01423	Avh2c02p05g01304	A. valvata hap1 vs A. valvata hap2
Avh1c02p04g01424	Avh2c02p05g01305	A. valvata hap1 vs A. valvata hap2
Avh1c02p04g01425	Avh2c02p05g01306	A. valvata hap1 vs A. valvata hap2
Avh1c02p04g01426	Avh2c02p05g01307	A. valvata hap1 vs A. valvata hap2
Avh1c02p04g01427	Avh2c02p05g01308	A. valvata hap1 vs A. valvata hap2
Avh1c02p04g01428	Avh2c02p05g01309	A. valvata hap1 vs A. valvata hap2
Avh1c02p04g01433	Avh2c02p05g01312	A. valvata hap1 vs A. valvata hap2
Avh1c02p04g01434	Avh2c02p05g01313	A. valvata hap1 vs A. valvata hap2
Avh1c02p04g01435	Avh2c02p05g01314	A. valvata hap1 vs A. valvata hap2
Avh1c02p04g01436	Avh2c02p05g01315	A. valvata hap1 vs A. valvata hap2
Avh1c02p04g01437	Avh2c02p05g01316	A. valvata hap1 vs A. valvata hap2
Avh1c02p04g01438	Avh2c02p05g01319	A. valvata hap1 vs A. valvata hap2
Avh1c02p05g01439	Avh2c02p05g01321	A. valvata hap1 vs A. valvata hap2
Avh1c02p05g01440	Avh2c02p05g01322	A. valvata hap1 vs A. valvata hap2
Avh1c02p05g01441	Avh2c02p05g01323	A. valvata hap1 vs A. valvata hap2
Avh1c02p05g01442	Avh2c02p05g01324	A. valvata hap1 vs A. valvata hap2
Avh1c02p05g01443	Avh2c02p05g01325	A. valvata hap1 vs A. valvata hap2
Avh1c02p05g01444	Avh2c02p05g01326	A. valvata hap1 vs A. valvata hap2
Avh1c02p05g01445	Avh2c02p05g01327	A. valvata hap1 vs A. valvata hap2
Avh1c02p05g01446	Avh2c02p05g01328	A. valvata hap1 vs A. valvata hap2
Avh1c02p05g01447	Avh2c02p05g01329	A. valvata hap1 vs A. valvata hap2
Avh1c02p05g01450	Avh2c02p05g01331	A. valvata hap1 vs A. valvata hap2
Avh1c02p05g01451	Avh2c02p05g01332	A. valvata hap1 vs A. valvata hap2
Avh1c02p05g01452	Avh2c02p05g01333	A. valvata hap1 vs A. valvata hap2
Avh1c02p05g01453	Avh2c02p05g01334	A. valvata hap1 vs A. valvata hap2
Avh1c02p05g01454	Avh2c02p05g01335	A. valvata hap1 vs A. valvata hap2
Avh1c02p05g01456	Avh2c02p05g01336	A. valvata hap1 vs A. valvata hap2
Avh1c02p05g01457	Avh2c02p05g01337	A. valvata hap1 vs A. valvata hap2
Avh1c02p05g01458	Avh2c02p05g01338	A. valvata hap1 vs A. valvata hap2
Avh1c02p05g01459	Avh2c02p05g01339	A. valvata hap1 vs A. valvata hap2
Avh1c02p05g01461	Avh2c02p05g01341	A. valvata hap1 vs A. valvata hap2
Avh1c02p05g01462	Avh2c02p05g01342	A. valvata hap1 vs A. valvata hap2
Avh1c02p05g01463	Avh2c02p05g01343	A. valvata hap1 vs A. valvata hap2
Avh1c02p05g01464	Avh2c02p05g01344	A. valvata hap1 vs A. valvata hap2
Avh1c02p05g01465	Avh2c02p05g01345	A. valvata hap1 vs A. valvata hap2
Avh1c02p05g01466	Avh2c02p05g01346	A. valvata hap1 vs A. valvata hap2
Avh1c02p05g01467	Avh2c02p05g01347	A. valvata hap1 vs A. valvata hap2
Avh1c02p05g01468	Avh2c02p05g01348	A. valvata hap1 vs A. valvata hap2
Avh1c02p05g01470	Avh2c02p05g01350	A. valvata hap1 vs A. valvata hap2
Avh1c02p05g01471	Avh2c02p05g01351	A. valvata hap1 vs A. valvata hap2
Avh1c02p05g01472	Avh2c02p05g01352	A. valvata hap1 vs A. valvata hap2
Avh1c02p05g01474	Avh2c02p05g01354	A. valvata hap1 vs A. valvata hap2
Avh1c02p05g01475	Avh2c02p05g01355	A. valvata hap1 vs A. valvata hap2
Avh1c02p05g01476	Avh2c02p05g01356	A. valvata hap1 vs A. valvata hap2
Avh1c02p05g01477	Avh2c02p05g01357	A. valvata hap1 vs A. valvata hap2
Avh1c02p05g01478	Avh2c02p05g01358	A. valvata hap1 vs A. valvata hap2
Avh1c02p05g01479	Avh2c02p05g01359	A. valvata hap1 vs A. valvata hap2
Avh1c02p05g01480	Avh2c02p05g01360	A. valvata hap1 vs A. valvata hap2
Avh1c02p05g01481	Avh2c02p05g01361	A. valvata hap1 vs A. valvata hap2
Avh1c02p05g01482	Avh2c02p05g01362	A. valvata hap1 vs A. valvata hap2
Avh1c02p05g01483	Avh2c02p05g01363	A. valvata hap1 vs A. valvata hap2
Avh1c02p05g01485	Avh2c02p05g01366	A. valvata hap1 vs A. valvata hap2
Avh1c02p05g01486	Avh2c02p05g01367	A. valvata hap1 vs A. valvata hap2
Avh1c02p05g01487	Avh2c02p05g01368	A. valvata hap1 vs A. valvata hap2
Avh1c02p05g01488	Avh2c02p05g01369	A. valvata hap1 vs A. valvata hap2
Avh1c02p05g01489	Avh2c02p05g01370	A. valvata hap1 vs A. valvata hap2
Avh1c02p05g01490	Avh2c02p05g01372	A. valvata hap1 vs A. valvata hap2
Avh1c02p05g01491	Avh2c02p05g01373	A. valvata hap1 vs A. valvata hap2
Avh1c02p05g01493	Avh2c02p05g01375	A. valvata hap1 vs A. valvata hap2
Avh1c02p05g01497	Avh2c02p05g01376	A. valvata hap1 vs A. valvata hap2
Avh1c02p05g01498	Avh2c02p06g01377	A. valvata hap1 vs A. valvata hap2
Avh1c02p05g01499	Avh2c02p06g01378	A. valvata hap1 vs A. valvata hap2
Avh1c02p05g01500	Avh2c02p06g01379	A. valvata hap1 vs A. valvata hap2
Avh1c02p05g01501	Avh2c02p06g01380	A. valvata hap1 vs A. valvata hap2
Avh1c02p05g01502	Avh2c02p06g01381	A. valvata hap1 vs A. valvata hap2
Avh1c02p05g01503	Avh2c02p06g01382	A. valvata hap1 vs A. valvata hap2
Avh1c02p05g01505	Avh2c02p06g01384	A. valvata hap1 vs A. valvata hap2
Avh1c02p05g01506	Avh2c02p06g01385	A. valvata hap1 vs A. valvata hap2
Avh1c02p05g01507	Avh2c02p06g01388	A. valvata hap1 vs A. valvata hap2
Avh1c02p05g01508	Avh2c02p06g01389	A. valvata hap1 vs A. valvata hap2
Avh1c02p06g01509	Avh2c02p06g01390	A. valvata hap1 vs A. valvata hap2
Avh1c02p06g01510	Avh2c02p06g01391	A. valvata hap1 vs A. valvata hap2
Avh1c02p06g01511	Avh2c02p06g01392	A. valvata hap1 vs A. valvata hap2
Avh1c02p06g01512	Avh2c02p06g01393	A. valvata hap1 vs A. valvata hap2
Avh1c02p06g01513	Avh2c02p06g01395	A. valvata hap1 vs A. valvata hap2
Avh1c02p06g01523	Avh2c02p06g01401	A. valvata hap1 vs A. valvata hap2
Avh1c02p06g01529	Avh2c02p06g01403	A. valvata hap1 vs A. valvata hap2
Avh1c02p06g01531	Avh2c02p06g01405	A. valvata hap1 vs A. valvata hap2
Avh1c02p06g01532	Avh2c02p06g01406	A. valvata hap1 vs A. valvata hap2
Avh1c02p06g01533	Avh2c02p06g01407	A. valvata hap1 vs A. valvata hap2
Avh1c02p06g01534	Avh2c02p06g01408	A. valvata hap1 vs A. valvata hap2
Avh1c02p06g01535	Avh2c02p06g01409	A. valvata hap1 vs A. valvata hap2
Avh1c02p06g01536	Avh2c02p06g01410	A. valvata hap1 vs A. valvata hap2
Avh1c02p06g01537	Avh2c02p06g01411	A. valvata hap1 vs A. valvata hap2
Avh1c02p06g01538	Avh2c02p06g01412	A. valvata hap1 vs A. valvata hap2
Avh1c02p06g01539	Avh2c02p06g01413	A. valvata hap1 vs A. valvata hap2
Avh1c02p06g01540	Avh2c02p06g01414	A. valvata hap1 vs A. valvata hap2
Avh1c02p06g01542	Avh2c02p06g01417	A. valvata hap1 vs A. valvata hap2
Avh1c02p06g01544	Avh2c02p06g01418	A. valvata hap1 vs A. valvata hap2
Avh1c02p06g01545	Avh2c02p06g01419	A. valvata hap1 vs A. valvata hap2
Avh1c02p06g01546	Avh2c02p06g01420	A. valvata hap1 vs A. valvata hap2
Avh1c02p06g01547	Avh2c02p06g01421	A. valvata hap1 vs A. valvata hap2
Avh1c02p06g01548	Avh2c02p06g01422	A. valvata hap1 vs A. valvata hap2
Avh1c02p06g01549	Avh2c02p06g01423	A. valvata hap1 vs A. valvata hap2
Avh1c02p06g01550	Avh2c02p06g01424	A. valvata hap1 vs A. valvata hap2
Avh1c02p06g01551	Avh2c02p06g01425	A. valvata hap1 vs A. valvata hap2
Avh1c22p06g22048	Avh2c02p06g01427	A. valvata hap1 vs A. valvata hap2
Avh1c02p06g01554	Avh2c02p06g01428	A. valvata hap1 vs A. valvata hap2
Avh1c02p06g01556	Avh2c02p06g01429	A. valvata hap1 vs A. valvata hap2
Avh1c02p06g01557	Avh2c02p06g01430	A. valvata hap1 vs A. valvata hap2
Avh1c02p06g01558	Avh2c02p06g01431	A. valvata hap1 vs A. valvata hap2
Avh1c02p06g01559	Avh2c02p06g01432	A. valvata hap1 vs A. valvata hap2
Avh1c02p06g01560	Avh2c02p06g01433	A. valvata hap1 vs A. valvata hap2
Avh1c02p06g01561	Avh2c02p06g01434	A. valvata hap1 vs A. valvata hap2
Avh1c02p06g01562	Avh2c02p07g01437	A. valvata hap1 vs A. valvata hap2
Avh1c02p06g01565	Avh2c02p07g01440	A. valvata hap1 vs A. valvata hap2
Avh1c02p06g01566	Avh2c02p07g01442	A. valvata hap1 vs A. valvata hap2
Avh1c02p06g01567	Avh2c02p07g01443	A. valvata hap1 vs A. valvata hap2
Avh1c02p06g01569	Avh2c02p07g01444	A. valvata hap1 vs A. valvata hap2
Avh1c02p06g01570	Avh2c02p07g01445	A. valvata hap1 vs A. valvata hap2
Avh1c02p07g01571	Avh2c02p07g01446	A. valvata hap1 vs A. valvata hap2
Avh1c02p07g01572	Avh2c02p07g01448	A. valvata hap1 vs A. valvata hap2
Avh1c02p07g01573	Avh2c02p07g01449	A. valvata hap1 vs A. valvata hap2
Avh1c02p07g01575	Avh2c02p07g01450	A. valvata hap1 vs A. valvata hap2
Avh1c02p07g01576	Avh2c02p07g01451	A. valvata hap1 vs A. valvata hap2
Avh1c02p07g01577	Avh2c02p07g01452	A. valvata hap1 vs A. valvata hap2
Avh1c02p07g01578	Avh2c02p07g01453	A. valvata hap1 vs A. valvata hap2
Avh1c02p07g01579	Avh2c02p07g01455	A. valvata hap1 vs A. valvata hap2
Avh1c02p07g01580	Avh2c02p07g01456	A. valvata hap1 vs A. valvata hap2
Avh1c02p07g01581	Avh2c02p07g01457	A. valvata hap1 vs A. valvata hap2
Avh1c02p07g01582	Avh2c02p07g01458	A. valvata hap1 vs A. valvata hap2
Avh1c02p07g01583	Avh2c02p07g01459	A. valvata hap1 vs A. valvata hap2
Avh1c02p07g01584	Avh2c02p07g01460	A. valvata hap1 vs A. valvata hap2
Avh1c02p07g01585	Avh2c02p07g01462	A. valvata hap1 vs A. valvata hap2
Avh1c02p07g01587	Avh2c02p07g01463	A. valvata hap1 vs A. valvata hap2
Avh1c02p07g01589	Avh2c02p07g01464	A. valvata hap1 vs A. valvata hap2
Avh1c02p07g01596	Avh2c02p07g01465	A. valvata hap1 vs A. valvata hap2
Avh1c02p07g01597	Avh2c02p07g01466	A. valvata hap1 vs A. valvata hap2
Avh1c02p07g01598	Avh2c02p07g01468	A. valvata hap1 vs A. valvata hap2
Avh1c02p07g01599	Avh2c02p07g01469	A. valvata hap1 vs A. valvata hap2
Avh1c02p07g01600	Avh2c02p07g01470	A. valvata hap1 vs A. valvata hap2
Avh1c02p07g01601	Avh2c02p07g01471	A. valvata hap1 vs A. valvata hap2
Avh1c02p07g01603	Avh2c02p07g01472	A. valvata hap1 vs A. valvata hap2
Avh1c02p07g01604	Avh2c02p07g01473	A. valvata hap1 vs A. valvata hap2
Avh1c02p07g01605	Avh2c02p07g01476	A. valvata hap1 vs A. valvata hap2
Avh1c02p07g01606	Avh2c02p07g01477	A. valvata hap1 vs A. valvata hap2
Avh1c02p07g01607	Avh2c02p07g01478	A. valvata hap1 vs A. valvata hap2
Avh1c02p07g01608	Avh2c02p07g01479	A. valvata hap1 vs A. valvata hap2
Avh1c02p07g01609	Avh2c02p07g01481	A. valvata hap1 vs A. valvata hap2
Avh1c02p07g01610	Avh2c02p07g01482	A. valvata hap1 vs A. valvata hap2
Avh1c02p07g01611	Avh2c02p07g01485	A. valvata hap1 vs A. valvata hap2
Avh1c02p07g01612	Avh2c02p07g01486	A. valvata hap1 vs A. valvata hap2
Avh1c02p07g01613	Avh2c02p07g01487	A. valvata hap1 vs A. valvata hap2
Avh1c02p07g01614	Avh2c02p07g01488	A. valvata hap1 vs A. valvata hap2
Avh1c02p07g01615	Avh2c02p07g01489	A. valvata hap1 vs A. valvata hap2
Avh1c02p07g01616	Avh2c02p07g01490	A. valvata hap1 vs A. valvata hap2
Avh1c02p07g01618	Avh2c02p07g01492	A. valvata hap1 vs A. valvata hap2
Avh1c02p07g01619	Avh2c02p07g01493	A. valvata hap1 vs A. valvata hap2
Avh1c02p07g01620	Avh2c02p07g01494	A. valvata hap1 vs A. valvata hap2
Avh1c02p07g01621	Avh2c02p07g01496	A. valvata hap1 vs A. valvata hap2
Avh1c02p07g01622	Avh2c02p07g01497	A. valvata hap1 vs A. valvata hap2
Avh1c02p07g01623	Avh2c02p07g01498	A. valvata hap1 vs A. valvata hap2
Avh1c02p07g01624	Avh2c02p07g01499	A. valvata hap1 vs A. valvata hap2
Avh1c02p07g01625	Avh2c02p07g01500	A. valvata hap1 vs A. valvata hap2
Avh1c02p07g01626	Avh2c02p08g01501	A. valvata hap1 vs A. valvata hap2
Avh1c02p07g01627	Avh2c02p08g01502	A. valvata hap1 vs A. valvata hap2
Avh1c02p07g01628	Avh2c02p08g01503	A. valvata hap1 vs A. valvata hap2
Avh1c02p07g01629	Avh2c02p08g01504	A. valvata hap1 vs A. valvata hap2
Avh1c02p07g01630	Avh2c02p08g01505	A. valvata hap1 vs A. valvata hap2
Avh1c02p07g01631	Avh2c02p08g01506	A. valvata hap1 vs A. valvata hap2
Avh1c02p08g01632	Avh2c02p08g01507	A. valvata hap1 vs A. valvata hap2
Avh1c02p08g01633	Avh2c02p08g01508	A. valvata hap1 vs A. valvata hap2
Avh1c02p08g01634	Avh2c02p08g01509	A. valvata hap1 vs A. valvata hap2
Avh1c02p08g01635	Avh2c02p08g01510	A. valvata hap1 vs A. valvata hap2
Avh1c02p08g01637	Avh2c02p08g01512	A. valvata hap1 vs A. valvata hap2
Avh1c22p07g22136	Avh2c02p08g01514	A. valvata hap1 vs A. valvata hap2
Avh1c02p08g01640	Avh2c02p08g01515	A. valvata hap1 vs A. valvata hap2
Avh1c02p08g01641	Avh2c02p08g01516	A. valvata hap1 vs A. valvata hap2
Avh1c02p08g01642	Avh2c02p08g01517	A. valvata hap1 vs A. valvata hap2
Avh1c02p08g01643	Avh2c02p08g01518	A. valvata hap1 vs A. valvata hap2
Avh1c02p08g01644	Avh2c02p08g01519	A. valvata hap1 vs A. valvata hap2
Avh1c02p08g01645	Avh2c02p08g01520	A. valvata hap1 vs A. valvata hap2
Avh1c02p08g01646	Avh2c02p08g01521	A. valvata hap1 vs A. valvata hap2
Avh1c02p08g01647	Avh2c02p08g01523	A. valvata hap1 vs A. valvata hap2
Avh1c02p08g01648	Avh2c02p08g01524	A. valvata hap1 vs A. valvata hap2
Avh1c02p08g01649	Avh2c02p08g01525	A. valvata hap1 vs A. valvata hap2
Avh1c02p08g01652	Avh2c02p08g01527	A. valvata hap1 vs A. valvata hap2
Avh1c02p08g01653	Avh2c02p08g01528	A. valvata hap1 vs A. valvata hap2
Avh1c02p08g01654	Avh2c02p08g01529	A. valvata hap1 vs A. valvata hap2
Avh1c02p08g01656	Avh2c02p08g01532	A. valvata hap1 vs A. valvata hap2
Avh1c02p08g01657	Avh2c02p08g01533	A. valvata hap1 vs A. valvata hap2
Avh1c02p08g01659	Avh2c02p08g01535	A. valvata hap1 vs A. valvata hap2
Avh1c02p08g01660	Avh2c02p08g01536	A. valvata hap1 vs A. valvata hap2
Avh1c02p08g01662	Avh2c02p08g01537	A. valvata hap1 vs A. valvata hap2
Avh1c02p08g01664	Avh2c02p08g01538	A. valvata hap1 vs A. valvata hap2
Avh1c02p08g01665	Avh2c02p08g01539	A. valvata hap1 vs A. valvata hap2
Avh1c02p08g01666	Avh2c02p08g01540	A. valvata hap1 vs A. valvata hap2
Avh1c02p08g01667	Avh2c02p08g01541	A. valvata hap1 vs A. valvata hap2
Avh1c02p08g01669	Avh2c02p08g01544	A. valvata hap1 vs A. valvata hap2
Avh1c02p08g01670	Avh2c02p08g01545	A. valvata hap1 vs A. valvata hap2
Avh1c02p08g01671	Avh2c02p08g01546	A. valvata hap1 vs A. valvata hap2
Avh1c02p08g01672	Avh2c02p09g01547	A. valvata hap1 vs A. valvata hap2
Avh1c02p08g01673	Avh2c02p09g01548	A. valvata hap1 vs A. valvata hap2
Avh1c02p08g01675	Avh2c02p09g01549	A. valvata hap1 vs A. valvata hap2
Avh1c02p08g01679	Avh2c02p09g01552	A. valvata hap1 vs A. valvata hap2
Avh1c02p09g01680	Avh2c02p09g01553	A. valvata hap1 vs A. valvata hap2
Avh1c02p09g01681	Avh2c02p09g01554	A. valvata hap1 vs A. valvata hap2
Avh1c02p09g01683	Avh2c02p09g01556	A. valvata hap1 vs A. valvata hap2
Avh1c02p09g01684	Avh2c02p09g01557	A. valvata hap1 vs A. valvata hap2
Avh1c02p09g01685	Avh2c02p09g01558	A. valvata hap1 vs A. valvata hap2
Avh1c02p09g01686	Avh2c02p09g01559	A. valvata hap1 vs A. valvata hap2
Avh1c02p09g01689	Avh2c02p09g01560	A. valvata hap1 vs A. valvata hap2
Avh1c02p09g01690	Avh2c02p09g01561	A. valvata hap1 vs A. valvata hap2
Avh1c02p09g01691	Avh2c02p09g01563	A. valvata hap1 vs A. valvata hap2
Avh1c02p09g01692	Avh2c02p09g01564	A. valvata hap1 vs A. valvata hap2
Avh1c02p09g01693	Avh2c02p09g01565	A. valvata hap1 vs A. valvata hap2
Avh1c02p09g01694	Avh2c02p09g01566	A. valvata hap1 vs A. valvata hap2
Avh1c02p09g01695	Avh2c02p09g01567	A. valvata hap1 vs A. valvata hap2
Avh1c02p09g01696	Avh2c02p09g01568	A. valvata hap1 vs A. valvata hap2
Avh1c02p09g01697	Avh2c02p09g01569	A. valvata hap1 vs A. valvata hap2
Avh1c02p09g01698	Avh2c02p09g01570	A. valvata hap1 vs A. valvata hap2
Avh1c02p09g01699	Avh2c02p09g01571	A. valvata hap1 vs A. valvata hap2
Avh1c02p09g01700	Avh2c02p09g01572	A. valvata hap1 vs A. valvata hap2
Avh1c02p09g01701	Avh2c02p09g01573	A. valvata hap1 vs A. valvata hap2
Avh1c02p09g01702	Avh2c02p09g01574	A. valvata hap1 vs A. valvata hap2
Avh1c02p09g01705	Avh2c02p09g01575	A. valvata hap1 vs A. valvata hap2
Avh1c02p09g01706	Avh2c02p09g01576	A. valvata hap1 vs A. valvata hap2
Avh1c02p09g01707	Avh2c02p09g01577	A. valvata hap1 vs A. valvata hap2
Avh1c02p09g01708	Avh2c02p09g01578	A. valvata hap1 vs A. valvata hap2
Avh1c02p09g01709	Avh2c02p09g01580	A. valvata hap1 vs A. valvata hap2
Avh1c02p09g01710	Avh2c02p09g01581	A. valvata hap1 vs A. valvata hap2
Avh1c02p09g01711	Avh2c02p09g01582	A. valvata hap1 vs A. valvata hap2
Avh1c02p09g01713	Avh2c02p09g01583	A. valvata hap1 vs A. valvata hap2
Avh1c02p09g01714	Avh2c02p09g01584	A. valvata hap1 vs A. valvata hap2
Avh1c02p09g01716	Avh2c02p09g01585	A. valvata hap1 vs A. valvata hap2
Avh1c02p09g01717	Avh2c02p09g01586	A. valvata hap1 vs A. valvata hap2
Avh1c02p09g01715	Avh2c02p09g01588	A. valvata hap1 vs A. valvata hap2
Avh1c02p09g01719	Avh2c02p09g01589	A. valvata hap1 vs A. valvata hap2
Avh1c02p09g01725	Avh2c02p09g01590	A. valvata hap1 vs A. valvata hap2
Avh1c02p09g01727	Avh2c02p09g01591	A. valvata hap1 vs A. valvata hap2
Avh1c02p10g01728	Avh2c02p10g01592	A. valvata hap1 vs A. valvata hap2
Avh1c02p10g01729	Avh2c02p10g01594	A. valvata hap1 vs A. valvata hap2
Avh1c02p10g01730	Avh2c02p10g01595	A. valvata hap1 vs A. valvata hap2
Avh1c02p10g01732	Avh2c02p10g01596	A. valvata hap1 vs A. valvata hap2
Avh1c02p10g01733	Avh2c02p10g01597	A. valvata hap1 vs A. valvata hap2
Avh1c02p10g01734	Avh2c02p10g01598	A. valvata hap1 vs A. valvata hap2
Avh1c02p10g01735	Avh2c02p10g01599	A. valvata hap1 vs A. valvata hap2
Avh1c02p10g01736	Avh2c02p10g01601	A. valvata hap1 vs A. valvata hap2
Avh1c02p10g01737	Avh2c02p10g01602	A. valvata hap1 vs A. valvata hap2
Avh1c02p10g01738	Avh2c02p10g01603	A. valvata hap1 vs A. valvata hap2
Avh1c02p10g01739	Avh2c02p10g01604	A. valvata hap1 vs A. valvata hap2
Avh1c02p10g01740	Avh2c02p10g01605	A. valvata hap1 vs A. valvata hap2
Avh1c02p10g01741	Avh2c02p10g01606	A. valvata hap1 vs A. valvata hap2
Avh1c02p10g01744	Avh2c02p10g01607	A. valvata hap1 vs A. valvata hap2
Avh1c02p10g01746	Avh2c02p10g01609	A. valvata hap1 vs A. valvata hap2
Avh1c02p10g01747	Avh2c02p10g01610	A. valvata hap1 vs A. valvata hap2
Avh1c02p10g01748	Avh2c02p10g01611	A. valvata hap1 vs A. valvata hap2
Avh1c02p10g01750	Avh2c02p10g01612	A. valvata hap1 vs A. valvata hap2
Avh1c02p10g01751	Avh2c02p10g01613	A. valvata hap1 vs A. valvata hap2
Avh1c02p10g01753	Avh2c02p10g01614	A. valvata hap1 vs A. valvata hap2
Avh1c02p10g01754	Avh2c02p10g01615	A. valvata hap1 vs A. valvata hap2
Avh1c02p10g01757	Avh2c02p10g01617	A. valvata hap1 vs A. valvata hap2
Avh1c02p11g01760	Avh2c02p11g01619	A. valvata hap1 vs A. valvata hap2
Avh1c02p11g01761	Avh2c02p11g01621	A. valvata hap1 vs A. valvata hap2
Avh1c02p11g01762	Avh2c02p11g01622	A. valvata hap1 vs A. valvata hap2
Avh1c02p11g01763	Avh2c02p11g01624	A. valvata hap1 vs A. valvata hap2
Avh1c02p11g01764	Avh2c02p11g01625	A. valvata hap1 vs A. valvata hap2
Avh1c02p11g01765	Avh2c02p11g01626	A. valvata hap1 vs A. valvata hap2
Avh1c02p11g01766	Avh2c02p11g01627	A. valvata hap1 vs A. valvata hap2
Avh1c02p11g01767	Avh2c02p11g01628	A. valvata hap1 vs A. valvata hap2
Avh1c02p11g01768	Avh2c02p11g01629	A. valvata hap1 vs A. valvata hap2
Avh1c02p11g01769	Avh2c02p11g01630	A. valvata hap1 vs A. valvata hap2
Avh1c02p11g01770	Avh2c02p11g01631	A. valvata hap1 vs A. valvata hap2
Avh1c02p11g01771	Avh2c02p11g01632	A. valvata hap1 vs A. valvata hap2
Avh1c02p11g01775	Avh2c02p11g01636	A. valvata hap1 vs A. valvata hap2
Avh1c02p11g01776	Avh2c02p11g01637	A. valvata hap1 vs A. valvata hap2
Avh1c02p11g01777	Avh2c02p11g01638	A. valvata hap1 vs A. valvata hap2
Avh1c02p11g01778	Avh2c02p11g01639	A. valvata hap1 vs A. valvata hap2
Avh1c02p11g01779	Avh2c02p11g01640	A. valvata hap1 vs A. valvata hap2
Avh1c02p11g01780	Avh2c02p11g01641	A. valvata hap1 vs A. valvata hap2
Avh1c02p11g01781	Avh2c02p11g01642	A. valvata hap1 vs A. valvata hap2
Avh1c02p11g01782	Avh2c02p11g01643	A. valvata hap1 vs A. valvata hap2
Avh1c02p11g01783	Avh2c02p11g01644	A. valvata hap1 vs A. valvata hap2
Avh1c02p12g01784	Avh2c02p11g01646	A. valvata hap1 vs A. valvata hap2
Avh1c02p12g01785	Avh2c02p11g01647	A. valvata hap1 vs A. valvata hap2
Avh1c02p12g01786	Avh2c02p11g01648	A. valvata hap1 vs A. valvata hap2
Avh1c02p12g01787	Avh2c02p11g01649	A. valvata hap1 vs A. valvata hap2
Avh1c02p12g01788	Avh2c02p11g01650	A. valvata hap1 vs A. valvata hap2
Avh1c02p12g01789	Avh2c02p11g01651	A. valvata hap1 vs A. valvata hap2
Avh1c02p12g01790	Avh2c02p12g01652	A. valvata hap1 vs A. valvata hap2
Avh1c02p12g01791	Avh2c02p12g01653	A. valvata hap1 vs A. valvata hap2
Avh1c02p12g01792	Avh2c02p12g01654	A. valvata hap1 vs A. valvata hap2
Avh1c02p12g01793	Avh2c02p12g01655	A. valvata hap1 vs A. valvata hap2
Avh1c02p12g01794	Avh2c02p12g01656	A. valvata hap1 vs A. valvata hap2
Avh1c02p12g01795	Avh2c02p12g01657	A. valvata hap1 vs A. valvata hap2
Avh1c02p12g01796	Avh2c02p12g01658	A. valvata hap1 vs A. valvata hap2
Avh1c02p12g01797	Avh2c02p12g01659	A. valvata hap1 vs A. valvata hap2
Avh1c02p12g01798	Avh2c02p12g01660	A. valvata hap1 vs A. valvata hap2
Avh1c02p12g01799	Avh2c02p12g01661	A. valvata hap1 vs A. valvata hap2
Avh1c02p12g01800	Avh2c02p12g01663	A. valvata hap1 vs A. valvata hap2
Avh1c02p12g01801	Avh2c02p12g01664	A. valvata hap1 vs A. valvata hap2
Avh1c02p12g01802	Avh2c02p12g01665	A. valvata hap1 vs A. valvata hap2
Avh1c02p12g01803	Avh2c02p12g01666	A. valvata hap1 vs A. valvata hap2
Avh1c02p12g01805	Avh2c02p12g01667	A. valvata hap1 vs A. valvata hap2
Avh1c02p12g01806	Avh2c02p12g01668	A. valvata hap1 vs A. valvata hap2
Avh1c02p12g01807	Avh2c02p12g01670	A. valvata hap1 vs A. valvata hap2
Avh1c02p12g01808	Avh2c02p12g01671	A. valvata hap1 vs A. valvata hap2
Avh1c02p12g01809	Avh2c02p12g01672	A. valvata hap1 vs A. valvata hap2
Avh1c02p12g01810	Avh2c02p12g01673	A. valvata hap1 vs A. valvata hap2
Avh1c02p12g01811	Avh2c02p12g01675	A. valvata hap1 vs A. valvata hap2
Avh1c02p12g01812	Avh2c02p12g01676	A. valvata hap1 vs A. valvata hap2
Avh1c02p12g01813	Avh2c02p12g01677	A. valvata hap1 vs A. valvata hap2
Avh1c02p12g01814	Avh2c02p12g01678	A. valvata hap1 vs A. valvata hap2
Avh1c02p12g01815	Avh2c02p12g01679	A. valvata hap1 vs A. valvata hap2
Avh1c02p12g01816	Avh2c02p12g01680	A. valvata hap1 vs A. valvata hap2
Avh1c02p12g01817	Avh2c02p12g01681	A. valvata hap1 vs A. valvata hap2
Avh1c02p12g01818	Avh2c02p12g01682	A. valvata hap1 vs A. valvata hap2
Avh1c02p12g01819	Avh2c02p12g01683	A. valvata hap1 vs A. valvata hap2
Avh1c02p12g01820	Avh2c02p12g01684	A. valvata hap1 vs A. valvata hap2
Avh1c02p12g01821	Avh2c02p12g01685	A. valvata hap1 vs A. valvata hap2
Avh1c02p12g01822	Avh2c02p12g01686	A. valvata hap1 vs A. valvata hap2
Avh1c02p12g01823	Avh2c02p12g01687	A. valvata hap1 vs A. valvata hap2
Avh1c02p12g01825	Avh2c02p12g01688	A. valvata hap1 vs A. valvata hap2
Avh1c02p12g01826	Avh2c02p12g01689	A. valvata hap1 vs A. valvata hap2
Avh1c03p17g03097	Avh2c02p12g01690	A. valvata hap1 vs A. valvata hap2
Avh1c02p12g01828	Avh2c02p12g01691	A. valvata hap1 vs A. valvata hap2
Avh1c02p12g01829	Avh2c02p12g01692	A. valvata hap1 vs A. valvata hap2
Avh1c02p12g01830	Avh2c02p12g01693	A. valvata hap1 vs A. valvata hap2
Avh1c02p12g01831	Avh2c02p12g01694	A. valvata hap1 vs A. valvata hap2
Avh1c02p12g01832	Avh2c02p12g01695	A. valvata hap1 vs A. valvata hap2
Avh1c02p12g01833	Avh2c02p12g01697	A. valvata hap1 vs A. valvata hap2
Avh1c02p12g01834	Avh2c02p12g01698	A. valvata hap1 vs A. valvata hap2
Avh1c02p12g01835	Avh2c02p12g01699	A. valvata hap1 vs A. valvata hap2
Avh1c02p12g01836	Avh2c02p12g01700	A. valvata hap1 vs A. valvata hap2
Avh1c02p13g01838	Avh2c02p12g01701	A. valvata hap1 vs A. valvata hap2
Avh1c03p17g03105	Avh2c02p12g01702	A. valvata hap1 vs A. valvata hap2
Avh1c02p13g01839	Avh2c02p12g01703	A. valvata hap1 vs A. valvata hap2
Avh1c02p13g01840	Avh2c02p12g01704	A. valvata hap1 vs A. valvata hap2
Avh1c02p13g01841	Avh2c02p12g01705	A. valvata hap1 vs A. valvata hap2
Avh1c02p13g01842	Avh2c02p12g01706	A. valvata hap1 vs A. valvata hap2
Avh1c02p13g01843	Avh2c02p12g01707	A. valvata hap1 vs A. valvata hap2
Avh1c02p13g01844	Avh2c02p12g01708	A. valvata hap1 vs A. valvata hap2
Avh1c02p13g01845	Avh2c02p12g01709	A. valvata hap1 vs A. valvata hap2
Avh1c02p13g01846	Avh2c02p12g01710	A. valvata hap1 vs A. valvata hap2
Avh1c02p13g01847	Avh2c02p12g01712	A. valvata hap1 vs A. valvata hap2
Avh1c02p13g01848	Avh2c02p12g01713	A. valvata hap1 vs A. valvata hap2
Avh1c02p13g01849	Avh2c02p13g01714	A. valvata hap1 vs A. valvata hap2
Avh1c02p13g01851	Avh2c02p13g01716	A. valvata hap1 vs A. valvata hap2
Avh1c02p13g01852	Avh2c02p13g01717	A. valvata hap1 vs A. valvata hap2
Avh1c02p13g01854	Avh2c02p13g01719	A. valvata hap1 vs A. valvata hap2
Avh1c02p13g01855	Avh2c02p13g01720	A. valvata hap1 vs A. valvata hap2
Avh1c02p13g01856	Avh2c02p13g01721	A. valvata hap1 vs A. valvata hap2
Avh1c02p13g01857	Avh2c02p13g01722	A. valvata hap1 vs A. valvata hap2
Avh1c02p13g01858	Avh2c02p13g01723	A. valvata hap1 vs A. valvata hap2
Avh1c02p13g01859	Avh2c02p13g01724	A. valvata hap1 vs A. valvata hap2
Avh1c02p13g01860	Avh2c02p13g01725	A. valvata hap1 vs A. valvata hap2
Avh1c02p13g01861	Avh2c02p13g01726	A. valvata hap1 vs A. valvata hap2
Avh1c02p13g01862	Avh2c02p13g01727	A. valvata hap1 vs A. valvata hap2
Avh1c02p13g01863	Avh2c02p13g01728	A. valvata hap1 vs A. valvata hap2
Avh1c02p13g01864	Avh2c02p13g01729	A. valvata hap1 vs A. valvata hap2
Avh1c02p13g01865	Avh2c02p13g01730	A. valvata hap1 vs A. valvata hap2
Avh1c02p13g01866	Avh2c02p13g01731	A. valvata hap1 vs A. valvata hap2
Avh1c02p13g01867	Avh2c02p13g01732	A. valvata hap1 vs A. valvata hap2
Avh1c02p13g01868	Avh2c02p13g01733	A. valvata hap1 vs A. valvata hap2
Avh1c02p13g01869	Avh2c02p13g01735	A. valvata hap1 vs A. valvata hap2
Avh1c02p13g01870	Avh2c02p13g01737	A. valvata hap1 vs A. valvata hap2
Avh1c02p13g01871	Avh2c02p13g01738	A. valvata hap1 vs A. valvata hap2
Avh1c02p13g01873	Avh2c02p13g01739	A. valvata hap1 vs A. valvata hap2
Avh1c02p13g01874	Avh2c02p13g01740	A. valvata hap1 vs A. valvata hap2
Avh1c02p13g01875	Avh2c02p13g01741	A. valvata hap1 vs A. valvata hap2
Avh1c02p13g01876	Avh2c02p13g01742	A. valvata hap1 vs A. valvata hap2
Avh1c02p13g01877	Avh2c02p13g01744	A. valvata hap1 vs A. valvata hap2
Avh1c02p13g01878	Avh2c02p13g01745	A. valvata hap1 vs A. valvata hap2
Avh1c02p13g01879	Avh2c02p13g01746	A. valvata hap1 vs A. valvata hap2
Avh1c02p13g01880	Avh2c02p13g01747	A. valvata hap1 vs A. valvata hap2
Avh1c02p13g01881	Avh2c02p13g01748	A. valvata hap1 vs A. valvata hap2
Avh1c02p13g01884	Avh2c02p13g01752	A. valvata hap1 vs A. valvata hap2
Avh1c02p13g01885	Avh2c02p13g01753	A. valvata hap1 vs A. valvata hap2
Avh1c02p13g01886	Avh2c02p13g01754	A. valvata hap1 vs A. valvata hap2
Avh1c02p13g01887	Avh2c02p13g01755	A. valvata hap1 vs A. valvata hap2
Avh1c02p13g01888	Avh2c02p13g01756	A. valvata hap1 vs A. valvata hap2
Avh1c02p13g01889	Avh2c02p13g01757	A. valvata hap1 vs A. valvata hap2
Avh1c02p13g01890	Avh2c02p13g01758	A. valvata hap1 vs A. valvata hap2
Avh1c02p13g01891	Avh2c02p13g01759	A. valvata hap1 vs A. valvata hap2
Avh1c02p13g01892	Avh2c02p13g01760	A. valvata hap1 vs A. valvata hap2
Avh1c02p13g01893	Avh2c02p13g01761	A. valvata hap1 vs A. valvata hap2
Avh1c02p13g01894	Avh2c02p13g01762	A. valvata hap1 vs A. valvata hap2
Avh1c02p13g01895	Avh2c02p13g01763	A. valvata hap1 vs A. valvata hap2
Avh1c02p13g01897	Avh2c02p13g01764	A. valvata hap1 vs A. valvata hap2
Avh1c02p13g01898	Avh2c02p13g01765	A. valvata hap1 vs A. valvata hap2
Avh1c02p13g01899	Avh2c02p13g01766	A. valvata hap1 vs A. valvata hap2
Avh1c02p13g01900	Avh2c02p13g01767	A. valvata hap1 vs A. valvata hap2
Avh1c02p13g01901	Avh2c02p13g01768	A. valvata hap1 vs A. valvata hap2
Avh1c02p13g01902	Avh2c02p13g01769	A. valvata hap1 vs A. valvata hap2
Avh1c02p13g01904	Avh2c02p13g01770	A. valvata hap1 vs A. valvata hap2
Avh1c02p13g01905	Avh2c02p13g01771	A. valvata hap1 vs A. valvata hap2
Avh1c02p14g01906	Avh2c02p13g01772	A. valvata hap1 vs A. valvata hap2
Avh1c02p14g01907	Avh2c02p13g01773	A. valvata hap1 vs A. valvata hap2
Avh1c02p14g01908	Avh2c02p13g01774	A. valvata hap1 vs A. valvata hap2
Avh1c02p14g01909	Avh2c02p13g01776	A. valvata hap1 vs A. valvata hap2
Avh1c02p14g01910	Avh2c02p13g01777	A. valvata hap1 vs A. valvata hap2
Avh1c02p14g01911	Avh2c02p13g01778	A. valvata hap1 vs A. valvata hap2
Avh1c02p14g01913	Avh2c02p13g01779	A. valvata hap1 vs A. valvata hap2
Avh1c02p14g01914	Avh2c02p13g01780	A. valvata hap1 vs A. valvata hap2
Avh1c02p14g01915	Avh2c02p13g01781	A. valvata hap1 vs A. valvata hap2
Avh1c02p14g01916	Avh2c02p13g01782	A. valvata hap1 vs A. valvata hap2
Avh1c02p14g01918	Avh2c02p14g01783	A. valvata hap1 vs A. valvata hap2
Avh1c02p14g01919	Avh2c02p14g01784	A. valvata hap1 vs A. valvata hap2
Avh1c02p14g01920	Avh2c02p14g01785	A. valvata hap1 vs A. valvata hap2
Avh1c02p14g01921	Avh2c02p14g01786	A. valvata hap1 vs A. valvata hap2
Avh1c02p14g01922	Avh2c02p14g01787	A. valvata hap1 vs A. valvata hap2
Avh1c02p14g01923	Avh2c02p14g01788	A. valvata hap1 vs A. valvata hap2
Avh1c02p14g01926	Avh2c02p14g01789	A. valvata hap1 vs A. valvata hap2
Avh1c02p14g01927	Avh2c02p14g01790	A. valvata hap1 vs A. valvata hap2
Avh1c02p14g01928	Avh2c02p14g01791	A. valvata hap1 vs A. valvata hap2
Avh1c02p14g01929	Avh2c02p14g01792	A. valvata hap1 vs A. valvata hap2
Avh1c02p14g01930	Avh2c02p14g01793	A. valvata hap1 vs A. valvata hap2
Avh1c02p14g01931	Avh2c02p14g01794	A. valvata hap1 vs A. valvata hap2
Avh1c02p14g01932	Avh2c02p14g01795	A. valvata hap1 vs A. valvata hap2
Avh1c02p14g01933	Avh2c02p14g01796	A. valvata hap1 vs A. valvata hap2
Avh1c02p14g01934	Avh2c02p14g01797	A. valvata hap1 vs A. valvata hap2
Avh1c02p14g01935	Avh2c02p14g01798	A. valvata hap1 vs A. valvata hap2
Avh1c02p14g01936	Avh2c02p14g01799	A. valvata hap1 vs A. valvata hap2
Avh1c02p14g01937	Avh2c02p14g01800	A. valvata hap1 vs A. valvata hap2
Avh1c02p14g01938	Avh2c02p14g01801	A. valvata hap1 vs A. valvata hap2
Avh1c02p14g01939	Avh2c02p14g01802	A. valvata hap1 vs A. valvata hap2
Avh1c02p14g01940	Avh2c02p14g01803	A. valvata hap1 vs A. valvata hap2
Avh1c02p14g01941	Avh2c02p14g01804	A. valvata hap1 vs A. valvata hap2
Avh1c02p14g01942	Avh2c02p14g01805	A. valvata hap1 vs A. valvata hap2
Avh1c02p14g01943	Avh2c02p14g01806	A. valvata hap1 vs A. valvata hap2
Avh1c02p14g01944	Avh2c02p14g01807	A. valvata hap1 vs A. valvata hap2
Avh1c02p14g01945	Avh2c02p14g01808	A. valvata hap1 vs A. valvata hap2
Avh1c02p14g01946	Avh2c02p14g01809	A. valvata hap1 vs A. valvata hap2
Avh1c02p14g01947	Avh2c02p14g01810	A. valvata hap1 vs A. valvata hap2
Avh1c02p14g01948	Avh2c02p14g01811	A. valvata hap1 vs A. valvata hap2
Avh1c02p14g01949	Avh2c02p14g01812	A. valvata hap1 vs A. valvata hap2
Avh1c02p14g01950	Avh2c02p14g01813	A. valvata hap1 vs A. valvata hap2
Avh1c02p14g01951	Avh2c02p14g01814	A. valvata hap1 vs A. valvata hap2
Avh1c02p14g01952	Avh2c02p14g01815	A. valvata hap1 vs A. valvata hap2
Avh1c02p14g01955	Avh2c02p14g01816	A. valvata hap1 vs A. valvata hap2
Avh1c02p14g01956	Avh2c02p14g01817	A. valvata hap1 vs A. valvata hap2
Avh1c02p14g01957	Avh2c02p14g01818	A. valvata hap1 vs A. valvata hap2
Avh1c02p14g01958	Avh2c02p14g01819	A. valvata hap1 vs A. valvata hap2
Avh1c02p14g01959	Avh2c02p14g01820	A. valvata hap1 vs A. valvata hap2
Avh1c02p14g01960	Avh2c02p14g01821	A. valvata hap1 vs A. valvata hap2
Avh1c02p14g01961	Avh2c02p14g01822	A. valvata hap1 vs A. valvata hap2
Avh1c02p14g01962	Avh2c02p14g01823	A. valvata hap1 vs A. valvata hap2
Avh1c02p14g01963	Avh2c02p14g01824	A. valvata hap1 vs A. valvata hap2
Avh1c02p14g01964	Avh2c02p14g01825	A. valvata hap1 vs A. valvata hap2
Avh1c02p14g01965	Avh2c02p14g01826	A. valvata hap1 vs A. valvata hap2
Avh1c02p14g01967	Avh2c02p14g01827	A. valvata hap1 vs A. valvata hap2
Avh1c02p14g01968	Avh2c02p14g01828	A. valvata hap1 vs A. valvata hap2
Avh1c02p14g01969	Avh2c02p14g01829	A. valvata hap1 vs A. valvata hap2
Avh1c02p14g01971	Avh2c02p14g01830	A. valvata hap1 vs A. valvata hap2
Avh1c02p14g01973	Avh2c02p14g01831	A. valvata hap1 vs A. valvata hap2
Avh1c02p14g01974	Avh2c02p14g01833	A. valvata hap1 vs A. valvata hap2
Avh1c02p14g01975	Avh2c02p14g01834	A. valvata hap1 vs A. valvata hap2
Avh1c02p14g01977	Avh2c02p14g01835	A. valvata hap1 vs A. valvata hap2
Avh1c02p14g01978	Avh2c02p14g01837	A. valvata hap1 vs A. valvata hap2
Avh1c02p14g01979	Avh2c02p14g01838	A. valvata hap1 vs A. valvata hap2
Avh1c02p14g01980	Avh2c02p14g01839	A. valvata hap1 vs A. valvata hap2
Avh1c02p14g01981	Avh2c02p14g01840	A. valvata hap1 vs A. valvata hap2
Avh1c02p14g01982	Avh2c02p14g01841	A. valvata hap1 vs A. valvata hap2
Avh1c02p14g01983	Avh2c02p14g01842	A. valvata hap1 vs A. valvata hap2
Avh1c02p14g01984	Avh2c02p14g01843	A. valvata hap1 vs A. valvata hap2
Avh1c02p15g01986	Avh2c02p14g01844	A. valvata hap1 vs A. valvata hap2
Avh1c02p15g01987	Avh2c02p14g01845	A. valvata hap1 vs A. valvata hap2
Avh1c02p15g01988	Avh2c02p14g01847	A. valvata hap1 vs A. valvata hap2
Avh1c02p15g01989	Avh2c02p14g01848	A. valvata hap1 vs A. valvata hap2
Avh1c02p15g01990	Avh2c02p14g01849	A. valvata hap1 vs A. valvata hap2
Avh1c02p15g01991	Avh2c02p14g01850	A. valvata hap1 vs A. valvata hap2
Avh1c02p15g01992	Avh2c02p14g01851	A. valvata hap1 vs A. valvata hap2
Avh1c02p15g01993	Avh2c02p14g01852	A. valvata hap1 vs A. valvata hap2
Avh1c02p15g01994	Avh2c02p14g01853	A. valvata hap1 vs A. valvata hap2
Avh1c02p15g01995	Avh2c02p14g01854	A. valvata hap1 vs A. valvata hap2
Avh1c02p15g01996	Avh2c02p14g01855	A. valvata hap1 vs A. valvata hap2
Avh1c02p15g01997	Avh2c02p14g01856	A. valvata hap1 vs A. valvata hap2
Avh1c02p15g01998	Avh2c02p14g01857	A. valvata hap1 vs A. valvata hap2
Avh1c02p15g01999	Avh2c02p14g01858	A. valvata hap1 vs A. valvata hap2
Avh1c02p15g02000	Avh2c02p15g01859	A. valvata hap1 vs A. valvata hap2
Avh1c02p15g02001	Avh2c02p15g01860	A. valvata hap1 vs A. valvata hap2
Avh1c02p15g02002	Avh2c02p15g01861	A. valvata hap1 vs A. valvata hap2
Avh1c02p15g02003	Avh2c02p15g01862	A. valvata hap1 vs A. valvata hap2
Avh1c02p15g02004	Avh2c02p15g01864	A. valvata hap1 vs A. valvata hap2
Avh1c02p15g02005	Avh2c02p15g01866	A. valvata hap1 vs A. valvata hap2
Avh1c02p15g02006	Avh2c02p15g01867	A. valvata hap1 vs A. valvata hap2
Avh1c02p15g02010	Avh2c02p15g01868	A. valvata hap1 vs A. valvata hap2
Avh1c02p15g02011	Avh2c02p15g01869	A. valvata hap1 vs A. valvata hap2
Avh1c02p15g02012	Avh2c02p15g01870	A. valvata hap1 vs A. valvata hap2
Avh1c02p15g02013	Avh2c02p15g01871	A. valvata hap1 vs A. valvata hap2
Avh1c02p15g02014	Avh2c02p15g01872	A. valvata hap1 vs A. valvata hap2
Avh1c02p15g02017	Avh2c02p15g01873	A. valvata hap1 vs A. valvata hap2
Avh1c02p15g02015	Avh2c02p15g01875	A. valvata hap1 vs A. valvata hap2
Avh1c02p15g02018	Avh2c02p15g01876	A. valvata hap1 vs A. valvata hap2
Avh1c02p15g02019	Avh2c02p15g01877	A. valvata hap1 vs A. valvata hap2
Avh1c02p15g02020	Avh2c02p15g01878	A. valvata hap1 vs A. valvata hap2
Avh1c02p15g02021	Avh2c02p15g01879	A. valvata hap1 vs A. valvata hap2
Avh1c02p15g02022	Avh2c02p15g01880	A. valvata hap1 vs A. valvata hap2
Avh1c02p15g02024	Avh2c02p15g01881	A. valvata hap1 vs A. valvata hap2
Avh1c02p15g02025	Avh2c02p15g01883	A. valvata hap1 vs A. valvata hap2
Avh1c02p15g02026	Avh2c02p15g01884	A. valvata hap1 vs A. valvata hap2
Avh1c02p15g02027	Avh2c02p15g01885	A. valvata hap1 vs A. valvata hap2
Avh1c02p15g02028	Avh2c02p15g01886	A. valvata hap1 vs A. valvata hap2
Avh1c03p20g03289	Avh2c02p15g01887	A. valvata hap1 vs A. valvata hap2
Avh1c02p15g02029	Avh2c02p15g01888	A. valvata hap1 vs A. valvata hap2
Avh1c02p15g02030	Avh2c02p15g01889	A. valvata hap1 vs A. valvata hap2
Avh1c02p15g02033	Avh2c02p15g01890	A. valvata hap1 vs A. valvata hap2
Avh1c02p15g02034	Avh2c02p15g01891	A. valvata hap1 vs A. valvata hap2
Avh1c02p15g02035	Avh2c02p15g01892	A. valvata hap1 vs A. valvata hap2
Avh1c02p15g02036	Avh2c02p15g01893	A. valvata hap1 vs A. valvata hap2
Avh1c02p15g02037	Avh2c02p15g01894	A. valvata hap1 vs A. valvata hap2
Avh1c02p15g02038	Avh2c02p15g01895	A. valvata hap1 vs A. valvata hap2
Avh1c02p15g02039	Avh2c02p15g01896	A. valvata hap1 vs A. valvata hap2
Avh1c02p15g02040	Avh2c02p15g01897	A. valvata hap1 vs A. valvata hap2
Avh1c02p15g02041	Avh2c02p15g01898	A. valvata hap1 vs A. valvata hap2
Avh1c02p15g02042	Avh2c02p15g01899	A. valvata hap1 vs A. valvata hap2
Avh1c03p20g03296	Avh2c02p15g01901	A. valvata hap1 vs A. valvata hap2
Avh1c02p15g02045	Avh2c02p15g01902	A. valvata hap1 vs A. valvata hap2
Avh1c02p15g02046	Avh2c02p15g01903	A. valvata hap1 vs A. valvata hap2
Avh1c02p15g02047	Avh2c02p15g01904	A. valvata hap1 vs A. valvata hap2
Avh1c02p15g02048	Avh2c02p15g01905	A. valvata hap1 vs A. valvata hap2
Avh1c02p15g02049	Avh2c02p15g01906	A. valvata hap1 vs A. valvata hap2
Avh1c02p15g02050	Avh2c02p15g01907	A. valvata hap1 vs A. valvata hap2
Avh1c02p15g02051	Avh2c02p15g01908	A. valvata hap1 vs A. valvata hap2
Avh1c02p15g02052	Avh2c02p15g01909	A. valvata hap1 vs A. valvata hap2
Avh1c02p15g02053	Avh2c02p15g01910	A. valvata hap1 vs A. valvata hap2
Avh1c02p15g02054	Avh2c02p15g01911	A. valvata hap1 vs A. valvata hap2
Avh1c02p15g02055	Avh2c02p15g01912	A. valvata hap1 vs A. valvata hap2
Avh1c02p16g02056	Avh2c02p15g01914	A. valvata hap1 vs A. valvata hap2
Avh1c02p00g01050	Avh2c03p00g01939	A. valvata hap1 vs A. valvata hap2
Avh1c02p01g01094	Avh2c03p00g01945	A. valvata hap1 vs A. valvata hap2
Avh1c02p01g01104	Avh2c03p00g01955	A. valvata hap1 vs A. valvata hap2
Avh1c03p00g02058	Avh2c03p01g01979	A. valvata hap1 vs A. valvata hap2
Avh1c03p00g02059	Avh2c03p01g01980	A. valvata hap1 vs A. valvata hap2
Avh1c03p00g02060	Avh2c03p01g01981	A. valvata hap1 vs A. valvata hap2
Avh1c03p00g02061	Avh2c03p01g01982	A. valvata hap1 vs A. valvata hap2
Avh1c03p00g02062	Avh2c03p01g01983	A. valvata hap1 vs A. valvata hap2
Avh1c03p00g02063	Avh2c03p01g01989	A. valvata hap1 vs A. valvata hap2
Avh1c03p00g02064	Avh2c03p01g01990	A. valvata hap1 vs A. valvata hap2
Avh1c03p00g02065	Avh2c03p01g01991	A. valvata hap1 vs A. valvata hap2
Avh1c03p00g02066	Avh2c03p01g01992	A. valvata hap1 vs A. valvata hap2
Avh1c03p00g02067	Avh2c03p01g01993	A. valvata hap1 vs A. valvata hap2
Avh1c03p00g02069	Avh2c03p01g01995	A. valvata hap1 vs A. valvata hap2
Avh1c03p00g02071	Avh2c03p01g01997	A. valvata hap1 vs A. valvata hap2
Avh1c03p00g02072	Avh2c03p01g01998	A. valvata hap1 vs A. valvata hap2
Avh1c03p00g02073	Avh2c03p01g01999	A. valvata hap1 vs A. valvata hap2
Avh1c03p00g02075	Avh2c03p01g02000	A. valvata hap1 vs A. valvata hap2
Avh1c03p00g02076	Avh2c03p01g02001	A. valvata hap1 vs A. valvata hap2
Avh1c03p00g02077	Avh2c03p01g02002	A. valvata hap1 vs A. valvata hap2
Avh1c03p00g02078	Avh2c03p01g02003	A. valvata hap1 vs A. valvata hap2
Avh1c03p00g02079	Avh2c03p01g02004	A. valvata hap1 vs A. valvata hap2
Avh1c03p00g02080	Avh2c03p01g02005	A. valvata hap1 vs A. valvata hap2
Avh1c03p00g02081	Avh2c03p01g02006	A. valvata hap1 vs A. valvata hap2
Avh1c03p00g02082	Avh2c03p01g02007	A. valvata hap1 vs A. valvata hap2
Avh1c03p00g02083	Avh2c03p01g02008	A. valvata hap1 vs A. valvata hap2
Avh1c03p00g02084	Avh2c03p01g02009	A. valvata hap1 vs A. valvata hap2
Avh1c03p00g02085	Avh2c03p01g02010	A. valvata hap1 vs A. valvata hap2
Avh1c03p00g02086	Avh2c03p01g02011	A. valvata hap1 vs A. valvata hap2
Avh1c03p00g02087	Avh2c03p01g02012	A. valvata hap1 vs A. valvata hap2
Avh1c03p00g02088	Avh2c03p01g02013	A. valvata hap1 vs A. valvata hap2
Avh1c03p00g02089	Avh2c03p01g02014	A. valvata hap1 vs A. valvata hap2
Avh1c03p00g02091	Avh2c03p01g02016	A. valvata hap1 vs A. valvata hap2
Avh1c03p00g02092	Avh2c03p01g02017	A. valvata hap1 vs A. valvata hap2
Avh1c03p00g02093	Avh2c03p01g02021	A. valvata hap1 vs A. valvata hap2
Avh1c03p00g02094	Avh2c03p01g02023	A. valvata hap1 vs A. valvata hap2
Avh1c03p00g02095	Avh2c03p01g02024	A. valvata hap1 vs A. valvata hap2
Avh1c03p00g02096	Avh2c03p01g02025	A. valvata hap1 vs A. valvata hap2
Avh1c03p00g02097	Avh2c03p01g02026	A. valvata hap1 vs A. valvata hap2
Avh1c03p00g02098	Avh2c03p01g02027	A. valvata hap1 vs A. valvata hap2
Avh1c03p00g02099	Avh2c03p01g02028	A. valvata hap1 vs A. valvata hap2
Avh1c03p00g02100	Avh2c03p01g02029	A. valvata hap1 vs A. valvata hap2
Avh1c03p00g02101	Avh2c03p01g02030	A. valvata hap1 vs A. valvata hap2
Avh1c03p00g02102	Avh2c03p01g02031	A. valvata hap1 vs A. valvata hap2
Avh1c03p00g02103	Avh2c03p01g02032	A. valvata hap1 vs A. valvata hap2
Avh1c03p00g02104	Avh2c03p01g02033	A. valvata hap1 vs A. valvata hap2
Avh1c03p00g02105	Avh2c03p01g02034	A. valvata hap1 vs A. valvata hap2
Avh1c03p00g02106	Avh2c03p01g02035	A. valvata hap1 vs A. valvata hap2
Avh1c03p00g02107	Avh2c03p01g02036	A. valvata hap1 vs A. valvata hap2
Avh1c03p01g02108	Avh2c03p01g02037	A. valvata hap1 vs A. valvata hap2
Avh1c03p01g02109	Avh2c03p01g02038	A. valvata hap1 vs A. valvata hap2
Avh1c03p01g02110	Avh2c03p01g02039	A. valvata hap1 vs A. valvata hap2
Avh1c03p01g02111	Avh2c03p01g02041	A. valvata hap1 vs A. valvata hap2
Avh1c03p01g02112	Avh2c03p01g02042	A. valvata hap1 vs A. valvata hap2
Avh1c03p01g02113	Avh2c03p01g02043	A. valvata hap1 vs A. valvata hap2
Avh1c03p01g02114	Avh2c03p01g02044	A. valvata hap1 vs A. valvata hap2
Avh1c03p01g02115	Avh2c03p01g02045	A. valvata hap1 vs A. valvata hap2
Avh1c03p01g02116	Avh2c03p01g02046	A. valvata hap1 vs A. valvata hap2
Avh1c03p01g02117	Avh2c03p01g02047	A. valvata hap1 vs A. valvata hap2
Avh1c03p01g02118	Avh2c03p01g02048	A. valvata hap1 vs A. valvata hap2
Avh1c03p01g02119	Avh2c03p01g02050	A. valvata hap1 vs A. valvata hap2
Avh1c03p01g02120	Avh2c03p01g02051	A. valvata hap1 vs A. valvata hap2
Avh1c03p01g02121	Avh2c03p01g02052	A. valvata hap1 vs A. valvata hap2
Avh1c03p01g02122	Avh2c03p01g02053	A. valvata hap1 vs A. valvata hap2
Avh1c03p01g02123	Avh2c03p01g02054	A. valvata hap1 vs A. valvata hap2
Avh1c03p01g02124	Avh2c03p02g02056	A. valvata hap1 vs A. valvata hap2
Avh1c03p01g02125	Avh2c03p02g02057	A. valvata hap1 vs A. valvata hap2
Avh1c03p01g02127	Avh2c03p02g02059	A. valvata hap1 vs A. valvata hap2
Avh1c03p01g02128	Avh2c03p02g02061	A. valvata hap1 vs A. valvata hap2
Avh1c03p01g02129	Avh2c03p02g02062	A. valvata hap1 vs A. valvata hap2
Avh1c03p01g02130	Avh2c03p02g02063	A. valvata hap1 vs A. valvata hap2
Avh1c03p01g02132	Avh2c03p02g02064	A. valvata hap1 vs A. valvata hap2
Avh1c03p01g02134	Avh2c03p02g02066	A. valvata hap1 vs A. valvata hap2
Avh1c03p01g02135	Avh2c03p02g02067	A. valvata hap1 vs A. valvata hap2
Avh1c03p01g02136	Avh2c03p02g02068	A. valvata hap1 vs A. valvata hap2
Avh1c03p01g02137	Avh2c03p02g02069	A. valvata hap1 vs A. valvata hap2
Avh1c03p01g02138	Avh2c03p02g02070	A. valvata hap1 vs A. valvata hap2
Avh1c03p01g02139	Avh2c03p02g02071	A. valvata hap1 vs A. valvata hap2
Avh1c03p01g02141	Avh2c03p02g02072	A. valvata hap1 vs A. valvata hap2
Avh1c03p01g02142	Avh2c03p02g02073	A. valvata hap1 vs A. valvata hap2
Avh1c03p01g02143	Avh2c03p02g02074	A. valvata hap1 vs A. valvata hap2
Avh1c03p01g02144	Avh2c03p02g02075	A. valvata hap1 vs A. valvata hap2
Avh1c03p01g02145	Avh2c03p02g02076	A. valvata hap1 vs A. valvata hap2
Avh1c03p01g02146	Avh2c03p02g02077	A. valvata hap1 vs A. valvata hap2
Avh1c03p01g02148	Avh2c03p02g02079	A. valvata hap1 vs A. valvata hap2
Avh1c03p01g02149	Avh2c03p02g02080	A. valvata hap1 vs A. valvata hap2
Avh1c03p01g02150	Avh2c03p02g02081	A. valvata hap1 vs A. valvata hap2
Avh1c03p01g02151	Avh2c03p02g02082	A. valvata hap1 vs A. valvata hap2
Avh1c03p01g02152	Avh2c03p02g02083	A. valvata hap1 vs A. valvata hap2
Avh1c03p01g02153	Avh2c03p02g02084	A. valvata hap1 vs A. valvata hap2
Avh1c03p01g02154	Avh2c03p02g02085	A. valvata hap1 vs A. valvata hap2
Avh1c03p01g02155	Avh2c03p02g02086	A. valvata hap1 vs A. valvata hap2
Avh1c03p01g02156	Avh2c03p02g02087	A. valvata hap1 vs A. valvata hap2
Avh1c03p01g02157	Avh2c03p02g02088	A. valvata hap1 vs A. valvata hap2
Avh1c03p01g02158	Avh2c03p02g02089	A. valvata hap1 vs A. valvata hap2
Avh1c03p01g02159	Avh2c03p02g02090	A. valvata hap1 vs A. valvata hap2
Avh1c03p01g02160	Avh2c03p02g02092	A. valvata hap1 vs A. valvata hap2
Avh1c03p01g02161	Avh2c03p02g02093	A. valvata hap1 vs A. valvata hap2
Avh1c03p01g02162	Avh2c03p02g02094	A. valvata hap1 vs A. valvata hap2
Avh1c03p01g02163	Avh2c03p02g02095	A. valvata hap1 vs A. valvata hap2
Avh1c03p01g02164	Avh2c03p02g02096	A. valvata hap1 vs A. valvata hap2
Avh1c03p01g02165	Avh2c03p02g02097	A. valvata hap1 vs A. valvata hap2
Avh1c03p01g02166	Avh2c03p02g02098	A. valvata hap1 vs A. valvata hap2
Avh1c03p01g02167	Avh2c03p02g02099	A. valvata hap1 vs A. valvata hap2
Avh1c03p01g02168	Avh2c03p02g02100	A. valvata hap1 vs A. valvata hap2
Avh1c03p01g02169	Avh2c03p02g02101	A. valvata hap1 vs A. valvata hap2
Avh1c03p01g02170	Avh2c03p02g02102	A. valvata hap1 vs A. valvata hap2
Avh1c03p01g02171	Avh2c03p02g02104	A. valvata hap1 vs A. valvata hap2
Avh1c03p01g02172	Avh2c03p02g02105	A. valvata hap1 vs A. valvata hap2
Avh1c03p01g02173	Avh2c03p02g02106	A. valvata hap1 vs A. valvata hap2
Avh1c03p01g02174	Avh2c03p02g02107	A. valvata hap1 vs A. valvata hap2
Avh1c03p01g02175	Avh2c03p02g02108	A. valvata hap1 vs A. valvata hap2
Avh1c03p01g02176	Avh2c03p02g02109	A. valvata hap1 vs A. valvata hap2
Avh1c03p01g02177	Avh2c03p02g02110	A. valvata hap1 vs A. valvata hap2
Avh1c03p01g02178	Avh2c03p02g02111	A. valvata hap1 vs A. valvata hap2
Avh1c03p01g02179	Avh2c03p02g02112	A. valvata hap1 vs A. valvata hap2
Avh1c03p01g02180	Avh2c03p02g02113	A. valvata hap1 vs A. valvata hap2
Avh1c03p01g02181	Avh2c03p02g02114	A. valvata hap1 vs A. valvata hap2
Avh1c03p01g02182	Avh2c03p02g02115	A. valvata hap1 vs A. valvata hap2
Avh1c03p01g02183	Avh2c03p02g02116	A. valvata hap1 vs A. valvata hap2
Avh1c03p01g02184	Avh2c03p02g02117	A. valvata hap1 vs A. valvata hap2
Avh1c03p01g02185	Avh2c03p02g02118	A. valvata hap1 vs A. valvata hap2
Avh1c03p01g02186	Avh2c03p02g02119	A. valvata hap1 vs A. valvata hap2
Avh1c03p01g02187	Avh2c03p02g02120	A. valvata hap1 vs A. valvata hap2
Avh1c03p01g02188	Avh2c03p02g02121	A. valvata hap1 vs A. valvata hap2
Avh1c03p01g02191	Avh2c03p02g02123	A. valvata hap1 vs A. valvata hap2
Avh1c03p01g02192	Avh2c03p02g02124	A. valvata hap1 vs A. valvata hap2
Avh1c03p01g02193	Avh2c03p02g02125	A. valvata hap1 vs A. valvata hap2
Avh1c03p01g02194	Avh2c03p02g02126	A. valvata hap1 vs A. valvata hap2
Avh1c03p01g02195	Avh2c03p02g02127	A. valvata hap1 vs A. valvata hap2
Avh1c03p01g02196	Avh2c03p02g02128	A. valvata hap1 vs A. valvata hap2
Avh1c03p01g02197	Avh2c03p02g02129	A. valvata hap1 vs A. valvata hap2
Avh1c03p01g02198	Avh2c03p02g02130	A. valvata hap1 vs A. valvata hap2
Avh1c03p01g02199	Avh2c03p02g02131	A. valvata hap1 vs A. valvata hap2
Avh1c03p01g02200	Avh2c03p02g02132	A. valvata hap1 vs A. valvata hap2
Avh1c03p01g02201	Avh2c03p02g02133	A. valvata hap1 vs A. valvata hap2
Avh1c03p01g02202	Avh2c03p02g02135	A. valvata hap1 vs A. valvata hap2
Avh1c03p01g02203	Avh2c03p02g02136	A. valvata hap1 vs A. valvata hap2
Avh1c03p02g02204	Avh2c03p02g02137	A. valvata hap1 vs A. valvata hap2
Avh1c03p02g02205	Avh2c03p02g02138	A. valvata hap1 vs A. valvata hap2
Avh1c03p02g02206	Avh2c03p02g02139	A. valvata hap1 vs A. valvata hap2
Avh1c03p02g02207	Avh2c03p02g02140	A. valvata hap1 vs A. valvata hap2
Avh1c03p02g02208	Avh2c03p02g02141	A. valvata hap1 vs A. valvata hap2
Avh1c03p02g02209	Avh2c03p02g02142	A. valvata hap1 vs A. valvata hap2
Avh1c03p02g02211	Avh2c03p02g02144	A. valvata hap1 vs A. valvata hap2
Avh1c03p02g02213	Avh2c03p02g02145	A. valvata hap1 vs A. valvata hap2
Avh1c03p02g02214	Avh2c03p02g02146	A. valvata hap1 vs A. valvata hap2
Avh1c03p02g02215	Avh2c03p02g02147	A. valvata hap1 vs A. valvata hap2
Avh1c03p02g02216	Avh2c03p02g02148	A. valvata hap1 vs A. valvata hap2
Avh1c03p02g02217	Avh2c03p02g02149	A. valvata hap1 vs A. valvata hap2
Avh1c03p02g02218	Avh2c03p02g02150	A. valvata hap1 vs A. valvata hap2
Avh1c03p02g02219	Avh2c03p02g02151	A. valvata hap1 vs A. valvata hap2
Avh1c03p02g02220	Avh2c03p02g02152	A. valvata hap1 vs A. valvata hap2
Avh1c03p02g02221	Avh2c03p02g02153	A. valvata hap1 vs A. valvata hap2
Avh1c03p02g02222	Avh2c03p02g02154	A. valvata hap1 vs A. valvata hap2
Avh1c03p02g02223	Avh2c03p02g02155	A. valvata hap1 vs A. valvata hap2
Avh1c03p02g02224	Avh2c03p02g02156	A. valvata hap1 vs A. valvata hap2
Avh1c03p02g02225	Avh2c03p02g02157	A. valvata hap1 vs A. valvata hap2
Avh1c03p02g02226	Avh2c03p02g02158	A. valvata hap1 vs A. valvata hap2
Avh1c03p02g02227	Avh2c03p02g02159	A. valvata hap1 vs A. valvata hap2
Avh1c03p02g02228	Avh2c03p03g02160	A. valvata hap1 vs A. valvata hap2
Avh1c03p02g02229	Avh2c03p03g02161	A. valvata hap1 vs A. valvata hap2
Avh1c03p02g02230	Avh2c03p03g02162	A. valvata hap1 vs A. valvata hap2
Avh1c03p02g02231	Avh2c03p03g02163	A. valvata hap1 vs A. valvata hap2
Avh1c03p02g02232	Avh2c03p03g02164	A. valvata hap1 vs A. valvata hap2
Avh1c03p02g02233	Avh2c03p03g02165	A. valvata hap1 vs A. valvata hap2
Avh1c03p02g02234	Avh2c03p03g02166	A. valvata hap1 vs A. valvata hap2
Avh1c03p02g02235	Avh2c03p03g02167	A. valvata hap1 vs A. valvata hap2
Avh1c03p02g02236	Avh2c03p03g02168	A. valvata hap1 vs A. valvata hap2
Avh1c03p02g02237	Avh2c03p03g02169	A. valvata hap1 vs A. valvata hap2
Avh1c03p02g02238	Avh2c03p03g02171	A. valvata hap1 vs A. valvata hap2
Avh1c03p02g02239	Avh2c03p03g02172	A. valvata hap1 vs A. valvata hap2
Avh1c03p02g02240	Avh2c03p03g02173	A. valvata hap1 vs A. valvata hap2
Avh1c03p02g02243	Avh2c03p03g02176	A. valvata hap1 vs A. valvata hap2
Avh1c03p02g02244	Avh2c03p03g02178	A. valvata hap1 vs A. valvata hap2
Avh1c03p02g02245	Avh2c03p03g02179	A. valvata hap1 vs A. valvata hap2
Avh1c03p02g02246	Avh2c03p03g02180	A. valvata hap1 vs A. valvata hap2
Avh1c03p02g02247	Avh2c03p03g02181	A. valvata hap1 vs A. valvata hap2
Avh1c03p02g02248	Avh2c03p03g02182	A. valvata hap1 vs A. valvata hap2
Avh1c03p02g02249	Avh2c03p03g02183	A. valvata hap1 vs A. valvata hap2
Avh1c03p02g02250	Avh2c03p03g02184	A. valvata hap1 vs A. valvata hap2
Avh1c03p02g02252	Avh2c03p03g02186	A. valvata hap1 vs A. valvata hap2
Avh1c03p02g02253	Avh2c03p03g02187	A. valvata hap1 vs A. valvata hap2
Avh1c03p02g02254	Avh2c03p03g02188	A. valvata hap1 vs A. valvata hap2
Avh1c03p02g02255	Avh2c03p03g02189	A. valvata hap1 vs A. valvata hap2
Avh1c03p02g02256	Avh2c03p03g02190	A. valvata hap1 vs A. valvata hap2
Avh1c03p02g02257	Avh2c03p03g02191	A. valvata hap1 vs A. valvata hap2
Avh1c03p02g02258	Avh2c03p03g02192	A. valvata hap1 vs A. valvata hap2
Avh1c02p04g01362	Avh2c03p03g02195	A. valvata hap1 vs A. valvata hap2
Avh1c03p02g02260	Avh2c03p03g02196	A. valvata hap1 vs A. valvata hap2
Avh1c03p02g02261	Avh2c03p03g02197	A. valvata hap1 vs A. valvata hap2
Avh1c03p02g02262	Avh2c03p03g02198	A. valvata hap1 vs A. valvata hap2
Avh1c03p02g02263	Avh2c03p03g02199	A. valvata hap1 vs A. valvata hap2
Avh1c03p02g02264	Avh2c03p03g02200	A. valvata hap1 vs A. valvata hap2
Avh1c03p02g02265	Avh2c03p03g02203	A. valvata hap1 vs A. valvata hap2
Avh1c03p02g02266	Avh2c03p03g02206	A. valvata hap1 vs A. valvata hap2
Avh1c03p02g02267	Avh2c03p03g02207	A. valvata hap1 vs A. valvata hap2
Avh1c03p02g02268	Avh2c03p03g02208	A. valvata hap1 vs A. valvata hap2
Avh1c03p02g02270	Avh2c03p03g02209	A. valvata hap1 vs A. valvata hap2
Avh1c03p02g02271	Avh2c03p03g02210	A. valvata hap1 vs A. valvata hap2
Avh1c03p02g02272	Avh2c03p03g02211	A. valvata hap1 vs A. valvata hap2
Avh1c03p02g02274	Avh2c03p03g02212	A. valvata hap1 vs A. valvata hap2
Avh1c03p02g02275	Avh2c03p03g02213	A. valvata hap1 vs A. valvata hap2
Avh1c03p02g02276	Avh2c03p03g02214	A. valvata hap1 vs A. valvata hap2
Avh1c03p02g02277	Avh2c03p03g02215	A. valvata hap1 vs A. valvata hap2
Avh1c03p02g02278	Avh2c03p03g02216	A. valvata hap1 vs A. valvata hap2
Avh1c03p02g02279	Avh2c03p03g02217	A. valvata hap1 vs A. valvata hap2
Avh1c03p02g02280	Avh2c03p03g02218	A. valvata hap1 vs A. valvata hap2
Avh1c03p02g02282	Avh2c03p03g02220	A. valvata hap1 vs A. valvata hap2
Avh1c03p02g02283	Avh2c03p03g02221	A. valvata hap1 vs A. valvata hap2
Avh1c03p02g02284	Avh2c03p03g02222	A. valvata hap1 vs A. valvata hap2
Avh1c03p02g02285	Avh2c03p03g02223	A. valvata hap1 vs A. valvata hap2
Avh1c03p02g02286	Avh2c03p03g02224	A. valvata hap1 vs A. valvata hap2
Avh1c03p02g02287	Avh2c03p03g02225	A. valvata hap1 vs A. valvata hap2
Avh1c03p03g02288	Avh2c03p03g02226	A. valvata hap1 vs A. valvata hap2
Avh1c03p03g02290	Avh2c03p03g02227	A. valvata hap1 vs A. valvata hap2
Avh1c03p03g02291	Avh2c03p03g02228	A. valvata hap1 vs A. valvata hap2
Avh1c03p03g02292	Avh2c03p03g02229	A. valvata hap1 vs A. valvata hap2
Avh1c03p03g02293	Avh2c03p03g02230	A. valvata hap1 vs A. valvata hap2
Avh1c03p03g02294	Avh2c03p03g02231	A. valvata hap1 vs A. valvata hap2
Avh1c03p03g02295	Avh2c03p03g02232	A. valvata hap1 vs A. valvata hap2
Avh1c03p03g02296	Avh2c03p03g02233	A. valvata hap1 vs A. valvata hap2
Avh1c03p03g02297	Avh2c03p03g02234	A. valvata hap1 vs A. valvata hap2
Avh1c03p03g02298	Avh2c03p03g02235	A. valvata hap1 vs A. valvata hap2
Avh1c03p03g02299	Avh2c03p03g02236	A. valvata hap1 vs A. valvata hap2
Avh1c03p03g02300	Avh2c03p03g02237	A. valvata hap1 vs A. valvata hap2
Avh1c03p03g02301	Avh2c03p03g02238	A. valvata hap1 vs A. valvata hap2
Avh1c03p03g02302	Avh2c03p04g02239	A. valvata hap1 vs A. valvata hap2
Avh1c03p03g02303	Avh2c03p04g02240	A. valvata hap1 vs A. valvata hap2
Avh1c03p03g02304	Avh2c03p04g02244	A. valvata hap1 vs A. valvata hap2
Avh1c03p03g02305	Avh2c03p04g02245	A. valvata hap1 vs A. valvata hap2
Avh1c03p03g02306	Avh2c03p04g02246	A. valvata hap1 vs A. valvata hap2
Avh1c03p03g02307	Avh2c03p04g02247	A. valvata hap1 vs A. valvata hap2
Avh1c03p03g02308	Avh2c03p04g02248	A. valvata hap1 vs A. valvata hap2
Avh1c03p03g02309	Avh2c03p04g02249	A. valvata hap1 vs A. valvata hap2
Avh1c03p03g02310	Avh2c03p04g02250	A. valvata hap1 vs A. valvata hap2
Avh1c03p03g02312	Avh2c03p04g02251	A. valvata hap1 vs A. valvata hap2
Avh1c03p03g02314	Avh2c03p04g02252	A. valvata hap1 vs A. valvata hap2
Avh1c03p03g02315	Avh2c03p04g02253	A. valvata hap1 vs A. valvata hap2
Avh1c03p03g02316	Avh2c03p04g02254	A. valvata hap1 vs A. valvata hap2
Avh1c03p03g02317	Avh2c03p04g02255	A. valvata hap1 vs A. valvata hap2
Avh1c03p03g02318	Avh2c03p04g02256	A. valvata hap1 vs A. valvata hap2
Avh1c03p03g02319	Avh2c03p04g02257	A. valvata hap1 vs A. valvata hap2
Avh1c03p03g02320	Avh2c03p04g02258	A. valvata hap1 vs A. valvata hap2
Avh1c03p03g02321	Avh2c03p04g02259	A. valvata hap1 vs A. valvata hap2
Avh1c02p04g01405	Avh2c03p04g02272	A. valvata hap1 vs A. valvata hap2
Avh1c02p04g01429	Avh2c03p04g02289	A. valvata hap1 vs A. valvata hap2
Avh1c02p04g01430	Avh2c03p04g02290	A. valvata hap1 vs A. valvata hap2
Avh1c08p19g07843	Avh2c03p04g02291	A. valvata hap1 vs A. valvata hap2
Avh1c02p04g01431	Avh2c03p04g02292	A. valvata hap1 vs A. valvata hap2
Avh1c02p04g01432	Avh2c03p04g02293	A. valvata hap1 vs A. valvata hap2
Avh1c08p19g07840	Avh2c03p04g02299	A. valvata hap1 vs A. valvata hap2
Avh1c02p05g01448	Avh2c03p04g02309	A. valvata hap1 vs A. valvata hap2
Avh1c02p05g01449	Avh2c03p04g02311	A. valvata hap1 vs A. valvata hap2
Avh1c03p03g02325	Avh2c03p04g02312	A. valvata hap1 vs A. valvata hap2
Avh1c03p03g02326	Avh2c03p04g02313	A. valvata hap1 vs A. valvata hap2
Avh1c03p03g02327	Avh2c03p04g02314	A. valvata hap1 vs A. valvata hap2
Avh1c03p03g02328	Avh2c03p04g02315	A. valvata hap1 vs A. valvata hap2
Avh1c03p03g02329	Avh2c03p04g02316	A. valvata hap1 vs A. valvata hap2
Avh1c03p03g02330	Avh2c03p04g02317	A. valvata hap1 vs A. valvata hap2
Avh1c03p03g02331	Avh2c03p04g02318	A. valvata hap1 vs A. valvata hap2
Avh1c03p03g02332	Avh2c03p04g02319	A. valvata hap1 vs A. valvata hap2
Avh1c03p03g02333	Avh2c03p04g02320	A. valvata hap1 vs A. valvata hap2
Avh1c03p03g02334	Avh2c03p04g02321	A. valvata hap1 vs A. valvata hap2
Avh1c03p03g02335	Avh2c03p04g02322	A. valvata hap1 vs A. valvata hap2
Avh1c03p03g02336	Avh2c03p04g02323	A. valvata hap1 vs A. valvata hap2
Avh1c03p03g02337	Avh2c03p04g02324	A. valvata hap1 vs A. valvata hap2
Avh1c03p03g02338	Avh2c03p05g02325	A. valvata hap1 vs A. valvata hap2
Avh1c03p03g02339	Avh2c03p05g02326	A. valvata hap1 vs A. valvata hap2
Avh1c03p03g02340	Avh2c03p05g02327	A. valvata hap1 vs A. valvata hap2
Avh1c03p03g02341	Avh2c03p05g02328	A. valvata hap1 vs A. valvata hap2
Avh1c03p03g02342	Avh2c03p05g02329	A. valvata hap1 vs A. valvata hap2
Avh1c03p03g02343	Avh2c03p05g02330	A. valvata hap1 vs A. valvata hap2
Avh1c03p03g02344	Avh2c03p05g02332	A. valvata hap1 vs A. valvata hap2
Avh1c03p03g02345	Avh2c03p05g02334	A. valvata hap1 vs A. valvata hap2
Avh1c03p03g02346	Avh2c03p05g02335	A. valvata hap1 vs A. valvata hap2
Avh1c03p03g02347	Avh2c03p05g02336	A. valvata hap1 vs A. valvata hap2
Avh1c03p03g02348	Avh2c03p05g02337	A. valvata hap1 vs A. valvata hap2
Avh1c03p03g02349	Avh2c03p05g02338	A. valvata hap1 vs A. valvata hap2
Avh1c03p03g02350	Avh2c03p05g02339	A. valvata hap1 vs A. valvata hap2
Avh1c03p03g02351	Avh2c03p05g02340	A. valvata hap1 vs A. valvata hap2
Avh1c03p03g02352	Avh2c03p05g02341	A. valvata hap1 vs A. valvata hap2
Avh1c03p03g02353	Avh2c03p05g02342	A. valvata hap1 vs A. valvata hap2
Avh1c03p03g02354	Avh2c03p05g02343	A. valvata hap1 vs A. valvata hap2
Avh1c03p03g02355	Avh2c03p05g02344	A. valvata hap1 vs A. valvata hap2
Avh1c03p03g02356	Avh2c03p05g02345	A. valvata hap1 vs A. valvata hap2
Avh1c03p03g02357	Avh2c03p05g02346	A. valvata hap1 vs A. valvata hap2
Avh1c03p03g02358	Avh2c03p05g02347	A. valvata hap1 vs A. valvata hap2
Avh1c03p03g02359	Avh2c03p05g02348	A. valvata hap1 vs A. valvata hap2
Avh1c03p03g02360	Avh2c03p05g02349	A. valvata hap1 vs A. valvata hap2
Avh1c03p03g02361	Avh2c03p05g02350	A. valvata hap1 vs A. valvata hap2
Avh1c03p03g02362	Avh2c03p05g02351	A. valvata hap1 vs A. valvata hap2
Avh1c03p03g02363	Avh2c03p05g02352	A. valvata hap1 vs A. valvata hap2
Avh1c03p03g02364	Avh2c03p05g02353	A. valvata hap1 vs A. valvata hap2
Avh1c03p03g02365	Avh2c03p05g02355	A. valvata hap1 vs A. valvata hap2
Avh1c03p03g02366	Avh2c03p05g02356	A. valvata hap1 vs A. valvata hap2
Avh1c03p03g02367	Avh2c03p05g02357	A. valvata hap1 vs A. valvata hap2
Avh1c03p03g02368	Avh2c03p05g02358	A. valvata hap1 vs A. valvata hap2
Avh1c03p04g02369	Avh2c03p05g02359	A. valvata hap1 vs A. valvata hap2
Avh1c03p04g02370	Avh2c03p05g02360	A. valvata hap1 vs A. valvata hap2
Avh1c03p04g02371	Avh2c03p05g02361	A. valvata hap1 vs A. valvata hap2
Avh1c03p04g02372	Avh2c03p05g02362	A. valvata hap1 vs A. valvata hap2
Avh1c03p04g02373	Avh2c03p05g02363	A. valvata hap1 vs A. valvata hap2
Avh1c02p05g01484	Avh2c03p05g02364	A. valvata hap1 vs A. valvata hap2
Avh1c03p04g02375	Avh2c03p05g02366	A. valvata hap1 vs A. valvata hap2
Avh1c03p04g02376	Avh2c03p05g02367	A. valvata hap1 vs A. valvata hap2
Avh1c03p04g02377	Avh2c03p05g02368	A. valvata hap1 vs A. valvata hap2
Avh1c03p04g02378	Avh2c03p05g02369	A. valvata hap1 vs A. valvata hap2
Avh1c03p04g02379	Avh2c03p05g02370	A. valvata hap1 vs A. valvata hap2
[truncated: 268,492+ more rows]
