# Supplementary material for: Haplotype-resolved genome assembly provides insights into the evolutionary origin of waterlogging-tolerant Actinidia valvata hexaploid
Source: Hortic Res. 2026 Jan 9;13(4):uhag011. doi: 10.1093/hr/uhag011 (PMC13103481; doi:10.1093/hr/uhag011)
Supplement: Web_Material_uhag011 [file web_material_uhag011.zip › Table S14.xlsx]

## Sheet: S14
Table S14. Sextuple allele with ASE and their expression.
Protein ID in hap1	Protein ID in hap2	Protein ID in hap3	Protein ID in hap4	Protein ID in hap5	Protein ID in hap6	Type	hap1_DAF0	hap1_DAF1	hap1_DAF2	hap1_DAF3	hap2_DAF0	hap2_DAF1	hap2_DAF2	hap2_DAF3	hap3_DAF0	hap3_DAF1	hap3_DAF2	hap3_DAF3	hap4_DAF0	hap4_DAF1	hap4_DAF2	hap4_DAF3	hap5_DAF0	hap5_DAF1	hap5_DAF2	hap5_DAF3	hap6_DAF0	hap6_DAF1	hap6_DAF2	hap6_DAF3
Avh1c01p02g00063	Avh2c01p00g00028	Avh3c01p01g00069	Avh4c01p01g00066	Avh5c01p00g00011	Avh6c01p00g00026	inconsistent	749.953	1450.46	1327.05	1073.95	1001.53	1851.94	1734.65	1423.96	1234.75	2241.01	2002.31	1710.47	1140.15	2145.38	1955.53	1626.24	2082.03	3486.1	3180.48	2688.3	1537.3	2724.1	2508.91	2107.23
Avh1c01p02g00073	Avh2c01p01g00036	Avh3c01p01g00077	Avh4c01p01g00072	Avh5c01p00g00019	Avh6c01p00g00032	inconsistent	83.1837	94.2693	96.8507	76.5043	85.6273	98.4767	100.819	79.06	98.7413	33.835	31.9573	36.2067	90.7777	23.4733	23.422	26.7083	103.809	38.6503	37.0373	38.9247	114.863	50.883	47.32	48.027
Avh1c09p10g08651	Avh2c09p10g08669	Avh3c01p01g00086	Avh4c09p07g08102	Avh5c09p07g07451	Avh6c01p01g00045	inconsistent	57.957	110.598	77.7783	65.7727	45.57	91.0453	63.4627	54.2643	51.0507	110.568	88.8	78.8313	1.468	1.69433	2.14267	2.21133	1.56067	1.804	2.25767	2.33267	51.6557	119.693	92.0483	82.733
Avh1c09p10g08649	Avh2c09p09g08667	Avh3c01p01g00087	Avh4c09p07g08101	Avh5c09p07g07450	Avh6c01p01g00046	inconsistent	54.7263	73.9423	70.434	57.6367	59.104	80.131	79.803	64.401	111.194	177.086	165.475	134.356	16.7093	22.7097	27.594	27.555	17.3953	23.76	28.8357	28.9053	110.604	180.597	166.413	134.779
Avh1c01p02g00118	Avh2c09p09g08646	Avh3c01p01g00093	Avh4c01p02g00101	Avh5c01p01g00041	Avh6c01p01g00061	inconsistent	1.37067	1.719	1.95533	2.06033	1.347	1.127	1.15967	1.81933	1.492	1.70333	2.133	2.195	0.0693333	0.033	0	0	0.0736667	0.0706667	0	0.0303333	1.623	1.849	2.30467	2.40733
Avh1c09p09g08610	Avh2c09p09g08624	Avh3c01p02g00128	Avh4c01p02g00158	Avh5c01p01g00088	Avh6c01p01g00094	inconsistent	12.266	16.2043	20.6343	19.6983	12.1153	15.954	20.2767	19.46	16.9457	23.1993	28.069	28.0597	30.2073	49.9657	43.6937	39.952	33.4037	55.4157	47.6763	43.458	18.1963	25.3653	30.4157	30.179
Avh1c09p10g08611	Avh2c09p09g08625	Avh3c01p02g00131	Avh4c01p02g00162	Avh5c01p01g00092	Avh6c01p01g00096	inconsistent	0	0	0	0	0	0	0	0	0.0693333	0.0333333	0	0	3.42433	2.77767	2.64167	2.242	3.686	3.035	2.75033	2.33767	0.074	0.036	0	0.0306667
Avh1c09p08g08550	Avh2c09p07g08556	Avh3c01p02g00144	Avh4c01p03g00176	Avh5c01p01g00104	Avh6c01p02g00110	inconsistent	62.4333	103.689	102.202	102.386	61.4907	102.699	101.241	101.443	32.7277	55.127	47.6577	43.866	20.3573	24.3177	25.1877	28.3057	20.198	23.8077	24.8793	28.239	33.3817	55.9797	47.874	43.649
Avh1c09p08g08551	Avh2c09p07g08557	Avh3c01p02g00145	Avh4c01p03g00177	Avh5c01p01g00105	Avh6c01p02g00111	inconsistent	5.69133	7.05867	6.743	6.09267	5.815	7.24167	6.918	6.22533	3.49367	2.79967	2.63333	2.24967	82.51	134.154	111.032	97.1233	89.1683	143.381	117.127	102.365	3.726	3.12133	2.876	2.481
Avh1c09p08g08552	Avh2c09p07g08558	Avh3c01p02g00146	Avh4c01p03g00178	Avh5c01p01g00106	Avh6c01p02g00112	inconsistent	23.2657	30.1713	29.465	29.8047	23.516	30.651	29.9627	30.3597	20.4647	24.4817	25.1433	28.3703	10.949	9.42467	10.637	9.652	10.7923	9.28967	10.3893	9.487	21.2903	25.7757	26.1977	29.5803
Avh1c09p08g08553	Avh2c09p08g08559	Avh3c01p02g00147	Avh4c01p03g00179	Avh5c01p01g00107	Avh6c01p02g00113	inconsistent	50.74	71.0953	59.2233	47.1277	49.2227	69.3227	57.4693	46.1107	84.7757	137.278	112.663	98.8623	197.625	290.97	257.813	239.992	215.209	316.848	278.343	262.647	86.993	143.222	115.331	101.2
Avh1c01p03g00157	Avh2c01p01g00041	Avh3c01p02g00150	Avh4c01p03g00182	Avh5c01p01g00110	Avh6c01p02g00116	inconsistent	10.7343	9.53167	10.4897	9.356	10.8703	9.641	10.6553	9.59533	11.058	9.36433	10.607	9.77567	32.4853	289.135	138.13	107.579	33.7713	300.757	142.354	110.814	11.6577	10.164	11.2687	10.2403
Avh1c01p03g00158	Avh2c01p01g00042	Avh3c01p02g00151	Avh4c01p03g00183	Avh5c01p01g00111	Avh6c01p02g00117	inconsistent	197.975	287.882	259.904	245.28	200.801	292.993	265.059	250.234	202.971	298.827	262.126	247.404	152.701	138.032	137.979	113.947	165.259	150.31	149.223	123.462	212.36	316.828	273.713	258.907
Avh1c01p03g00160	Avh2c01p01g00044	Avh3c01p02g00152	Avh4c01p03g00184	Avh5c01p01g00112	Avh6c01p02g00118	inconsistent	32.1367	281.295	149.936	117.258	32.5893	285.598	152.79	119.223	32.7853	291.094	137.826	107.916	14.4813	6.66133	7.118	7.45133	15.2867	7.08867	7.442	8.00867	35.8813	322.399	153.674	119.171
Avh1c01p03g00161	Avh2c01p01g00045	Avh3c01p02g00153	Avh4c01p03g00185	Avh5c01p01g00113	Avh6c01p02g00119	inconsistent	109.918	89.9603	87.1813	70.9823	111.295	91.5417	89.0257	72.423	156.942	142.5	141.071	117.48	4.80967	4.054	5.16667	5.75	5.11233	4.325	5.447	6.085	162.287	149.421	145.27	122.317
Avh1c01p03g00162	Avh2c01p01g00046	Avh3c01p02g00154	Avh4c01p03g00186	Avh5c01p01g00114	Avh6c01p02g00120	inconsistent	14.344	6.58267	6.858	7.33733	14.3593	6.506	7.04367	7.47033	14.089	6.54433	6.81867	7.30567	9.61833	62.7437	55.547	34.911	9.70867	65.0563	56.9873	35.852	14.933	7.035	7.277	7.61667
Avh1c01p03g00163	Avh2c01p01g00047	Avh3c01p02g00155	Avh4c01p03g00187	Avh5c01p01g00115	Avh6c01p02g00121	inconsistent	4.99167	4.111	5.197	5.976	5.002	4.17933	5.24833	6.04033	4.82867	4.08733	5.16367	5.74267	43.878	33.876	34.0377	34.3437	52.1323	41.9043	41.426	41.3367	5.05933	4.382	5.487	6.071
Avh1c01p03g00166	Avh2c01p01g00049	Avh3c01p02g00158	Avh4c01p03g00190	Avh5c01p01g00118	Avh6c01p02g00124	inconsistent	6.791	69.247	58.516	33.9547	7.31133	71.3907	60.645	35.4133	9.67433	63.23	55.3573	34.9317	2.603	0.874333	0.6	0.630667	2.77367	0.96	0.617333	0.678667	10.454	70.6957	60.989	38.401
Avh1c01p03g00167	Avh2c01p01g00050	Avh3c01p02g00159	Avh4c01p03g00191	Avh5c01p01g00119	Avh6c01p02g00125	inconsistent	44.5633	34.3313	34.2057	34.6133	35.692	26.0527	26.7773	27.2013	50.1337	40.4477	39.6243	40.1623	13.5617	6.60567	11.686	8.64467	13.5587	6.55267	11.5043	8.54267	46.5907	38.602	38.0657	38.3917
Avh1c01p03g00171	Avh2c01p01g00053	Avh3c01p02g00161	Avh4c01p03g00193	Avh5c01p01g00121	Avh6c01p02g00127	inconsistent	10.3427	5.83967	9.68667	7.41267	5.63667	3.313	3.72467	3.687	13.6137	6.63933	11.6227	8.68667	9.02467	8.09167	7.63967	7.99233	9.39633	8.365	7.70967	8.20567	14.231	6.99033	12.3007	9.063
Avh1c01p03g00172	Avh2c01p01g00054	Avh3c01p02g00162	Avh4c01p03g00194	Avh5c01p01g00122	Avh6c01p02g00128	inconsistent	0.657667	0.811	0.301667	1.12633	0.478	0.499	0.232	0.656667	1.10567	0.684	0.383333	0.308667	6.88967	6.379	2.28267	2.32533	7.76033	6.952	2.526	2.505	1.17033	0.724	0.380667	0.399
Avh1c01p03g00173	Avh2c01p01g00055	Avh3c01p02g00163	Avh4c01p03g00195	Avh5c01p02g00123	Avh6c01p02g00129	inconsistent	6.74667	6.09267	7.52733	6.12633	6.81233	6.203	7.64867	6.173	9.18367	8.27233	7.91967	8.15967	6.23267	1.67233	2.00967	1.91433	6.80533	1.78467	2.16867	2.043	9.80667	8.86433	8.32667	8.61667
Avh1c09p09g08585	Avh2c09p08g08595	Avh3c01p02g00168	Avh4c01p03g00221	Avh5c01p02g00151	Avh6c01p02g00144	inconsistent	1.39	0.147333	0.124	0.355333	1.40333	0.149667	0.126333	0.361667	7.171	6.419	2.26167	2.339	0.705667	0.575667	0.664	0.779	0.756667	0.588667	0.698667	0.846	7.59	6.98067	2.49833	2.53133
Avh1c01p03g00193	Avh2c01p01g00074	Avh3c01p02g00170	Avh4c01p03g00223	Avh5c01p02g00153	Avh6c01p02g00146	inconsistent	0.005	0.00733333	0	0	0.724667	0.561667	0.660667	0.724333	0.737667	0.580333	0.669	0.788667	13.3103	11.837	13.0467	15.184	14.1233	12.6417	13.7263	15.994	0.782333	0.623667	0.714	0.838667
Avh1c01p03g00194	Avh2c01p01g00075	Avh3c01p02g00171	Avh4c01p03g00224	Avh5c01p02g00154	Avh6c01p02g00147	inconsistent	4.78567	1.131	1.43933	1.78667	4.89667	1.19233	1.489	1.877	5.032	1.13733	1.55167	1.91533	32.0247	4.56133	7.48467	13.5527	34.099	4.87733	7.89133	14.2677	5.344	1.222	1.66833	2.047
Avh1c01p03g00195	Avh2c01p01g00076	Avh3c01p02g00172	Avh4c01p03g00225	Avh5c01p02g00155	Avh6c01p02g00148	inconsistent	13.9263	12.4737	12.9503	14.9667	13.9637	12.658	13.0847	15.2287	13.3917	11.9713	12.9903	15.234	217.987	8.159	12.9673	19.8867	239.753	8.99067	13.99	21.7617	14.898	13.7333	14.6853	17.066
Avh1c01p03g00196	Avh2c01p01g00078	Avh3c01p02g00174	Avh4c01p03g00227	Avh5c01p02g00157	Avh6c01p02g00150	inconsistent	28.345	3.50967	6.255	11.213	29.5633	3.61833	6.46233	11.7987	33.3067	4.603	7.458	13.9623	51.4983	41.8323	34.1587	36.5413	54.3207	44.4387	35.9907	38.5013	35.4453	4.95667	7.97133	14.8547
Avh1c01p03g00197	Avh2c01p01g00079	Avh3c01p02g00175	Avh4c01p03g00228	Avh5c01p02g00158	Avh6c01p02g00151	inconsistent	231.987	10.1767	15.537	22.7483	233.654	10.3717	15.782	23.0657	220.282	8.49833	13.0393	20.219	12.9033	7.275	5.97367	5.29367	13.3673	7.20167	6.11767	5.393	231.929	8.593	13.4177	20.845
Avh1c01p03g00198	Avh2c01p01g00080	Avh3c01p02g00176	Avh4c01p03g00229	Avh5c01p02g00159	Avh6c01p02g00152	inconsistent	52.229	42.617	34.262	37.251	52.76	43.2917	34.7293	37.756	51.8507	42.3043	34.1967	36.7317	18.452	12.769	16.0673	15.4833	19.9207	13.987	16.6677	15.345	54.884	45.3687	36.4667	39.1167
Avh1c01p03g00199	Avh2c01p01g00081	Avh3c01p02g00178	Avh4c01p03g00231	Avh5c01p02g00161	Avh6c01p02g00154	inconsistent	13.2913	8.24833	6.45633	5.93233	13.4423	8.37867	6.55933	6.02633	12.7107	6.90567	5.78633	5.13633	37.298	33.0037	41.342	49.055	39.0003	34.9963	42.8487	51.01	13.748	7.65267	6.28567	5.61167
Avh1c01p03g00203	Avh2c01p01g00084	Avh3c01p03g00179	Avh4c01p03g00232	Avh5c01p02g00162	Avh6c01p02g00155	inconsistent	17.5763	10.631	14.481	13.4133	16.4927	10.283	14.0243	12.9377	18.679	12.9313	16.6127	15.6013	0.00933333	0.0153333	0.0133333	0.013	0.0313333	0.0163333	0.014	0.014	20.178	14.3123	17.1803	15.9483
Avh1c01p03g00204	Avh2c01p01g00085	Avh3c01p03g00180	Avh4c01p03g00233	Avh5c01p02g00163	Avh6c01p02g00156	inconsistent	36.29	30.5073	38.1397	45.3437	38.2443	32.6453	40.779	47.813	37.341	33.6857	41.325	49.2413	2.30467	2.01167	1.16067	1.663	2.43667	2.14033	1.22467	1.70933	40.2547	36.2693	44.0913	52.8067
Avh1c01p03g00205	Avh2c01p01g00086	Avh3c01p03g00181	Avh4c01p03g00234	Avh5c01p02g00164	Avh6c01p02g00157	inconsistent	0.0406667	0.0156667	0.014	0.0136667	0.0406667	0.016	0.014	0.0136667	0.0193333	0.0153333	0.0133333	0.013	19.697	22.8213	24.8553	23.6087	20.693	24.4617	26.244	24.762	0.0203333	0.0163333	0.0143333	0.014
Avh1c01p03g00207	Avh2c01p01g00089	Avh3c01p03g00183	Avh4c01p03g00236	Avh5c01p02g00166	Avh6c01p02g00159	inconsistent	18.555	20.006	21.3707	20.453	18.7013	20.2897	21.5493	20.7663	19.863	23.256	24.8803	23.868	53.378	25.8157	24.994	31.581	56.952	28.7847	26.9347	34.6767	21.3937	25.1743	26.9633	25.7293
Avh1c01p03g00208	Avh2c01p01g00090	Avh3c01p03g00184	Avh4c01p03g00237	Avh5c01p02g00167	Avh6c01p02g00160	inconsistent	3	0.783667	0.648	1.804	2.99567	0.798	0.658333	1.83567	2.11633	0.606333	0.342	1.10367	36.5717	39.33	38.4293	35.553	28.501	30.8253	29.385	26.9407	2.421	0.652333	0.395333	1.27367
Avh1c01p03g00209	Avh2c01p01g00091	Avh3c01p03g00186	Avh4c01p03g00238	Avh5c01p02g00168	Avh6c01p02g00161	inconsistent	61.661	31.183	30.589	37.9263	63.0693	32.193	31.2407	39.0343	56.5937	29.0757	27.9257	34.8167	9.18533	41.4267	33.388	25.141	9.62633	43.0417	34.018	26.2967	58.1573	29.4573	27.6833	35.2907
Avh1c01p03g00210	Avh2c01p01g00092	Avh3c01p03g00187	Avh4c01p03g00239	Avh5c01p02g00169	Avh6c01p02g00162	inconsistent	30.3753	35.8087	34.6473	30.9357	30.8233	36.519	35.138	31.559	36.1197	39.315	37.9543	35.21	6.94367	3.28867	4.71333	5.898	7.97867	3.665	5.22567	6.77967	39.127	42.5987	40.925	37.7867
Avh1c01p03g00211	Avh2c01p01g00093	Avh3c01p03g00188	Avh4c01p03g00240	Avh5c01p02g00170	Avh6c01p02g00163	inconsistent	9.00167	40.2927	33.525	24.955	9.127	41.059	33.8243	25.406	8.96833	39.7807	31.426	24.8813	92.0403	42.152	48.545	61.2213	100.612	46.0073	53.7013	67.0383	9.748	44.5157	35.029	26.7327
Avh1c01p03g00213	Avh2c01p01g00094	Avh3c01p03g00189	Avh4c01p03g00241	Avh5c01p02g00171	Avh6c01p02g00164	inconsistent	7.65933	3.70233	5.17133	6.53367	8.02633	3.78867	5.25567	6.849	7.72867	3.52033	5.03867	6.58933	93.2087	78.471	82.4603	80.9723	99.8497	84.675	87.627	86.4913	8.209	3.766	5.35467	7.02833
Avh1c01p03g00214	Avh2c01p01g00095	Avh3c01p03g00190	Avh4c01p03g00242	Avh5c01p02g00172	Avh6c01p02g00165	inconsistent	83.236	37.9313	43.2433	55.9913	80.2647	36.6883	41.915	54.191	91.4267	42.3813	48.011	60.91	7.93933	2.53133	2.284	2.92667	8.388	2.68433	2.42167	3.06033	100.878	46.767	53.8687	67.4067
Avh1c09p09g08591	Avh2c09p08g08605	Avh3c01p03g00193	Avh4c01p03g00245	Avh5c01p02g00173	Avh6c01p02g00168	inconsistent	19.4503	19.2277	19.6883	19.108	25.269	24.467	24.8527	24.6007	93.311	78.209	81.662	80.582	11.976	7.16367	8.543	10.733	12.6713	7.601	9.00033	11.2717	99.6353	84.6753	87.8093	86.1897
Avh1c01p03g00216	Avh2c01p01g00098	Avh3c01p03g00194	Avh4c01p03g00246	Avh5c01p02g00174	Avh6c01p02g00169	inconsistent	7.31867	2.43333	2.25933	2.92867	8.111	2.68067	2.39733	3.17733	7.94433	2.562	2.275	2.92833	185.171	373.672	376.466	339.486	189.454	382.428	382.014	344.87	8.45	2.728	2.428	3.13467
Avh1c01p04g00217	Avh2c01p01g00099	Avh3c01p03g00195	Avh4c01p03g00247	Avh5c01p02g00175	Avh6c01p02g00170	inconsistent	11.8957	6.95433	8.12867	10.4953	12.3117	7.26267	8.498	10.8693	11.995	7.19267	8.52	10.7677	1.42267	4.12467	4.83167	3.148	1.53033	4.417	5.13633	3.36367	12.7253	7.76133	9.07233	11.4753
Avh1c01p04g00218	Avh2c01p01g00100	Avh3c01p03g00196	Avh4c01p03g00248	Avh5c01p02g00176	Avh6c01p02g00171	inconsistent	152.473	310.909	310.294	280.305	157.728	320.625	321.042	290.201	186.745	376.718	375.523	340.889	41.839	58.8773	54.0193	49.6907	43.408	60.8047	55.839	50.8697	189.856	389.071	385.118	348.638
Avh1c01p04g00219	Avh2c01p01g00101	Avh3c01p03g00197	Avh4c01p03g00249	Avh5c01p02g00177	Avh6c01p02g00172	inconsistent	0.954	2.537	3.066	1.97467	0.963333	2.56933	3.08533	2.00833	1.43267	4.14967	4.818	3.15433	25.7723	36.319	44.0217	38.7407	43.823	49.0397	60.6607	53.298	1.51367	4.43967	5.15	3.37233
Avh1c01p04g00221	Avh2c01p01g00103	Avh3c01p03g00198	Avh4c01p03g00250	Avh5c01p02g00178	Avh6c01p02g00173	inconsistent	38.1787	53.357	49.7197	44.4913	38.7827	54.6557	50.67	45.4337	39.8593	55.649	50.972	46.7147	0	0	0.0266667	0	0	0	0.028	0	44.9373	64.0003	57.8783	53.2953
Avh1c01p04g00267	Avh2c01p02g00145	Avh3c01p03g00224	Avh4c01p04g00308	Avh5c01p03g00239	Avh6c01p03g00201	inconsistent	28.455	30.1037	36.4747	32.261	27.5073	29.7153	35.9223	31.729	21.0487	31.7337	38.2127	34.5353	245.149	193.249	143.346	163.811	345.288	258.303	202.503	225.64	44.8167	50.3327	61.439	54.043
Avh1c01p04g00268	Avh2c01p02g00146	Avh3c01p03g00225	Avh4c01p04g00309	Avh5c01p03g00240	Avh6c01p03g00202	inconsistent	0.0756667	0.509	0.108	0.0676667	0.0766667	0.517	0.109667	0.0686667	0	0	0.0266667	0	12.1183	17.5207	15.8193	15.2483	15.31	23.195	21.055	20.102	0	0	0.0283333	0
Avh1c01p04g00270	Avh2c01p02g00148	Avh3c01p03g00229	Avh4c01p04g00311	Avh5c01p03g00242	Avh6c01p03g00204	inconsistent	254.663	190.426	142.466	165.038	259.34	195.703	146.329	169.642	247.861	195.48	143.521	164.999	0.643333	0.839	0.576667	0.396	2.88267	1.02967	0.866333	0.909	346.247	262.13	203.797	227.555
Avh1c01p04g00273	Avh2c01p02g00150	Avh3c01p03g00231	Avh4c01p04g00314	Avh5c01p03g00245	Avh6c01p03g00207	inconsistent	9.29667	22.568	18.2837	15.8317	10.4767	24.7123	20.4393	17.4607	12.333	17.6573	15.6297	15.406	27.368	43.84	39.263	36.4223	40.6887	67.8647	64.6013	59.7017	15.2097	23.3283	20.971	20.0187
Avh1c01p04g00274	Avh2c01p02g00151	Avh3c01p03g00232	Avh4c01p04g00315	Avh5c01p03g00246	Avh6c01p03g00208	inconsistent	0.725667	0.726333	0.461	0.353	0.825	0.783	0.482	0.434	0.696667	0.815	0.562333	0.398333	131.321	123.053	110.729	102.333	140.935	132.755	117.818	108.164	2.753	1.00033	0.843667	0.856667
Avh1c01p04g00276	Avh2c01p02g00153	Avh3c01p03g00235	Avh4c01p04g00317	Avh5c01p03g00248	Avh6c01p03g00210	inconsistent	22.1717	34.0793	30.604	28.9963	22.7427	35.278	31.8437	30.0663	26.5153	41.6063	36.5447	34.758	36.853	12.1683	13.077	14.3473	37.2703	12.7123	13.6183	14.9123	39.6317	66.1303	62.0347	58.0213
Avh1c01p04g00277	Avh2c01p02g00154	Avh3c01p03g00236	Avh4c01p04g00318	Avh5c01p03g00249	Avh6c01p03g00211	inconsistent	71.4343	65.1457	59.173	50.7253	71.8817	66.1577	60.3147	51.3977	131.797	122.904	109.097	101.852	13.587	6.02233	9.063	8.708	14.8883	6.56167	9.62533	9.53267	141.766	134.926	118.783	109.546
Avh1c01p04g00278	Avh2c01p02g00155	Avh3c01p03g00237	Avh4c01p04g00319	Avh5c01p03g00250	Avh6c01p03g00212	inconsistent	33.5817	10.8437	10.9827	12.457	34.1783	10.936	11.11	12.5707	36.491	12.285	13.055	14.4	2.019	2.21067	1.58067	1.36633	2.31967	2.57067	1.84833	1.56967	38.6767	13.1077	13.8653	15.2137
Avh1c01p04g00280	Avh2c01p02g00157	Avh3c01p03g00239	Avh4c01p04g00321	Avh5c01p03g00252	Avh6c01p03g00215	inconsistent	1.90833	1.72867	1.27433	1.19633	1.92033	1.82	1.33633	1.258	2.02733	2.21	1.57267	1.36667	1.011	23.8893	17.3513	10.7117	1.14	25.362	18.4293	11.371	2.54067	2.89	2.17633	1.66033
Avh1c01p04g00282	Avh2c01p02g00159	Avh3c01p03g00240	Avh4c01p04g00323	Avh5c01p03g00254	Avh6c01p03g00216	inconsistent	9.858	5.175	5.39533	7.155	9.95467	5.24867	5.46833	7.269	9.513	5.10033	5.67367	6.89333	2.37167	9.48533	9.82533	7.626	2.53633	9.91867	10.137	7.77267	9.79233	5.43167	6.11333	7.23467
Avh1c01p04g00285	Avh2c01p02g00162	Avh3c01p03g00241	Avh4c01p04g00326	Avh5c01p03g00255	Avh6c01p03g00217	inconsistent	1.57233	19.994	14.1073	10.537	1.624	20.3523	14.3337	10.7063	1.028	24.1823	17.4947	10.8103	13.173	2863.05	2733.96	1304.83	13.653	3026.93	2862.91	1366.05	1.17933	26.029	18.7297	11.564
Avh1c09p00g08054	Avh2c09p00g08117	Avh3c01p03g00242	Avh4c01p04g00327	Avh5c01p03g00256	Avh6c01p03g00218	inconsistent	3.951	2.779	3.56333	3.55667	3.43	2.38333	3.10433	3.07867	2.53833	9.57767	9.77633	7.74433	4.489	8.59667	9.68467	7.48333	3.836	7.23267	8.005	6.232	2.32233	8.83633	9.45567	7.49767
Avh1c01p04g00286	Avh2c01p02g00163	Avh3c01p03g00243	Avh4c01p04g00329	Avh5c01p03g00258	Avh6c01p03g00219	inconsistent	14.7687	2738.1	2608.11	1256.96	15.0987	2840.47	2714.11	1307.06	14.0937	2941.93	2778.68	1334.04	0.548	89.9287	129.077	128.393	0.559667	93.5787	132.582	132.113	15.014	3162.8	2966.47	1419.82
Avh1c01p05g00288	Avh2c01p02g00165	Avh3c01p03g00244	Avh4c01p05g00330	Avh5c01p03g00259	Avh6c01p03g00220	inconsistent	3.79067	7.14	7.873	6.131	3.827	7.25833	8.014	6.261	3.63467	6.88133	7.563	5.92467	64.7917	90.5733	78.8513	74.861	68.6733	96.2873	82.8173	78.9753	3.866	7.39733	8.087	6.32033
Avh1c01p05g00298	Avh2c01p02g00171	Avh3c01p04g00257	Avh4c01p05g00351	Avh5c01p04g00276	Avh6c01p03g00235	inconsistent	0.46	80.8113	114.724	111.488	0.472	81.9223	116.233	112.627	0.553	93.296	133.074	132.924	42.8197	31.5147	33.074	33.9767	45.686	33.634	34.981	35.8397	0.586	97.831	137.104	136.983
Avh1c01p05g00301	Avh2c01p02g00174	Avh3c01p04g00262	Avh4c01p05g00355	Avh5c01p04g00277	Avh6c01p03g00238	inconsistent	34.237	13.146	7.574	10.441	34.5093	13.3237	7.69467	10.7133	66.1997	92.7557	79.4337	75.885	13.2503	106.148	131.586	83.1033	14.0877	113.408	138.71	87.779	69.9777	99.564	84.5233	80.553
Avh1c01p05g00303	Avh2c01p03g00176	Avh3c01p04g00264	Avh4c01p05g00357	Avh5c01p04g00279	Avh6c01p03g00239	inconsistent	45.508	30.4533	30.5927	32.4097	43.8573	30.194	30.4997	31.6917	43.128	31.965	32.941	34.0787	71.505	142.489	134.912	111.633	76.4977	152.594	142.932	118.763	45.926	34.2637	35.1987	36.4203
Avh1c01p05g00304	Avh2c01p03g00177	Avh3c01p04g00265	Avh4c01p05g00358	Avh5c01p04g00280	Avh6c01p03g00240	inconsistent	13.245	99.3207	121.983	77.832	13.382	101.107	123.996	79.2433	13.2423	106.699	131.024	83.195	8.49833	11.3033	13.859	10.6627	8.89467	11.9207	14.408	11.2877	14.107	115.02	139.855	88.5983
Avh1c01p05g00305	Avh2c01p03g00178	Avh3c01p04g00266	Avh4c01p05g00359	Avh5c01p04g00281	Avh6c01p03g00241	inconsistent	75.0643	148.053	139.47	115.33	75.7917	150.505	141.737	117.478	72.5947	144.584	135.544	112.837	42.1413	47.421	44.259	44.7783	45.6993	51.585	48.6213	49.3947	76.9897	155.464	144.363	119.907
Avh1c01p05g00306	Avh2c01p03g00179	Avh3c01p04g00267	Avh4c01p05g00360	Avh5c01p04g00282	Avh6c01p03g00242	inconsistent	9.20567	12.8857	16.1773	12.251	9.26133	13.099	16.3657	12.4353	8.57933	11.2597	13.825	10.6633	0.571667	0.760333	0.695667	0.614667	0.607333	0.75	0.759667	0.626667	9.73633	13.1223	15.742	12.254
Avh1c01p05g00307	Avh2c01p03g00180	Avh3c01p04g00268	Avh4c01p05g00361	Avh5c01p04g00283	Avh6c01p03g00243	inconsistent	35.502	36.3503	34.3803	37.256	38.8793	40.9033	37.8117	41.2093	38.4833	41.299	39.6127	40.2193	0.463333	2.392	4.23167	4.81167	0.502667	2.56033	4.384	5.09433	46.3327	56.3273	52.54	52.5277
Avh1c01p05g00308	Avh2c01p03g00181	Avh3c01p04g00269	Avh4c01p05g00362	Avh5c01p04g00284	Avh6c01p03g00244	inconsistent	0.539	0.729	0.751333	0.567667	0.544	0.714	0.763667	0.577333	0.575333	0.709	0.718	0.595333	14.656	8.154	8.666	9.77933	16.62	9.281	9.84767	11.0233	0.610333	0.762333	0.766	0.633333
Avh1c01p05g00309	Avh2c01p03g00182	Avh3c01p04g00270	Avh4c01p05g00363	Avh5c01p04g00285	Avh6c01p03g00245	inconsistent	0.410667	2.189	3.64	4.226	0.406667	2.27233	3.883	4.38767	0.471	2.36933	4.26633	4.81267	67.7183	41.27	51.149	57.7147	70.106	43.4057	52.794	59.679	0.494333	2.50867	4.31667	4.93267
Avh1c01p05g00310	Avh2c01p03g00183	Avh3c01p04g00271	Avh4c01p05g00364	Avh5c01p04g00286	Avh6c01p03g00246	inconsistent	15.886	8.90067	9.46033	10.6543	16.301	9.112	9.81367	10.9907	14.6023	8.04733	8.547	9.61667	5.63067	1.318	0.838333	1.94233	5.753	1.32733	0.853667	1.98767	15.6327	8.84867	9.447	10.3803
Avh1c01p05g00312	Avh2c01p03g00187	Avh3c01p04g00273	Avh4c01p05g00366	Avh5c01p04g00288	Avh6c01p03g00248	inconsistent	69.0633	41.2423	50.3117	56.5127	69.976	42.144	51.413	57.7643	66.478	40.468	49.3903	56.6477	18.494	11.04	4.77533	9.02533	19.357	11.6807	4.90167	9.38967	87.3313	55.9727	67.2817	76.3377
Avh1c01p05g00313	Avh2c01p03g00189	Avh3c01p04g00274	Avh4c01p05g00368	Avh5c01p04g00289	Avh6c01p03g00250	inconsistent	5.499	1.24633	0.846667	1.89733	5.54433	1.237	0.851667	1.914	5.609	1.275	0.814667	1.931	15.4467	16.847	18.179	17.1637	16.3087	17.974	19.132	18.0217	6.56267	1.58433	0.995333	2.26767
Avh1c01p05g00314	Avh2c01p03g00190	Avh3c01p04g00275	Avh4c01p05g00369	Avh5c01p04g00290	Avh6c01p03g00251	inconsistent	17.245	10.7683	4.55233	8.09	17.7787	11.097	4.72367	8.51267	18.4827	11.128	4.71	8.97333	1.40133	0.208667	0.413333	0.74	1.64033	0.213	0.448333	0.850333	19.6863	12.095	5.03933	9.67667
Avh1c01p05g00316	Avh2c01p03g00192	Avh3c01p04g00277	Avh4c01p05g00371	Avh5c01p04g00292	Avh6c01p03g00253	inconsistent	14.9887	16.5903	17.9727	17.1253	13.262	15.3337	16.5207	15.2547	15.7913	17.0697	18.31	17.426	60.5337	28.8483	29.166	24.6443	64.544	30.9707	31.0923	26.0367	17.274	18.8987	20.5457	19.4073
Avh1c01p05g00319	Avh2c01p03g00195	Avh3c01p04g00279	Avh4c01p05g00374	Avh5c01p04g00294	Avh6c01p03g00256	inconsistent	1.37333	0.155333	0.337333	0.717667	0.943	0.140333	0.114	0.417667	1.543	0.201	0.424667	0.805333	53.224	121.14	144.278	94.8043	56.1237	128.725	150.354	100.343	1.64833	0.216333	0.452667	0.857667
Avh1c01p05g00320	Avh2c01p03g00196	Avh3c01p04g00280	Avh4c01p05g00375	Avh5c01p04g00295	Avh6c01p03g00257	inconsistent	55.6143	19.9717	23.2463	18.7393	56.7027	19.9463	22.364	18.2163	61.5873	32.417	32.2743	27.3377	18.045	23.2127	22.998	19.9043	19.2693	24.9903	24.4407	21.1593	79.049	94.1733	102.964	78.7543
Avh1c01p05g00321	Avh2c01p03g00197	Avh3c01p04g00281	Avh4c01p05g00376	Avh5c01p04g00296	Avh6c01p03g00258	inconsistent	56.992	127.771	152.763	101.094	56.7187	127.97	152.46	101.742	53.1677	121.481	142.082	94.7603	0	0	0	0	0	0	0	0	63.192	147.708	171.03	115.137
Avh1c01p05g00325	Avh2c01p03g00201	Avh3c01p04g00285	Avh4c01p05g00380	Avh5c01p04g00300	Avh6c01p04g00261	inconsistent	0.0696667	0.024	0.0703333	0.023	0.0703333	0	0.0713333	0.0233333	0	0	0	0	106.576	110.595	106.529	117.68	113.152	117.424	112.012	124.259	0	0	0	0
Avh1c01p05g00326	Avh2c01p03g00202	Avh3c01p04g00286	Avh4c01p05g00381	Avh5c01p04g00301	Avh6c01p04g00262	inconsistent	24.2987	19.9467	19.5547	17.819	24.4707	20.0947	19.673	17.8537	67.715	62.302	60.8527	58.186	3.315	1.53067	1.955	1.874	3.61033	1.66467	2.24167	2.02667	75.724	71.046	69.0227	65.0737
Avh1c01p05g00328	Avh2c01p03g00204	Avh3c01p04g00287	Avh4c01p05g00382	Avh5c01p04g00302	Avh6c01p04g00263	inconsistent	142.842	175.23	166.74	190.696	207.427	275.059	265.204	299.804	75.275	78.8623	76.6677	85.833	3.27633	5.11467	2.736	3.68733	3.637	5.55767	3.02	4.06033	139.338	157.282	149.331	166.004
Avh1c01p05g00330	Avh2c01p03g00206	Avh3c01p04g00288	Avh4c01p05g00383	Avh5c01p04g00303	Avh6c01p04g00264	inconsistent	2.30067	1.20867	1.99067	1.42833	2.20533	1.11467	1.898	1.52833	3.33467	1.55333	1.949	1.877	10.2227	8.55133	7.80667	10.7653	11.9613	10.9137	9.581	13.538	3.54333	1.692	2.07267	2.02633
Avh1c01p05g00332	Avh2c01p03g00208	Avh3c01p04g00291	Avh4c01p05g00386	Avh5c01p04g00306	Avh6c01p04g00266	inconsistent	15.719	17.7167	15.9613	22.213	16.0383	18.1027	16.27	22.71	11.1713	10.181	8.93867	12.6173	16.2297	2.693	3.47267	4.14367	17.3763	2.89133	3.706	4.36	11.5797	10.7507	9.23733	13.1537
Avh1c01p05g00333	Avh2c01p03g00209	Avh3c01p04g00293	Avh4c01p05g00388	Avh5c01p04g00308	Avh6c01p04g00269	inconsistent	2.65533	3.02867	2.09667	1.99567	2.60667	3.018	2.092	1.959	2.7	3.07733	2.00533	1.869	19.8377	2.26933	3.59733	5.91567	20.981	2.43533	3.83233	6.21533	2.86767	3.30733	2.14067	1.99767
Avh1c01p05g00334	Avh2c01p03g00210	Avh3c01p04g00294	Avh4c01p05g00389	Avh5c01p04g00309	Avh6c01p04g00270	inconsistent	19.19	4.02	4.47433	5.60767	16.645	2.93367	3.521	4.39333	16.6837	2.78667	3.544	4.233	4.62267	0.594	0.617	0.900667	5.91833	0.790333	0.969	1.28667	17.226	2.92467	3.66267	4.36267
Avh1c01p05g00335	Avh2c01p03g00211	Avh3c01p04g00295	Avh4c01p05g00390	Avh5c01p04g00310	Avh6c01p04g00271	inconsistent	19.015	2.15567	3.32867	5.744	18.9337	2.16233	3.30667	5.76433	19.8387	2.26167	3.56533	5.897	3.676	3.61867	4.18633	4.50767	3.775	3.452	4.13333	4.33867	20.967	2.41433	3.782	6.25867
Avh1c01p05g00336	Avh2c01p03g00213	Avh3c01p04g00297	Avh4c01p05g00392	Avh5c01p04g00312	Avh6c01p04g00272	inconsistent	7.71667	1.11733	1.657	1.85867	7.82367	1.137	1.683	1.89167	4.608	0.601333	0.631	0.905333	0.622333	0	0	0	0.685667	0	0	0	5.86333	0.818667	0.958667	1.328
Avh1c01p05g00337	Avh2c01p03g00214	Avh3c01p04g00298	Avh4c01p05g00393	Avh5c01p04g00313	Avh6c01p04g00273	inconsistent	3.73533	3.48167	4.13733	4.42333	3.81333	3.56067	4.21533	4.54133	3.71533	3.621	4.21333	4.48933	62.1963	140.459	149.667	141.372	66.621	150.872	159.002	150.741	3.88267	3.83667	4.50833	4.763
Avh1c01p05g00339	Avh2c01p03g00216	Avh3c01p04g00300	Avh4c01p05g00395	Avh5c01p04g00314	Avh6c01p04g00275	inconsistent	0.718333	0	0	0	0.725	0	0	0	0.690333	0	0	0	107.386	8.69033	8.147	10.336	114.09	9.32167	8.65833	10.9567	0.733667	0	0	0
Avh1c01p05g00341	Avh2c01p03g00218	Avh3c01p04g00302	Avh4c01p05g00397	Avh5c01p04g00316	Avh6c01p04g00277	inconsistent	65.3473	147.996	155.706	148.141	66.1373	151.088	159.095	151.908	63.3203	142.551	149.709	142.655	0.141	0.0503333	0	0.022	0.15	0.0536667	0	0.0233333	68.73	158.287	164.061	156.233
Avh1c01p05g00343	Avh2c01p03g00220	Avh3c01p04g00305	Avh4c01p05g00400	Avh5c01p04g00318	Avh6c01p04g00280	inconsistent	148.501	12.706	11.745	14.274	150.305	12.915	11.9503	14.605	108.863	8.968	8.14433	10.6407	1.65433	14.9207	4.574	3.45633	1.78533	16.0927	4.826	3.68467	114.768	9.442	8.645	11.0847
Avh1c01p05g00348	Avh2c01p03g00226	Avh3c01p04g00310	Avh4c01p05g00405	Avh5c01p04g00324	Avh6c01p04g00284	inconsistent	1.13833	11.0793	3.42033	2.42433	1.15033	11.3323	3.49367	2.48367	1.678	15.2037	4.634	3.499	6.19	2.49567	3.42233	3.528	6.23433	2.58033	3.42367	3.62233	1.793	16.3383	4.843	3.72067
Avh1c01p06g00351	Avh2c01p03g00230	Avh3c01p04g00314	Avh4c01p06g00409	Avh5c01p04g00328	Avh6c01p04g00288	inconsistent	1.19733	0.563	0.765	0.683	1.21733	0.553667	0.854333	0.693667	1.14133	0.529667	0.93	0.783	21.3437	29.2313	32.2937	26.1307	17.838	25.35	27.7523	22.1343	1.19633	0.600333	0.892	0.788667
Avh1c01p06g00356	Avh2c01p03g00234	Avh3c01p05g00319	Avh4c01p06g00413	Avh5c01p04g00329	Avh6c01p04g00294	inconsistent	9.335	3.16	3.30667	3.83	9.123	3.07933	3.298	3.766	9.38467	3.33667	3.25033	3.983	1.132	2.62667	3.11133	3.25867	1.184	2.789	3.28133	3.409	9.951	3.559	3.48867	4.25567
Avh1c01p06g00358	Avh2c01p03g00236	Avh3c01p05g00321	Avh4c01p06g00415	Avh5c01p04g00331	Avh6c01p04g00296	inconsistent	21.5623	29.6367	32.8793	26.2423	15.9157	23.7653	25.6153	20.2863	17.0973	24.328	26.5923	21.1693	8.30733	11.3583	10.8383	11.7047	8.81067	12.1777	11.5817	12.4217	22.4653	31.245	33.9857	27.547
Avh1c01p06g00359	Avh2c01p03g00238	Avh3c01p05g00322	Avh4c01p06g00416	Avh5c01p04g00332	Avh6c01p04g00297	inconsistent	0.826	2.42133	2.905	3.26867	0.629	2.09167	2.44733	2.81633	1.103	2.64733	3.07267	3.25967	5.54667	13.992	17.106	15.5563	5.91167	14.8943	18.0437	16.442	1.196	2.83367	3.308	3.55467
Avh1c01p06g00360	Avh2c01p03g00239	Avh3c01p05g00323	Avh4c01p06g00417	Avh5c01p04g00333	Avh6c01p04g00298	inconsistent	7.43667	8.53333	7.34867	7.57533	7.397	8.39867	7.09933	7.39067	8.04567	11.355	10.774	11.5367	33.8807	83.8127	83.6147	80.8843	35.4763	88.5297	87.5323	84.703	9.328	12.5217	11.796	12.643
Avh1c01p06g00362	Avh2c01p03g00242	Avh3c01p05g00325	Avh4c01p06g00419	Avh5c01p05g00335	Avh6c01p04g00300	inconsistent	6.52367	15.6557	19.0227	17.4857	6.57033	15.893	19.223	17.7497	6.738	16.0477	19.702	17.9213	35.545	39.4117	37.4797	39.6633	36.4703	40.5873	38.242	40.4537	7.17833	17.422	21.1707	19.2707
Avh1c01p06g00366	Avh2c01p04g00246	Avh3c01p05g00328	Avh4c01p06g00422	Avh5c01p05g00337	Avh6c01p04g00305	inconsistent	35.191	87.4787	83.2277	81.914	35.7007	89.099	84.7313	83.554	33.6313	83.3753	82.447	80.2263	11.569	31.0217	24.76	23.2813	12.03	34.4213	26.3847	24.902	35.662	89.98	88.2807	85.7043
Avh1c01p06g00367	Avh2c01p04g00247	Avh3c01p05g00329	Avh4c01p06g00423	Avh5c01p05g00338	Avh6c01p04g00306	inconsistent	32.34	36.2223	31.9777	35.1323	30.6387	33.9533	29.8807	33.5273	35.8467	40.0833	37.3447	40.109	34.159	26.4037	29.5107	30.8553	15.788	13.876	15.1393	16.7463	37.923	42.6763	39.859	42.3373
Avh1c01p06g00371	Avh2c01p04g00251	Avh3c01p05g00333	Avh4c01p06g00428	Avh5c01p05g00342	Avh6c01p04g00311	inconsistent	9.14967	22.0497	18.7883	16.395	7.067	15.7333	13.2877	12.0573	11.646	32.0633	24.867	23.674	0.598667	0.206	0.227333	0.293333	0.549667	0.198333	0.151333	0.274667	12.051	32.1977	25.5467	24.228
Avh1c01p06g00373	Avh2c01p04g00254	Avh3c01p05g00335	Avh4c01p06g00430	Avh5c01p05g00343	Avh6c01p04g00313	inconsistent	15.311	13.859	15.0833	16.8397	53.581	40.8587	45.6777	45.477	14.9197	13.149	14.3033	15.8283	25.793	56.5677	35.5547	27.8397	18.1403	51.0737	30.7567	23.7473	44.1103	34.222	38.0983	38.8963
Avh1c01p06g00377	Avh2c01p04g00257	Avh3c01p05g00337	Avh4c01p06g00431	Avh5c01p05g00345	Avh6c01p04g00315	inconsistent	0.334333	0.202667	0.139	0.199	0.444333	0.225667	0.181333	0.252333	0.521667	0.187333	0.143667	0.261333	8.04867	19.5347	13.775	13.1863	8.5	20.8397	14.447	13.9267	0.654	0.224	0.241667	0.313667
Avh1c01p06g00379	Avh2c01p04g00260	Avh3c01p05g00339	Avh4c01p06g00433	Avh5c01p05g00348	Avh6c01p04g00318	inconsistent	19.1447	53.4	36.0007	28.137	28.992	61.433	42.395	32.9643	18.832	52.0473	31.9967	24.7537	255.092	876.068	417.332	452.818	270.478	829.736	397.883	436.57	27.792	63.51	39.7157	31.0153
Avh1c01p06g00380	Avh2c01p04g00262	Avh3c01p05g00340	Avh4c01p06g00434	Avh5c01p05g00350	Avh6c01p04g00319	inconsistent	7.78267	18.3453	12.6403	12.6237	7.57567	19.601	13.3727	13.0673	8.07233	19.545	13.5857	13.194	32.1667	41.048	43.556	40.001	34.1967	43.5967	45.908	42.192	8.346	20.578	14.387	13.5703
Avh1c01p06g00381	Avh2c01p04g00266	Avh3c01p05g00343	Avh4c01p06g00437	Avh5c01p05g00352	Avh6c01p04g00322	inconsistent	160.454	958.238	424.161	444.705	169.589	988.8	438.655	461.753	256.547	888.744	416.776	456.619	31.626	11.146	14.0387	15.6047	36.9413	14.1613	17.4023	18.7557	267.405	857.768	406.447	444.525
Avh1c01p06g00382	Avh2c01p04g00267	Avh3c01p05g00344	Avh4c01p06g00438	Avh5c01p05g00353	Avh6c01p04g00323	inconsistent	32.1127	39.7953	42.354	38.8837	33.0323	41.5323	43.8787	40.5267	32.537	41.462	43.5897	40.29	18.063	3.70467	4.94967	6.08367	17.5793	3.72067	4.69367	6.02433	34.3553	44.272	46.301	42.5957
Avh1c01p06g00383	Avh2c01p04g00268	Avh3c01p05g00345	Avh4c01p06g00439	Avh5c01p05g00354	Avh6c01p04g00324	inconsistent	34.014	13.5457	16.6573	18.024	37.1827	15.2427	18.964	19.9733	34.9473	13.3367	16.46	17.6467	106.822	153.243	211.082	120.939	111.664	160.735	218.108	125.489	38.281	15.7923	18.904	19.932
Avh1c01p06g00384	Avh2c01p04g00269	Avh3c01p05g00346	Avh4c01p06g00440	Avh5c01p05g00355	Avh6c01p04g00325	inconsistent	16.9463	4.12033	5.421	6.37633	27.4543	8.86033	9.53533	11.33	18.2453	3.69567	4.874	6.14133	2.28933	3.62933	3.436	4.058	2.59433	4.13367	4.01333	4.85467	28.472	8.613	9.08133	10.9663
Avh1c01p06g00385	Avh2c01p04g00270	Avh3c01p05g00347	Avh4c01p06g00441	Avh5c01p05g00356	Avh6c01p04g00326	inconsistent	109.089	166.359	227.371	130.204	145.367	198.803	278.457	164.194	106.82	154.431	210.33	121.084	0.729333	0.114333	0.286	0.191	0.774667	0.121667	0.301	0.201667	150.194	198.713	276.375	163.478
Avh1c01p06g00394	Avh2c01p04g00277	Avh3c01p05g00352	Avh4c01p06g00447	Avh5c01p05g00361	Avh6c01p05g00330	inconsistent	0.532667	0	0.148	0.264667	0.535333	0	0.150667	0.371667	0.758	0.115	0.284	0.192667	1.38233	5.03433	1.171	1.28133	0.760333	3.75333	0.923	0.966333	0.805	0.123667	0.341333	0.204333
Avh1c01p06g00398	Avh2c01p04g00281	Avh3c01p05g00355	Avh4c01p06g00450	Avh5c01p05g00366	Avh6c01p05g00334	inconsistent	5.54433	8.121	4.568	8.451	6.375	8.831	4.829	8.68567	6.22033	9.09967	5.62067	9.225	16.9327	3.12133	2.37967	3.988	18.0737	3.335	2.47467	4.21267	6.804	9.95733	6.11333	10.1527
Avh1c01p06g00399	Avh2c01p04g00284	Avh3c01p05g00357	Avh4c01p06g00452	Avh5c01p05g00368	Avh6c01p05g00336	inconsistent	2.46767	8.10033	2.276	2.809	2.505	8.22767	2.35833	2.87667	1.345	5.04967	1.16567	1.288	9.04067	2.15633	2.86433	4.16533	11.9377	2.79133	3.85467	5.519	0.788333	3.659	0.864	0.912667
Avh1c01p06g00402	Avh2c01p04g00288	Avh3c01p05g00361	Avh4c01p06g00456	Avh5c01p05g00372	Avh6c01p05g00339	inconsistent	11.886	2.62167	3.641	5.60767	12.0457	2.66767	3.736	5.655	9.21467	2.14367	2.98433	4.255	0.157333	0.0413333	0.0436667	0	0.167667	0.0436667	0.0463333	0	11.3967	2.70733	3.82833	5.32767
Avh1c01p06g00403	Avh2c01p04g00289	Avh3c01p05g00362	Avh4c01p06g00457	Avh5c01p05g00373	Avh6c01p05g00340	inconsistent	22.4557	2.49033	1.967	6.96833	22.532	2.558	1.99833	7.09567	21.8683	2.29567	1.66767	5.634	11.392	32.5473	25.7263	22.6683	12.1817	34.985	27.3673	24.164	23.1917	2.471	1.76233	5.973
Avh1c01p06g00404	Avh2c01p04g00290	Avh3c01p05g00363	Avh4c01p06g00458	Avh5c01p05g00374	Avh6c01p05g00341	inconsistent	0.196667	1.59933	1.43333	0.541667	0.198333	1.625	1.45633	0.55	0.158667	0.0413333	0.0436667	0	2.58667	1.02567	1.15467	1.153	2.75733	1.08867	1.209	1.27233	0.168	0.0443333	0.0466667	0
Avh1c01p06g00406	Avh2c01p04g00291	Avh3c01p05g00364	Avh4c01p06g00459	Avh5c01p05g00375	Avh6c01p05g00342	inconsistent	11.23	31.0687	24.0447	21.5863	11.2763	31.4747	24.3207	21.8333	11.512	33.0247	25.8607	22.9393	0.517	0.897333	0.624333	1.238	0.548667	0.959333	0.658333	1.30767	12.0913	34.9803	27.1873	24.0527
Avh1c01p07g00409	Avh2c01p04g00293	Avh3c01p05g00366	Avh4c01p06g00462	Avh5c01p05g00377	Avh6c01p05g00344	inconsistent	1.86533	0.789667	0.939333	0.868333	1.80767	0.790333	0.927333	0.838667	2.64467	1.03033	1.14367	1.171	7.98933	12.3913	11.7367	11.3927	8.323	12.9933	12.2587	11.8257	2.76233	1.12633	1.25767	1.241
Avh1c01p07g00410	Avh2c01p04g00294	Avh3c01p05g00367	Avh4c01p07g00463	Avh5c01p05g00378	Avh6c01p05g00345	inconsistent	0.423667	0.78	0.481333	1.005	0.453333	0.793333	0.527667	1.064	0.521333	0.905333	0.622333	1.24567	21.521	23.1793	13.203	13.011	24.1647	25.932	14.6267	14.5703	0.552	0.975667	0.664	1.32333
Avh1c01p07g00412	Avh2c01p04g00295	Avh3c01p05g00369	Avh4c01p07g00465	Avh5c01p05g00380	Avh6c01p05g00347	inconsistent	8.39133	12.006	10.2913	10.659	8.003	11.435	9.67533	10.0247	6.52433	10.9637	10.3113	9.919	21.2063	8.065	8.49367	10.0377	23.123	9.19633	9.57267	11.0823	7.49267	12.6807	11.7973	11.256
Avh1c01p07g00414	Avh2c01p04g00297	Avh3c01p06g00371	Avh4c01p07g00467	Avh5c01p05g00382	Avh6c01p05g00349	inconsistent	20.3703	24.1157	13.0793	12.9457	21.3317	25.097	13.6237	13.515	21.562	23.028	13.1013	12.9143	11.1397	28.3707	29.5627	26.8227	11.68	29.524	30.3133	27.4597	24.0597	26.2357	14.8023	14.485
Avh1c01p07g00415	Avh2c01p04g00298	Avh3c01p06g00372	Avh4c01p07g00468	Avh5c01p05g00383	Avh6c01p05g00350	inconsistent	19.4817	8.336	9.414	10.165	18.011	8.229	8.95333	9.85733	21.9613	8.723	9.08367	10.547	0.253667	0.174667	0.169667	0.0616667	0.306	0.201333	0.225	0.0823333	23.328	9.418	9.65667	11.1627
Avh1c01p07g00419	Avh2c01p04g00302	Avh3c01p06g00375	Avh4c01p07g00471	Avh5c01p05g00386	Avh6c01p05g00353	inconsistent	9.766	24.9147	25.8233	24.359	9.575	24.8127	25.6417	24.409	11.018	28.0223	28.5953	26.3053	55.6203	32.1703	35.133	37.7893	58.102	34	36.0487	39.2553	11.8397	30.5203	31.07	28.172
Avh1c01p07g00421	Avh2c01p05g00304	Avh3c01p06g00377	Avh4c01p07g00473	Avh5c01p05g00388	Avh6c01p05g00355	inconsistent	0.203333	0.103333	0.101667	0.0556667	0.26	0.0993333	0.147667	0.0713333	0.301333	0.190667	0.212667	0.078	49.4383	204.985	155.851	136.166	52.6487	219.01	164.927	144.521	0.319667	0.205	0.226667	0.0833333
Avh1c01p07g00425	Avh2c01p05g00307	Avh3c01p06g00380	Avh4c01p07g00476	Avh5c01p05g00390	Avh6c01p05g00358	inconsistent	57.1247	33.291	35.418	38.1193	57.633	34.0593	36.1187	38.8217	56.1023	32.678	35.0843	37.9757	14.5693	23.6653	28.604	31.2053	15.2127	25.1177	29.8333	32.7497	59.3103	34.8217	37.4083	40.2573
Avh1c01p07g00426	Avh2c01p05g00308	Avh3c01p06g00381	Avh4c01p07g00478	Avh5c01p06g00392	Avh6c01p05g00360	inconsistent	44.585	174.143	132.988	118.059	45.2297	179.131	136.38	120.939	49.6717	206.831	155.687	137.068	13.9973	23.91	25.924	20.6303	14.528	25.244	26.9997	21.4473	52.921	222.372	166.428	145.841
Avh1c01p07g00427	Avh2c01p05g00309	Avh3c01p06g00382	Avh4c01p07g00480	Avh5c01p06g00395	Avh6c01p05g00362	inconsistent	15.912	20.526	22.0633	23.1367	16.0877	20.8843	22.5217	23.649	14.631	23.8333	28.5887	31.2747	5.59667	18.5013	14.0807	9.61933	5.92667	19.6677	14.7273	10.117	15.7427	25.8007	30.5237	33.357
Avh1c01p07g00428	Avh2c01p05g00310	Avh3c01p06g00383	Avh4c01p07g00481	Avh5c01p06g00396	Avh6c01p05g00363	inconsistent	12.2537	21.1213	20.428	16.4807	12.4403	21.4677	20.74	16.718	14.131	24.0977	25.8797	20.767	9.59867	4.45933	1.27833	2.08533	10.37	4.80567	1.45467	2.299	14.951	26.0073	27.6987	22.2353
Avh1c01p07g00429	Avh2c01p05g00311	Avh3c01p06g00384	Avh4c01p07g00482	Avh5c01p06g00397	Avh6c01p05g00364	inconsistent	5.64167	18.3557	14.415	9.67333	5.75567	18.894	14.486	9.88733	5.40433	17.7417	13.379	9.177	54.837	43.5427	44.0667	40.8993	57.9517	46.3117	46.4477	42.9813	5.952	19.986	14.655	10.1773
Avh1c01p07g00430	Avh2c01p05g00312	Avh3c01p06g00385	Avh4c01p07g00483	Avh5c01p06g00398	Avh6c01p05g00365	inconsistent	9.26267	5.82233	1.57533	2.28567	8.46067	5.63167	1.61467	2.175	9.79433	4.52233	1.34833	2.17033	31.383	26.252	31.4647	27.0523	33.0977	27.8147	32.982	28.3847	10.4273	4.86967	1.46733	2.32533
Avh1c01p07g00431	Avh2c01p05g00313	Avh3c01p06g00386	Avh4c01p07g00484	Avh5c01p06g00399	Avh6c01p05g00366	inconsistent	53.298	43.1253	43.2007	39.8157	53.6463	43.787	43.9667	40.4707	55.3707	43.9867	44.0687	41.197	13.6107	37.3913	37.703	28.791	13.675	36.0017	36.146	27.0437	58.8717	47.3357	47.0177	43.9063
Avh1c01p07g00432	Avh2c01p05g00315	Avh3c01p06g00387	Avh4c01p07g00485	Avh5c01p06g00400	Avh6c01p05g00367	inconsistent	31.861	26.4517	31.3943	27.082	32.1333	26.931	31.9027	27.5747	30.967	25.9277	30.7347	26.4383	98.507	84.5463	90.1527	82.2653	104.235	89.801	94.6697	86.7393	55.942	48.8287	57.121	52.949
Avh1c01p07g00434	Avh2c01p05g00318	Avh3c01p06g00388	Avh4c01p07g00486	Avh5c01p06g00401	Avh6c01p05g00368	inconsistent	10.588	47.2857	47.8433	32.4303	10.5843	47.7913	48.3903	32.6603	12.4743	31.637	31.8483	24.417	16.727	4.496	1.90067	2.33367	16.9053	4.46167	1.969	2.387	25.1707	53.7773	53.327	40.721
Avh1c01p07g00435	Avh2c01p05g00319	Avh3c01p06g00389	Avh4c01p07g00487	Avh5c01p06g00402	Avh6c01p05g00369	inconsistent	79.7487	70.9637	73.659	66.8323	80.098	72.2407	74.9113	67.6883	98.764	84.8477	89.3713	82.2383	0.307	0.409	0.427333	0.529333	0.447	0.585333	0.610667	0.782667	125.484	115.316	120.213	111.817
Avh1c01p07g00438	Avh2c01p05g00322	Avh3c01p06g00392	Avh4c01p07g00489	Avh5c01p06g00404	Avh6c01p05g00371	inconsistent	20.7467	6.013	2.42733	2.88467	20.953	6.086	2.45433	2.94667	17.6033	4.75233	2.11633	2.41833	4.76967	12.4487	4.49	4.24133	5.00767	13.1753	4.66933	4.40633	18.1703	5.056	2.03567	2.554
Avh1c01p07g00439	Avh2c01p05g00323	Avh3c01p06g00393	Avh4c01p07g00490	Avh5c01p06g00405	Avh6c01p05g00372	inconsistent	0.49	0.652667	0.577	0.827333	0.398667	0.546333	0.496667	0.75	0.418	0.537333	0.569667	0.743333	144.24	174.074	190.768	176.658	140.425	200.937	219.27	204.105	0.327667	0.443333	0.454	0.572333
Avh1c01p07g00445	Avh2c01p05g00325	Avh3c01p06g00394	Avh4c01p07g00494	Avh5c01p06g00408	Avh6c01p05g00375	inconsistent	5.71767	13.4783	4.586	4.883	5.77433	13.6293	4.62333	4.94567	4.68633	12.657	4.44767	4.33567	1.08633	1.403	2.773	2.24733	0.909333	1.27567	2.677	2.16033	4.967	13.512	4.71	4.585
Avh1c01p07g00446	Avh2c01p05g00326	Avh3c01p06g00395	Avh4c01p07g00495	Avh5c01p06g00409	Avh6c01p05g00376	inconsistent	113.369	146.692	161.837	149.837	116.354	151.701	166.96	154.833	213.07	214.804	272.553	251.124	8.83867	10.129	8.446	8.66367	9.21333	10.5907	8.72767	8.85433	148.123	181.168	194.758	181.048
Avh1c01p07g00447	Avh2c01p05g00327	Avh3c01p06g00396	Avh4c01p07g00496	Avh5c01p06g00410	Avh6c01p05g00377	inconsistent	0.941667	0.948333	2.104	1.636	1.01367	1.01367	2.15333	1.76333	1.09433	1.41533	2.763	2.26067	6.55733	15.7697	10.347	9.595	6.86833	16.784	10.6797	9.705	1.05033	1.47933	2.83267	2.306
Avh1c01p07g00451	Avh2c01p05g00329	Avh3c01p06g00398	Avh4c01p07g00499	Avh5c01p06g00413	Avh6c01p05g00380	inconsistent	6.77633	7.998	6.49033	6.262	6.291	7.24933	6.46433	6.362	8.66633	10.2203	8.27867	8.47867	6.519	66.8887	114.691	75.4677	7.091	73.103	123.128	82.043	9.49667	11.339	8.93267	9.24967
Avh1c01p07g00452	Avh2c01p05g00330	Avh3c01p06g00399	Avh4c01p07g00500	Avh5c01p06g00414	Avh6c01p05g00381	inconsistent	7.48067	14.2107	9.57567	9.27233	7.671	15.198	9.73233	9.82733	6.56933	15.6143	10.163	9.165	13.799	9.21867	10.1867	10.1203	14.622	9.80567	10.6277	10.668	6.55967	16.3213	10.3693	9.479
Avh1c01p07g00453	Avh2c01p05g00331	Avh3c01p06g00400	Avh4c01p07g00501	Avh5c01p06g00415	Avh6c01p06g00382	inconsistent	5.08133	51.7183	85.227	60.7707	4.14	42.395	68.0657	50.1323	6.74567	69.432	117.124	78.4247	10.113	10.9513	7.88233	14.6207	11.7337	13.3037	9.37267	17.3243	6.968	72.2807	121.871	80.522
Avh1c01p07g00454	Avh2c01p05g00332	Avh3c01p06g00401	Avh4c01p07g00502	Avh5c01p06g00416	Avh6c01p06g00383	inconsistent	13.865	9.28767	9.64933	9.945	13.9817	9.44567	9.78267	10.0537	13.9557	9.20967	10.161	10.1253	125.765	50.4177	44.532	84.6293	128.69	52.0203	45.7847	87.1843	15.0623	10.0623	11.088	10.9727
Avh1c01p07g00457	Avh2c01p05g00334	Avh3c01p06g00404	Avh4c01p07g00504	Avh5c01p06g00418	Avh6c01p06g00386	inconsistent	6.637	10.5603	7.16767	13.239	7.32567	11.1977	7.64533	14.3783	11.107	13.1707	9.01367	16.125	3.99167	2.71167	3.16033	3.245	4.199	2.27267	2.77133	3.04767	11.256	13.013	8.925	16.5073
Avh1c01p07g00459	Avh2c01p05g00336	Avh3c01p06g00405	Avh4c01p07g00505	Avh5c01p06g00419	Avh6c01p06g00387	inconsistent	99.0663	40.4857	36.0167	64.7977	75.3787	26.9893	23.4743	44.829	123.568	50.193	44.2513	83.9667	6.31467	10.852	10.4923	7.42067	6.79967	11.8823	11.2793	8.08567	137.721	54.6133	46.8363	90.1743
Avh1c01p07g00461	Avh2c01p05g00338	Avh3c01p06g00407	Avh4c01p07g00507	Avh5c01p06g00421	Avh6c01p06g00389	inconsistent	4.05667	2.52433	3.13133	3.19433	4.13767	2.424	2.57133	2.96167	4.09	2.793	3.24467	3.34633	44.9757	33.8247	42.947	44.5317	38.809	29.6783	37.4827	38.8993	4.344	2.96967	3.36	3.50767
Avh1c01p07g00464	Avh2c01p05g00340	Avh3c01p06g00408	Avh4c01p07g00508	Avh5c01p06g00424	Avh6c01p06g00390	inconsistent	5.84567	10.1723	9.63367	6.988	5.93	10.379	9.77233	7.132	7.023	12.1503	11.4953	8.303	85.6233	107.409	85.0023	87.076	61.065	29.4637	32.9853	38.8847	6.87067	12.045	11.3237	8.19933
Avh1c01p07g00465	Avh2c01p05g00341	Avh3c01p06g00409	Avh4c01p07g00509	Avh5c01p06g00425	Avh6c01p06g00391	inconsistent	36.662	28.7703	37.025	37.1853	36.9813	29.2217	37.5917	37.9443	36.6333	27.9013	35.1277	36.6543	4.76233	2.896	3.36233	4.18233	5.25567	3.11267	3.72033	4.46833	39.3157	30.6797	38.1077	39.6547
Avh1c01p08g00469	Avh2c01p05g00346	Avh3c01p06g00412	Avh4c01p07g00512	Avh5c01p06g00427	Avh6c01p06g00393	inconsistent	56.1737	27.5677	30.8143	36.0947	56.4933	27.981	31.2563	36.5157	58.3263	28.7093	31.872	37.4323	0.950667	0.390333	0.357333	0.217333	0.908667	0.385333	0.320667	0.23	61.2863	29.1313	33.0233	38.6117
Avh1c01p08g00470	Avh2c01p05g00347	Avh3c01p06g00413	Avh4c01p07g00513	Avh5c01p06g00428	Avh6c01p06g00394	inconsistent	3.55233	2.52933	3.08633	3.882	3.621	2.57033	3.136	3.98933	2.214	1.52167	1.80067	2.40667	72.3777	37.068	35.0463	41.1447	68.7607	37.368	33.8623	39.7887	2.365	1.632	1.92633	2.60233
Avh1c01p08g00472	Avh2c01p05g00349	Avh3c01p06g00416	Avh4c01p07g00514	Avh5c01p06g00430	Avh6c01p06g00397	inconsistent	0.974667	0.493667	0.399	0.225667	0.944667	0.487333	0.405667	0.229667	0.928	0.394333	0.329	0.207	40.7583	77.9767	75.075	68.8783	28.079	52.3837	50.4953	47.637	1.03633	0.424	0.351333	0.232667
Avh1c01p08g00476	Avh2c01p05g00353	Avh3c01p06g00419	Avh4c01p07g00517	Avh5c01p06g00433	Avh6c01p06g00399	inconsistent	71.181	35.6467	32.1917	37.4573	69.4927	34.9897	31.708	36.637	81.5847	42.1553	38.851	46.1087	7.42933	19.8437	8.63333	8.018	6.873	14.7797	6.87867	7.026	78.1403	40.768	37.262	43.975
Avh1c01p08g00477	Avh2c01p06g00354	Avh3c01p06g00420	Avh4c01p08g00518	Avh5c01p06g00434	Avh6c01p06g00401	inconsistent	30.506	49.8967	49.7747	45.971	30.8273	50.7597	50.554	46.605	23.8583	43.894	42.3287	40.7523	15.015	18.5433	19.0687	19.187	16.3453	20.0667	20.6917	20.708	44.9453	87.8567	82.748	76.388
Avh1c01p08g00482	Avh2c01p06g00359	Avh3c01p07g00423	Avh4c01p08g00521	Avh5c01p07g00448	Avh6c01p06g00404	inconsistent	6.791	13.8177	6.658	6.854	7.025	14.43	6.88367	7.13	6.47533	13.8563	6.44767	6.63033	14.8293	174.536	221.354	132.03	15.9357	187.363	235.559	140.559	7.85767	21.4067	9.12367	8.41733
Avh1c01p08g00486	Avh2c01p06g00362	Avh3c01p07g00426	Avh4c01p08g00524	Avh5c01p07g00451	Avh6c01p06g00406	inconsistent	12.7547	14.599	15.009	15.566	13.0877	15.0847	15.4743	16.1967	15.1823	18.5873	19.0363	19.2853	32.795	53.707	55.3907	43.04	33.0683	54.2317	54.4237	42.6367	16.8477	21.0553	21.2023	21.708
Avh1c01p08g00490	Avh2c01p06g00366	Avh3c01p07g00428	Avh4c01p08g00526	Avh5c01p07g00453	Avh6c01p06g00407	inconsistent	11.6943	94.5207	123.158	75.389	13.0733	102.838	133.979	81.6347	15.1023	176.548	222.683	133.365	0.008	0.0236667	0	0.0113333	0.00866667	0.038	0	0.012	11.536	14.2357	14.2743	13.628
Avh1c01p08g00491	Avh2c01p06g00367	Avh3c01p07g00430	Avh4c01p08g00527	Avh5c01p07g00454	Avh6c01p06g00409	inconsistent	24.3023	39.2763	42.5213	32.5793	24.4893	39.9343	43.1933	33.2407	29.3347	48.0037	49.147	37.5967	21.3143	98.8967	71.4023	52.436	22.6893	105.275	75.6923	55.2873	16.1843	191.013	238.613	142.551
Avh1c01p08g00492	Avh2c01p06g00368	Avh3c01p07g00431	Avh4c01p08g00529	Avh5c01p07g00455	Avh6c01p06g00410	inconsistent	0	0.0246667	0	0.0233333	0	0.025	0	0.0236667	0	0.024	0	0.0113333	9.165	98.2807	69.767	45.64	9.71233	104.702	73.5937	48.253	35.293	59.1707	60.7783	47.4123
Avh1c01p08g00493	Avh2c01p06g00369	Avh3c01p07g00432	Avh4c01p08g00530	Avh5c01p07g00456	Avh6c01p06g00411	inconsistent	18.5597	104.526	76.6113	57.3903	18.7387	106.401	77.9223	58.4277	21.454	99.2617	71.2347	52.2147	1.33567	0.447	0.403	0.373333	1.696	0.474667	0.485333	0.419333	0.00866667	0.134667	0.119667	0.139
Avh1c01p08g00494	Avh2c01p06g00370	Avh3c01p07g00433	Avh4c01p08g00531	Avh5c01p07g00457	Avh6c01p06g00412	inconsistent	7.24	67.2407	47.9143	31.574	7.34367	68.5263	48.553	32.1767	9.29233	99.2493	69.7503	45.9547	0.061	0.084	0.082	0	0.0646667	0.0903333	0.0866667	0	22.4353	104.317	73.394	54.1533
Avh1c01p09g00543	Avh2c01p08g00423	Avh3c01p07g00437	Avh4c01p08g00535	Avh5c01p07g00462	Avh6c01p06g00413	inconsistent	1.571	0.169667	0.411667	0.420333	1.68267	0.285	0.418333	0.452	1.67233	0.448333	0.459	0.422667	22.5467	36.1293	31.3897	29.8817	24.155	38.0473	32.6593	31.4703	10.5547	124.434	91.022	57.7487
Avh1c01p09g00536	Avh2c01p08g00416	Avh3c01p07g00443	Avh4c01p08g00541	Avh5c01p07g00465	Avh6c01p06g00420	inconsistent	21.6957	36.5307	30.4553	28.8393	21.7107	36.81	30.797	29.1427	22.374	35.8913	30.724	29.41	64.1657	69.6533	65.0283	55.467	67.5117	73.709	68.1633	58.1797	0.065	0.0916667	0.0873333	0
Avh1c01p08g00509	Avh2c01p06g00378	Avh3c01p07g00445	Avh4c01p08g00545	Avh5c01p07g00467	Avh6c01p06g00421	inconsistent	0.0886667	0.22	0.194667	1.037	0.097	0.255667	0.197667	1.09467	0.078	0.0326667	0.0446667	0.222	68.9817	96.3483	102.105	82.9337	67.9887	93.9937	98.18	80.5063	24.3417	38.3627	33.664	31.6827
Avh1c01p08g00510	Avh2c01p06g00379	Avh3c01p07g00446	Avh4c01p08g00547	Avh5c01p07g00468	Avh6c01p06g00423	inconsistent	95.8583	86.2377	76.249	64.7377	97.2163	87.6023	77.5797	65.8977	64.183	69.7653	64.2657	55.1733	10.8687	20.8693	17.6127	12.531	11.634	22.4473	18.8723	13.3783	0.0753333	0.024	0.0476667	0.216667
Avh1c01p08g00511	Avh2c01p06g00380	Avh3c01p07g00448	Avh4c01p08g00548	Avh5c01p07g00469	Avh6c01p06g00424	inconsistent	67.1523	88.5503	93.3183	75.7523	67.7437	90.3603	94.827	77.3257	62.066	85.73	90.0303	74.228	0.381333	0.859	0.899667	0.686333	0.406	0.916667	0.891	0.725333	68.9443	75.5583	69.0267	59.36
Avh1c01p09g00528	Avh2c01p06g00384	Avh3c01p08g00477	Avh4c01p09g00571	Avh5c01p08g00482	Avh6c01p06g00425	inconsistent	12.991	26.8607	22.688	16.363	13.086	27.2813	23.0797	16.667	10.9213	20.9223	17.4027	12.433	1.56533	0.978	1.71833	1.675	1.674	1.07633	1.684	1.73733	66.5797	93.023	96.4583	79.51
Avh1c01p09g00529	Avh2c01p06g00385	Avh3c01p08g00478	Avh4c01p09g00572	Avh5c01p08g00483	Avh6c01p07g00446	inconsistent	0.39	0.779667	0.858	0.769333	0.393667	0.805333	0.871667	0.782667	0.399	0.866	0.852	0.697667	33.9453	99.0993	83.2957	71.8263	36.4813	105.955	87.8517	75.895	1.551	1.031	1.62567	1.69767
Avh1c01p09g00523	Avh2c01p06g00395	Avh3c01p08g00480	Avh4c01p09g00575	Avh5c01p08g00486	Avh6c01p07g00448	inconsistent	1.555	0.937667	1.58833	1.409	1.615	0.974	1.576	1.53133	1.56533	0.986	1.713	1.706	20.596	49.9447	39.2143	37.2667	21.532	53.1147	41.3007	39.422	0.399	0.931	0.959667	0.720667
Avh1c01p09g00522	Avh2c01p07g00396	Avh3c01p08g00481	Avh4c01p09g00576	Avh5c01p08g00487	Avh6c01p07g00449	inconsistent	31.764	87.7793	73.2803	63.1197	78.2727	214.861	200.371	170.158	34.5383	100.64	83.5457	72.368	16.934	35.2187	52.553	35.6997	17.9647	37.5527	55.189	37.6777	11.653	22.5183	18.8943	13.4713
Avh1c01p08g00503	Avh2c01p06g00375	Avh3c01p08g00482	Avh4c01p09g00578	Avh5c01p08g00489	Avh6c01p08g00450	inconsistent	20.3557	51.6633	41.2833	38.9073	20.5537	52.4943	42.001	39.537	20.4823	50.216	39.056	37.2057	175.248	1194.23	912.104	689.374	192.105	1283.55	972.927	739.605	66.48	189.864	168.197	142.894
Avh1c01p09g00526	Avh2c01p06g00383	Avh3c01p09g00483	Avh4c01p09g00581	Avh5c01p08g00491	Avh6c01p08g00453	inconsistent	6.798	14.5933	21.651	14.809	6.76933	14.3083	21.4827	14.7353	17.0777	35.444	52.345	35.726	8.43433	13.937	13.542	14.862	8.75467	14.4897	13.8907	15.2853	21.3487	52.9337	40.672	39.101
Avh1c01p08g00502	Avh2c01p06g00374	Avh3c01p09g00484	Avh4c01p10g00582	Avh5c01p09g00492	Avh6c01p08g00455	inconsistent	153.102	1208.62	918.351	652.495	153.872	1145.62	871.197	638.293	168.997	1190.61	895.995	681.09	23.6627	11.1337	12.9217	14.0477	26.1253	12.1263	13.9843	15.477	18.097	38.1113	55.8123	38.0147
Avh1c09p06g08463	Avh2c09p06g08492	Avh3c01p09g00488	Avh4c01p10g00586	Avh5c01p09g00497	Avh6c01p08g00456	inconsistent	15.0367	26.626	31.7433	30.209	15.436	27.5043	32.6333	30.9847	8.41767	13.882	13.3427	14.886	53.2307	119.815	123.729	112.623	56.6627	127.913	130.34	118.945	178.891	1282.38	955.635	724.64
Avh1c01p10g00545	Avh2c01p08g00425	Avh3c01p09g00491	Avh4c01p10g00587	Avh5c01p09g00499	Avh6c01p08g00460	inconsistent	25.6357	10.8653	12.8703	14.4453	26.1763	11.2923	13.311	14.8767	24.497	11.2953	13.0103	14.523	15.961	14.209	12.8223	15.2113	17.0363	15.2523	13.624	16.033	9.04833	15.2083	14.4837	15.9657
Avh1c01p10g00547	Avh2c01p08g00426	Avh3c01p09g00493	Avh4c01p10g00588	Avh5c01p09g00500	Avh6c01p08g00462	inconsistent	41.6017	94.468	103.38	93.1037	42.0083	96.181	105.064	94.8803	53.7147	120.784	123.32	112.836	0.122	0.274333	0.189667	0.226333	0.13	0.291667	0.200333	0.239	26.0313	12.2333	13.9743	15.4993
Avh1c01p10g00550	Avh2c01p08g00429	Avh3c01p09g00498	Avh4c01p10g00593	Avh5c01p09g00505	Avh6c01p08g00463	inconsistent	16.557	13.9093	13.0873	15.1393	15.7297	12.9827	12.528	14.759	16.1587	14.4233	12.9973	15.3343	0.120333	0.273667	0.0333333	0.0883333	0.128333	0.293667	0.035	0.093	56.7963	129.652	131.422	120.027
Avh1c01p10g00555	Avh2c01p08g00432	Avh3c01p09g00500	Avh4c01p10g00596	Avh5c01p09g00507	Avh6c01p08g00468	inconsistent	0.127333	0.284	0.126333	0.186667	0.129	0.258	0.128	0.215333	0.123	0.276	0.189333	0.227333	30.009	42.3267	45.4977	47.6497	31.2253	44.3223	47.383	49.4457	17.0803	15.494	13.808	16.2713
Avh1c01p10g00565	Avh2c01p08g00441	Avh3c01p10g00506	Avh4c01p10g00602	Avh5c01p09g00510	Avh6c01p08g00470	inconsistent	0.513	0.302	0.0523333	0.225667	0.518	0.308	0.0533333	0.23	0.183667	0.313667	0.0676667	0.104	316.236	243.75	319.311	218.833	332.402	249.293	321.952	223.888	0.130667	0.296	0.201667	0.270667
Avh1c01p10g00569	Avh2c01p08g00445	Avh3c01p10g00507	Avh4c01p10g00604	Avh5c01p09g00513	Avh6c01p09g00474	inconsistent	28.4003	39.3867	41.459	44.5113	28.4087	39.3723	41.643	44.6587	29.64	41.753	44.3857	46.8183	4.707	9.71633	9.134	7.896	5.01467	10.4343	9.63067	8.28867	0.207333	0.337333	0.072	0.11
Avh1c01p10g00575	Avh2c01p08g00452	Avh3c01p10g00510	Avh4c01p10g00607	Avh5c01p09g00517	Avh6c01p09g00478	inconsistent	289.513	244.054	322.212	212.304	165.071	200.123	268.119	159.353	307.93	215.178	278.116	199.517	0.859	5.628	7.305	1.75833	0.895667	5.997	7.77333	1.837	31.7777	45.622	48.2663	50.525
Avh1c01p10g00576	Avh2c01p08g00453	Avh3c01p10g00511	Avh4c01p10g00608	Avh5c01p09g00518	Avh6c01p09g00481	inconsistent	4.86267	9.484	9.04267	7.847	4.84433	9.67667	9.22667	7.96067	4.784	9.84867	9.15633	7.90733	5.979	3.96933	4.29133	7.37467	6.215	4.13167	4.45067	7.68733	330.548	244.272	312.291	220.647
Avh1c01p10g00577	Avh2c01p09g00454	Avh3c01p10g00512	Avh4c01p10g00609	Avh5c01p09g00519	Avh6c01p09g00482	inconsistent	0.781333	6.774	8.634	2.22367	0.789333	6.88233	8.74867	2.26033	0.795667	5.586	7.17833	1.784	8.82533	2.76667	3.23433	2.923	9.40367	2.96533	3.39433	3.06033	5.073	10.6017	9.68867	8.373
Avh1c01p10g00579	Avh2c01p09g00456	Avh3c01p10g00514	Avh4c01p11g00610	Avh5c01p09g00521	Avh6c01p09g00483	inconsistent	5.91267	4.05867	3.72267	6.913	5.98833	4.137	3.83567	7.04833	5.95933	3.88867	4.266	7.246	15.684	14.957	15.5183	12.489	17.9243	17.1507	17.363	14.141	0.899333	6.096	7.78867	1.85333
Avh1c01p11g00582	Avh2c01p09g00460	Avh3c01p10g00516	Avh4c01p11g00612	Avh5c01p10g00523	Avh6c01p09g00484	inconsistent	7.63367	2.41367	2.94	2.66367	7.75433	2.49533	3.01333	2.74133	8.77967	2.73767	3.13633	2.916	44.8367	1.22933	2.87733	4.17467	48.085	1.27067	3.00367	4.50267	6.31367	4.24133	4.48867	7.63733
Avh1c01p11g00583	Avh2c01p09g00461	Avh3c01p10g00517	Avh4c01p11g00613	Avh5c01p10g00524	Avh6c01p09g00487	inconsistent	13.4033	14.3677	14.1247	11.262	14.1007	15.3353	14.9883	11.956	15.9917	15.3643	15.7987	12.713	297.737	232.373	226.241	234.674	316.816	249.552	238.648	248.817	9.422	3.00567	3.44533	3.126
Avh1c01p11g00584	Avh2c01p09g00462	Avh3c01p10g00518	Avh4c01p11g00614	Avh5c01p10g00525	Avh6c01p09g00488	inconsistent	38.8893	1.11533	2.78867	3.83467	39.143	1.09233	2.65767	3.849	46.0103	1.23967	2.92133	4.20633	19.2283	4.61933	5.52633	7.79467	20.241	4.85233	5.76567	8.08433	16.5743	15.9347	16.3317	13.1233
Avh1c01p11g00585	Avh2c01p09g00463	Avh3c01p10g00519	Avh4c01p11g00615	Avh5c01p10g00526	Avh6c01p09g00489	inconsistent	281.227	236.933	229.413	237.248	310.608	257.633	248.3	258.542	296.382	231.154	219.701	231.02	24.8417	14.288	11.0057	12.868	26.667	15.2937	11.618	13.569	48.2633	1.33367	3.137	4.456
Avh1c01p11g00586	Avh2c01p09g00465	Avh3c01p10g00521	Avh4c01p11g00617	Avh5c01p10g00528	Avh6c01p09g00490	inconsistent	16.9433	5.01033	5.963	7.95867	16.6953	5.03933	5.99267	7.91833	18.693	4.45167	5.33867	7.536	0.317667	0	0	0	0.348333	0	0	0	313.985	247.915	235.295	245.734
Avh1c01p11g00587	Avh2c01p09g00466	Avh3c01p10g00522	Avh4c01p11g00618	Avh5c01p10g00529	Avh6c01p09g00492	inconsistent	19.7667	12.6787	9.088	10.103	19.0867	12.697	8.93767	9.97767	25.1623	14.408	10.9603	12.7957	1.74233	4.05567	5.263	4.744	1.877	4.468	5.73933	5.01567	20.0073	4.80933	5.75333	8.03167
Avh1c01p11g00592	Avh2c01p09g00469	Avh3c01p10g00526	Avh4c01p11g00621	Avh5c01p10g00532	Avh6c01p09g00493	inconsistent	0.365	0	0	0	0.357667	0	0	0	0.320667	0	0	0	9.75	18.426	22.3763	12.5247	10.3583	19.6077	23.5777	13.2347	26.757	15.508	11.6683	13.5997
Avh1c01p11g00594	Avh2c01p09g00471	Avh3c01p10g00528	Avh4c01p11g00624	Avh5c01p10g00534	Avh6c01p09g00495	inconsistent	7.614	20.442	23.5463	14.7427	7.691	20.7537	23.9267	15.2907	2.00367	4.407	5.72533	5.043	2.10567	2.29333	1.74667	3.45	2.24433	2.47133	1.84067	3.68767	0.350667	0	0	0
Avh1c01p11g00599	Avh2c01p09g00476	Avh3c01p10g00530	Avh4c01p11g00626	Avh5c01p10g00536	Avh6c01p09g00497	inconsistent	8.02733	11.4943	13.7367	7.47633	8.09367	11.6827	13.9357	7.628	9.83033	18.4713	22.2753	12.5633	0	0	0	0	0	0	0	0	2.09633	4.813	6.33567	5.396
Avh1c01p11g00601	Avh2c01p09g00478	Avh3c01p10g00533	Avh4c01p11g00630	Avh5c01p10g00539	Avh6c01p09g00501	inconsistent	1.162	0.721667	0.542333	1.30667	1.18833	0.775333	0.551333	1.409	2.14133	2.324	1.73133	3.45367	6.27067	6.84233	2.7	2.67167	6.74767	7.421	2.867	2.85133	12.784	24.97	29.8827	16.7773
Avh1c01p11g00603	Avh2c01p09g00480	Avh3c01p10g00535	Avh4c01p11g00631	Avh5c01p10g00541	Avh6c01p09g00502	inconsistent	0	0	0	0	0	0	0	0	0	0	0	0	0.626	0.225667	0.531667	0.69	0.665	0.220333	0.538333	0.749667	2.16967	2.45533	1.86833	3.62567
Avh1c01p11g00604	Avh2c01p09g00481	Avh3c01p10g00536	Avh4c01p11g00632	Avh5c01p10g00542	Avh6c01p09g00504	inconsistent	5.83	5.99033	2.37433	2.209	5.76933	5.97867	2.24867	2.14433	6.525	7.10233	2.824	2.82167	0.643667	1.38467	1.07267	0.898667	0.726	1.62167	1.198	1.03467	0	0	0	0
Avh1c01p11g00606	Avh2c01p09g00483	Avh3c01p10g00537	Avh4c01p11g00633	Avh5c01p10g00543	Avh6c01p09g00505	inconsistent	0.337667	0.169	0.419	0.394333	0.355667	0.172	0.446333	0.440667	0.628667	0.249667	0.509	0.710333	14.7137	95.4817	86.601	65.2613	16.9423	108.17	98.1	73.1057	7.31533	7.891	3.34067	3.18833
Avh1c01p11g00608	Avh2c01p09g00485	Avh3c01p10g00538	Avh4c01p11g00634	Avh5c01p10g00544	Avh6c01p10g00506	inconsistent	0.666667	1.739	1.22067	1.067	0.688	1.69	1.15533	1.05133	0.648333	1.397	1.07067	0.903333	14.032	0.915333	0.147	0.277	15.0577	0.996667	0.154667	0.293	0.667667	0.268333	0.586333	0.756667
Avh1c01p11g00609	Avh2c01p09g00486	Avh3c01p10g00539	Avh4c01p11g00635	Avh5c01p10g00545	Avh6c01p10g00507	inconsistent	26.6093	127.862	123.451	91.8313	28.0797	130.824	127.309	94.0597	31.8823	126.114	124.25	92.175	0.337667	0.121333	0.172	0.152	0.412	0.114	0.144333	0.158667	0.687333	1.50167	1.142	0.977667
Avh1c01p11g00610	Avh2c01p09g00487	Avh3c01p10g00540	Avh4c01p11g00636	Avh5c01p10g00546	Avh6c01p10g00508	inconsistent	14.6177	0.93	0.172333	0.304333	14.7467	0.944667	0.175333	0.309667	14.1657	0.863333	0.125333	0.279333	43.6617	28.9457	30.3737	38.057	46.9713	30.9787	31.8927	39.831	33.719	135.682	132.616	98.235
Avh1c01p11g00611	Avh2c01p09g00488	Avh3c01p10g00541	Avh4c01p11g00637	Avh5c01p10g00547	Avh6c01p10g00509	inconsistent	0.439667	0.135667	0.154667	0.131	0.428333	0.138333	0.157	0.133	0.447667	0.138667	0.148667	0.187667	42.6597	79.33	73.9767	71.271	45.4997	85.2037	78.3623	75.656	14.941	0.928667	0.133667	0.297
Avh1c01p11g00612	Avh2c01p09g00489	Avh3c01p10g00542	Avh4c01p11g00639	Avh5c01p10g00548	Avh6c01p10g00510	inconsistent	18.4567	8.086	8.05833	10.419	18.3437	8.06567	8.05	10.3593	44.7547	29.2687	30.1313	38.2717	13.5347	2.991	1.778	3.21667	14.3927	3.15533	1.78567	3.38967	0.422667	0.128333	0.135333	0.171
Avh1c01p11g00615	Avh2c01p10g00493	Avh3c01p11g00550	Avh4c01p11g00647	Avh5c01p10g00556	Avh6c01p10g00511	inconsistent	44.5143	86.3397	79.0617	75.733	44.9417	87.7373	80.4187	77.0447	42.935	79.8707	73.7367	71.4243	18.701	57.5423	43.6143	36.4793	19.7637	61.863	46.1677	38.407	47.6297	32.011	32.5283	40.9857
Avh1c01p11g00616	Avh2c01p10g00494	Avh3c01p11g00551	Avh4c01p11g00648	Avh5c01p10g00557	Avh6c01p10g00517	inconsistent	14.348	3.446	1.734	3.12733	14.22	3.049	1.611	3.18333	18.9413	6.736	4.193	5.48367	46.865	10.8127	9.35867	13.941	45.5183	11.229	9.49633	13.9623	45.7193	86.169	78.93	76.544
Avh1c01p11g00617	Avh2c01p10g00495	Avh3c01p11g00552	Avh4c09p04g07952	Avh5c09p05g07312	Avh6c01p10g00518	inconsistent	0.577667	0.155667	0.0496667	0.480667	0.583667	0.158667	0.0503333	0.49	0.105333	0.101333	0	0.086	5.006	3.68667	3.489	4.305	5.321	3.93133	3.69	4.529	14.376	3.218	1.83733	3.379
Avh1c01p11g00619	Avh2c01p10g00497	Avh3c01p11g00554	Avh4c01p11g00649	Avh5c01p10g00559	Avh6c01p10g00520	inconsistent	17.9457	179.427	123.958	102.688	18.3423	182.611	125.945	104.643	19.47	69.105	50.7813	42.8933	1.80633	0.137333	0.0826667	0.188667	1.89	0.147667	0.0873333	0.18	20.907	85.865	63.281	52.1403
Avh1c01p11g00621	Avh2c01p10g00499	Avh3c01p11g00555	Avh4c01p11g00651	Avh5c01p10g00561	Avh6c01p10g00522	inconsistent	41.9883	10.387	8.804	13.0737	42.3587	10.522	8.93333	13.286	67.646	12.9253	11.5797	17.9043	13.0053	27.712	26.7117	22.405	13.989	30.2017	28.5387	23.8733	47.8937	11.366	9.69367	14.4557
Avh1c01p12g00624	Avh2c01p10g00502	Avh3c01p11g00558	Avh4c01p11g00654	Avh5c01p10g00564	Avh6c01p10g00525	inconsistent	1.517	0.102667	0.0236667	0.036	1.53133	0.104667	0.024	0.0363333	1.83567	0.139	0.0826667	0.170667	5.07767	205.947	316.805	177.332	5.395	219.953	333.663	187.611	1.78267	0.15	0.088	0.182
Avh1c01p12g00625	Avh2c01p10g00503	Avh3c01p11g00560	Avh4c01p12g00655	Avh5c01p10g00565	Avh6c01p10g00527	inconsistent	11.5413	25.3493	22.279	19.3133	11.9277	26.886	23.4337	20.7463	13.521	28.984	27.2133	23.103	2.954	3.687	2.20267	1.815	3.05833	3.769	2.16167	1.86667	14.0057	30.59	28.592	24.0953
Avh1c01p12g00626	Avh2c01p10g00504	Avh3c01p11g00561	Avh4c01p12g00656	Avh5c01p10g00566	Avh6c01p10g00528	inconsistent	4.49533	0.854	1.27367	1.523	4.65933	0.918	1.362	1.63767	4.40533	1.03933	1.688	1.949	1.204	0.167	0.313333	0.653	1.22833	0.153333	0.304333	0.69	4.97167	1.34767	2.03467	2.26333
Avh1c01p12g00636	Avh2c01p10g00515	Avh3c01p11g00565	Avh4c01p12g00663	Avh5c01p11g00570	Avh6c01p10g00533	inconsistent	5.12833	195.34	300.214	183.73	5.17667	197.393	303.467	186.124	5.24967	212.022	322.49	183.43	0.346	0.156333	0.482	0.368	0.340333	0.21	0.508	0.389333	5.71	231.047	347.894	198.794
Avh1c01p12g00637	Avh2c01p10g00516	Avh3c01p11g00566	Avh4c01p12g00664	Avh5c01p11g00571	Avh6c01p10g00534	inconsistent	2.31333	4.026	2.07667	1.95733	2.171	4.01133	2.09	1.88733	2.976	3.67933	2.177	1.823	29.2727	10.32	9.83867	13.3623	31.4787	11.6763	10.7553	14.578	3.16833	3.994	2.303	1.92133
Avh1c01p12g00642	Avh2c01p10g00520	Avh3c01p11g00573	Avh4c01p12g00671	Avh5c01p11g00577	Avh6c01p10g00539	inconsistent	0.997333	0.123333	0.341333	0.524667	0.973333	0.151	0.347	0.513	1.132	0.145	0.334667	0.675	8.13533	2.294	3.91133	4.96133	7.499	2.30433	3.44567	4.554	0.998333	0.152	0.278	0.51
Avh1c01p12g00645	Avh2c01p10g00523	Avh3c01p11g00576	Avh4c01p12g00674	Avh5c01p11g00580	Avh6c01p10g00542	inconsistent	0.304333	0.207	0.305333	0.382667	0.277667	0.210333	0.310333	0.351333	0.322	0.197667	0.480333	0.369667	94.0987	57.894	68.3233	59.8563	98.368	59.6923	70.1807	61.2003	0.369667	0.170333	0.512667	0.393333
Avh1c01p12g00647	Avh2c01p10g00525	Avh3c01p11g00578	Avh4c01p12g00676	Avh5c01p11g00582	Avh6c01p10g00543	inconsistent	23.5643	8.10867	7.493	9.93733	24.2623	8.45933	7.78867	10.3087	27.4813	8.99133	8.598	11.8237	23.123	28.8063	24.6573	23.8817	24.2587	30.464	25.6747	25.003	29.8667	9.91267	9.382	12.9067
Avh1c01p12g00649	Avh2c01p10g00526	Avh3c01p11g00580	Avh4c01p12g00678	Avh5c01p11g00584	Avh6c01p10g00545	inconsistent	6.26833	1.756	3.15767	4.20133	8.12833	2.135	3.93833	5.31967	7.875	2.37	3.59833	4.757	25.6893	15.629	15.892	17.6643	26.8653	16.5167	16.4767	18.4473	9.04167	2.608	4.18233	5.73967
Avh1c01p12g00650	Avh2c01p10g00527	Avh3c01p11g00581	Avh4c01p12g00679	Avh5c01p11g00585	Avh6c01p10g00546	inconsistent	93.966	57.198	66.8713	59.1503	84.3383	51.3703	60.642	52.8137	95.14	58.0203	68.129	59.542	92.2287	15.9743	16.9897	33.3153	97.5113	17.1193	17.881	35.6767	100.935	62.6437	72.6153	63.473
Avh1c01p12g00651	Avh2c01p10g00528	Avh3c01p11g00582	Avh4c01p12g00680	Avh5c01p11g00586	Avh6c01p11g00547	inconsistent	23.0753	27.5947	23.3347	23.2153	23.1017	27.996	23.6377	23.339	22.8997	28.868	24.2407	23.8423	8.584	1.75833	0.764	1.001	9.06267	1.873	0.805667	1.08	24.19	30.856	25.856	25.263
Avh1c01p12g00652	Avh2c01p10g00529	Avh3c01p11g00583	Avh4c01p12g00681	Avh5c01p11g00587	Avh6c01p11g00548	inconsistent	24.6403	15.3007	15.5647	17.2637	25.027	15.718	15.8437	17.5567	25.574	15.57	15.371	17.565	11.229	6.944	9.53133	10.11	11.9367	7.403	10.0393	10.6727	26.3027	16.245	15.959	17.948
Avh1c01p12g00656	Avh2c01p11g00532	Avh3c01p11g00587	Avh4c01p12g00683	Avh5c01p11g00591	Avh6c01p11g00552	inconsistent	84.3607	14.6427	15.2357	29.7317	85.0163	14.8393	15.479	30.225	92.0323	16.1393	16.9593	33.3837	14.412	5.32167	4.62167	7.41233	15.2497	5.67867	4.80567	7.71567	97.676	17.317	17.9863	35.2877
Avh1c01p12g00657	Avh2c01p11g00533	Avh3c01p11g00588	Avh4c01p12g00684	Avh5c01p11g00592	Avh6c01p11g00553	inconsistent	4.79967	1.00333	0.352	0.567	5.032	1.10533	0.370333	0.623667	8.64833	1.772	0.761667	1.006	4.23333	3.99367	3.499	2.93333	4.42567	4.23133	3.663	3.122	9.007	1.903	0.812667	1.08067
Avh1c01p12g00658	Avh2c01p11g00534	Avh3c01p11g00589	Avh4c01p12g00685	Avh5c01p11g00593	Avh6c01p11g00554	inconsistent	10.7483	6.562	9.11933	9.546	11.4287	7.01867	9.625	10.316	11.326	6.99367	9.48067	10.1147	26.74	570.824	289.916	200.571	28.727	619.086	311.047	215.017	12.04	7.54467	10.1233	10.842
Avh1c01p12g00660	Avh2c01p11g00536	Avh3c01p11g00590	Avh4c01p12g00686	Avh5c01p11g00594	Avh6c01p11g00555	inconsistent	15.443	5.628	5.19	7.121	14.1027	5.29467	4.89567	6.462	14.522	5.36567	4.559	7.406	0.523333	0.170667	0.0686667	0.0483333	0.523667	0.168	0.058	0.065	14.5687	5.40833	4.59433	7.57
Avh1c01p12g00663	Avh2c01p11g00538	Avh3c01p11g00591	Avh4c01p12g00687	Avh5c01p11g00595	Avh6c01p11g00557	inconsistent	4.57667	4.16367	3.63167	3.10833	4.65967	4.26067	3.717	3.16267	4.11067	3.92467	3.35833	2.897	13.7377	10.4327	7.48733	6.776	11.7393	8.91833	6.35267	5.69167	4.357	4.16067	3.58367	3.10667
Avh1c01p12g00664	Avh2c01p11g00539	Avh3c01p11g00592	Avh4c01p12g00688	Avh5c01p11g00596	Avh6c01p11g00558	inconsistent	20.8527	436.335	225.222	154.798	21.8057	462.791	237.871	163.432	26.9513	584.234	292.224	203.02	0.483333	0.0933333	0.0726667	0.337667	0.514	0.1	0.0766667	0.357	28.5047	620.262	309.269	214.474
Avh1c01p12g00666	Avh2c01p11g00541	Avh3c01p11g00593	Avh4c01p12g00689	Avh5c01p11g00597	Avh6c01p11g00559	inconsistent	0.315667	0.116667	0.0556667	0.0253333	0.329667	0.118667	0.057	0.0256667	0.507333	0.172333	0.0546667	0.0613333	12.6753	11.5003	13.609	16.8167	13.3167	12.1707	14.0893	17.61	0.537333	0.170333	0.0583333	0.0653333
Avh1c01p12g00668	Avh2c01p11g00543	Avh3c01p12g00595	Avh4c01p12g00691	Avh5c01p11g00599	Avh6c01p11g00562	inconsistent	14.677	11.1287	8.00833	7.20067	14.8063	11.367	8.13733	7.38867	12.5437	9.44833	6.71567	6.11567	6.40267	3.84033	3.97367	3.49267	6.789	4.11067	4.227	3.70767	13.2217	10.0243	7.18233	6.51667
Avh1c01p12g00669	Avh2c01p11g00544	Avh3c01p12g00596	Avh4c01p12g00692	Avh5c01p11g00600	Avh6c01p11g00563	inconsistent	0.455	0.073	0.0526667	0.351	0.459333	0.074	0.0533333	0.336333	0.486333	0.0943333	0.0723333	0.339	5.268	0.162667	0.129667	0.295333	5.58467	0.173	0.119	0.311667	0.515667	0.101667	0.0773333	0.360667
Avh1c01p13g00670	Avh2c01p11g00545	Avh3c01p12g00598	Avh4c01p12g00694	Avh5c01p11g00601	Avh6c01p11g00564	inconsistent	12.111	11.8897	14.0157	17.054	12.1507	11.9463	14.169	17.283	12.7803	11.5793	13.5687	16.8857	18.8153	42.375	47.764	33.8983	20.1353	45.3733	50.544	36.1437	13.204	12.0927	13.8867	17.4697
Avh1c01p13g00673	Avh2c01p11g00547	Avh3c01p12g00599	Avh4c01p12g00695	Avh5c01p11g00603	Avh6c01p11g00566	inconsistent	5.025	3.181	2.87867	2.527	5.094	3.23433	2.92467	2.56767	6.471	3.90933	4.01667	3.53033	34.7273	1.26467	1.49567	4.38667	37.216	1.354	1.57567	4.63333	6.778	4.17533	4.24767	3.73467
Avh1c01p13g00674	Avh2c01p11g00548	Avh3c01p12g00600	Avh4c01p12g00696	Avh5c01p11g00604	Avh6c01p11g00569	inconsistent	5.26067	0.226333	0.192333	0.386	5.259	0.229667	0.195667	0.392	5.27967	0.162667	0.112667	0.279667	27.6	43.1333	53.074	34.05	28.623	44.7053	54.457	35.08	5.55933	0.195333	0.138	0.298
Avh1c01p13g00677	Avh2c01p11g00552	Avh3c01p12g00603	Avh4c01p12g00699	Avh5c01p11g00607	Avh6c01p11g00573	inconsistent	30.353	1.24133	1.667	3.65167	30.9537	1.26333	1.76033	3.73667	33.4943	1.31367	1.385	4.263	3.03667	9.24833	7.439	7.002	3.211	9.85967	7.839	7.43633	37.0133	1.37533	1.56333	4.631
Avh1c01p13g00680	Avh2c01p11g00554	Avh3c01p12g00605	Avh4c01p13g00701	Avh5c01p11g00610	Avh6c01p11g00576	inconsistent	27.4267	46.8807	56.0933	37.1297	21.9783	39.419	48.7213	31.8227	27.2273	42.5817	51.432	33.5427	55.676	60.0137	55.8907	65.0133	59.1977	63.764	58.916	68.785	28.0847	44.2163	53.4257	34.6473
Avh1c01p13g00683	Avh2c01p11g00557	Avh3c01p12g00606	Avh4c01p13g00703	Avh5c01p11g00612	Avh6c01p11g00578	inconsistent	25.3797	40.4833	44.103	38.1857	25.5623	41.5513	45.726	38.8327	25.1193	40.5623	44.4337	38.6133	35.4643	25.3347	7.43333	7.339	38.9647	27.815	8.061	8.25933	27.108	44.3237	48.2047	41.86
Avh1c01p13g00684	Avh2c01p11g00559	Avh3c01p12g00607	Avh4c01p13g00705	Avh5c01p12g00613	Avh6c01p11g00580	inconsistent	2.14933	5.94333	5.40467	5.85233	2.169	5.98133	5.49233	5.95333	2.97067	9.16733	7.23933	6.95133	24.2647	14.14	19.024	18.406	26.465	15.407	20.1313	19.641	3.21167	10.0407	7.92733	7.381
Avh1c01p13g00685	Avh2c01p11g00560	Avh3c01p12g00608	Avh4c01p13g00706	Avh5c01p12g00614	Avh6c01p11g00581	inconsistent	56.823	61.8397	56.6943	65.8757	57.1403	62.8287	57.529	67.254	54.6553	58.9873	54.226	64.028	0	0.454	0.388333	0.69	0	0.701	0.660333	0.731333	59.4863	64.4137	59.281	69.265
Avh1c01p13g00686	Avh2c01p11g00561	Avh3c01p12g00609	Avh4c01p13g00707	Avh5c01p12g00615	Avh6c01p11g00582	inconsistent	31.3973	23.3257	5.84	7.515	31.742	23.6813	5.935	7.704	36.3067	25.7317	7.41767	7.76567	16.439	15.5473	15.7233	14.1237	17.36	16.2623	16.5017	14.848	40.367	29.8733	8.41933	8.62867
Avh1c01p13g00691	Avh2c01p11g00565	Avh3c01p12g00613	Avh4c01p13g00711	Avh5c01p12g00619	Avh6c01p11g00586	inconsistent	0	0.646	0.712333	0.779333	0	0.586333	0.659667	0.731	0	0.469333	0.398333	0.710667	8.48267	7.236	7.574	9.65067	9.014	7.70833	7.96533	10.208	0	0.502667	0.425	0.757
Avh1c01p13g00697	Avh2c01p11g00570	Avh3c01p12g00615	Avh4c01p13g00714	Avh5c01p12g00621	Avh6c01p11g00588	inconsistent	12.5263	9.23733	9.08167	9.15733	12.4607	9.131	9.09067	9.30267	16.7107	15.3147	15.5117	14.1773	1.25667	1.93367	1.20933	0.644	1.29633	2.23033	1.27433	0.679333	18.805	17.2887	17.3367	15.6473
Avh1c01p13g00698	Avh2c01p11g00571	Avh3c01p12g00616	Avh4c01p13g00715	Avh5c01p12g00622	Avh6c01p11g00589	inconsistent	18.9397	23.531	25.904	28.2103	18.722	23.457	25.857	28.0053	20.879	24.6313	28.1173	30.6377	27.3413	12.576	12.0327	13.514	28.7613	13.306	12.5877	14.086	21.3477	25.609	28.9037	31.5357
Avh1c08p13g07552	Avh2c08p13g07724	Avh3c01p12g00622	Avh4c01p13g00723	Avh5c01p12g00629	Avh6c01p11g00597	inconsistent	0.918	0.558333	0.700333	0.562333	0.503667	0.339667	0.42	0.333	8.41	7.17733	7.44933	9.534	7.88067	6.64667	6.97767	7.88967	8.41067	7.13067	7.41733	8.344	9.027	7.807	8.031	10.2823
Avh1c01p13g00700	Avh2c01p11g00578	Avh3c01p12g00624	Avh4c01p13g00725	Avh5c01p12g00632	Avh6c01p12g00599	inconsistent	1.11867	1.95367	1.12233	0.599333	1.111	1.98767	1.16633	0.632333	1.22967	1.97833	1.20367	0.646333	43.9513	70.1463	62.0163	59.3327	53.753	85.2573	75.975	71.19	1.30467	2.15467	1.25867	0.687333
Avh1c01p14g00769	Avh2c01p13g00653	Avh3c01p13g00668	Avh4c01p14g00799	Avh5c01p13g00679	Avh6c01p13g00677	inconsistent	21.4113	9.519	9.13633	10.696	20.8237	9.36467	9.008	10.4753	27.434	12.655	11.9623	13.5143	0	0	0	0	0	0	0	0	29.1783	13.63	12.7817	14.4193
Avh1c01p14g00771	Avh2c01p13g00655	Avh3c01p13g00670	Avh4c01p14g00801	Avh5c01p13g00681	Avh6c01p13g00679	inconsistent	43.136	65.5003	57.4243	55.5937	43.5097	66.611	58.3153	56.547	44.1203	70.304	61.8573	59.336	0.00733333	0	0	0	0.00766667	0	0	0	46.8097	75.6153	66.052	63.0257
Avh1c01p14g00772	Avh2c01p13g00656	Avh3c01p13g00671	Avh4c01p14g00802	Avh5c01p13g00683	Avh6c01p13g00680	inconsistent	0	0	0	0	0	0	0	0	0	0	0	0	12.74	12.4383	12.069	11.6357	13.017	12.6893	11.951	11.836	0	0	0	0
Avh1c01p14g00775	Avh2c01p13g00659	Avh3c01p13g00674	Avh4c01p14g00805	Avh5c01p13g00685	Avh6c01p13g00683	inconsistent	0.015	0	0	0	0.0153333	0	0	0	0.00733333	0	0	0	73.5933	12.9277	11.273	14.027	77.8783	13.5897	11.8267	14.6837	0.00766667	0	0	0
Avh1c01p15g00777	Avh2c01p13g00661	Avh3c01p13g00675	Avh4c01p14g00806	Avh5c01p13g00686	Avh6c01p13g00684	inconsistent	9.59467	9.88933	9.837	8.94333	10.1343	10.5253	10.6473	9.67867	12.8197	12.5203	11.9217	11.6993	17.413	5.792	5.85367	7.27233	22.9207	8.672	8.14133	9.51133	13.0957	12.9157	11.9923	11.9277
Avh1c01p15g00779	Avh2c01p13g00665	Avh3c01p13g00682	Avh4c01p14g00810	Avh5c01p13g00689	Avh6c01p13g00688	inconsistent	7.793	4.785	5.21033	5.434	7.02	4.18367	4.67533	4.59367	8.48133	4.64467	5.51433	5.65733	37.651	9.883	12.7047	17.3007	40.838	10.9553	13.8133	18.6517	8.17067	4.83333	5.377	5.59133
Avh1c01p15g00780	Avh2c01p13g00666	Avh3c01p13g00683	Avh4c01p14g00811	Avh5c01p13g00690	Avh6c01p13g00689	inconsistent	79.4193	14.6637	11.8093	15.1243	79.7953	15.046	11.9443	15.126	73.8083	12.846	11.1507	14.092	11.45	19.023	20.3303	16.385	12.2187	20.4257	21.628	17.377	81.1057	14.793	12.5603	15.491
Avh1c01p15g00781	Avh2c01p13g00668	Avh3c01p13g00684	Avh4c01p14g00812	Avh5c01p13g00692	Avh6c01p13g00690	inconsistent	17.4343	5.67833	5.707	7.73933	18.446	6.11	6.232	7.90467	17.614	5.88867	5.95467	7.297	23.0987	21.1843	21.366	16.519	25.0183	23.0067	23.1307	17.8617	18.809	6.378	6.33967	7.89667
Avh1c01p15g00784	Avh2c01p13g00669	Avh3c01p13g00685	Avh4c01p14g00813	Avh5c01p13g00693	Avh6c01p13g00691	inconsistent	38.7797	9.866	13.432	17.9413	40.738	10.65	13.1853	19.991	37.596	9.95867	12.428	17.056	8.88033	10.8717	10.7467	10.0167	9.758	11.8897	11.724	10.943	41.3	11.1697	14.0003	19.081
Avh1c01p15g00785	Avh2c01p13g00670	Avh3c01p13g00686	Avh4c01p14g00815	Avh5c01p13g00695	Avh6c01p13g00692	inconsistent	17.0903	27.3127	26.6157	22.5727	16.252	26.2443	25.471	21.6717	12.1033	20.0457	20.9907	16.9247	38.9043	42.541	47.8223	46.5097	4.98533	7.135	7.30833	7	12.8323	21.5667	22.375	18.0473
Avh1c01p15g00787	Avh2c01p13g00671	Avh3c01p13g00688	Avh4c01p15g00817	Avh5c01p13g00697	Avh6c01p13g00694	inconsistent	21.864	19.9533	20.277	16.0337	22.0353	20.1903	20.45	16.316	23.5077	21.5613	21.77	16.8957	4.624	6.70133	6.90967	6.59867	17.4953	20.5083	21.763	17.6597	25.2347	23.37	23.483	18.1667
Avh1c01p15g00789	Avh2c01p13g00673	Avh3c01p13g00689	Avh4c01p15g00818	Avh5c01p13g00698	Avh6c01p13g00695	inconsistent	9.60567	10.9557	10.9237	10.3007	9.78933	11.0647	11.1433	10.466	9.23433	11.2233	11.0987	10.389	16.2343	18.989	20.1243	16.4907	4.10567	10.1197	10.1847	9.31367	9.779	12.097	11.8247	11.0517
Avh1c01p15g00808	Avh2c01p13g00695	Avh3c01p14g00705	Avh4c01p15g00836	Avh5c08p12g06433	Avh6c01p13g00708	inconsistent	36.0033	35.8107	42.84	41.691	38.4327	37.8937	45.7427	44.494	39.2383	42.828	47.67	46.6863	3.864	9.42833	9.66067	8.84367	0.0186667	0	0	0	40.683	45.5687	50.3753	48.904
Avh1c01p15g00812	Avh2c01p13g00698	Avh3c01p14g00708	Avh4c01p15g00839	Avh5c01p13g00699	Avh6c01p13g00712	inconsistent	4.441	5.23033	5.44667	5.60233	3.14967	3.73167	3.974	3.86567	4.78633	6.80933	7.05433	6.71533	19.649	33.848	31.9887	30.104	53.5577	16.5793	16.8173	22.4913	5.01033	7.26933	7.39567	7.106
Avh1c01p15g00814	Avh2c01p13g00699	Avh3c01p14g00710	Avh4c01p15g00840	Avh5c01p13g00701	Avh6c01p14g00714	inconsistent	11.203	13.8377	14.7733	12.247	11.37	14.348	15.2317	12.6243	16.1957	18.9853	20.071	16.6273	0.0176667	0	0	0	12.3563	7.459	7.372	8.77267	17.2237	20.39	21.22	17.4703
Avh1c01p15g00815	Avh2c01p13g00701	Avh3c01p14g00712	Avh4c01p15g00842	Avh5c01p13g00703	Avh6c01p14g00715	inconsistent	3.988	9.82467	10.2833	9.417	4.02633	10.007	10.467	9.59533	3.89067	9.544	9.665	8.85767	49.0557	14.878	15.193	20.4443	10.7413	17.8567	19.2383	18.6577	4.12533	10.2827	10.2937	9.42333
Avh1c01p15g00818	Avh2c01p14g00704	Avh3c01p14g00715	Avh4c01p15g00845	Avh5c08p12g06444	Avh6c01p14g00739	inconsistent	20.8593	35.112	33.2133	31.243	21.4277	36.2913	33.9803	32.385	20.2893	35.0493	32.5897	31.0873	11.617	7.023	6.97433	8.27	3.689	0.668333	0.740333	1.90633	0.019	0	0	0
Avh1c01p16g00864	Avh2c01p14g00735	Avh3c01p15g00753	Avh4c01p16g00892	Avh5c01p14g00740	Avh6c01p14g00742	inconsistent	0.0186667	0	0	0	0.0186667	0	0	0	0.018	0.026	0	0	10.095	16.716	18.235	17.644	29.088	25.632	25.092	24.1853	54.3503	16.7943	16.7987	22.8037
Avh1c01p16g00866	Avh2c01p14g00739	Avh3c01p15g00756	Avh4c01p16g00894	Avh5c01p14g00743	Avh6c01p14g00743	inconsistent	52.5493	16.3013	16.1567	22.087	51.601	16.138	16.185	21.9157	49.8273	15.1407	15.1193	20.796	3.412	0.536667	0.753667	1.54533	21.576	47.3893	52.9	46.6403	12.7653	7.732	7.65367	9.17033
Avh1c01p16g00868	Avh2c01p14g00741	Avh3c01p15g00758	Avh4c01p16g00895	Avh5c01p14g00744	Avh6c01p14g00744	inconsistent	11.4063	6.721	6.60133	7.73167	11.3987	6.675	6.69433	7.71367	11.71	7.06533	6.96867	8.31267	25.0303	21.9283	21.4607	21.116	69.2463	48.112	53.5803	50.128	10.4063	17.7523	18.8377	18.551
Avh1c01p16g00870	Avh2c01p14g00743	Avh3c01p15g00760	Avh4c01p16g00897	Avh5c01p14g00746	Avh6c01p14g00747	inconsistent	7.57933	11.6707	12.3873	12.2473	7.62467	11.8137	12.4693	12.3893	9.79733	16.5187	17.6853	17.4023	19.9367	44.2103	49.6203	43.8317	19.291	18.5023	14.0363	13.517	1.98933	0.252333	0.318	0.669667
Avh1c01p16g00871	Avh2c01p14g00744	Avh3c01p15g00762	Avh4c01p16g00900	Avh5c01p14g00749	Avh6c01p14g00748	inconsistent	7.53633	1.545	1.64167	3.477	8.693	1.769	1.73367	4.006	3.95433	0.575333	0.719	1.59533	63.5733	43.2277	49.2293	45.9453	0	0	0	0	25.9713	22.949	21.9923	22.0233
Avh1c01p16g00872	Avh2c01p14g00745	Avh3c01p15g00763	Avh4c01p16g00901	Avh5c01p14g00750	Avh6c01p14g00751	inconsistent	22.9087	19.8367	19.835	18.8903	23.3097	20.4927	20.222	19.464	24.547	21.2293	20.5853	20.5653	18.1937	17.4087	13.06	12.509	0.145	0.383	0.948333	0.712667	21.2673	47.8447	52.8197	46.835
Avh1c01p16g00874	Avh2c01p14g00747	Avh3c01p15g00765	Avh4c01p16g00904	Avh5c01p14g00752	Avh6c01p14g00752	inconsistent	14.39	23.3383	25.4697	28.8767	12.036	19.6533	23.2837	23.6827	19.89	44.3793	49.284	43.6617	0	0	0	0	15.3737	10.3323	13.0513	11.518	67.2967	46.8077	51.987	48.7323
Avh1c01p16g00875	Avh2c01p14g00748	Avh3c01p15g00766	Avh4c01p16g00905	Avh5c01p14g00753	Avh6c01p14g00753	inconsistent	63.6803	44.3413	49.5663	46.4267	60.831	42.7143	48.089	45.0283	64.4217	43.7353	49.4013	46.5383	0.136	0.396667	0.713667	0.675	9.32033	6.73767	7.80933	8.00533	16.545	15.525	11.0893	10.7463
Avh1c01p16g00877	Avh2c01p14g00750	Avh3c01p15g00768	Avh4c01p16g00906	Avh5c01p14g00754	Avh6c01p14g00754	inconsistent	13.396	12.7543	9.614	9.749	13.516	12.8833	9.95967	10.0837	15.984	14.9133	10.502	10.2703	14.4023	9.738	12.4127	10.8897	2.82467	4.66467	4.42433	4.44267	0	0.0156667	0	0
Avh1c01p16g00878	Avh2c01p14g00751	Avh3c01p15g00769	Avh4c01p16g00907	Avh5c01p14g00755	Avh6c01p14g00759	inconsistent	0	0.015	0	0	0	0.0153333	0	0	0	0	0	0	7.15267	4.27933	5.43167	5.75467	4.19967	0.229333	0.484	1.68667	0.145667	0.431333	0.761	0.685
Avh1c01p16g00883	Avh2c01p15g00757	Avh3c01p15g00771	Avh4c01p16g00912	Avh5c01p14g00760	Avh6c01p14g00760	inconsistent	0.4	1.043	1.27	1.934	0.404	1.06133	1.28967	2.00667	0.137333	0.361667	0.712667	0.677	5.73333	8.82333	9.348	9.02533	3.89733	2.078	2.04267	2.56767	15.32	10.359	12.9817	11.3427
Avh1c01p16g00884	Avh2c01p15g00758	Avh3c01p15g00772	Avh4c01p16g00913	Avh5c01p14g00761	Avh6c01p15g00763	inconsistent	12.1487	9.06967	12.0407	9.65567	12.2923	9.24633	12.2343	9.83667	14.7507	9.96567	12.589	11.127	17.7893	42.954	51.8817	45.5543	1.584	0.875667	1.51233	1.64333	9.45867	6.845	8.00033	8.13967
Avh1c01p16g00889	Avh2c01p15g00761	Avh3c01p15g00775	Avh4c01p16g00915	Avh5c01p14g00763	Avh6c01p15g00767	inconsistent	18.6093	14.9057	15.1627	15.2853	18.872	15.2273	15.3983	15.5743	2.83067	2.149	2.08867	2.894	4.25533	0.214333	0.474333	1.77667	24.347	27.295	31.9637	30.6197	5.33567	8.086	8.62133	8.13667
Avh1c01p16g00893	Avh2c01p15g00764	Avh3c01p15g00780	Avh4c01p17g00919	Avh5c01p15g00766	Avh6c01p15g00775	inconsistent	3.96833	5.939	6.362	6.25667	4.031	6.091	6.652	6.44367	4.725	7.06433	7.57267	7.16267	5.342	3.41533	3.042	3.58533	45.0557	166.799	167.307	244.2	18.544	45.7697	53.9873	47.3497
Avh1c01p17g00902	Avh2c01p15g00774	Avh3c01p15g00787	Avh4c01p17g00927	Avh5c08p15g06535	Avh6c01p15g00799	inconsistent	19.0597	49.4633	59.5877	54.714	19.107	50.1187	60.3863	55.551	18.605	47.8647	55.5703	50.6507	1.50867	0.844667	1.48233	1.51767	4.81233	0.934	1.651	1.65867	4.53767	0.232667	0.527	1.89967
Avh1c01p18g00971	Avh2c01p16g00842	Avh3c01p16g00866	Avh4c01p18g00991	Avh5c01p15g00815	Avh6c01p15g00800	inconsistent	3.77167	0.302333	0.556	1.84833	3.856	0.307333	0.565	1.839	3.99533	0.216667	0.437333	1.62333	28.2487	32.2527	37.474	36.7503	17.749	15.5423	18.4063	14.5967	5.149	3.288	2.96333	3.44167
Avh1c01p18g00972	Avh2c01p16g00843	Avh3c01p16g00867	Avh4c01p18g00992	Avh5c01p15g00816	Avh6c01p15g00801	inconsistent	2.92367	1.69567	1.467	1.89033	4.205	2.79967	2.434	2.91167	3.56067	1.918	1.944	2.38733	44.9263	163.087	164.209	239.558	11.7927	1.415	1.64833	2.18833	1.603	0.916	1.551	1.608
Avh1c01p18g00973	Avh2c01p16g00844	Avh3c01p16g00868	Avh4c01p18g00993	Avh5c01p15g00817	Avh6c01p15g00802	inconsistent	1.65133	0.826333	1.23667	1.449	1.67567	0.877	1.35133	1.58933	1.51233	0.875333	1.46567	1.54133	5.01133	1.305	2.00733	2.03167	10.17	4.64	6.224	11.451	28.956	33.7037	38.294	37.6353
Avh1c01p18g00974	Avh2c01p16g00845	Avh3c01p16g00869	Avh4c01p18g00994	Avh5c01p15g00818	Avh6c01p15g00803	inconsistent	21.216	22.7523	26.5553	25.327	30.1653	34.0333	39.2533	39.105	22.9523	25.752	30.126	28.9623	26.6343	24.2703	27.7503	22.8157	5.65733	0.486	0.928	1.68833	48.0223	177.037	174.585	256.003
Avh1c01p18g00975	Avh2c01p16g00846	Avh3c01p16g00870	Avh4c01p18g00995	Avh5c01p15g00819	Avh6c01p15g00807	inconsistent	45.0207	147.56	149.415	218.788	44.445	149.713	147.132	221.397	43.466	158.57	158.738	233.807	11.686	1.361	1.588	2.09933	4.77367	0.991	1.022	1.42033	5.35867	1.43433	2.15033	2.176
Avh1c01p18g00976	Avh2c01p16g00849	Avh3c01p16g00874	Avh4c01p18g00999	Avh5c01p15g00823	Avh6c01p15g00808	inconsistent	3.78733	0.691667	1.17467	1.21867	4.18767	1.17367	1.52467	1.77267	4.551	0.897333	1.53967	1.578	9.93733	4.44267	6.034	11.2787	23.3773	106.08	109.311	86.027	19.0357	18.0553	20.3373	16.5853
Avh1c01p18g00977	Avh2c01p16g00850	Avh3c01p16g00875	Avh4c01p18g01000	Avh5c01p15g00824	Avh6c01p15g00811	inconsistent	11.7537	9.70233	11.879	10.503	14.3767	14.6943	16.717	14.5007	16.987	14.693	17.6867	14.2307	5.34633	0.464667	0.870667	1.59033	205.446	134.407	134.351	153.314	12.042	1.452	1.67633	2.22433
Avh1c01p18g00980	Avh2c01p16g00852	Avh3c01p16g00878	Avh4c01p18g01004	Avh5c01p15g00827	Avh6c01p15g00812	inconsistent	10.781	1.22267	1.231	1.85233	10.6423	1.228	1.25733	1.75567	11.606	1.37367	1.58233	2.09667	4.38867	0.914	0.955333	1.34567	18.0923	8.314	7.92467	8.57067	10.2547	4.82267	6.489	11.836
Avh1c01p18g00981	Avh2c01p16g00853	Avh3c01p17g00879	Avh4c01p18g01005	Avh5c01p15g00828	Avh6c01p15g00815	inconsistent	10.942	5.82233	7.53533	13.181	10.048	5.96867	6.91567	11.7237	9.393	4.13133	6.08667	10.7667	21.8277	98.972	103.202	80.2143	8.24467	25.1333	25.3987	18.3177	5.68433	0.494333	0.926333	1.698
Avh1c01p18g00986	Avh2c01p16g00858	Avh3c01p17g00882	Avh4c01p18g01010	Avh5c01p15g00832	Avh6c01p15g00816	inconsistent	5.32133	0.410667	0.743333	1.45367	5.55633	0.470333	0.819333	1.511	5.339	0.459	0.866333	1.605	280.88	230.248	219.892	236.41	71.3837	51.111	56.7457	54.3453	4.807	1.007	1.01433	1.53667
Avh1c01p18g00987	Avh2c01p16g00859	Avh3c01p17g00883	Avh4c01p18g01011	Avh5c01p16g00833	Avh6c01p15g00817	inconsistent	4.12733	0.850333	0.857	1.29133	4.012	0.833	0.772333	1.29767	4.54433	0.936	0.950333	1.43267	17.0087	7.74567	7.521	8.147	28.6853	15.768	19.3387	19.8093	23.3073	107.149	109.985	86.081
Avh1c01p18g00989	Avh2c01p16g00861	Avh3c01p17g00884	Avh4c01p18g01013	Avh5c01p16g00835	Avh6c01p15g00818	inconsistent	24.0573	99.2367	101.296	80.809	22.4057	93.3573	94.8557	78.8857	21.4673	98.0127	100.849	79.3003	7.111	20.4607	21.2813	15.2753	26.601	6.49633	7.87567	11.4563	300.564	248.716	233.879	252.603
Avh1c01p18g00990	Avh2c01p16g00862	Avh3c01p17g00885	Avh4c01p18g01014	Avh5c01p16g00836	Avh6c01p15g00819	inconsistent	188.764	117.716	118.671	137.931	449.613	435.788	401.401	424.337	200.001	134.125	132.296	151.479	68.4647	49.131	55.4877	52.803	8.02833	5.85733	6.89967	6.18267	18.391	8.56267	8.126	8.81267
Avh1c01p18g00991	Avh2c01p16g00864	Avh3c01p17g00886	Avh4c01p18g01016	Avh5c01p16g00838	Avh6c01p15g00827	inconsistent	15.1643	6.74133	6.225	7.45	15.4563	6.53833	6.698	7.74067	17.3577	7.87833	7.57133	8.23267	27.081	14.6903	18.066	18.531	38.492	52.0573	30.2927	56.971	8.20833	25.5153	25.4943	18.3653
Avh1c01p18g00996	Avh2c01p16g00867	Avh3c01p17g00894	Avh4c01p18g01021	Avh5c01p16g00843	Avh6c01p15g00828	inconsistent	7.87633	24.4487	24.9433	17.9867	7.471	23.9863	24.203	17.4657	7.839	23.8123	24.1043	17.4437	25.1583	6.072	7.554	10.872	13.65	10.7723	11.847	11.5037	71.8133	51.5977	57.1007	54.745
Avh1c01p18g00997	Avh2c01p16g00868	Avh3c01p17g00895	Avh4c01p18g01023	Avh5c01p16g00844	Avh6c01p16g00829	inconsistent	65.9097	50.4583	55.3543	52.372	70.231	52.9797	58.5937	55.7277	65.702	44.8693	51.0213	48.9087	7.68267	5.52767	6.59667	5.89467	6.44167	1.222	2.15	2.68067	44.6883	22.641	26.1243	28.8903
Avh1c01p18g00998	Avh2c01p16g00869	Avh3c01p17g00896	Avh4c01p18g01024	Avh5c01p16g00845	Avh6c01p16g00830	inconsistent	27.9363	14.5973	18.4863	19.063	27.117	14.0923	18.0323	18.6367	27.4627	14.9947	18.2877	18.8383	43.8553	57.8107	34.2493	65.5147	44.355	34.4503	41.137	44.6957	29.7083	7.66167	8.99267	13.1997
Avh1c01p18g00999	Avh2c01p16g00870	Avh3c01p17g00897	Avh4c01p18g01025	Avh5c01p16g00846	Avh6c01p16g00831	inconsistent	24.5473	5.98067	7.37033	10.9033	24.67	6.02633	7.30667	10.7377	25.3527	6.19733	7.541	11.111	7.453	6.335	6.96333	6.59733	2.73633	0.377667	0.500333	1.11933	8.48367	6.05867	7.337	6.524
Avh1c01p18g01003	Avh2c01p16g00873	Avh3c01p17g00900	Avh4c01p18g01027	Avh5c01p16g00850	Avh6c01p16g00837	inconsistent	6.43	4.63633	5.672	4.60633	7.09667	5.19	6.17633	5.257	7.60767	5.49167	6.576	5.83333	6.01467	1.11933	2.06433	2.53667	11.7173	11.9237	16.7807	13.1417	53.1153	72.425	39.9813	74.3773
Avh1c01p18g01009	Avh2c01p16g00879	Avh3c01p17g00909	Avh4c01p18g01033	Avh5c01p16g00858	Avh6c01p16g00838	inconsistent	41.505	55.5147	31.4767	60.2317	43.15	57.221	33.2297	62.461	42.657	53.814	32.7187	62.401	42.4883	33.247	40.1077	43.1757	12.699	10.8737	16.2637	18.3663	8.46767	7.39567	8.05167	7.82667
Avh1c01p18g01011	Avh2c01p16g00881	Avh3c01p17g00911	Avh4c01p18g01034	Avh5c01p16g00859	Avh6c01p16g00839	inconsistent	0.171333	0.326	0.2	0.244	1.767	2.488	2.39867	2.12	0.469	0.339667	0.283	0.351667	2.286	0.276333	0.361	0.797667	26.408	9.84567	11.571	13.5037	6.47433	1.21633	2.245	2.755
Avh1c01p18g01012	Avh2c01p16g00882	Avh3c01p17g00912	Avh4c01p18g01035	Avh5c01p16g00860	Avh6c01p16g00840	inconsistent	3.64933	0.737667	1.20633	1.231	6.109	1.27433	1.906	2.28933	5.82533	1.06	2.03	2.52567	10.9963	11.0823	15.7447	12.323	7.742	8.617	8.76067	9.27233	54.1567	48.5947	55.122	58.1753
Avh1c01p18g01013	Avh2c01p16g00883	Avh3c01p17g00913	Avh4c01p18g01036	Avh5c01p16g00861	Avh6c01p16g00841	inconsistent	35.47	31.7177	35.5227	37.8877	35.6847	31.7723	35.878	38.262	41.0277	31.6327	38.119	41.4477	11.9453	10.1927	15.3653	17.4107	76.3633	62.518	56.6363	64.692	2.47	0.3	0.384	0.813
Avh1c01p18g01014	Avh2c01p16g00884	Avh3c01p17g00914	Avh4c01p18g01037	Avh5c01p16g00862	Avh6c01p16g00843	inconsistent	2.92333	0.714	0.923333	1.35133	3.642	0.818333	1.19933	1.82333	2.379	0.323667	0.397333	0.907333	24.9737	9.24967	11.1413	12.8597	10.085	9.984	12.0847	22.5157	13.5657	15.74	21.888	15.94
Avh1c01p18g01016	Avh2c01p16g00886	Avh3c01p17g00916	Avh4c01p18g01039	Avh5c01p16g00864	Avh6c01p16g00844	inconsistent	11.3863	11.6543	16.122	12.8607	11.483	11.864	16.305	13.1057	11.096	11.192	15.6913	12.3507	7.302	8.091	8.37633	8.78533	67.7823	80.4557	62.6217	54.078	12.8887	11.1337	16.4627	18.6723
Avh1c01p18g01017	Avh2c01p16g00887	Avh3c01p17g00917	Avh4c01p18g01040	Avh5c01p16g00865	Avh6c02p00g00847	inconsistent	11.8413	9.85433	14.888	16.6193	11.8867	9.999	15.083	16.936	12.0363	10.2683	15.3573	17.4493	70.9503	58.0377	52.9963	60.454	86.407	39.8703	46.47	55.3713	26.6673	10.0773	11.878	13.6807
Avh1c02p00g01030	Avh2c02p00g00903	Avh3c02p00g00920	Avh4c02p00g01043	Avh5c02p00g00867	Avh6c02p00g00848	inconsistent	18.1603	9.275	10.227	11.655	18.3343	9.46433	10.4327	11.967	25.2467	9.29967	11.054	12.949	9.482	9.367	11.4707	21.308	43.421	22.1413	31.802	16.2693	7.79733	8.769	8.90767	9.42167
Avh1c02p00g01031	Avh2c02p00g00904	Avh3c02p00g00921	Avh4c02p00g01044	Avh5c02p00g00868	Avh6c02p00g00849	inconsistent	7.66433	8.62967	9.022	9.34	7.695	8.70167	8.98633	9.518	7.36467	8.299	8.36967	8.86733	69.2943	81.3223	64.2613	54.8873	42.2893	24.8353	24.7347	24.466	75.2477	62.6813	55.9347	64.1847
Avh1c02p00g01032	Avh2c02p00g00905	Avh3c02p00g00922	Avh4c02p00g01045	Avh5c02p00g00869	Avh6c02p00g00851	inconsistent	68.4717	54.6427	49.9563	56.6077	57.5733	46.5303	42.0923	47.948	72.6293	58.8293	53.5467	61.1673	75.0337	34.739	42.4353	49.4543	32.755	27.7747	25.865	25.2277	10.1293	10.1453	12.205	22.757
Avh1c02p00g01034	Avh2c02p00g00907	Avh3c02p00g00924	Avh4c02p00g01047	Avh5c02p00g00871	Avh6c02p00g00853	inconsistent	9.64233	9.43233	11.215	20.856	9.916	9.64967	11.731	21.7083	9.548	9.49433	11.4057	21.3847	42.379	20.7063	30.2143	15.4463	16.973	31.171	27.5363	21.02	65.551	78.104	60.383	52.023
Avh1c02p00g01036	Avh2c02p00g00909	Avh3c02p00g00926	Avh4c02p00g01049	Avh5c02p00g00873	Avh6c02p00g00854	inconsistent	99.7663	129.873	111.242	103.576	95.2563	124.603	106.367	99.4677	62.0583	73.463	57.315	49.8293	39.8193	22.8963	22.6503	22.6483	31.2703	32.2823	29.157	29.6133	80.0317	37.5903	45.2503	52.82
Avh1c02p00g01038	Avh2c02p00g00910	Avh3c02p00g00927	Avh4c02p00g01050	Avh5c02p00g00874	Avh6c02p00g00856	inconsistent	64.285	36.792	43.2873	47.9733	78.7953	40.9383	48.7817	55.791	75.0507	34.616	41.6987	49.0493	30.4323	25.7097	24.2703	23.4167	108.219	1157.09	633.601	424.056	41.9143	21.096	30.2127	15.5537
Avh1c02p00g01040	Avh2c02p00g00911	Avh3c02p00g00929	Avh4c02p00g01052	Avh5c02p00g00876	Avh6c02p00g00857	inconsistent	97.9797	20.9127	31.191	19.523	103.948	21.312	31.8663	20.317	41.748	20.9497	30.1287	15.5453	15.904	29.1523	26.0453	19.8177	0.426	8.52533	16.7193	17.2763	42.393	25.1003	24.7787	24.4963
Avh1c02p00g01042	Avh2c02p00g00912	Avh3c02p00g00931	Avh4c02p00g01054	Avh5c02p00g00878	Avh6c02p00g00858	inconsistent	42.0783	24.2637	21.483	22.563	71.8293	42.991	38.46	38.2243	43.3027	24.8603	24.5153	24.4913	29.5303	30.5163	27.7193	28.3087	11.478	9.37833	10.2447	10.8523	32.435	27.7517	25.6463	24.9303
Avh1c02p00g01043	Avh2c02p00g00913	Avh3c02p00g00932	Avh4c02p00g01055	Avh5c02p00g00879	Avh6c02p00g00859	inconsistent	28.034	25.0977	23.4483	23.5037	26.9847	24.7013	22.7513	22.9007	28.7303	24.17	22.518	22.0747	98.1033	975.056	535.782	358.276	0	0	0	0.023	16.844	31.4377	27.5873	21.0483
Avh1c02p00g01044	Avh2c02p00g00914	Avh3c02p00g00934	Avh4c02p00g01056	Avh5c02p00g00880	Avh6c02p00g00862	inconsistent	37.7147	61.4153	55.948	44.1703	36.4153	59.7333	54.5277	43.087	16.2883	29.9767	26.3927	20.166	0.401	8.678	15.6973	15.8727	51.6067	96.9283	114.486	112.836	31.3983	32.7127	29.2207	29.9733
Avh1c02p00g01046	Avh2c02p00g00916	Avh3c02p00g00936	Avh4c02p00g01059	Avh5c02p00g00883	Avh6c02p00g00863	inconsistent	37.2227	41.3477	36.7167	37.2227	35.5767	40.8833	35.7903	36.537	27.0023	26.511	24.6617	25.4783	11.1327	8.931	10.0343	10.4257	0.620333	4.44033	7.50667	8.57933	106.158	1112.46	599.812	402.714
Avh1c02p00g01048	Avh2c02p00g00918	Avh3c02p00g00937	Avh4c02p00g01060	Avh5c02p00g00884	Avh6c02p00g00864	inconsistent	97.255	1281.07	735.997	479.564	97.885	1301.75	747.411	487.368	101.316	1059.15	578.264	388.693	0	0	0	0.0103333	76.9857	101.539	99.1727	93.0377	0.478	9.50667	20.045	20.1793
Avh1c02p00g01049	Avh2c02p00g00919	Avh3c02p00g00938	Avh4c02p00g01061	Avh5c02p00g00885	Avh6c02p00g00867	inconsistent	1.48767	25.5063	47.488	50.0397	2.92067	44.7	79.2213	89.116	0.3	8.31567	14.7867	15.187	47.5933	89.471	108.085	106.142	70.27	136.769	122.94	110.03	11.9537	9.74233	10.734	11.2243
Avh1c02p00g01052	Avh2c02p00g00921	Avh3c02p00g00941	Avh4c02p00g01063	Avh5c02p00g00889	Avh6c02p00g00869	inconsistent	19.8013	12.9107	13.8673	14.5763	20.7153	13.5113	14.579	15.4537	11.3473	9.092	10.1247	10.5987	0.632667	4.39133	7.276	8.17967	45.366	74.872	50.877	65.8297	0	0	0	0.011
Avh1c02p00g01054	Avh2c02p00g00923	Avh3c02p00g00942	Avh4c02p00g01065	Avh5c02p00g00891	Avh6c02p00g00871	inconsistent	0.0433333	0	0	0.021	0.141333	0	0	0.0436667	0	0	0.0113333	0.0103333	73.5243	96.958	95.4747	89.4403	1.45533	0.820667	0.974	0.808667	51.3917	97.9023	115.12	113.406
Avh1c02p00g01055	Avh2c02p00g00924	Avh3c02p00g00943	Avh4c02p00g01067	Avh5c02p00g00893	Avh6c02p00g00872	inconsistent	82.364	160.04	175.311	169.975	44.7623	78.8073	92.7427	92.6567	48.774	91.491	108.392	107.002	65.3273	126.866	115.509	104.086	3.85267	41.5127	27.4423	21.5017	0.676333	4.63933	7.771	8.66067
Avh1c02p00g01056	Avh2c02p00g00925	Avh3c02p00g00944	Avh4c02p00g01068	Avh5c02p00g00894	Avh6c02p00g00873	inconsistent	0.65	3.25067	5.18233	5.50233	0.675	3.25333	5.008	5.38067	0.638333	4.46033	7.248	8.169	38.3113	63.8077	43.481	55.6117	12.92	18.25	21.322	16.888	78.312	104.774	101.208	95.3367
Avh1c02p00g01057	Avh2c02p00g00926	Avh3c02p00g00945	Avh4c02p00g01069	Avh5c02p00g00896	Avh6c02p00g00874	inconsistent	90.125	103.219	102.393	98.1807	70.6517	90.2777	89.145	85.701	74.007	97.5797	95.1883	89.8167	1.35433	0.780333	0.923333	0.726333	1.979	38.6573	29.0633	27.6433	71.8777	140.308	125.24	113.374
Avh1c02p00g01058	Avh2c02p00g00927	Avh3c02p00g00946	Avh4c02p00g01070	Avh5c02p00g00897	Avh6c02p00g00875	inconsistent	77.719	143.022	131.82	122.527	58.4143	113.158	100.403	93.301	66.4303	129.469	115.887	105.733	3.62133	38.88	25.8473	20.2217	41.347	3.85967	3.33267	8.329	48.1363	82.344	54.6627	70.934
Avh1c02p00g01059	Avh2c02p00g00928	Avh3c02p00g00947	Avh4c02p00g01071	Avh5c02p00g00898	Avh6c02p00g00876	inconsistent	36.9507	60.004	38.1587	53.984	44.2403	72.7453	47.8183	66.497	42.9547	70.678	47.96	62.5363	12.1097	17.2223	20.2353	16.0707	2.79133	0.411333	0.27	0.814	1.39333	0.786667	0.918	0.757
Avh1c02p00g01060	Avh2c02p00g00929	Avh3c02p00g00948	Avh4c02p00g01072	Avh5c02p00g00899	Avh6c02p00g00878	inconsistent	1.35667	0.752333	0.853667	0.766333	1.25933	0.749667	0.815333	0.746667	1.364	0.775667	0.92	0.74	1.883	36.4	27.6243	26.165	83.1943	74.869	79.6453	81.5403	3.883	42.095	27.5477	21.5937
Avh1c02p00g01062	Avh2c02p00g00931	Avh3c02p00g00950	Avh4c02p00g01074	Avh5c02p00g00900	Avh6c02p00g00879	inconsistent	3.56267	39.1827	26.2033	20.423	3.367	39.2653	26.248	20.4113	3.63633	38.985	25.796	20.2643	37.874	3.603	3.06933	7.67733	12.2083	13.294	12.002	13.247	13.021	18.773	21.6193	17.06
Avh1c02p00g01063	Avh2c02p00g00932	Avh3c02p00g00951	Avh4c02p00g01075	Avh5c02p00g00901	Avh6c02p00g00880	inconsistent	12.0693	15.9793	18.4407	15.0693	12.291	15.8787	18.919	14.8437	12.3967	17.592	20.329	16.1043	2.04367	0.348667	0.242	0.563	1.716	2.879	1.84833	1.16567	1.999	39.227	29.244	27.905
Avh1c02p00g01064	Avh2c02p00g00933	Avh3c02p00g00952	Avh4c02p00g01076	Avh5c02p00g00902	Avh6c02p00g00881	inconsistent	0.915	11.112	7.80533	9.09067	0.61	9.45667	6.34567	7.74533	1.886	36.5617	27.376	26.2333	75.594	67.634	72.6447	74.0043	0.599333	21.124	37.4733	19.3793	40.33	3.90933	3.198	8.09767
Avh1c02p00g01065	Avh2c02p00g00934	Avh3c02p00g00953	Avh4c02p00g01077	Avh5c02p00g00903	Avh6c02p00g00882	inconsistent	173.948	151.379	93.4873	128.275	23.7577	3.869	2.87	5.46167	39.184	3.66333	3.152	7.89033	11.6263	12.5483	11.4093	12.6397	4.85133	3.89933	3.24067	3.47033	2.312	0.379333	0.222	0.670667
Avh1c02p00g01066	Avh2c02p00g00935	Avh3c02p00g00954	Avh4c02p00g01078	Avh5c02p00g00904	Avh6c02p00g00883	inconsistent	2.15533	0.461	0.278333	0.571	2.15367	0.469333	0.249	0.581	1.80533	0.340333	0.232667	0.47	1.67033	3.14433	2.463	1.48067	35.5187	1.94933	2.71367	7.23967	81.5497	73.8893	78.6833	79.7407
Avh1c02p00g01067	Avh2c02p00g00936	Avh3c02p00g00955	Avh4c02p00g01079	Avh5c02p00g00905	Avh6c02p00g00884	inconsistent	90.6743	63.779	65.9863	66.4807	63.2897	50.0693	52.1903	51.7867	79.7657	71.3543	76.0397	78.1887	0.563333	19.5707	35.6477	18.2333	10.5837	0.425667	0.642333	1.00067	12.0893	13.2823	12.062	13.2143
Avh1c02p00g01068	Avh2c02p00g00937	Avh3c02p00g00956	Avh4c02p00g01080	Avh5c02p00g00906	Avh6c02p00g00885	inconsistent	15.3453	19.3777	16.0047	16.1813	17.6323	20.8643	18.5513	19.3163	11.84	12.773	11.4947	12.75	4.647	3.638	3.05467	3.23967	195.852	204.036	217.061	212.097	1.78333	3.411	2.571	1.54367
Avh1c02p00g01071	Avh2c02p00g00940	Avh3c02p00g00958	Avh4c02p00g01082	Avh5c02p00g00908	Avh6c02p00g00886	inconsistent	0.945667	2.499	2.56767	1.12267	0.819333	2.54	2.55067	1.09433	1.68167	3.212	2.45567	1.451	32.4847	1.73733	2.45867	6.67067	36.1073	23.697	25.8783	31.1243	0.585667	21.52	37.9893	19.5233
Avh1c02p00g01073	Avh2c02p00g00941	Avh3c02p01g00959	Avh4c02p00g01083	Avh5c02p00g00910	Avh6c02p00g00888	inconsistent	0.642	27.139	47.0373	24.9967	0.616333	26.049	46.108	23.9033	0.552333	19.8423	35.662	18.3093	10.2247	0.466667	0.609333	1.06133	31.8933	63.8937	60.4533	53.219	5.00067	3.84533	3.156	3.35667
Avh1c02p00g01076	Avh2c02p00g00942	Avh3c02p01g00961	Avh4c02p01g01085	Avh5c02p01g00911	Avh6c02p00g00890	inconsistent	4.52867	3.58667	3.319	3.355	4.673	3.66433	3.371	3.41333	4.59667	3.53967	2.811	2.90167	187.849	196.237	209.199	203.61	165.78	316.846	282.951	200.695	35.068	1.87333	2.57967	7.12833
Avh1c02p01g01080	Avh2c02p00g00946	Avh3c02p01g00963	Avh4c02p01g01087	Avh5c02p01g00913	Avh6c02p01g00892	inconsistent	27.9527	2.067	2.257	5.50967	27.8983	2.08033	2.236	5.48667	34.4363	1.86833	2.561	7.078	33.362	22.036	24.3357	29.2587	41.421	471.597	301.308	199.345	10.634	0.432333	0.625333	1.01033
Avh1c02p01g01108	Avh2c02p01g00972	Avh3c02p01g00966	Avh4c02p01g01112	Avh5c02p01g00938	Avh6c02p01g00893	inconsistent	51.0617	66.711	54.4817	67.6293	51.0173	67.4537	54.9383	68.6377	58.6223	58.4483	49.4007	53.166	30.7313	64.3127	61.4903	53.8417	0.877333	0.875667	0.770333	0.780667	202.14	211.582	223.59	218.916
Avh1c02p01g01107	Avh2c02p01g00971	Avh3c02p01g00967	Avh4c02p01g01111	Avh5c02p01g00937	Avh6c02p01g00894	inconsistent	3.74633	2.355	2.355	2.83	3.49367	2.01133	1.93033	2.63833	2.973	1.83367	1.89533	2.21	153.547	295.041	266.266	188.362	16.7717	49.1203	33.3343	31.785	35.4973	23.6477	25.8083	31.1147
Avh1c02p01g01106	Avh2c02p01g00970	Avh3c02p01g00968	Avh4c02p01g01110	Avh5c02p01g00936	Avh6c02p01g00895	inconsistent	10.7747	101.108	68.0863	56.5257	9.94467	101.924	68.8927	56.5677	10.7167	143.104	94.342	74.11	39.1673	446.008	287.528	189.986	10.6977	30.6373	13.3493	12.582	31.4673	62.915	58.5073	51.65
Avh1c02p01g01105	Avh2c02p01g00969	Avh3c02p01g00969	Avh4c02p01g01109	Avh5c02p01g00935	Avh6c02p01g00896	inconsistent	12.7467	10.6687	11.8373	11.6003	12.2637	7.29667	7.53967	7.873	15.954	9.94167	10.198	10.343	0.808333	0.826333	0.735667	0.733667	17.1653	9.83967	13.0497	14.8587	165.216	319.608	283.209	201.277
Avh1c02p01g01101	Avh2c02p01g00966	Avh3c02p01g00972	Avh4c02p01g01107	Avh5c02p01g00932	Avh6c02p01g00897	inconsistent	28.042	34.098	34.7127	36.4117	22.635	31.169	31.0267	32.089	24.1153	38.0617	35.6577	35.987	15.9387	46.2483	31.8903	30.2797	18.646	32.089	33.42	28.728	41.5697	480.725	304.128	202.201
Avh1c02p01g01099	Avh2c02p01g00964	Avh3c02p01g00974	Avh4c02p01g01106	Avh5c02p01g00930	Avh6c02p01g00898	inconsistent	34.852	63.4163	51.4923	49.784	35.2613	64.5763	52.3273	50.8157	37.2337	69.092	56.3793	54.4703	9.786	28.1943	12.364	11.8003	3.566	9.61067	11.9747	5.97967	0.877	0.903333	0.761	0.777667
Avh1c02p01g01097	Avh2c02p01g00962	Avh3c02p01g00976	Avh4c02p01g01103	Avh5c02p01g00928	Avh6c02p01g00899	inconsistent	3.29767	9.41333	14.2683	6.277	3.49233	8.62067	12.821	5.83133	3.04733	7.991	9.995	5.03867	16.0443	9.15033	12.3283	13.9043	39.6433	73.4407	59.7903	57.5633	17.027	50.3363	34.1103	32.2223
Avh1c02p01g01096	Avh2c02p01g00961	Avh3c02p01g00977	Avh4c02p01g01102	Avh5c02p01g00927	Avh6c02p01g00900	inconsistent	17.0043	31.2677	32.4233	26.659	17.1153	31.5967	33.004	26.9457	17.852	30.8497	31.737	27.3007	17.5303	29.8863	31.535	26.823	26.0137	40.1643	38.2253	38.37	10.471	30.3843	13.117	12.558
Avh1c02p01g01095	Avh2c02p01g00960	Avh3c02p01g00978	Avh4c02p01g01100	Avh5c02p01g00926	Avh6c02p01g00902	inconsistent	17.6867	9.93967	13.674	15.6487	16.5663	9.67533	13.244	14.826	16.3683	9.365	12.5203	14.05	3.272	8.52467	10.963	5.318	17.0783	10.9547	11.1833	11.456	17.334	9.939	13.0947	15.0247
Avh1c02p01g01092	Avh2c02p01g00958	Avh3c02p01g00981	Avh4c02p01g01098	Avh5c02p01g00924	Avh6c02p01g00903	inconsistent	8.20733	25.106	10.6473	9.91833	8.15633	25.0443	10.538	9.68767	9.862	28.617	12.382	11.635	37.0387	68.9793	56.817	54.3723	11.6793	152.737	101.064	79.1823	18.947	32.999	33.7273	29.086
Avh1c02p01g01090	Avh2c02p01g00956	Avh3c02p01g00983	Avh4c02p01g01096	Avh5c02p01g00922	Avh6c02p01g00904	inconsistent	19.8677	59.1473	40.6823	39.8433	17.339	52.086	36.5303	34.6853	15.9183	46.4663	31.6153	30.3117	24.5513	38.045	36.3267	36.1483	3.51367	2.15133	2.17833	2.57767	3.202	8.63267	10.6903	5.37967
Avh1c02p01g01089	Avh2c02p01g00955	Avh3c02p01g00984	Avh4c02p01g01095	Avh5c02p01g00921	Avh6c02p01g00906	inconsistent	0.617667	0.528	0.449667	0.600333	0.783333	0.852333	0.788	0.707	0.818333	0.84	0.726333	0.719667	15.6157	9.795	9.98367	10.3677	61.8847	61.7957	52.1603	55.5283	38.6297	72.6017	59.1367	56.4777
Avh1c02p01g01087	Avh2c02p01g00954	Avh3c02p01g00985	Avh4c02p01g01094	Avh5c02p01g00920	Avh6c02p01g00908	inconsistent	40.4667	429.352	282.194	187.546	40.8617	437.895	287.695	191.422	39.4297	449.106	285.725	191.11	11.1777	143.243	96.178	75.4323	3.67367	1.42567	1.58367	1.507	25.95	41.1253	38.3	38.5033
Avh1c02p01g01086	Avh2c02p01g00953	Avh3c02p01g00986	Avh4c02p01g01093	Avh5c02p01g00919	Avh6c02p01g00910	inconsistent	213.838	315.466	290.13	215.312	153.308	280.84	255.753	181.058	157.073	299.876	267.665	190.655	3.28133	1.997	2.06533	2.43933	8.86267	13.395	13.806	12.9413	17.006	10.7037	10.778	11.0983
Avh1c02p01g01085	Avh2c02p01g00952	Avh3c02p01g00987	Avh4c02p01g01092	Avh5c02p01g00918	Avh6c02p01g00911	inconsistent	42.549	96.6683	92.5267	81.5103	34.457	86.615	83.489	72.0517	29.7853	60.714	57.592	50.717	58.783	59.484	50.7137	53.975	49.889	69.1097	58.9443	52.284	11.8407	155.268	102.028	79.987
Avh1c02p01g01084	Avh2c02p01g00951	Avh3c02p01g00988	Avh4c02p01g01091	Avh5c02p01g00917	Avh6c02p01g00912	inconsistent	47.3123	34.7623	36.8773	40.7813	44.5657	28.971	31.0927	36.988	33.475	22.3747	24.262	29.296	3.506	1.154	1.397	1.26933	0	0	0	0	3.50333	2.18533	2.19667	2.60533
Avh1c02p01g01083	Avh2c02p01g00950	Avh3c02p01g00989	Avh4c02p01g01090	Avh5c02p01g00916	Avh6c02p01g00913	inconsistent	161.703	157.339	164.777	166.014	172.532	171.369	182.424	177.826	186.419	194.545	207.486	202.634	8.428	12.7157	13.2263	12.4943	0.623	0.123	0.244667	0.357667	65.6043	65.6277	55.153	58.6713
Avh1c02p01g01082	Avh2c02p01g00949	Avh3c02p01g00990	Avh4c02p01g01089	Avh5c02p01g00915	Avh6c02p01g00916	inconsistent	8.27033	0.459	0.513333	0.853667	8.40267	0.345	0.462	0.912333	10.227	0.447333	0.585333	1.046	47.361	65.088	56.084	49.936	370.432	428.859	357.806	268.793	3.56733	1.03167	1.075	1.244
Avh1c02p01g01118	Avh2c02p01g00983	Avh3c02p01g00991	Avh4c02p01g01125	Avh5c02p01g00952	Avh6c02p01g00947	inconsistent	0	0	0	0	0	0	0	0	0	0	0	0	0	0	0	0	19.5007	15.707	17.0393	18.3763	8.92967	13.8217	14.0203	13.3083
Avh1c02p01g01117	Avh2c02p01g00982	Avh3c02p01g00992	Avh4c02p01g01124	Avh5c02p01g00951	Avh6c02p01g00949	inconsistent	88.8063	155.997	136.026	119.588	38.5353	49.6993	46.5437	40.8513	47.1097	64.9493	55.3807	49.901	0.531	0.115667	0.232	0.310333	110.193	114.225	114.651	94.5047	50.5803	70.5583	59.7053	53.2217
Avh1c02p01g01115	Avh2c02p01g00980	Avh3c02p01g00994	Avh4c02p01g01122	Avh5c02p01g00950	Avh6c02p01g00950	inconsistent	9.51067	14.1847	14.8017	14.0913	8.234	12.6467	13.119	12.3183	8.43633	12.7583	12.9827	12.5083	338.906	388.838	325.606	244.908	17.9067	10.5033	11.9617	22.955	0	0	0	0
Avh1c02p01g01112	Avh2c02p01g00977	Avh3c02p01g00997	Avh4c02p01g01115	Avh5c02p01g00941	Avh6c02p01g00951	inconsistent	0.983667	1.82067	2.49433	1.902	1.007	1.89733	2.64233	2.024	3.36567	1.15567	1.226	1.268	17.4077	13.6247	15.1993	16.4733	47.4807	63.7643	58.911	42.6723	0.649	0.125	0.229667	0.376
Avh1c02p01g01120	Avh2c02p01g00985	Avh3c02p01g00999	Avh4c02p01g01126	Avh5c02p01g00955	Avh6c02p01g00952	inconsistent	0.757333	0.135667	0.192667	0.467	0.765333	0.138	0.195333	0.475333	0.533333	0.099	0.231333	0.271667	101.161	103.023	105.857	86.791	1.46733	1.228	1.001	0.690333	351.911	402.649	332.787	249.545
Avh1c02p01g01121	Avh2c02p01g00986	Avh3c02p01g01000	Avh4c02p01g01127	Avh5c02p01g00956	Avh6c02p01g00953	inconsistent	646.368	843.59	729.844	577.043	475.879	555.03	474.389	375.451	363.384	430.716	361.054	274.11	16.803	9.15767	11.101	21.0057	94.022	71.425	62.102	64.8063	19.6147	15.9307	17.223	18.7137
Avh1c02p01g01122	Avh2c02p01g00987	Avh3c02p01g01001	Avh4c02p01g01128	Avh5c02p01g00957	Avh6c02p01g00954	inconsistent	15.811	12.8223	13.773	14.959	15.6143	12.8717	13.8577	14.9847	17.69	13.7683	15.2843	16.7107	44.6083	59.5927	55.6197	40.144	1.633	0.740667	0.447	0.59	110.778	116.055	115.555	95.3713
Avh1c02p01g01123	Avh2c02p01g00988	Avh3c02p01g01002	Avh4c02p01g01129	Avh5c02p01g00958	Avh6c02p01g00957	inconsistent	101.915	106.301	105.978	86.8497	104.294	108.943	109.177	89.174	101.824	103.674	105.215	87.0237	1.44867	1.22467	1.137	0.827333	2.58467	12.6997	13.5767	15.4647	18.471	10.8007	12.0947	23.588
Avh1c02p01g01126	Avh2c02p01g00991	Avh3c02p01g01005	Avh4c02p01g01132	Avh5c02p01g00960	Avh6c02p01g00958	inconsistent	19.1633	10.5223	12.2363	24.0797	19.05	10.566	12.2227	24.1	17.1153	9.845	11.2783	21.9527	88.8943	67.0277	59.1673	61.431	149.817	309.272	436.126	359.214	47.3367	64.498	58.9913	42.8547
Avh1c02p01g01127	Avh2c02p01g00992	Avh3c02p01g01006	Avh4c02p01g01133	Avh5c02p01g00961	Avh6c02p01g00959	inconsistent	41.0073	52.7497	49.6847	36.569	44.42	57.612	54.0233	40.0143	44.593	60.2913	55.4477	40.3273	1.71567	0.717667	0.53	0.543	1.11533	0.863667	0.825	1.59367	1.437	1.16433	0.943667	0.626333
Avh1c02p01g01129	Avh2c02p01g00994	Avh3c02p01g01007	Avh4c02p01g01134	Avh5c02p01g00962	Avh6c02p01g00960	inconsistent	1.735	2.47433	2.549	2.29933	1.536	2.09733	2.233	1.93733	1.45833	1.21067	1.16233	0.899333	10.2687	22.218	19.558	27.2637	2.228	1.17933	0.639667	1.73233	94.485	72.4343	62.696	65.4433
Avh1c02p01g01130	Avh2c02p01g00995	Avh3c02p01g01008	Avh4c02p01g01135	Avh5c02p01g00963	Avh6c02p01g00961	inconsistent	76.945	49.2803	43.4	44.731	82.7597	54.2413	47.7	49.3917	89.0637	67.403	58.6847	61.5407	140.422	288.639	412.801	338.441	0.0216667	0	0	0	1.80333	0.712333	0.544333	0.579667
Avh1c02p01g01131	Avh2c02p01g00996	Avh3c02p01g01009	Avh4c02p01g01136	Avh5c02p01g00964	Avh6c02p01g00962	inconsistent	1.86667	0.684333	0.477333	0.436667	1.75033	0.637333	0.466667	0.410333	1.75267	0.700333	0.458333	0.56	1.47233	1.14467	1.12533	2.20967	6.663	1.854	1.34767	1.13767	5.54633	23.6223	24.2163	28.331
Avh1c02p01g01132	Avh2c02p01g00997	Avh3c02p01g01010	Avh4c02p01g01137	Avh5c02p01g00965	Avh6c02p01g00964	inconsistent	6.34833	28.5143	34.7733	33.412	6.50633	29.227	35.8753	34.248	9.91867	22.3617	19.3483	26.8593	2.23033	1.12733	0.635333	1.65933	117.115	143.866	131.28	122.887	149.915	313.618	439.161	361.297
Avh1c02p01g01134	Avh2c02p01g00999	Avh3c02p01g01011	Avh4c02p01g01138	Avh5c02p01g00967	Avh6c02p01g00967	inconsistent	80.8533	115.469	142.575	135.049	81.8583	117.743	145.437	137.625	136.037	284.255	406.125	331.962	0.0206667	0	0	0	99.781	49.3677	48.036	47.9363	1.61067	1.415	1.304	2.624
Avh1c02p01g01136	Avh2c02p01g01002	Avh3c02p01g01014	Avh4c02p01g01140	Avh5c02p01g00969	Avh6c02p01g00968	inconsistent	2.87833	2.98033	2.71967	5.68633	0	0	0	0	1.60933	1.338	1.23567	2.42033	6.12267	1.703	1.25267	1.00033	19.298	19.5293	18.6283	17.7337	2.38467	1.227	0.676667	1.77067
Avh1c02p01g01137	Avh2c02p01g01003	Avh3c02p01g01015	Avh4c02p01g01141	Avh5c02p01g00970	Avh6c02p01g00969	inconsistent	1.284	0.748	0.403667	1.01533	1.62867	0.923333	0.561667	1.13467	2.269	1.138	0.634	1.68667	101.267	123.962	114.18	107.014	16.82	12.553	14.4083	14.0257	0.022	0	0	0
Avh1c02p01g01138	Avh2c02p01g01004	Avh3c02p01g01016	Avh4c02p01g01142	Avh5c02p01g00971	Avh6c02p01g00970	inconsistent	0	0	0	0.0246667	0	0	0	0.0253333	0.021	0	0	0	96.1663	47.1283	46.5627	46.316	11.162	14.2097	21.4757	18.117	6.46433	1.985	1.38967	1.15067
Avh1c02p01g01139	Avh2c02p01g01005	Avh3c02p01g01017	Avh4c02p01g01143	Avh5c02p01g00972	Avh6c02p01g00972	inconsistent	4.15367	1.70467	1.037	0.774667	3.05267	1.42833	0.974333	0.629	6.05567	1.75	1.27367	1.08267	18.9373	19.3183	18.642	17.6273	13.291	9.89867	12.457	12.422	107.458	133.435	120.682	113.639
Avh1c02p01g01141	Avh2c02p01g01006	Avh3c02p01g01019	Avh4c02p01g01145	Avh5c02p01g00974	Avh6c02p01g00973	inconsistent	97.3217	122.37	113.889	107.466	109.522	139.078	128.391	121.026	101.74	124.536	113.322	107.061	15.4563	11.489	13.4187	12.8763	24.495	19.829	20.44	16.915	98.41	48.9407	47.695	47.6273
Avh1c02p01g01142	Avh2c02p01g01007	Avh3c02p01g01020	Avh4c02p01g01146	Avh5c02p01g00975	Avh6c02p01g00974	inconsistent	94.329	44.3477	44.5077	45.3153	87.1513	40.6003	40.6007	41.7247	96.5377	47.3927	46.049	46.4327	10.4267	13.1613	20.2333	16.985	5.11133	4.97367	4.43667	4.833	18.03	18.2883	17.8897	16.6117
Avh1c02p01g01143	Avh2c02p01g01008	Avh3c02p01g01021	Avh4c02p01g01147	Avh5c02p01g00976	Avh6c02p01g00975	inconsistent	21.3237	23.738	22.3357	21.4473	21.667	24.321	22.7167	21.9297	19.0387	19.4337	18.5303	17.664	11.617	8.683	10.9613	10.9213	20.4203	27.721	25.827	21.0147	16.7877	12.7263	14.47	14.0773
Avh1c02p01g01144	Avh2c02p01g01009	Avh3c02p01g01022	Avh4c02p01g01148	Avh5c02p01g00977	Avh6c02p01g00977	inconsistent	14.2767	9.90067	11.691	11.4253	14.069	9.75367	11.5633	11.3913	15.7497	11.791	13.531	13.1837	22.506	18.1417	19.3937	14.802	241.254	364.636	290.798	184.889	11.2017	14.45	21.6867	18.1637
Avh1c02p01g01146	Avh2c02p01g01011	Avh3c02p01g01024	Avh4c02p01g01149	Avh5c02p01g00979	Avh6c02p01g00978	inconsistent	12.1717	12.7447	20.481	17.1003	10.4737	12.017	19.437	15.9537	10.8903	13.8503	20.3817	17.5943	4.97433	5.08567	4.43	4.78967	1.23833	49.5573	30.4633	15.9653	13.5523	10.3303	12.592	12.943
Avh1c02p01g01147	Avh2c02p01g01012	Avh3c02p01g01025	Avh4c02p01g01150	Avh5c02p01g00980	Avh6c02p01g00979	inconsistent	13.0133	9.98067	13.2377	12.5523	13.7297	10.4447	13.6963	13.1007	12.313	9.19033	11.43	11.4773	20.469	27.987	26.1093	21.5267	34.743	23.0493	27.0233	29.9117	20.8427	16.2697	17.4697	14.634
Avh1c02p01g01148	Avh2c02p01g01013	Avh3c02p01g01026	Avh4c02p01g01151	Avh5c02p01g00981	Avh6c02p01g00981	inconsistent	19.7023	14.5643	16.608	13.4927	23.2323	16.2347	19.4963	15.6033	23.0693	18.7113	19.3107	15.991	222.603	340.67	275.117	173.886	17.598	10.1523	14.5127	16.232	5.139	5.10333	4.46967	4.93267
Avh1c02p01g01150	Avh2c02p01g01015	Avh3c02p01g01028	Avh4c02p01g01153	Avh5c02p01g00983	Avh6c02p01g00982	inconsistent	4.83067	4.979	4.334	4.628	4.854	5.064	4.38367	4.70933	4.97533	5.088	4.36267	4.74667	1.08933	45.7557	28.6793	15.0057	0.956	0.517333	1.07967	0.532	21.036	29.0147	26.7873	21.8617
Avh1c02p01g01151	Avh2c02p01g01016	Avh3c02p01g01029	Avh4c02p01g01154	Avh5c02p01g00984	Avh6c02p01g00985	inconsistent	18.8817	26.9427	24.7163	20.1423	19.0133	27.2963	25.078	20.5283	19.3903	26.5753	24.3813	20.28	32.4767	21.4753	25.523	28.2477	8.32333	10.8467	8.09767	6.79067	242.308	370.538	293.325	186.684
Avh1c02p01g01154	Avh2c02p01g01017	Avh3c02p01g01031	Avh4c02p01g01157	Avh5c02p01g00987	Avh6c02p01g00987	inconsistent	204.587	300.177	241.783	152.672	206.442	304.843	245.607	155.225	228.792	344.866	274.975	175.426	16.6633	9.48	13.7847	15.4337	65.4213	97.3517	82.0897	80.166	1.00167	48.4797	29.534	15.514
Avh1c02p01g01156	Avh2c02p01g01019	Avh3c02p01g01033	Avh4c02p01g01159	Avh5c02p01g00989	Avh6c02p01g00989	inconsistent	1.27633	32.1783	19.1393	10.91	1.291	30.6587	17.983	10.1873	0.929333	45.1293	27.511	14.5893	0.832	0.461667	0.973667	0.500333	34.2517	33.342	30.082	31.3343	34.8757	23.3783	27.2477	30.2183
Avh1c02p01g01158	Avh2c02p01g01021	Avh3c02p01g01036	Avh4c02p01g01161	Avh5c02p01g00991	Avh6c02p01g00991	inconsistent	28.647	18.5307	21.3913	23.7053	29.4847	19.2767	22.509	24.6713	27.314	18.604	20.0703	22.5703	7.88633	10.362	7.788	6.50833	68.3387	60.2073	91.0507	74.722	17.5383	10.219	14.621	16.3943
Avh1c02p01g01159	Avh2c02p01g01022	Avh3c02p01g01037	Avh4c02p01g01162	Avh5c02p01g00992	Avh6c02p02g01005	inconsistent	16.097	8.69533	12.1667	13.5357	16.242	8.82867	12.363	13.8003	16.923	9.88267	14.0013	15.6377	61.514	91.51	78.0963	75.9117	1.26133	2.72333	2.391	1.484	0.964667	0.458667	0.9	0.494333
Avh1c02p01g01165	Avh2c02p01g01028	Avh3c02p02g01051	Avh4c02p02g01176	Avh5c02p02g01007	Avh6c02p02g01006	inconsistent	2.29567	0.308333	0.668	0.441333	2.40167	0.364333	0.601	0.540333	0.856333	0.465333	0.970667	0.56	31.8103	30.793	28.0677	29.1413	2.869	0.339667	0.450667	0.581667	8.36	11.2643	8.273	6.96833
Avh1c02p01g01166	Avh2c02p01g01029	Avh3c02p02g01052	Avh4c02p02g01177	Avh5c02p02g01008	Avh6c02p02g01007	inconsistent	11.927	19.462	17.229	12.7353	12.2157	20.4567	18.0057	13.3103	7.00167	9.595	6.81933	5.693	64.0783	56.3747	86.132	70.4323	82.8143	112.58	122.71	132.724	68.107	103.115	86.233	84.3697
Avh1c02p01g01167	Avh2c02p01g01030	Avh3c02p02g01053	Avh4c02p02g01178	Avh5c02p02g01009	Avh6c02p02g01008	inconsistent	52.9853	80.623	69.5453	67.386	53.2807	81.6793	70.3977	68.4193	59.03	87.5447	74.2877	72.8677	1.20633	2.42367	2.26533	1.38133	0	0.107667	0	0	33.9967	33.5723	30.0613	31.197
Avh1c02p01g01168	Avh2c02p01g01031	Avh3c02p02g01054	Avh4c02p02g01179	Avh5c02p02g01010	Avh6c02p02g01009	inconsistent	36.8313	37.8203	35.4617	34.8457	38.4283	39.6407	37.487	36.7253	31.9283	31.2013	27.9537	29.2603	2.7	0.317667	0.427667	0.550667	1.838	0.266667	0.154	0.167	68.5193	61.0187	91.4937	75.1963
Avh1c02p01g01169	Avh2c02p01g01032	Avh3c02p02g01055	Avh4c02p02g01180	Avh5c02p02g01011	Avh6c02p02g01011	inconsistent	69.2873	62.291	95.7587	77.537	67.1283	59.4047	90.685	73.8813	64.8343	56.777	85.8727	70.578	78.447	105.626	116.75	125.889	23.7407	24.112	28.606	27.5313	1.30633	2.74067	2.412	1.47367
Avh1c02p01g01171	Avh2c02p01g01035	Avh3c02p02g01058	Avh4c02p02g01182	Avh5c02p02g01013	Avh6c02p02g01012	inconsistent	0.286333	0.277333	0.208333	0.078	0.353667	0.422333	0.352333	0.201667	1.21667	2.47	2.25967	1.385	0	0.101333	0	0	51.6317	604.852	439.404	260.509	2.906	0.345	0.454333	0.588667
Avh1c02p01g01172	Avh2c02p01g01036	Avh3c02p02g01060	Avh4c02p02g01184	Avh5c02p02g01014	Avh6c02p02g01013	inconsistent	2.614	0.415667	0.425	0.816667	2.58467	0.517	0.513	0.831667	2.74167	0.320667	0.426	0.554	1.79267	0.250667	0.0906667	0.158	47.316	319.404	230.176	184.556	81.841	113.985	123.544	134.668
Avh1c02p01g01173	Avh2c02p01g01037	Avh3c02p02g01061	Avh4c02p02g01185	Avh5c02p02g01015	Avh6c02p02g01015	inconsistent	75.8123	95.929	106.225	116.279	78.5137	100.352	110.716	120.699	75.521	105.162	114.944	123.924	23.0833	23.5143	28.0923	26.857	10.4913	0.708667	1.08567	1.75467	0	0.109667	0	0.0423333
Avh1c02p01g01175	Avh2c02p01g01039	Avh3c02p02g01063	Avh4c02p02g01187	Avh5c02p02g01016	Avh6c02p02g01016	inconsistent	0	0.151	0	0.041	0	0.202	0.0473333	0.0836667	0	0.102	0	0	48.8973	568.845	417.604	247.071	15.396	29.2637	30.5227	31.7177	1.951	0.270667	0.0963333	0.169
Avh1c02p01g01176	Avh2c02p01g01040	Avh3c02p02g01064	Avh4c02p02g01188	Avh5c02p02g01017	Avh6c02p02g01018	inconsistent	2.06867	0.266667	0.0966667	0.252333	2.16133	0.270667	0.098	0.256667	1.804	0.252667	0.09	0.158667	44.814	303.769	219.182	175.9	11.9153	13.8723	19.532	16.0667	24.1577	24.363	29.091	27.4683
Avh1c02p01g01178	Avh2c02p01g01041	Avh3c02p02g01066	Avh4c02p02g01190	Avh5c02p02g01019	Avh6c02p02g01019	inconsistent	24.7473	26.0787	31.6373	30.195	23.985	25.3213	30.2547	29.0873	21.9373	21.945	26.486	25.091	9.87	0.664	1.02833	1.66133	11.945	3.03867	2.61867	3.63033	52.2197	615.23	444.31	263.953
Avh1c02p01g01179	Avh2c02p01g01042	Avh3c02p02g01067	Avh4c02p02g01191	Avh5c02p02g01020	Avh6c02p02g01020	inconsistent	50.1963	568.848	415.01	248.246	51.0153	583.447	425.176	254.742	48.7447	571.617	413.615	246.608	14.554	27.5093	29.058	30.1313	17.505	11.132	14.6073	14.617	47.7093	328.33	233.327	188.412
Avh1c02p01g01180	Avh2c02p01g01043	Avh3c02p02g01068	Avh4c02p02g01192	Avh5c02p02g01021	Avh6c02p02g01021	inconsistent	38.361	303.202	226.498	185.153	39.7757	311.253	228.223	187.5	41.78	290.069	205.348	166.276	10.9373	13.0167	18.2247	15.074	67.06	73.5597	74.515	72.9163	10.5373	0.72	1.09533	1.77367
Avh1c02p01g01181	Avh2c02p01g01044	Avh3c02p02g01069	Avh4c02p02g01193	Avh5c02p02g01022	Avh6c02p02g01025	inconsistent	0.518667	0.229	0.342	0.451667	0.619	0.215	0.415333	0.517333	9.949	0.669	1.02633	1.667	17.1627	3.77933	3.57133	5.468	4.76033	261.42	327.379	145.852	15.8183	30.4157	31.3453	32.647
Avh1c02p02g01183	Avh2c02p01g01048	Avh3c02p02g01074	Avh4c02p02g01196	Avh5c02p02g01026	Avh6c02p02g01026	inconsistent	15.279	27.7683	29.9193	30.8533	15.386	28.1913	30.2793	31.342	14.7973	28.1727	29.1413	30.4317	16.6537	10.5263	13.9623	14.0387	58.9483	272.161	179.351	104.376	12.2797	14.3737	20.0837	16.5913
Avh1c02p02g01184	Avh2c02p01g01049	Avh3c02p02g01075	Avh4c02p02g01197	Avh5c02p02g01027	Avh6c02p02g01028	inconsistent	11.2223	11.0123	16.6817	13.8113	11.0657	10.982	16.4973	13.627	11.2347	13.1777	18.4443	15.2057	60.1193	66.8007	69.1167	67.071	24.2833	56.6707	49.8857	42.7853	12.093	3.07867	2.51467	3.60033
Avh1c02p02g01186	Avh2c02p02g01051	Avh3c02p02g01077	Avh4c02p02g01200	Avh5c02p02g01030	Avh6c02p02g01032	inconsistent	11.541	2.871	2.43033	3.48533	11.5867	2.852	2.44633	3.50067	11.5247	3.01567	2.55433	3.56033	4.33	244.109	310.277	137.659	24.1633	58.8367	54.5947	52.901	18.6057	11.4243	15.0123	14.8317
Avh1c02p02g01189	Avh2c02p02g01054	Avh3c02p02g01079	Avh4c02p02g01204	Avh5c02p02g01031	Avh6c02p02g01034	inconsistent	14.7793	9.583	12.2543	12.9367	14.821	9.80367	12.2887	13.051	16.8333	10.601	13.8737	14.0247	56.629	258.562	172.995	100.68	28.199	42.3667	28.9233	31.0673	66.099	73.22	74.5023	72.8517
Avh1c02p02g01191	Avh2c02p02g01056	Avh3c02p02g01081	Avh4c02p02g01206	Avh5c02p02g01034	Avh6c02p02g01035	inconsistent	70.332	53.1437	54.0977	60.3773	71.1793	54.999	55.9423	62.0417	62.9943	69.3673	70.0797	69.2397	22.8017	52.987	47.2313	40.4003	0.11	0.722333	0.820667	0.743667	4.627	264.439	329.636	146.823
Avh1c02p02g01192	Avh2c02p02g01057	Avh3c02p02g01082	Avh4c02p02g01207	Avh5c02p02g01035	Avh6c02p02g01038	inconsistent	4.955	256.405	324.639	144.878	4.81533	251.746	317.133	140.677	4.314	244.77	306.99	137.226	23.2137	57.419	53.36	51.2513	14.9567	9.04767	9.90233	9.17867	61.6287	281.746	184.529	107.266
Avh1c02p02g01195	Avh2c02p02g01058	Avh3c02p02g01085	Avh4c02p02g01211	Avh5c02p02g01038	Avh6c02p02g01040	inconsistent	59.4133	235.66	153.565	87.3007	59.2363	238.952	155.55	88.2543	55.5797	256.259	169.983	99.8313	22.8667	35.082	23.8343	25.4193	3.76633	4.21733	3.66133	3.61133	24.2977	57.3727	50.1947	43.1087
Avh1c02p02g01197	Avh2c02p02g01060	Avh3c02p02g01086	Avh4c02p02g01213	Avh5c02p02g01040	Avh6c02p02g01041	inconsistent	23.4737	54.733	48.6357	41.4987	24.589	56.9053	50.5727	43.3697	23.2983	54.2387	47.8043	41.1093	0.103333	0.678333	0.778333	0.704	8.10667	76.9433	74.266	53.1257	25.082	62.463	57.6863	55.5447
Avh1c02p02g01202	Avh2c02p02g01064	Avh3c02p02g01088	Avh4c02p02g01215	Avh5c02p02g01042	Avh6c02p02g01045	inconsistent	20.2873	50.245	46.8793	43.769	20.9687	53.1007	47.9803	46.2257	23.418	57.903	53.04	51.4037	14.0183	8.599	9.554	8.68833	0.089	1.04	0.980667	0.617667	28.0877	42.2213	28.8387	30.854
Avh1c02p02g01208	Avh2c02p02g01065	Avh3c02p02g01092	Avh4c02p02g01219	Avh5c02p02g01046	Avh6c02p02g01046	inconsistent	22.4057	36.0507	24.182	25.971	24.3667	38.7143	26.116	27.1107	26.778	39.7763	27.3373	29.2713	3.40233	3.776	3.378	3.31033	1.37967	0.721667	0.725	0.986667	0.110333	0.734	0.827667	0.738
Avh1c02p02g01209	Avh2c02p02g01067	Avh3c02p02g01093	Avh4c02p02g01220	Avh5c02p02g01047	Avh6c02p02g01047	inconsistent	0.0496667	0.493	0.435667	0.454667	0.0403333	0.352667	0.451	0.349	0.103667	0.683333	0.776	0.705667	8.36167	78.7547	75.0313	53.962	58.9803	89.0297	61.156	51.272	14.6047	9.03633	9.871	8.96667
Avh1c02p02g01210	Avh2c02p02g01068	Avh3c02p02g01094	Avh4c02p02g01221	Avh5c02p02g01048	Avh6c02p02g01048	inconsistent	13.2557	8.033	9.04467	7.713	13.341	8.25333	9.22867	7.829	14.1143	8.64867	9.48233	8.73767	0.084	0.974333	0.893	0.621	22.7427	61.8123	28.1553	13.1207	3.55867	4.166	3.675	3.602
Avh1c02p02g01211	Avh2c02p02g01069	Avh3c02p02g01095	Avh4c02p02g01222	Avh5c02p02g01049	Avh6c02p02g01050	inconsistent	4.437	2.883	2.69533	3.02167	4.448	2.94833	2.72	3.074	3.49667	3.98567	3.49033	3.37233	1.41067	0.678667	0.692667	0.908	24.8557	28.2777	29.8767	27.4747	9.14833	88.5713	82.9187	59.2737
Avh1c02p02g01213	Avh2c02p02g01071	Avh3c02p02g01097	Avh4c02p02g01224	Avh5c02p02g01051	Avh6c02p02g01051	inconsistent	5.66467	62.3723	58.225	40.2593	4.51733	51.8863	47.464	32.7193	8.51333	79.66	75.0693	54.1677	50.1227	73.4553	51.55	41.54	21.537	74.1087	74.7733	50.393	0.059	0.620333	0.498667	0.327667
Avh1c02p02g01214	Avh2c02p02g01072	Avh3c02p02g01098	Avh4c02p02g01225	Avh5c02p02g01052	Avh6c02p02g01053	inconsistent	0.486667	4.13733	4.44733	1.841	0.492	4.20533	4.47867	1.87033	0.0846667	0.982333	0.888667	0.622	20.883	56.5337	26.2747	12.1047	29.4277	33.527	37.0763	34.9833	1.38667	0.733333	0.731333	0.963667
Avh1c02p02g01216	Avh2c02p02g01074	Avh3c02p02g01100	Avh4c02p02g01227	Avh5c02p02g01054	Avh6c02p02g01054	inconsistent	1.44933	0.667667	0.403	0.644667	1.076	0.360333	0.164667	0.382667	1.30833	0.680333	0.685	0.906333	23.464	26.4843	28.3133	25.974	7.41433	10.9693	9.95333	9.30767	55.019	82.2427	56.4673	46.874
Avh1c02p02g01218	Avh2c02p02g01076	Avh3c02p02g01101	Avh4c02p02g01228	Avh5c02p02g01055	Avh6c02p02g01057	inconsistent	38.2833	59.24	42.6257	37.6213	39.5937	61.6053	43.5217	38.8603	51.1837	75.157	52.165	42.7517	20.615	70.1497	71.7007	48.003	37.8143	12.8617	16.828	17.263	22.6627	61.8927	28.1807	13.0337
Avh1c02p02g01222	Avh2c02p02g01079	Avh3c02p02g01104	Avh4c02p02g01230	Avh5c02p02g01058	Avh6c02p02g01058	inconsistent	19.6687	52.79	24.9153	11.8827	20.3043	54.6937	25.9287	12.243	20.9927	57.049	26.121	12.125	26.346	29.9363	33.1647	30.97	20.776	18.3027	16.796	18.2217	25.036	28.7	30.0777	27.781
Avh1c02p02g01223	Avh2c02p02g01080	Avh3c02p02g01105	Avh4c02p02g01231	Avh5c02p02g01059	Avh6c02p02g01060	inconsistent	23.222	25.148	26.043	23.9697	23.712	26.064	27.0713	24.7657	24.187	27.282	28.7823	26.467	7.15	10.242	9.47233	9.07467	10.2897	29.1843	21.084	17.3607	21.4407	74.513	74.7147	50.4453
Avh1c02p02g01225	Avh2c02p02g01082	Avh3c02p02g01107	Avh4c02p02g01233	Avh5c02p02g01061	Avh6c02p02g01061	inconsistent	23.619	77.8673	78.801	52.3223	23.848	79.151	80.0277	53.205	20.8587	71.3013	71.922	48.452	35.371	12.0657	15.923	16.2563	0.994	1.55533	0.655	0.543667	27.9933	32.3347	35.3053	32.957
Avh1c02p02g01227	Avh2c02p02g01084	Avh3c02p02g01108	Avh4c02p02g01234	Avh5c02p02g01062	Avh6c02p02g01062	inconsistent	30.521	34.087	38.0267	34.668	27.7953	32.084	36.212	32.827	27.4447	31.3203	34.2863	32.4843	19.5953	16.9663	15.9923	17.245	23.8863	13.3723	16.1717	17.3797	7.72767	11.561	10.345	9.79433
Avh1c02p02g01229	Avh2c02p02g01086	Avh3c02p02g01109	Avh4c02p02g01236	Avh5c02p02g01064	Avh6c02p02g01063	inconsistent	6.56567	10.403	8.745	8.494	7.065	11.1657	9.54167	9.27567	7.33667	10.559	9.605	9.15667	9.622	27.1807	19.7987	16.514	31.786	81.5863	43.6437	37.4963	38.69	13.3887	17.422	17.8377
Avh1c02p02g01232	Avh2c02p02g01089	Avh3c02p02g01111	Avh4c02p02g01238	Avh5c02p02g01066	Avh6c02p02g01064	inconsistent	31.2687	10.6613	14.5567	14.921	29.688	10.606	14.5933	14.4447	36.133	12.3237	16.0107	16.622	1.102	1.64633	0.744667	0.583667	46.783	31.1493	32.7073	24.088	21.7723	19.169	17.618	19.0713
Avh1c02p02g01233	Avh2c02p02g01091	Avh3c02p02g01112	Avh4c02p02g01239	Avh5c02p02g01067	Avh6c02p02g01069	inconsistent	16.3643	16.1647	15.551	15.4293	17.5873	17.2203	16.264	16.66	26.3123	21.6477	21.574	22.395	21.104	11.524	14.5977	15.409	30.418	55.2513	51.3823	42.7527	10.2363	29.4083	20.9063	17.6067
Avh1c03p01g02143	Avh2c03p02g02074	Avh3c02p02g01116	Avh4c02p02g01243	Avh5c02p02g01071	Avh6c02p02g01074	inconsistent	2.15367	2.80667	2.89033	2.19033	2.21833	2.98167	2.98767	2.34733	9.52367	27.1093	19.418	16.426	26.1847	66.9213	34.1687	31.6313	2.30833	0.619333	1.079	1.16633	1.182	1.76133	0.762	0.674667
Avh1c02p02g01241	Avh2c02p02g01096	Avh3c02p02g01122	Avh4c02p02g01249	Avh5c02p02g01074	Avh6c02p02g01077	inconsistent	0.863667	1.02833	0.423333	0.421333	0.871333	1.025	0.430333	0.428667	1.115	1.64	0.714333	0.635	43.2083	28.7077	30.5393	22.3363	102.325	131.484	151.721	148.933	22.7423	13.0157	15.6683	16.5497
Avh1c02p02g01243	Avh2c02p02g01098	Avh3c02p02g01124	Avh4c02p02g01252	Avh5c02p02g01077	Avh6c02p02g01079	inconsistent	21.617	10.8207	13.6617	14.8537	21.7933	10.9733	13.8613	15.1033	22.2297	12.163	14.989	16.1157	44.7693	85.5157	78.42	63.562	1.04567	4.07833	9.90967	2.853	31.7953	82.5637	43.6407	37.768
Avh1c02p02g01244	Avh2c02p02g01100	Avh3c02p02g01126	Avh4c02p02g01254	Avh5c02p02g01079	Avh6c02p02g01080	inconsistent	27.4943	60	30.7723	28.724	26.4357	55.0657	28.2827	26.7833	27.2373	67.6653	34.2223	31.9173	5.453	1.266	2.626	3.11233	10.6513	1.571	1.677	1.71433	47.106	31.818	33.281	24.3497
Avh1c02p02g01245	Avh2c02p02g01101	Avh3c02p02g01127	Avh4c02p02g01255	Avh5c02p02g01080	Avh6c02p02g01082	inconsistent	44.3493	30.5123	31.4697	22.634	45.116	31.2053	32.072	23.3373	43.5283	29.1433	30.526	22.4897	56.544	87.3303	101.326	98.3157	41.5223	17.8097	26.776	19.488	30.5677	55.9867	51.72	43.136
Avh1c02p02g01247	Avh2c02p02g01103	Avh3c02p02g01129	Avh4c02p02g01257	Avh5c02p02g01082	Avh6c02p02g01083	inconsistent	29.2567	51.3087	47.7187	40.2207	29.635	52.097	48.5487	40.911	27.02	49.5607	45.6667	38.6313	0.845667	2.52167	7.32267	1.96067	85.774	43.2117	43.0673	52.763	3.30767	0.837	1.588	1.81067
Avh1c02p02g01248	Avh2c02p02g01104	Avh3c02p02g01130	Avh4c02p02g01258	Avh5c02p02g01083	Avh6c02p02g01085	inconsistent	0.360333	0.164333	0.131333	0.142667	0.364	0.133333	0.101667	0.175667	3.119	0.819	1.52867	1.701	9.25133	1.38733	1.42867	1.39833	57.214	34.3003	51.2147	52.4963	93.955	123.854	141.793	138.601
Avh1c02p02g01281	Avh2c02p02g01134	Avh3c02p03g01159	Avh4c02p03g01287	Avh5c02p03g01110	Avh6c02p03g01087	inconsistent	55.168	84.5347	100.551	95.421	57.1913	87.4167	102.79	97.878	57.1273	87.9567	100.814	98.5597	39.908	18.4717	27.5797	19.7443	4.27967	18.8007	28.2067	14.8817	1.06033	4.25833	10.1073	2.866
Avh1c02p03g01282	Avh2c02p02g01135	Avh3c02p03g01160	Avh4c02p03g01288	Avh5c02p03g01111	Avh6c02p03g01089	inconsistent	0.953667	3.246	7.76833	2.25767	0.942333	3.26867	7.73533	2.29567	0.942333	3.041	8.301	2.328	61.0323	26.2277	27.943	36.1207	3.96	4.233	2.83233	2.566	10.068	1.504	1.53533	1.65667
Avh1c02p03g01283	Avh2c02p03g01136	Avh3c02p03g01162	Avh4c02p03g01290	Avh5c02p03g01113	Avh6c02p03g01090	inconsistent	9.03233	1.305	1.29633	1.352	9.08433	1.33967	1.33	1.37467	9.40467	1.388	1.433	1.456	46.0347	27.2637	43.0357	43.205	10.13	13.5497	12.1647	10.3597	41.648	18.131	27.033	19.689
Avh1c02p03g01284	Avh2c02p03g01137	Avh3c02p03g01163	Avh4c02p03g01291	Avh5c02p03g01114	Avh6c02p03g01091	inconsistent	34.955	24.0333	34.981	23.9147	36.291	24.631	35.7017	24.4203	37.8433	15.1373	22.448	16.891	3.15867	17.3213	26.177	13.216	193.52	195.154	184.001	169.572	86.3493	43.9373	43.42	53.457
Avh1c02p03g01285	Avh2c02p03g01138	Avh3c02p03g01164	Avh4c02p03g01292	Avh5c02p03g01115	Avh6c02p03g01092	inconsistent	66.2483	28.1517	29.4347	38.405	63.836	27.3677	28.074	37.5343	68.1733	30.0797	31.747	40.2717	3.82233	4.00933	2.878	2.513	50.3183	66.1197	56.518	50.7453	55.286	32.6547	49.3173	50.808
Avh1c02p03g01286	Avh2c02p03g01139	Avh3c02p03g01165	Avh4c02p03g01293	Avh5c02p03g01116	Avh6c02p03g01093	inconsistent	34.9417	22.581	33.9183	34.3213	36.1473	26.1293	37.436	37.0167	47.774	28.5177	44.679	44.8793	9.326	12.4063	11.5717	9.66733	7.00767	4.854	3.521	4.42467	4.341	19.214	28.647	15.099
Avh1c02p03g01287	Avh2c02p03g01140	Avh3c02p03g01166	Avh4c02p03g01294	Avh5c02p03g01117	Avh6c02p03g01095	inconsistent	2.878	14.7233	23.761	11.5423	3.06333	16.452	25.975	12.8847	3.17233	17.4587	26.0587	13.215	9.76633	7.25633	10.0693	10.085	19.734	53.6463	43.5363	35.2527	3.28833	3.60833	2.756	2.50067
Avh1c02p03g01290	Avh2c02p03g01142	Avh3c02p03g01168	Avh4c02p03g01296	Avh5c02p03g01119	Avh6c02p03g01097	inconsistent	4.392	4.54733	3.847	3.15333	4.60633	4.87767	4.08667	3.472	3.78433	3.94833	2.782	2.56467	182.647	183.699	175.508	161.211	4.15067	4.28633	3.77433	3.58467	9.82567	13.2037	12.0333	9.95333
Avh1c02p03g01334	Avh2c02p03g01188	Avh3c02p03g01211	Avh4c02p03g01345	Avh5c03p02g01666	Avh6c02p07g01264	inconsistent	8.87133	6.284	8.37867	8.899	8.93267	6.22733	8.44867	8.94367	9.38233	7.10733	9.595	9.71633	51.304	67.1333	59.0733	52.772	0.779667	2.66933	3.139	1.52733	195.34	199.737	187.233	172.381
Avh1c02p07g01604	Avh2c02p07g01473	Avh3c02p07g01467	Avh4c22p06g18844	Avh5c22p06g18906	Avh6c02p07g01267	inconsistent	0.0596667	0.039	0.0386667	0.145333	0.053	0.0396667	0.0396667	0.14	0.0443333	0.0283333	0.038	0.164	6.68633	4.51767	3.518	4.196	0	0.216333	0.0633333	0.0913333	49.4153	65.928	56.1017	50.1883
Avh1c02p13g01860	Avh2c02p13g01725	Avh3c02p12g01658	Avh4c02p08g01637	Avh5c02p05g01296	Avh6c02p07g01269	inconsistent	123.245	130.162	111.379	109.479	145.712	157.778	133.477	131.326	185.422	186.54	176.197	162.784	19.1347	51.4533	42.1547	34.033	107.482	59.4803	61.6557	66.2853	7.982	5.525	4.034	5.03633
Avh1c02p13g01863	Avh2c02p13g01728	Avh3c02p12g01660	Avh4c02p08g01639	Avh5c02p05g01298	Avh6c02p07g01270	inconsistent	42.3537	55.7723	47.5287	42.037	43.7347	57.6283	48.8403	43.3833	46.4173	61.0803	52.639	47.154	3.942	4.01133	3.57733	3.435	1.91533	0.462	0.494333	0.814667	19.8487	54.5423	43.977	35.9063
Avh1c02p13g01865	Avh2c02p13g01730	Avh3c02p12g01662	Avh4c02p08g01641	Avh5c02p05g01300	Avh6c02p07g01271	inconsistent	9.076	6.96867	5.042	6.25167	8.96767	7.08533	5.16033	6.374	6.21367	4.153	3.223	4.01333	0.707333	1.964	2.39967	1.22733	17.32	29.618	30.2393	26.1427	4.16933	4.43433	3.741	3.64433
Avh1c02p13g01866	Avh2c02p13g01731	Avh3c02p12g01663	Avh4c02p08g01642	Avh5c02p05g01301	Avh6c02p07g01273	inconsistent	16.526	43.5573	35.3153	27.9747	16.898	44.7947	36.183	28.919	18.746	50.8317	41.1367	33.5307	0	0.201667	0.0596667	0.0863333	8.10067	15.7103	20.5033	20.8847	0.921667	3.76667	4.06833	2.07033
Avh1c02p13g01867	Avh2c02p13g01732	Avh3c02p12g01664	Avh4c02p08g01643	Avh5c02p05g01302	Avh6c02p07g01275	inconsistent	3.99133	4.46433	4.36233	3.80933	4.01067	4.54033	4.459	3.89933	4.05667	4.181	3.698	3.489	101.23	55.938	58.501	62.778	987.884	247.808	374.235	514.701	0	0.219333	0.0636667	0.0923333
Avh1c02p13g01868	Avh2c02p13g01733	Avh3c02p12g01667	Avh4c02p08g01645	Avh5c02p05g01304	Avh6c02p07g01276	inconsistent	0.715	4.51867	4.08867	2.366	0.577333	4.32433	3.94333	2.245	0.785667	3.032	3.51033	1.77567	1.31833	0.297333	0.37	0.366	61.6723	153.387	105.257	90.9833	110.091	60.8773	62.7213	67.8157
Avh1c02p13g01869	Avh2c02p13g01735	Avh3c02p12g01668	Avh4c02p08g01647	Avh5c02p05g01305	Avh6c02p07g01277	inconsistent	0.0366667	0.631	0.0623333	0.09	0.037	0.589667	0.0633333	0.0916667	0	0.204	0.0596667	0.087	16.094	27.666	28.513	24.614	4.64167	2.13967	2.35467	4.03233	1.90067	0.469	0.415	0.798333
Avh1c02p13g01870	Avh2c02p13g01737	Avh3c02p12g01670	Avh4c02p08g01648	Avh5c02p05g01306	Avh6c02p07g01278	inconsistent	292.6	99.5273	109.18	115.102	321.27	103.426	110.379	117.443	103.404	56.6343	58.5257	63.44	7.71167	14.761	19.476	19.892	58.6973	40.4157	37.486	38.4383	17.2187	29.9653	30.2353	26.186
Avh1c02p13g01871	Avh2c02p13g01738	Avh3c02p12g01671	Avh4c02p08g01649	Avh5c02p05g01307	Avh6c02p07g01279	inconsistent	1.286	0.325	0.391667	0.732	1.53867	0.401333	0.556	0.893667	1.83967	0.435	0.405667	0.720333	925.023	230.912	353.045	484.619	1.157	0.376333	0.367	0.391	8.153	15.9113	20.8133	21.193
Avh1c02p13g01874	Avh2c02p13g01740	Avh3c02p12g01673	Avh4c02p08g01652	Avh5c02p05g01309	Avh6c02p07g01280	inconsistent	16.237	27.221	27.7687	24.1347	16.4703	27.7197	28.1687	24.6	16.3873	28.0403	28.6103	24.8127	58.0423	144.153	100.242	86.3183	31.1663	14.7503	18.6917	20.6297	987.394	250.933	376.171	517.735
Avh1c02p13g01875	Avh2c02p13g01741	Avh3c02p12g01674	Avh4c02p08g01653	Avh5c02p05g01310	Avh6c02p07g01281	inconsistent	5.20433	9.94033	12.3843	12.3297	5.269	10.324	12.6067	12.4607	7.72067	14.9093	19.5133	19.8797	4.93	2.222	2.52367	4.32567	9.23267	2.87933	3.77133	3.78733	62.0043	156.139	106.471	92.208
Avh1c02p13g01876	Avh2c02p13g01742	Avh3c02p12g01675	Avh4c02p08g01654	Avh5c02p05g01312	Avh6c02p07g01282	inconsistent	954.99	236.602	360.631	497.633	919.746	230.786	349.113	481.592	936.874	234.15	354.035	489.132	56.5597	39.44	37.0007	37.6557	2.635	1.64367	0.852	0.759333	4.88567	2.328	2.52767	4.27533
Avh1c02p13g01877	Avh2c02p13g01744	Avh3c02p12g01676	Avh4c02p08g01655	Avh5c02p05g01313	Avh6c02p07g01285	inconsistent	46.7573	125.482	88.2573	77.3393	48.0433	129.553	91.0173	80.0037	58.6667	145.61	100.093	86.8057	0.983333	0.324667	0.329333	0.362667	11.7843	66.6937	71.6463	67.5653	60.345	42.7677	39.3443	40.325
Avh1c02p13g01878	Avh2c02p13g01745	Avh3c02p12g01677	Avh4c02p08g01656	Avh5c02p05g01314	Avh6c02p07g01286	inconsistent	4.34433	2.299	2.31033	3.789	4.29433	2.20033	2.23967	3.741	4.65967	2.08333	2.29367	4.069	29.9227	14.1397	18.3063	19.898	67.435	49.9367	49.5773	46.2627	1.13633	0.362667	0.370333	0.37
Avh1c02p13g01897	Avh2c02p13g01764	Avh3c02p12g01697	Avh4c02p08g01669	Avh5c02p06g01327	Avh6c02p07g01287	inconsistent	56.1177	39.7777	36.5697	37.9987	58.7157	41.629	38.6367	40.1743	56.4593	39.0967	36.2893	37.1723	8.68133	2.67	3.614	3.59367	0	0	0	0	29.5043	14.6593	18.282	20.583
Avh1c02p13g01898	Avh2c02p13g01765	Avh3c02p12g01698	Avh4c02p08g01670	Avh5c02p06g01328	Avh6c02p07g01288	inconsistent	1.27267	0.403	0.398	0.523333	1.11433	0.372667	0.393333	0.449667	1.047	0.328	0.328333	0.348	2.344	1.52933	0.771667	0.646667	26.6343	33.3297	36.6487	31.438	9.174	2.87667	3.82467	3.71233
Avh1c02p13g01899	Avh2c02p13g01766	Avh3c02p12g01699	Avh4c02p08g01671	Avh5c02p06g01329	Avh6c02p07g01290	inconsistent	29.3807	13.0423	16.6623	20.2927	34.178	24.0373	29.0747	34.466	23.841	11.216	14.334	15.8197	11.081	63.194	68.098	64.2463	11.627	12.256	9.82367	6.77	2.639	1.64367	0.847	0.767
Avh1c02p13g01901	Avh2c02p13g01768	Avh3c02p12g01700	Avh4c02p08g01672	Avh5c02p06g01330	Avh6c02p07g01291	inconsistent	8.16433	2.68433	3.79267	3.544	8.38567	2.79067	3.94733	3.72867	8.92533	2.86167	3.703	3.66533	62.9497	46.5757	46.9573	43.3317	18.69	20.3153	21.9463	15.8023	22.9047	96.202	103.668	96.4203
Avh1c02p13g01905	Avh2c02p13g01771	Avh3c02p12g01702	Avh4c02p08g01673	Avh5c02p06g01332	Avh6c02p07g01292	inconsistent	2.36967	1.17133	0.862667	0.682	2.24367	1.19033	0.857333	0.671	2.37667	1.528	0.780667	0.643	0	0	0	0	76.9027	7.21633	6.719	29.994	72.6503	55.7663	55.5673	51.9303
Avh1c02p13g01904	Avh2c02p13g01770	Avh3c02p12g01703	Avh4c02p08g01674	Avh5c02p06g01333	Avh6c02p07g01300	inconsistent	15.517	74.306	76.5407	69.8283	13.876	69.844	71.6913	64.77	22.8037	91.1623	99.734	92.4827	24.7453	30.8663	34.5297	29.4763	49.0917	48.239	46.0843	45.2803	0	0	0	0
Avh1c02p14g01906	Avh2c02p13g01772	Avh3c02p12g01704	Avh4c02p08g01675	Avh5c02p06g01334	Avh6c02p07g01307	inconsistent	57.7643	42.569	41.433	39.502	58.055	43.132	41.9547	40.1177	68.6367	51.7683	52.0367	48.6187	10.6587	11.6123	9.329	6.31	6.782	16.183	19.323	26.7963	31.4957	39.84	43.6223	37.3603
Avh1c02p14g01910	Avh2c02p13g01777	Avh3c02p13g01711	Avh4c02p09g01682	Avh5c02p06g01341	Avh6c02p07g01308	inconsistent	0	0	0	0	0	0	0	0	0	0	0	0	17.6113	18.9803	20.8457	15.0503	2.97067	105.257	70.7037	60.797	12.1427	13.2703	10.5213	6.85967
Avh1c02p14g01913	Avh2c02p13g01779	Avh3c02p13g01715	Avh4c02p09g01683	Avh5c02p06g01344	Avh6c02p07g01309	inconsistent	24.9403	30.8417	34.5653	29.789	25.688	31.7347	35.6787	30.4983	25.2823	31.4573	34.7097	29.8623	72.6713	6.792	6.35167	28.516	3.105	3.25933	1.48133	1.673	18.7213	20.6687	22.0173	15.8677
Avh1c02p14g01914	Avh2c02p13g01780	Avh3c02p13g01716	Avh4c02p09g01684	Avh5c02p06g01345	Avh6c02p07g01310	inconsistent	11.5693	11.977	9.807	6.97333	10.8017	10.51	8.85467	6.51167	10.8717	11.667	9.32933	6.31033	42.6143	32.6167	38.4823	29.7643	16.8387	10.1143	9.90333	9.48267	69.126	6.531	5.59533	27.5197
Avh1c02p14g01915	Avh2c02p13g01781	Avh3c02p13g01717	Avh4c02p09g01685	Avh5c02p06g01346	Avh6c03p00g01316	inconsistent	18.9473	20.3923	21.928	15.4487	18.342	19.4943	21.3233	15.0333	17.6823	19.121	20.725	14.9357	5.82533	14.723	18.0477	24.7463	2.08433	1.28933	0.516667	1.48933	3.012	106.927	71.432	61.3713
Avh1c02p14g01916	Avh2c02p13g01782	Avh3c02p13g01718	Avh4c02p09g01686	Avh5c02p06g01347	Avh6c03p00g01330	inconsistent	80.564	8.66667	7.04667	23.5157	71.7133	7.81867	6.38433	20.7597	48.236	2.71733	3.581	13.6973	2.81833	98.2547	66.598	57.1603	34.5247	31.0327	43.706	40.599	2.99	3.039	1.45767	1.565
Avh1c02p14g01964	Avh2c02p14g01825	Avh3c02p13g01759	Avh4c02p09g01726	Avh5c02p06g01387	Avh6c03p01g01362	inconsistent	45.869	46.504	44.6957	44.339	47.5977	48.1533	46.158	45.7183	46.4673	45.646	43.468	43.1363	2.87233	2.76567	1.38933	1.466	87.1777	88.371	84.3947	71.292	17.415	10.75	10.7757	10.2747
Avh1c02p14g01977	Avh2c02p14g01835	Avh3c02p13g01769	Avh4c02p09g01740	Avh5c02p07g01398	Avh6c03p01g01395	inconsistent	6.44567	14.8937	18.1203	24.4467	6.17433	15.202	18.2357	24.5763	5.77033	14.869	17.9017	24.7033	16.303	10.023	10.0173	9.59967	20.8077	17.531	17.728	19.3203	2.03867	1.31067	0.521333	1.47867
Avh1c02p00g01035	Avh2c02p00g00908	Avh3c03p00g01844	Avh4c03p00g01833	Avh5c03p00g01487	Avh6c03p01g01400	inconsistent	0.776667	13.585	10.147	7.642	0.791	13.7967	10.3233	7.695	2.82833	99.5343	66.9227	57.6823	1.87133	1.18	0.49	1.36433	12.423	9.084	9.14367	9.822	34.4913	31.353	43.9857	40.78
Avh1c02p00g01047	Avh2c02p00g00917	Avh3c03p00g01858	Avh4c03p00g01846	Avh5c03p00g01500	Avh6c03p01g01401	inconsistent	2.169	3.119	1.82867	1.71367	2.161	3.15067	1.846	1.74933	2.77533	2.78833	1.338	1.462	32.3333	28.8233	41.2863	38.3123	45.8997	21.9393	26.2497	22.5883	88.7633	91.1233	86.8743	73.421
Avh1c02p01g01094	Avh2c03p00g01945	Avh3c03p01g01889	Avh4c03p01g01877	Avh5c03p01g01533	Avh6c03p01g01404	inconsistent	1.93767	2.34367	3.643	3.29167	17.4677	11.4587	12.3287	11.8123	15.9033	9.81567	9.41733	8.934	80.5327	81.7717	79.1723	66.9963	0.824	0.928333	0.74	0.857	0.366	0.211	0.315	0.39
Avh1c03p00g02058	Avh2c03p01g01979	Avh3c03p01g01923	Avh4c03p01g01908	Avh5c03p01g01565	Avh6c03p01g01408	inconsistent	1.68567	0.425667	0.231333	0.471	1.68533	0.461	0.235	0.435333	1.92067	1.21633	0.489	1.45767	19.6523	16.6773	16.9573	18.5957	13.6743	22.5243	21.4537	17.916	12.193	8.81633	8.88267	9.686
Avh1c03p00g02063	Avh2c03p01g01989	Avh3c03p01g01926	Avh4c03p01g01911	Avh5c03p01g01569	Avh6c03p01g01410	inconsistent	49.733	49.741	67.9777	64.6153	50.8137	50.873	69.5343	66.0327	32.5137	29.206	41.106	38.189	11.397	8.13533	8.24067	9.15033	13.948	1.413	1.30467	2.25667	45.3963	21.9863	25.9937	22.4133
Avh1c03p00g02064	Avh2c03p01g01990	Avh3c03p01g01927	Avh4c03p01g01912	Avh5c03p01g01570	Avh6c03p01g01411	inconsistent	80.285	78.054	75.8673	63.893	81.1797	79.4433	77.1227	65.1503	81.53	83.181	79.549	67.871	43.5947	20.733	25.137	21.7453	15.42	10.5813	13.478	15.9877	0.808	0.942333	0.739333	0.865
Avh1c03p00g02067	Avh2c03p01g01993	Avh3c03p01g01930	Avh4c03p01g01915	Avh5c03p01g01573	Avh6c03p01g01412	inconsistent	21.543	18.5833	18.814	20.3303	21.9857	19.152	19.437	20.9403	0.345333	0.196667	0.295	0.36	0.748	0.848333	0.681	0.779333	16.5103	19.3227	17.9863	15.6973	13.109	21.8923	20.349	17.0413
Avh1c03p00g02069	Avh2c03p01g01995	Avh3c03p01g01934	Avh4c03p01g01918	Avh5c03p01g01576	Avh6c03p01g01416	inconsistent	10.7733	8.20933	8.358	8.62533	10.818	8.238	8.39033	8.71367	11.8797	8.54867	8.68033	9.351	17.1583	28.4947	27.5873	22.3937	32.4413	27.7173	27.663	30.9353	13.9507	1.43533	1.29233	2.28233
Avh1c03p00g02071	Avh2c03p01g01997	Avh3c03p01g01936	Avh4c03p01g01920	Avh5c03p01g01578	Avh6c03p01g01418	inconsistent	40.492	18.909	22.7607	20.6203	41.667	19.6837	23.4787	21.4097	43.8007	20.844	24.9853	21.735	16.7093	1.60433	1.59867	2.69733	5.75867	6.95967	5.988	4.00767	15.644	10.842	13.6653	16.2737
Avh1c03p00g02072	Avh2c03p01g01998	Avh3c03p01g01937	Avh4c03p01g01921	Avh5c03p01g01579	Avh6c03p01g01419	inconsistent	0.794333	0.646	0.480667	0.658	0.821667	0.663	0.507667	0.682333	0.767667	0.883333	0.714333	0.812333	14.5683	9.98133	12.8533	15.2157	37.8967	53.9827	51.9673	43.8473	16.1017	19.3003	17.509	15.524
Avh1c03p00g02073	Avh2c03p01g01999	Avh3c03p01g01938	Avh4c03p01g01922	Avh5c03p01g01580	Avh6c03p01g01420	inconsistent	10.6987	17.0527	16.8073	14.0637	10.8167	17.3743	17.098	14.361	12.8457	21.229	20.0427	16.7857	15.4507	18.1193	16.961	14.8317	0.255333	0	0.0703333	0.117333	33.2663	28.7123	28.6383	31.7153
Avh1c03p00g02075	Avh2c03p01g02000	Avh3c03p01g01941	Avh4c03p01g01925	Avh5c03p01g01582	Avh6c03p01g01423	inconsistent	10.334	0.861667	0.956667	1.479	6.627	0.627333	0.705667	1.01133	13.187	1.33533	1.233	2.144	31.185	26.4823	26.9183	29.719	4.26333	1.69067	2.23	1.83033	6.04867	5.10833	5.183	3.53467
Avh1c03p00g02077	Avh2c03p01g02002	Avh3c03p01g01943	Avh4c03p01g01926	Avh5c03p01g01584	Avh6c03p01g01426	inconsistent	14.4437	9.55767	12.8127	14.8963	14.6213	9.757	13.0193	15.1127	14.7367	10.1363	12.9497	15.4183	5.464	4.46533	4.391	3.07167	3.87367	13.3393	22.2683	16.542	38.738	56.528	53.747	45.635
Avh1c03p00g02079	Avh2c03p01g02004	Avh3c03p01g01944	Avh4c03p01g01928	Avh5c03p01g01585	Avh6c03p01g01429	inconsistent	15.415	18.574	16.86	15.2053	15.8237	18.6373	17.2813	15.6633	16.047	18.8633	17.2947	15.2883	36.1033	52.0633	50.3553	42.6	15.156	18.019	22.151	18.4767	0.256	0	0.071	0.118333
Avh1c03p00g02080	Avh2c03p01g02005	Avh3c03p01g01945	Avh4c03p01g01929	Avh5c03p01g01586	Avh6c03p01g01441	inconsistent	31.495	26.7013	26.616	29.6737	31.8117	27.153	27.0457	30.2363	30.4683	26.022	26.0337	29.2643	0.285	0	0.099	0.111333	0.009	0	0	0	4.29333	1.85033	2.305	2.03567
Avh1c03p00g02085	Avh2c03p01g02010	Avh3c03p01g01948	Avh4c03p01g01931	Avh5c03p01g01590	Avh6c03p01g01443	inconsistent	6.57433	3.907	3.87633	2.93367	6.111	3.72967	3.69533	2.753	5.70733	4.793	5.024	3.255	4.07967	1.74333	2.169	1.99533	7.742	4.922	3.40133	2.35667	3.87167	13.4437	22.231	16.5453
Avh1c03p00g02089	Avh2c03p01g02014	Avh3c03p01g01950	Avh4c03p01g01933	Avh5c03p01g01593	Avh6c03p01g01444	inconsistent	41.3397	62.4373	66.8923	59.0327	27.2293	38.3807	41.4837	37.0053	40.5177	57.2533	54.633	46.2403	3.92667	13.067	22.0017	16.6243	15.2787	16.3537	19.7063	16.7533	15.3447	18.54	22.318	18.808
Avh1c03p00g02091	Avh2c03p01g02016	Avh3c03p01g01954	Avh4c03p01g01936	Avh5c03p01g01595	Avh6c03p01g01445	inconsistent	0.205333	0	0.0693333	0.177	0.207667	0	0.0703333	0.179333	0.241333	0	0.0666667	0.111333	14.2497	16.881	21.0413	17.5067	32.8103	56.0427	38.5137	35.8777	0.009	0	0	0
Avh1c03p00g02093	Avh2c03p01g02021	Avh3c03p01g01967	Avh4c03p01g01950	Avh5c03p01g01609	Avh6c03p01g01446	inconsistent	3.80567	1.49867	1.784	1.64367	3.47867	0.96	1.224	1.12033	4.00633	1.61533	2.123	1.739	0.00833333	0	0	0	18.94	33.069	39.02	37.9157	8.24367	5.352	3.61733	2.60967
Avh1c03p00g02095	Avh2c03p01g02024	Avh3c03p01g01970	Avh4c03p01g01953	Avh5c03p01g01612	Avh6c03p01g01447	inconsistent	3.396	12.0053	19.1847	15.4253	3.39567	12.2827	19.7127	15.7263	3.777	12.669	21.0387	15.8253	7.468	4.782	3.23767	2.25333	4.57433	6.24867	6.44367	11.066	14.8553	16.0217	18.9547	16.226
Avh1c03p00g02096	Avh2c03p01g02025	Avh3c03p01g01971	Avh4c03p01g01954	Avh5c03p01g01613	Avh6c03p01g01448	inconsistent	13.588	16.8247	20.447	17.3497	13.121	16.1457	19.764	16.4843	14.5053	17.217	20.9287	17.6523	13.2907	13.9983	17.1717	14.6277	17.4763	37.109	51.1637	76.2447	32.5953	56.657	38.3857	35.9477
Avh1c03p00g02097	Avh2c03p01g02026	Avh3c03p01g01972	Avh4c03p01g01955	Avh5c03p01g01614	Avh6c03p02g01449	inconsistent	0.00866667	0	0	0	0.00866667	0	0	0	0.00866667	0	0	0	31.14	52.9077	37.327	34.191	29.7093	823.781	171.063	154.912	19.441	34.1353	39.911	39.237
Avh1c03p00g02098	Avh2c03p01g02027	Avh3c03p01g01973	Avh4c03p01g01956	Avh5c03p01g01615	Avh6c03p02g01450	inconsistent	10.012	9.177	6.58467	4.438	10.1177	9.327	6.69067	4.513	7.78367	4.98933	3.37733	2.45167	17.782	31.0883	37.052	35.8947	50.4677	518.854	454.374	259.432	5.41333	7.328	7.94333	13.0573
Avh1c03p00g02099	Avh2c03p01g02028	Avh3c03p01g01974	Avh4c03p01g01957	Avh5c03p01g01616	Avh6c03p02g01451	inconsistent	13.2153	16.3727	18.7863	15.9423	14.2283	17.233	20.057	17.1517	14.317	15.162	18.289	15.634	5.207	6.72833	7.36567	12.009	52.039	88.9893	58.6207	37.6933	16.1837	30.6177	42.4583	64.954
Avh1c03p00g02100	Avh2c03p01g02029	Avh3c03p01g01975	Avh4c03p02g01958	Avh5c03p01g01617	Avh6c03p02g01454	inconsistent	31.361	54.547	37.941	34.4337	30.9863	54.1803	38.258	34.6947	30.3613	52.2083	35.93	33.5827	14.9273	27.6123	38.1883	59.313	23.0287	27.3147	29.7863	27.2763	29.8423	835.846	172.182	156.023
Avh1c03p00g02101	Avh2c03p01g02030	Avh3c03p01g01976	Avh4c03p02g01959	Avh5c03p01g01618	Avh6c03p02g01458	inconsistent	15.1673	25.0407	28.2357	28.3007	15.8407	26.0013	29.692	29.517	17.8973	31.2707	36.907	35.979	27.9217	770.478	162.167	146.382	3.20833	1.69633	1.59333	1.535	50.722	528.138	458.873	262.081
Avh1c03p00g02102	Avh2c03p01g02031	Avh3c03p02g01977	Avh4c03p02g01960	Avh5c03p01g01619	Avh6c03p02g01459	inconsistent	5.819	7.63867	9.01167	14.7013	5.819	7.926	9.25767	15.1967	5.126	6.682	7.14667	11.8213	47.2263	485.772	430.221	244.888	11.499	30.4117	34.368	27.706	51.5397	87.495	57.142	36.7067
Avh1c03p00g02103	Avh2c03p01g02032	Avh3c03p02g01978	Avh4c03p02g01961	Avh5c03p01g01620	Avh6c03p02g01460	inconsistent	16.483	39.954	56.635	83.165	13.9713	35.4663	49.4423	73.419	15.3457	29.8623	41.7943	63.5233	47.4243	79.2033	52.8693	33.7197	5.307	159.488	130.573	123.739	22.4927	27.64	30.0677	27.0073
Avh1c03p00g02105	Avh2c03p01g02034	Avh3c03p02g01980	Avh4c03p02g01964	Avh5c03p01g01622	Avh6c03p02g01466	inconsistent	26.2443	638.636	135.172	125.988	23.3407	545.622	115.809	108.888	28.156	777.439	161.275	146.911	21.885	26.3613	29.3307	26.6107	162.559	6.96233	7.778	14.3967	3.05333	1.65033	1.44067	1.47733
Avh1c03p01g02108	Avh2c03p01g02037	Avh3c03p02g01982	Avh4c03p02g01968	Avh5c03p02g01625	Avh6c03p02g01468	inconsistent	47.155	432.417	380.351	221.759	47.46	438.373	385.773	224.889	47.3833	489.08	428.058	245.015	3.67967	1.979	1.805	1.788	30.0073	72.041	79.8957	66.7643	12.0687	31.7757	35.7533	29.4123
Avh1c03p01g02109	Avh2c03p01g02038	Avh3c03p02g01983	Avh4c03p02g01969	Avh5c03p02g01626	Avh6c03p02g01469	inconsistent	36.005	66.9337	44.0923	30.812	38.0807	69.002	45.902	32.0137	48.285	81.7223	54.3763	34.7147	10.8797	28.6653	32.5303	26.207	13.971	17.327	19.3213	21.4623	5.125	162.269	133.173	125.534
Avh1c03p01g02110	Avh2c03p01g02039	Avh3c03p02g01984	Avh4c03p02g01970	Avh5c03p02g01627	Avh6c03p02g01474	inconsistent	16.9767	19.899	21.4997	19.5357	20.3937	22.7347	24.551	22.282	22.1733	26.5137	29.3263	26.716	4.87867	148.452	122.991	116.746	35.1393	32.3347	32.382	33.6337	162.922	7.212	7.85233	14.5
Avh1c03p01g02114	Avh2c03p01g02044	Avh3c03p02g01989	Avh4c03p02g01975	Avh5c03p02g01634	Avh6c03p02g01476	inconsistent	4.78133	2.83467	2.11167	2.345	4.41467	2.53333	2.07967	2.236	3.07633	1.58767	1.52367	1.45	147.907	6.271	7.20933	13.3	0.035	0.204	0.175333	0.0996667	29.879	72.682	80.0917	67.1907
Avh1c03p01g02116	Avh2c03p01g02046	Avh3c03p02g01991	Avh4c03p02g01977	Avh5c03p02g01635	Avh6c03p02g01478	inconsistent	13.2	31.217	38.6503	32.3383	13.3403	31.7167	39.3187	32.841	11.566	29.8083	34.2203	27.892	28.9123	68.8373	77.0873	64.3657	0.0236667	0	0.0616667	0.0603333	13.749	17.2217	19.1423	21.2543
Avh1c03p01g02117	Avh2c03p01g02047	Avh3c03p02g01992	Avh4c03p02g01978	Avh5c03p02g01636	Avh6c03p02g01480	inconsistent	6.55133	126.784	96.1073	74.9153	6.54233	126.057	94.341	73.7883	4.84967	150.841	124.726	117.992	13.1743	16.2447	18.3657	20.3907	3.87467	6.82167	8.14833	5.78267	36.945	33.435	33.8107	35.251
Avh1c03p01g02120	Avh2c03p01g02051	Avh3c03p02g01997	Avh4c03p02g01981	Avh5c03p02g01640	Avh6c03p02g01482	inconsistent	156.606	6.95633	7.43633	13.8073	158.067	7.042	7.58833	14.0153	150.975	6.57833	7.21933	13.449	32.9863	30.065	30.6977	31.6853	12.7283	5.33167	7.41233	9.1	0.0463333	0.206667	0.161333	0.100667
Avh1c03p01g02122	Avh2c03p01g02053	Avh3c03p02g02000	Avh4c03p02g01983	Avh5c03p02g01641	Avh6c03p02g01483	inconsistent	26.8563	67.5823	74.9443	62.2933	27.1103	68.7507	76.163	63.4107	28.4373	68.242	75.5913	63.3907	0.033	0.174333	0.166667	0.0813333	29.324	36.6863	33.9983	29.168	0.024	0	0.062	0.061
Avh1c03p01g02125	Avh2c03p02g02057	Avh3c03p02g02003	Avh4c03p02g01986	Avh5c03p02g01642	Avh6c03p02g01484	inconsistent	12.1937	15.717	17.4357	19.175	12.2467	15.936	17.633	19.4807	13.2413	16.3063	18.2887	20.4567	0.0223333	0	0.0583333	0.057	183.996	260.616	243.225	237.034	4.14067	7.24333	8.79667	6.132
Avh1c03p01g02127	Avh2c03p02g02059	Avh3c03p02g02005	Avh4c03p02g01988	Avh5c03p02g01644	Avh6c03p02g01487	inconsistent	32.6533	28.4587	29.5487	30.6437	32.7147	28.5813	29.6627	30.9063	33.0117	30.016	30.4637	31.51	3.54967	6.265	7.571	5.267	17.3047	21.369	22.833	18.7743	14.4043	6.191	8.606	10.2927
Avh1c03p01g02128	Avh2c03p02g02061	Avh3c03p02g02007	Avh4c03p02g01989	Avh5c03p02g01646	Avh6c03p02g01489	inconsistent	0	0.281333	0.226	0.0936667	0	0.218333	0.175333	0.086	0.0333333	0.208667	0.166	0.0943333	12.401	5.50067	7.65933	9.01267	9.682	11.5427	13.7733	12.0003	29.4657	37.2377	34.3267	29.4807
Avh1c03p01g02129	Avh2c03p02g02062	Avh3c03p02g02008	Avh4c03p02g01990	Avh5c03p02g01647	Avh6c03p02g01490	inconsistent	0.0233333	0	0.0606667	0.0296667	0.0236667	0	0.0616667	0.03	0.0226667	0	0.058	0.057	27.301	34.3347	32.1927	27.533	0.859333	7.83567	6.772	4.98933	185.326	265.383	245.819	240.118
Avh1c03p01g02130	Avh2c03p02g02063	Avh3c03p02g02009	Avh4c03p02g01991	Avh5c03p02g01648	Avh6c03p02g01492	inconsistent	3.583	4.16467	4.93733	4.12833	3.61767	4.23733	5.01667	4.20133	3.51967	5.833	7.224	5.117	173.778	244.292	230.396	224.093	5.00133	2.96533	4.29367	4.69133	17.342	21.6557	23.027	19.021
Avh1c03p01g02134	Avh2c03p02g02066	Avh3c03p02g02013	Avh4c03p02g01995	Avh5c03p02g01652	Avh6c03p02g01495	inconsistent	10.3573	5.069	6.551	7.66333	10.272	5.011	6.441	7.46667	12.2783	5.37833	7.399	8.75667	16.3917	20.1927	21.7573	17.8617	79.147	83.4967	84.236	70.468	9.80633	11.903	14.077	12.3123
Avh1c03p01g02136	Avh2c03p02g02068	Avh3c03p02g02015	Avh4c03p02g01997	Avh5c03p02g01654	Avh6c03p02g01496	inconsistent	28.7847	34.3497	31.5173	27.8647	27.6883	34.4397	31.4507	27.7123	27.2423	34.05	31.37	27.1303	9.36267	10.929	13.4267	11.6243	19.1353	7.176	7.374	9.17933	0.863333	7.96067	6.80933	5.06033
Avh1c03p01g02137	Avh2c03p02g02069	Avh3c03p02g02016	Avh4c03p02g01998	Avh5c03p02g01655	Avh6c03p02g01511	inconsistent	138.872	189.388	177.538	174.666	155.081	209.698	196.279	190.956	174.193	246.227	229.561	224.883	0.822667	7.94967	6.78967	4.851	11.0287	14.033	14.7767	14.1987	6.304	3.885	5.39367	5.96533
Avh1c03p01g02139	Avh2c03p02g02071	Avh3c03p02g02018	Avh4c03p02g02000	Avh5c03p02g01657	Avh6c03p03g01572	inconsistent	15.179	20.975	23.0533	19.202	15.2887	21.1637	23.349	19.3043	16.4023	20.184	21.6123	17.835	74.9713	78.8423	80.5047	66.7753	11.9773	2.76	4.088	6.67	80.3863	85.7803	85.683	72.0393
Avh1c03p01g02142	Avh2c03p02g02073	Avh3c03p02g02020	Avh4c03p02g02003	Avh5c03p02g01660	Avh6c03p03g01573	inconsistent	9.758	11.0363	13.9193	12.1703	9.795	11.1763	14.0777	12.3733	9.242	10.9707	13.1437	11.4823	18.203	6.796	6.992	8.698	1.168	0.919667	1.07233	0.979	19.2487	7.29133	7.414	9.255
Avh1c03p01g02144	Avh2c03p02g02075	Avh3c03p02g02021	Avh4c03p02g02004	Avh5c03p02g01661	Avh6c03p03g01574	inconsistent	0.852667	10.315	5.26467	3.637	0.740667	9.74333	4.88633	3.15333	0.828333	7.841	6.68167	4.776	10.26	13.111	13.8993	13.342	4.30867	1.984	1.22	1.58367	11.311	14.743	15.0967	14.758
Avh1c03p01g02196	Avh2c03p02g02128	Avh3c03p03g02093	Avh4c02p03g01297	Avh5c02p03g01121	Avh6c03p03g01575	inconsistent	3.89467	22.602	14.6957	7.64567	3.84967	22.501	14.6833	7.654	3.274	15.1677	11.554	5.88467	10.9987	2.64633	3.77567	6.21833	3.297	0.016	0	0.0123333	11.756	2.75567	4.059	6.57867
Avh1c03p04g02395	Avh2c03p05g02387	Avh3c03p06g02334	Avh4c03p04g02190	Avh5c03p04g01804	Avh6c03p03g01577	inconsistent	47.471	48.4697	49.813	39.435	47.671	49.1167	50.2233	39.855	48.9493	49.58	51.5527	41.8737	0.882	0.742667	0.794667	0.774667	1.26533	0.896333	0.474	0.313	1.13367	0.836667	0.976	0.888667
Avh1c03p04g02397	Avh2c03p05g02389	Avh3c03p06g02335	Avh4c03p04g02191	Avh5c03p04g01805	Avh6c03p03g01578	inconsistent	8.55633	3.33533	3.62267	4.411	8.63267	3.40267	3.666	4.49033	18.1203	6.75833	6.92033	8.69967	4.103	2.03067	1.42267	1.60233	0.163333	0.345667	0.0916667	0.130333	4.391	2.00533	1.34167	1.648
Avh1c03p04g02398	Avh2c03p05g02390	Avh3c03p06g02336	Avh4c03p04g02192	Avh5c03p04g01806	Avh6c03p03g01580	inconsistent	10.3703	13.074	13.564	13.212	10.3253	13.1717	13.579	13.2973	10.4543	13.2717	13.934	13.497	3.16	0.015	0	0.0116667	28.924	67.462	52.5087	47.1983	3.40167	0.016	0	0.0123333
Avh1c03p04g02399	Avh2c03p05g02391	Avh3c03p06g02337	Avh4c03p04g02193	Avh5c03p04g01807	Avh6c03p03g01581	inconsistent	4.38767	1.141	1.63467	2.70767	4.75533	1.179	1.786	2.896	10.1403	2.528	3.6	5.94333	1.12633	0.817333	0.348333	0.316667	65.6573	67.9203	67.382	62.3097	1.04167	0.784	0.385667	0.267333
Avh1c03p04g02403	Avh2c03p05g02395	Avh3c03p06g02340	Avh4c03p04g02195	Avh5c03p04g01809	Avh6c03p03g01584	inconsistent	3.73567	2.69267	2.101	2.18967	4.09533	2.866	2.18333	2.30233	3.53133	1.847	1.19967	1.474	26.5653	61.2747	48.0477	43.3483	34.3297	34.018	37.8893	37.468	28.0507	65.373	50.1973	45.364
Avh1c03p04g02405	Avh2c03p05g02397	Avh3c03p06g02341	Avh4c03p04g02197	Avh5c03p04g01811	Avh6c03p03g01586	inconsistent	2.63933	0.0306667	0	0.012	2.67833	0.0313333	0	0	3.13	0.015	0	0.0116667	61.3163	63.4857	63.9743	58.6633	24.6483	51.188	35.481	58.638	59.05	62.8893	62.5093	56.6463
Avh1c03p04g02407	Avh2c03p05g02399	Avh3c03p06g02343	Avh4c03p04g02199	Avh5c03p04g01813	Avh6c03p03g01588	inconsistent	0.149333	0.302667	0.131333	0.112667	0.150667	0.308	0.133333	0.114667	0.141667	0.345333	0.0776667	0.115333	35.4307	35.1967	40.051	38.5527	10.381	21.8623	16.6767	15.216	33.2147	34.08	37.7967	37.0837
Avh1c03p04g02409	Avh2c03p05g02402	Avh3c03p06g02345	Avh4c03p04g02201	Avh5c03p04g01815	Avh6c03p03g01590	inconsistent	26.0737	61.53	48.5417	42.9637	26.8393	64.405	50.6453	45.2387	27.3453	63.1527	49.302	44.4783	24.4457	50.317	34.973	58.7897	1.748	0.613667	0.764667	0.608667	25.8353	54.098	36.9337	62.1263
Avh1c03p04g02411	Avh2c03p05g02404	Avh3c03p06g02348	Avh4c03p04g02204	Avh5c03p04g01818	Avh6c03p03g01591	inconsistent	49.067	52.4537	52.5463	47.8647	49.8283	53.6873	53.3873	48.9697	55.648	58.6143	58.6777	53.2037	2.24533	0.935	0.552667	0.632333	11.0243	19.988	17.5767	17.077	2.33433	0.932333	0.567	0.708333
Avh1c03p04g02412	Avh2c03p05g02405	Avh3c03p06g02349	Avh4c03p04g02205	Avh5c03p04g01819	Avh6c03p03g01592	inconsistent	0.992667	0.044	0.0426667	0.134667	0.987667	0.0446667	0.0436667	0.128	0.822667	0.0423333	0.0413333	0.0786667	14.7667	25.8837	20.4747	18.963	10.994	19.603	21.699	18.0077	10.5487	22.4427	17.0367	15.4947
Avh1c03p04g02415	Avh2c03p05g02407	Avh3c03p06g02351	Avh4c03p04g02207	Avh5c03p04g01821	Avh6c03p03g01595	inconsistent	32.1057	31.195	34.1967	35.172	27.3553	26.5623	29.7663	30.4363	31.4393	31.762	35.3037	34.7007	1.644	0.550333	0.702	0.575667	22.8687	27.2923	28.3353	26.558	1.75667	0.623333	0.771667	0.593667
Avh1c03p04g02417	Avh2c03p05g02409	Avh3c03p06g02353	Avh4c03p04g02209	Avh5c03p04g01823	Avh6c03p03g01596	inconsistent	11.228	23.208	15.798	23.8697	14.057	27.2323	18.6137	29.0167	24.3803	50.2117	34.597	58.3997	11.036	19.5027	17.4313	17.138	34.8753	6.08267	8.34433	9.86533	11.0833	20.34	17.7673	17.309
Avh1c03p04g02420	Avh2c03p05g02412	Avh3c03p06g02355	Avh4c03p04g02211	Avh5c03p04g01824	Avh6c03p03g01598	inconsistent	2.607	1.057	0.839333	0.855	4.22867	2.00933	1.59867	1.46233	2.23767	0.860333	0.486667	0.584667	19.5537	91.679	65.2593	51.987	24.895	16.258	19.2053	19.6773	11.055	19.92	21.9087	18.1833
Avh1c03p04g02421	Avh2c03p05g02413	Avh3c03p06g02356	Avh4c03p04g02212	Avh5c03p04g01825	Avh6c03p03g01599	inconsistent	10.2917	21.495	16.5357	15.0317	13.8273	30.5623	23.524	20.3347	14.2837	25.0617	19.675	18.1763	33.1817	5.766	7.99433	9.41233	24.499	24.2173	32.6083	31.3973	22.539	27.268	28.4743	26.232
Avh1c03p04g02426	Avh2c03p06g02418	Avh3c03p06g02358	Avh4c03p04g02215	Avh5c03p04g01827	Avh6c03p03g01600	inconsistent	1.87067	0.597333	0.779333	0.624333	1.889	0.607667	0.792333	0.611333	1.736	0.588333	0.767	0.588333	29.5507	33.824	36.0103	32.4863	18.7013	13.9377	23.6617	23.256	35.0903	6.17833	8.39867	9.983
Avh1c03p04g02427	Avh2c03p06g02419	Avh3c03p06g02359	Avh4c03p04g02216	Avh5c03p04g01828	Avh6c03p04g01631	inconsistent	10.761	19.1817	16.9743	16.511	10.454	18.814	16.651	16.6223	11.0237	19.5127	17.289	17.0873	25.1513	16.0693	19.538	19.9593	24.1503	15.255	18.6747	21.5993	27.1787	17.9027	21.2187	21.804
Avh1c03p04g02429	Avh2c03p06g02421	Avh3c03p06g02360	Avh4c03p04g02217	Avh5c03p04g01830	Avh6c03p05g01723	inconsistent	10.426	18.0067	20.3263	16.8597	10.4633	18.3437	20.6493	17.183	18.696	74.3623	55.3553	44.7897	21.3177	20.4913	27.403	26.59	0	0	0	0	27.6947	26.9697	35.8983	34.2137
Avh1c03p04g02430	Avh2c03p06g02422	Avh3c03p06g02361	Avh4c03p05g02225	Avh5c03p04g01831	Avh6c03p05g01725	inconsistent	17.029	21.867	23.1173	20.8923	17.4743	22.7337	23.9743	21.884	30.0863	34.2537	36.186	32.7057	17.6327	13.1017	22.3917	22.064	0.858333	0.863333	1.30633	1.744	18.7423	14.0947	23.448	23.451
Avh1c03p04g02431	Avh2c03p06g02423	Avh3c03p06g02362	Avh4c03p05g02224	Avh5c03p04g01832	Avh6c03p05g01726	inconsistent	33.017	5.75033	8.14867	9.441	33.3373	5.849	8.30833	9.63133	33.4083	5.77367	7.98233	9.41767	22.545	14.1867	17.5097	20.2303	3.52067	73.09	31.5177	18.279	24.157	15.483	18.723	21.765
Avh1c18p07g17689	Avh2c03p06g02464	Avh3c03p07g02397	Avh4c03p05g02243	Avh5c03p04g01850	Avh6c03p05g01727	inconsistent	19.7783	29.0137	29.0373	26.9917	25.013	17.802	20.9117	20.7897	25.4613	16.342	19.548	20.0017	0	0	0	0	1.251	3.78967	2.01333	1.851	0	0	0	0
Avh1c03p05g02501	Avh2c03p08g02592	Avh3c03p08g02515	Avh4c03p06g02336	Avh5c03p04g01859	Avh6c03p05g01728	inconsistent	17.0953	7.43267	9.99133	10.347	18.222	8.026	10.634	11.033	23.2403	22.8277	30.507	29.62	0.807667	0.817	1.246	1.65033	9.041	16.5847	15.864	15.5543	0.862333	0.876667	1.31	1.769
Avh1c03p05g02502	Avh2c03p08g02593	Avh3c03p08g02516	Avh4c03p06g02337	Avh5c03p04g01860	Avh6c03p05g01729	inconsistent	18.437	15.2587	25.4417	24.4303	18.704	15.585	25.751	24.9737	18.1953	13.433	23.1167	22.6507	3.37	68.9957	29.961	17.416	6.773	4.19633	4.13833	4.51467	3.544	73.495	31.361	18.1587
Avh1c03p05g02503	Avh2c03p08g02594	Avh3c03p08g02517	Avh4c03p06g02338	Avh5c03p04g01861	Avh6c03p05g01730	inconsistent	22.1827	13.9787	17.1377	19.905	22.0903	14.1193	17.249	19.9717	28.5067	19.6787	22.998	26.082	1.15533	3.539	1.90933	1.70767	0	0.0336667	0.057	0.0456667	1.303	3.91967	2.06433	1.882
Avh1c03p05g02504	Avh2c03p08g02595	Avh3c03p08g02518	Avh4c03p06g02339	Avh5c03p04g01862	Avh6c03p05g01731	inconsistent	0	0	0	0	0	0	0	0	0	0	0	0	8.49367	15.5193	15.07	14.71	2.35833	0.271	0.255667	0.472667	8.911	16.468	15.8017	15.533
Avh1c03p05g02505	Avh2c03p08g02596	Avh3c03p08g02519	Avh4c03p06g02340	Avh5c03p04g01863	Avh6c03p05g01732	inconsistent	0.810333	0.639667	1.11233	1.40633	0.818	0.65	1.11533	1.42433	0.861333	0.838333	1.24833	1.688	7.03233	4.52833	4.33033	4.99433	17.5007	22.3563	24.3947	19.6957	6.73533	4.20433	4.09967	4.48533
Avh1c03p05g02507	Avh2c03p08g02597	Avh3c03p08g02520	Avh4c03p06g02341	Avh5c03p04g01864	Avh6c03p05g01733	inconsistent	3.156	67.1587	29.2737	16.976	2.98033	65.289	28.4817	16.459	4.006	69.7987	30.0283	17.7813	0	0.0313333	0.0543333	0.0436667	19.6067	136.182	76.034	74.0313	0	0.0343333	0.0576667	0.0466667
Avh1c03p05g02508	Avh2c03p08g02598	Avh3c03p08g02521	Avh4c03p06g02342	Avh5c03p05g01865	Avh6c03p05g01735	inconsistent	1.11833	3.369	1.74367	1.74633	1.11867	3.36067	1.73833	1.646	1.285	3.683	1.95067	1.86733	2.22033	0.253	0.242667	0.447667	11.4907	12.7183	18	20.17	2.37	0.275333	0.257667	0.478333
Avh1c03p05g02509	Avh2c03p08g02599	Avh3c03p08g02522	Avh4c03p06g02343	Avh5c03p05g01866	Avh6c03p05g01738	inconsistent	7.536	12.0363	11.1713	11.8567	7.565	12.163	11.2147	11.9173	8.903	16.072	15.3707	15.229	16.089	21.0347	22.9047	18.1777	9.91433	6.568	6.739	7.23967	17.034	21.9667	23.8757	19.0397
Avh1c03p05g02510	Avh2c03p08g02600	Avh3c03p08g02523	Avh4c03p06g02344	Avh5c03p05g01867	Avh6c03p05g01740	inconsistent	5.24933	4.57167	4.415	5.18733	5.30133	4.663	4.48633	5.27767	6.48367	3.983	4.03067	4.35933	18.428	127.627	72.036	69.9923	0.846667	1.351	1.34767	1.325	19.7173	139.12	76.87	74.873
Avh1c03p05g02511	Avh2c03p08g02601	Avh3c03p08g02524	Avh4c03p06g02345	Avh5c03p05g01868	Avh6c03p05g01741	inconsistent	0	0.011	0.045	0.0276667	0	0.011	0.046	0.028	0	0.0316667	0.054	0.0436667	10.5527	11.985	17.0543	18.846	33.2577	119.458	67.669	43.709	11.5777	13.1373	18.2527	20.241
Avh1c03p05g02513	Avh2c03p08g02603	Avh3c03p08g02526	Avh4c03p06g02347	Avh5c03p05g01870	Avh6c03p05g01742	inconsistent	1.093	0.147333	0.154	0.253333	1.21867	0.183333	0.191667	0.288	2.22467	0.255667	0.241333	0.449333	9.24133	6.09267	6.33133	6.71433	35.5457	1.924	1.275	2.47033	9.868	6.63467	6.733	7.16767
Avh1c03p05g02515	Avh2c03p08g02606	Avh3c03p08g02529	Avh4c03p06g02350	Avh5c03p05g01873	Avh6c03p05g01743	inconsistent	15.532	21.059	23.043	17.9723	15.6393	21.466	23.208	18.3227	16.0843	20.345	22.4783	17.8993	0.796667	1.267	1.28767	1.254	22.647	27.594	24.564	25.8863	0.851	1.34667	1.35033	1.324
Avh1c03p05g02517	Avh2c03p08g02609	Avh3c03p08g02531	Avh4c03p06g02352	Avh5c03p05g01875	Avh6c03p05g01745	inconsistent	14.472	107.658	59.3927	57.8623	18.2673	132.402	74.35	71.3903	18.483	128.78	71.8703	69.461	31.309	111.934	64.069	41.2923	5.45733	3.47267	3.25333	3.864	32.7267	120.422	67.311	43.3807
Avh1c03p05g02518	Avh2c03p08g02610	Avh3c03p08g02532	Avh4c03p06g02353	Avh5c03p05g01876	Avh6c03p05g01746	inconsistent	10.7783	11.2527	16.2593	18.0203	10.2737	10.815	15.63	16.7793	10.3543	11.8313	16.3007	18.23	33.1253	1.65533	1.14	2.27033	9.081	23.5473	23.6897	39.5343	34.6957	1.68767	1.192	2.303
Avh1c03p05g02519	Avh2c03p08g02611	Avh3c03p08g02533	Avh4c03p06g02354	Avh5c03p05g01877	Avh6c03p05g01750	inconsistent	6.84867	3.76967	4.015	4.81333	6.629	3.61633	4.00467	4.62533	9.579	6.24667	6.373	7.00967	18.2817	22.611	21.069	21.689	6.55733	20.397	18.073	35.4187	19.9103	24.4033	21.919	23.4757
Avh1c03p05g02521	Avh2c03p08g02612	Avh3c03p08g02534	Avh4c03p06g02355	Avh5c03p05g01878	Avh6c03p05g01751	inconsistent	0.785	1.20933	1.276	1.20167	0.75	1.26567	1.27833	1.23567	0.802	1.27733	1.28333	1.258	5.14433	3.29967	3.08633	3.703	73.7753	585.687	660.783	570.514	5.52067	3.58533	3.28233	3.95167
Avh1c03p05g02523	Avh2c03p08g02613	Avh3c03p08g02536	Avh4c03p06g02357	Avh5c03p05g01880	Avh6c03p05g01752	inconsistent	27.9867	92.784	53.772	36.3067	27.856	92.4763	53.588	36.391	31.352	112.532	63.676	41.1837	8.56533	21.999	22.4673	37.2923	16.7787	4.46033	7.77067	14.597	9.146	24.021	23.959	39.8837
Avh1c03p05g02524	Avh2c03p08g02614	Avh3c03p08g02537	Avh4c03p06g02358	Avh5c03p05g01881	Avh6c03p05g01753	inconsistent	33.075	1.65967	1.148	2.37533	35.299	1.856	1.31367	2.54633	33.2283	1.76967	1.161	2.30633	6.13167	18.7037	16.9307	33.226	2.43767	2.02567	1.691	1.68567	6.57167	20.363	18.0877	35.4717
Avh1c03p05g02530	Avh2c03p08g02620	Avh3c03p08g02541	Avh4c03p06g02363	Avh5c03p05g01888	Avh6c03p05g01760	inconsistent	18.67	20.6893	19.24	20.6767	17.815	19.7777	18.275	19.627	18.368	22.7927	21.0353	21.8493	67.693	541.9	622.526	537.01	10.0803	7.57633	7.91467	9.069	73.9493	604.701	672.781	582.064
Avh1c03p05g02531	Avh2c03p08g02621	Avh3c03p08g02542	Avh4c03p06g02364	Avh5c03p05g01889	Avh6c03p05g01762	inconsistent	2.912	1.44367	1.29133	1.77967	2.94033	1.45067	1.31233	1.792	5.21967	3.332	3.077	3.72867	16.0017	4.232	7.50667	13.7673	7.576	4.625	4.20267	5.48867	20.403	5.40867	9.21133	16.7327
Avh1c03p05g02532	Avh2c03p08g02622	Avh3c03p08g02543	Avh4c03p06g02365	Avh5c03p05g01890	Avh6c03p05g01764	inconsistent	8.77667	22.0937	22.3937	35.865	8.82367	22.5027	22.8107	36.4477	8.628	22.366	22.6927	37.8143	2.199	1.928	1.67	1.51867	6.39133	4.58367	4.914	6.25267	2.33367	1.919	1.56367	1.51333
Avh1c03p05g02533	Avh2c03p08g02623	Avh3c03p08g02544	Avh4c03p06g02366	Avh5c03p05g01891	Avh6c03p05g01765	inconsistent	6.14133	20.213	13.5003	21.7417	6.20233	20.5863	13.6883	22.1847	6.18367	18.8757	16.9167	33.2523	9.06033	7.15667	7.63067	8.411	150.612	387.863	282.115	219.979	10.3723	7.78433	8.11	9.26233
Avh1c03p05g02535	Avh2c03p08g02626	Avh3c03p08g02550	Avh4c03p06g02373	Avh5c03p05g01898	Avh6c03p05g01766	inconsistent	35.32	271.079	298.569	340.404	36.034	278.79	307.135	349.273	70.7457	563.455	633.145	548.89	7.318	4.51867	4.227	5.464	16.592	33.7523	30.0203	25.2073	7.74333	4.69833	4.26733	5.60167
Avh1c03p05g02537	Avh2c03p08g02627	Avh3c03p08g02552	Avh4c03p06g02375	Avh5c03p05g01900	Avh6c03p05g01768	inconsistent	19.793	3.977	6.23933	11.613	17.6883	3.37467	5.518	10.151	16.5097	4.29767	7.53233	13.947	6.05733	4.28167	4.644	5.89967	55.1133	26.6393	18.8413	12.823	5.65767	4.06	4.35633	5.50267
Avh1c03p05g02538	Avh2c03p08g02629	Avh3c03p08g02554	Avh4c03p06g02377	Avh5c03p05g01902	Avh6c03p05g01769	inconsistent	1.80367	1.831	1.52	1.416	1.648	1.683	1.61367	1.38233	2.297	2.01533	1.734	1.614	125.428	242.667	193.12	147.082	54.136	6.31667	6.72933	10.305	139.381	313.003	234.964	182.15
Avh1c03p06g02539	Avh2c03p08g02630	Avh3c03p08g02555	Avh4c03p06g02379	Avh5c03p05g01903	Avh6c03p05g01770	inconsistent	9.46733	6.33633	7.18133	7.769	9.67367	6.601	7.40967	8.06733	9.87233	7.32233	7.68133	8.79833	21.358	43.865	41.5427	36.4523	68.5907	70.797	73.2757	64.983	16.27	33.3197	29.309	24.865
Avh1c03p06g02540	Avh2c03p08g02631	Avh3c03p08g02556	Avh4c03p06g02380	Avh5c03p05g01904	Avh6c03p05g01771	inconsistent	6.99	3.92633	3.631	4.63367	7.34667	4.192	3.85033	4.85633	7.35967	4.60667	4.21267	5.48333	57.2423	27.1923	19.5407	13.4677	27.864	51.4017	51.907	43.6773	55.3267	27.0193	19.0137	12.9173
Avh1c03p06g02542	Avh2c03p08g02633	Avh3c03p08g02558	Avh4c03p06g02382	Avh5c03p05g01905	Avh6c03p06g01772	inconsistent	5.92767	4.34767	4.46333	5.83167	5.942	4.44067	4.55267	5.93067	5.94933	4.244	4.57667	5.73467	52.042	6.673	6.90667	10.0597	16.6547	17.141	17.8177	17.2883	54.859	6.479	6.88433	10.479
Avh1c03p06g02543	Avh2c03p08g02634	Avh3c03p08g02560	Avh4c03p06g02384	Avh5c03p05g01907	Avh6c03p06g01773	inconsistent	108.019	650.627	405.03	337.127	108.972	660.418	410.796	342.798	135.693	317.982	232.716	184.095	73.5447	74.8543	75.91	66.9587	13.3737	2.34267	3.16633	2.48633	68.9363	72.1797	74.1283	65.876
Avh1c03p06g02544	Avh2c03p08g02635	Avh3c03p08g02561	Avh4c03p06g02385	Avh5c03p05g01908	Avh6c03p06g01775	inconsistent	14.7407	28.3427	26.2277	21.672	17.154	33.1033	31.504	26.2867	21.494	44.0537	41.1283	36.3823	25.6567	47.8017	48.4507	40.9253	0.004	0	0	0	27.7777	52.0157	52.2207	43.996
Avh1c03p06g02545	Avh2c03p08g02636	Avh3c03p08g02562	Avh4c03p06g02386	Avh5c03p05g01909	Avh6c03p06g01829	inconsistent	50.3947	23.8127	16.852	11.6313	49.983	23.8577	16.7943	11.654	52.214	25.1423	17.807	12.1383	15.892	16.2907	16.9203	16.4753	5.44133	6.772	11.4127	19.5747	18.6837	18.276	18.367	18.2327
Avh1c03p06g02546	Avh2c03p08g02637	Avh3c03p08g02563	Avh4c03p06g02387	Avh5c03p05g01910	Avh6c03p06g01845	inconsistent	46.3833	5.332	4.937	7.01267	45.904	5.47933	4.85767	7.10267	51.3803	5.948	6.347	9.74133	12.105	2.27167	2.96033	2.47033	6.38833	0.462333	0.652	0.987667	13.479	2.38133	3.194	2.52867
Avh1c03p06g02547	Avh2c03p08g02638	Avh3c03p08g02564	Avh4c03p06g02388	Avh5c03p05g01911	Avh6c03p06g01847	inconsistent	66.5317	68.3783	71.3903	62.7573	67.2807	69.552	72.5327	63.9227	65.075	67.139	69.6197	61.9187	0.004	0	0	0	5.01467	0.650667	1.394	1.71567	0.00433333	0	0	0
Avh1c03p06g02549	Avh2c03p08g02640	Avh3c03p08g02566	Avh4c03p07g02390	Avh5c03p05g01913	Avh6c03p06g01849	inconsistent	23.4487	42.2873	43.441	36.9767	23.7043	43.121	44.2403	37.6117	26.366	48.4623	49.1087	41.434	4.98567	6.27467	10.7227	18.3527	0.0143333	0.139333	0.162667	0.0996667	5.50867	6.81367	11.5583	19.8647
Avh1c03p06g02571	Avh2c03p09g02667	Avh3c03p09g02621	Avh4c03p07g02446	Avh5c03p05g01960	Avh6c03p06g01851	inconsistent	11.9213	15.4467	16.3953	15.896	14.152	16.5343	17.0697	16.82	17.507	16.9407	17.072	16.9707	6.049	0.441667	0.618667	0.941	0.593333	0.0806667	0	0.0573333	6.46767	0.479333	0.666333	0.997667
Avh1c03p06g02593	Avh2c03p09g02689	Avh3c03p09g02645	Avh4c03p08g02468	Avh5c03p05g01961	Avh6c03p06g01852	inconsistent	18.0067	1.63467	2.439	1.87167	18.0753	1.662	2.45167	1.88367	12.4387	2.12067	2.91533	2.33833	4.646	0.608	1.31533	1.61667	16.8493	6.28333	7.40933	8.61033	5.014	0.658333	1.39967	1.727
Avh1c03p06g02596	Avh2c03p09g02691	Avh3c03p09g02646	Avh4c03p08g02470	Avh5c03p05g01963	Avh6c03p06g01854	inconsistent	0.004	0	0	0	0.004	0	0	0	0.004	0	0	0	0.0133333	0.130667	0.154333	0.0853333	6.07467	9.39867	8.635	9.92867	1.22833	0.261	0.216	0.196
Avh1c03p06g02597	Avh2c03p09g02692	Avh3c03p09g02648	Avh4c03p08g02472	Avh5c03p05g01965	Avh6c03p07g01856	inconsistent	3.74867	4.368	8.06467	12.708	3.64767	4.277	7.62267	12.4907	5.198	6.38	10.7717	18.6687	0.558333	0.0753333	0	0.054	21.124	11.6767	12.8	12.8647	0.624667	0.0816667	0	0.0346667
Avh1c03p06g02601	Avh2c03p09g02695	Avh3c03p09g02650	Avh4c03p08g02474	Avh5c03p06g01967	Avh6c03p07g01857	inconsistent	4.705	0.309	0.433333	0.613	4.93833	0.332333	0.467	0.653667	6.08933	0.454	0.616667	0.937333	15.4987	5.79033	6.91333	8.10533	1.214	5.56533	5.49533	2.83133	17.1833	6.51467	7.51733	8.88467
Avh1c03p06g02602	Avh2c03p09g02696	Avh3c03p09g02651	Avh4c03p08g02475	Avh5c03p06g01968	Avh6c03p07g01858	inconsistent	2.417	0.342667	0.760333	0.785333	2.378	0.379333	0.799333	0.628333	4.74967	0.615667	1.31867	1.63233	5.38567	8.31767	7.70867	8.80033	186.941	2185.46	1352.19	1485.01	6.12933	9.62267	8.85467	10.1273
Avh1c03p06g02604	Avh2c03p09g02699	Avh3c03p09g02653	Avh4c03p08g02477	Avh5c03p06g01970	Avh6c03p07g01860	inconsistent	0.302	0.198667	0.140333	0.131667	0.021	0.17	0.133333	0.0996667	0.0133333	0.131667	0.153667	0.0856667	19.9087	10.9643	12.1127	12.1737	1.88467	1.63167	2.10333	1.66033	21.2213	11.8363	12.7213	12.976
Avh1c03p06g02608	Avh2c03p09g02702	Avh3c03p09g02655	Avh4c03p08g02479	Avh5c03p06g01973	Avh6c03p07g01862	inconsistent	0.203667	0.0143333	0.0423333	0.0446667	0.160333	0	0.0106667	0.0266667	0.571333	0.09	0	0.0546667	1.14233	5.315	5.21433	2.64	22.411	1.74633	1.87467	3.53133	1.21967	5.55233	5.49533	2.77267
Avh1c03p06g02609	Avh2c03p09g02703	Avh3c03p09g02656	Avh4c03p08g02480	Avh5c03p06g01974	Avh6c03p07g01863	inconsistent	14.98	5.24633	6.30067	7.58033	14.8757	5.26867	6.46767	7.5	15.6123	5.81433	6.87	8.13433	175.828	2052.41	1286.37	1408.67	29.2623	36.804	38.8023	39.7507	188.04	2226.72	1366.09	1502.93
Avh1c03p06g02610	Avh2c03p09g02704	Avh3c03p09g02657	Avh4c03p08g02481	Avh5c03p06g01975	Avh6c03p07g01864	inconsistent	5.54733	7.86233	7.152	8.26433	5.607	7.962	7.26067	8.486	5.643	8.73367	8.09633	9.25633	1.804	1.529	2.03733	1.58533	312.175	207.633	201.835	199.511	1.89567	1.658	2.182	1.699
Avh1c03p06g02611	Avh2c03p09g02705	Avh3c03p10g02658	Avh4c03p08g02482	Avh5c03p06g01977	Avh6c03p07g01865	inconsistent	15.8673	7.95967	8.34267	9.218	15.6283	7.98567	8.49433	9.20867	19.4357	10.8373	11.983	12.0317	20.861	1.61633	1.773	3.301	12.6377	192.489	147.961	137.476	22.5223	1.747	1.878	3.56867
Avh1c03p07g02613	Avh2c03p09g02707	Avh3c03p10g02659	Avh4c03p08g02484	Avh5c03p06g01979	Avh6c03p07g01866	inconsistent	1.05067	5.10067	4.157	2.572	1.098	4.92333	4.33933	2.475	1.15033	5.259	5.15133	2.68433	26.6847	33.4993	35.328	36.052	6.87767	15.8053	15.0967	14.2343	27.1917	34.412	35.7903	36.8023
Avh1c03p07g02614	Avh2c03p09g02708	Avh3c03p10g02660	Avh4c03p08g02485	Avh5c03p06g01980	Avh6c03p07g01867	inconsistent	179.027	2102.13	1305.28	1432.12	178.345	2098.98	1301.96	1431.51	176.981	2069.82	1281.9	1413.4	263.825	182.108	175.374	174.513	16.741	6.804	11.0603	12.4287	316.258	212.986	207.83	204.318
Avh1c03p07g02615	Avh2c03p09g02709	Avh3c03p10g02661	Avh4c03p08g02486	Avh5c03p06g01981	Avh6c03p08g01973	inconsistent	1.62367	1.25867	1.61667	1.28133	1.77233	1.35533	1.82833	1.40033	1.80533	1.55733	2.031	1.61	14.7857	15.3887	13.158	15.5007	2.38333	3.434	2.27067	3.965	170.001	3654.7	2537.65	1684.73
Avh1c03p07g02617	Avh2c03p09g02711	Avh3c03p10g02662	Avh4c03p08g02487	Avh5c03p06g01982	Avh6c03p08g01979	inconsistent	18.3097	1.50433	1.66467	2.97033	18.6383	1.51767	1.69767	3.06167	20.9083	1.62567	1.71467	3.33167	158.464	3361.12	2380.31	1573.23	4.32	3.01833	3.98133	4.63533	12.2973	191.496	147.31	136.331
Avh1c03p07g02618	Avh2c03p09g02712	Avh3c03p10g02663	Avh4c03p08g02488	Avh5c03p06g01983	Avh6c03p08g01982	inconsistent	27.632	33.5843	33.0537	34.1773	27.459	33.438	33.4457	34.8943	26.2997	33.447	35.211	35.7873	16.112	252.394	200.047	185.074	17.0907	9.71333	9.83567	13.3463	7.452	17.5767	16.3083	15.6273
Avh1c03p07g02619	Avh2c03p09g02713	Avh3c03p10g02664	Avh4c03p08g02489	Avh5c03p06g01984	Avh6c03p08g01983	inconsistent	269.538	170.037	169.296	167.626	263.566	168.697	164.88	165.847	296.054	193.89	190.192	187.793	6.959	15.6777	15.204	14.244	14.8023	43.227	38.0983	32.5617	16.3673	6.72133	11.055	12.4563
Avh1c03p08g02694	Avh2c03p11g02792	Avh3c03p11g02765	Avh4c03p09g02586	Avh5c24p10g21043	Avh6c03p08g01984	inconsistent	70.2573	1365.94	908.565	593.435	69.903	1367.8	908.275	591.988	159.36	3378.46	2368.56	1574.43	15.8243	6.40067	10.5347	11.788	4.617	6.924	8.81667	4.75533	2.32533	3.73833	2.58933	4.184
Avh1c03p08g02704	Avh2c03p11g02802	Avh3c03p11g02773	Avh4c03p09g02592	Avh5c03p06g01999	Avh6c03p08g01985	inconsistent	10.3693	137.907	92.693	92.2227	12.066	169.163	118.505	116.97	11.904	182.014	140.427	130.74	2.12833	3.542	2.46933	3.93667	1.331	4.63933	6.77033	4.303	3.91533	2.79933	3.57467	4.25367
Avh1c03p08g02705	Avh2c03p11g02803	Avh3c03p11g02775	Avh4c03p09g02594	Avh5c03p06g02001	Avh6c03p08g01987	inconsistent	6.824	15.9413	15.3183	14.466	7.02233	16.2213	15.4687	14.58	6.954	15.8287	15.0057	14.3257	4.00433	2.85267	3.69833	4.34967	10.1623	16.7433	13.2677	9.72733	17.5137	10.2217	10.1967	13.7467
Avh1c03p08g02706	Avh2c03p11g02804	Avh3c03p11g02776	Avh4c03p09g02595	Avh5c03p06g02002	Avh6c03p08g01990	inconsistent	15.1843	6.19833	9.61	10.5573	14.6963	5.99867	9.27333	10.198	15.3273	6.18733	10.3353	11.6903	16.4893	9.564	9.612	13.1	10.836	3.976	7.50633	9.431	16.1723	48.781	41.3513	35.9017
Avh1c03p08g02707	Avh2c03p11g02805	Avh3c03p11g02777	Avh4c03p09g02596	Avh5c03p06g02003	Avh6c03p08g01994	inconsistent	2.71167	4.99133	4.083	5.53633	2.61267	5.154	3.973	5.41767	2.238	3.37833	2.13867	3.904	14.969	43.3843	38.0547	32.859	13.7123	14.3843	17.7483	15.24	4.70833	6.92733	8.374	4.557
Avh1c03p08g02709	Avh2c03p11g02807	Avh3c03p11g02778	Avh4c03p09g02597	Avh5c03p06g02004	Avh6c03p08g01995	inconsistent	3.673	2.91933	3.76533	4.10833	4.24867	3.53233	4.39133	4.921	4.094	2.94733	3.74867	4.489	4.19233	6.41733	8.25067	4.46567	1.15033	0.721667	0.566333	1.053	1.34767	4.748	6.857	4.36233
Avh1c03p08g02710	Avh2c03p11g02811	Avh3c03p11g02780	Avh4c03p09g02599	Avh5c03p06g02006	Avh6c03p08g01996	inconsistent	12.9387	7.84433	7.689	10.289	12.313	7.79667	7.61667	9.77833	16.7807	9.67567	9.792	13.27	1.264	4.43067	6.31267	4.094	1.63933	1.01833	1.84467	1.74233	10.1867	16.971	13.3443	9.80633
Avh1c03p08g02718	Avh2c03p11g02817	Avh3c03p11g02784	Avh4c03p09g02603	Avh5c03p06g02010	Avh6c03p09g01997	inconsistent	18.332	49.284	43.3613	37.573	19.8847	53.279	46.9003	41.39	14.9967	43.189	37.2677	32.6153	9.53967	15.7467	12.8687	9.32767	0.357333	0.543	0.516667	0.710333	11.3913	4.174	7.77	9.84667
Avh1c03p08g02721	Avh2c03p11g02819	Avh3c03p11g02786	Avh4c03p09g02609	Avh5c03p06g02012	Avh6c03p09g02003	inconsistent	4.162	6.86367	8.65167	4.72533	4.14367	6.88767	8.81233	4.812	4.17767	6.451	8.16267	4.47967	10.573	3.863	7.25267	9.075	318.433	145.638	170.877	190.09	13.8857	15.0747	18.3737	15.9777
Avh1c03p08g02722	Avh2c03p11g02820	Avh3c03p11g02787	Avh4c03p10g02610	Avh5c03p06g02013	Avh6c03p09g02007	inconsistent	1.254	4.07733	7.095	3.59233	1.19667	4.081	7.08133	3.65867	1.28067	4.449	6.31467	4.09633	13.0863	13.7707	17.2567	14.7597	26.0917	34.7373	37.7983	40.7887	1.13633	0.709667	0.559667	1.033
Avh1c03p08g02723	Avh2c03p11g02821	Avh3c03p11g02788	Avh4c03p10g02611	Avh5c03p06g02014	Avh6c03p09g02009	inconsistent	10.553	19.6277	16.2703	11.6427	10.5893	19.9603	16.5393	11.823	9.51867	15.5483	12.4513	9.136	0.971667	0.617333	0.506667	0.879	27.174	5.04933	5.529	7.97567	1.501	0.937667	1.70733	1.64933
Avh1c03p08g02725	Avh2c03p11g02822	Avh3c03p11g02790	Avh4c03p10g02612	Avh5c03p06g02016	Avh6c03p09g02010	inconsistent	13.4257	4.669	8.724	11.0533	13.529	4.74933	8.89433	11.24	10.33	3.80167	7.125	8.88967	1.60167	0.924333	1.737	1.608	17.1317	35.2373	35.727	27.6107	0.344333	0.53	0.521	0.734667
Avh1c03p08g02729	Avh2c03p11g02829	Avh3c03p12g02794	Avh4c03p10g02618	Avh5c03p06g02020	Avh6c03p09g02011	inconsistent	12.0037	13.1243	16.2383	13.8973	12.0457	13.1777	16.117	13.8073	13.2097	13.8997	17.1437	14.821	0.336333	0.527667	0.489667	0.688667	0.634	0.509667	0.528667	0.549667	319.438	147.316	172.36	191.405
Avh1c03p08g02734	Avh2c03p11g02833	Avh3c03p12g02797	Avh4c03p10g02621	Avh5c03p06g02022	Avh6c03p09g02012	inconsistent	1.20233	0.783333	0.665	1.13333	1.13133	0.738	0.640667	1.13467	0.7	0.536	0.44	0.731333	293.46	133.054	158.714	175.986	17.368	19.588	18.4023	15.7947	25.1543	33.6973	36.7517	40.2243
Avh1c03p08g02736	Avh2c03p11g02835	Avh3c03p12g02800	Avh4c03p10g02623	Avh5c03p06g02024	Avh6c03p09g02036	inconsistent	1.71	0.932333	1.606	1.64867	1.773	1.02933	1.72767	1.734	1.55567	0.921333	1.73433	1.611	25.1393	33.0583	36.1947	39.2903	56.7977	199.819	169.792	118.029	21.2617	20.1757	19.4477	20.4417
Avh1c03p08g02737	Avh2c03p11g02836	Avh3c03p12g02802	Avh4c03p10g02624	Avh5c03p06g02025	Avh6c03p09g02042	inconsistent	0.172333	0.187	0.212333	0.105667	0.159667	0.215333	0.178	0.135	0.352333	0.532667	0.488333	0.69	4.36033	5.487	5.98833	6.26833	1.40733	1.37367	1.421	1.03833	6.557	3.646	4.51467	6.71267
Avh1c03p08g02738	Avh2c03p11g02837	Avh3c03p12g02803	Avh4c03p10g02625	Avh5c03p06g02026	Avh6c03p10g02092	inconsistent	290.671	133.884	161.812	182.6	286.852	134.857	160.283	183.304	292.018	132.738	156.622	173.707	12.8123	11.273	11.416	13.774	335.391	2796.86	1992.11	1325.77	22.2823	36.7723	39.2047	35.0553
Avh1c03p08g02740	Avh2c03p11g02838	Avh3c03p12g02804	Avh4c03p10g02626	Avh5c03p06g02027	Avh6c03p12g02139	inconsistent	21.3477	27.087	28.5977	32.6103	24.368	32.1423	33.736	38.144	25.237	33.3093	36.0397	39.2813	25.5823	4.72267	5.3	7.61033	2.47433	8.271	5.975	3.779	4.38133	5.654	6.08167	6.35
Avh1c24p10g24663	Avh2c24p08g24247	Avh3c03p15g02905	Avh4c03p14g02749	Avh5c24p07g20837	Avh6c03p14g02212	inconsistent	3.275	2.766	4.39033	6.129	3.30733	2.77033	4.42333	6.26867	4.098	5.19467	5.633	5.90933	20.8003	38.0297	38.4787	31.3273	32.3707	146.14	149.901	139.59	28.2523	5.378	5.8	8.58267
Avh1c03p15g02973	Avh2c03p17g03036	Avh3c03p16g02959	Avh4c03p16g02831	Avh5c03p07g02040	Avh6c03p14g02213	inconsistent	25.311	4.85367	5.17667	7.80933	25.3063	4.91233	5.23933	7.85933	26.6443	4.95067	5.45867	8.07133	0.602	0.477667	0.511	0.537	23.1177	23.484	25.6233	23.7663	17.7837	35.2677	35.3953	27.867
Avh1c03p15g02974	Avh2c03p17g03037	Avh3c03p16g02960	Avh4c03p16g02832	Avh5c03p07g02041	Avh6c03p15g02217	inconsistent	16.1997	31.26	31.8967	26.2667	16.272	31.3933	32.8227	26.6937	19.089	38.425	37.6957	29.14	15.817	17.7473	16.562	14.2253	121.739	22.635	17.1313	35.3537	0.643333	0.517667	0.543333	0.581333
Avh1c03p15g02977	Avh2c03p17g03040	Avh3c03p16g02963	Avh4c03p16g02836	Avh5c03p07g02044	Avh6c03p15g02218	inconsistent	0.604667	0.433	0.494667	0.551	0.622667	0.467	0.502333	0.553	0.601	0.481667	0.499667	0.546667	54.0327	188.275	163.334	113.577	131.085	182.459	180.64	174.185	14.505	16.1097	14.6143	13.083
Avh1c03p15g02978	Avh2c03p17g03041	Avh3c03p16g02964	Avh4c03p16g02837	Avh5c03p07g02045	Avh6c03p15g02219	inconsistent	14.147	15.1093	14.2257	12.7393	14.2537	15.4403	14.319	12.7873	13.8347	15.0363	13.8007	12.331	1.35933	1.33467	1.39467	1.06367	205.567	1548.11	951.864	440.749	57.683	203.729	173.748	121.133
Avh1c03p15g02979	Avh2c03p17g03042	Avh3c03p16g02965	Avh4c03p16g02838	Avh5c03p07g02046	Avh6c03p15g02220	inconsistent	34.346	228.471	177.955	108.565	32.432	224.224	172.921	104.918	54.0603	189.456	161.11	112.636	306.793	2608.13	1875.74	1240.72	64.0357	13.9823	16.0913	26.2367	1.30233	1.28833	1.33567	1.049
Avh1c03p15g02980	Avh2c03p17g03043	Avh3c03p16g02966	Avh4c03p16g02839	Avh5c03p07g02047	Avh6c03p15g02221	inconsistent	1.76367	1.75833	1.782	1.70333	1.782	1.78767	1.81067	1.73267	1.30133	1.297	1.34367	1.02767	2.31767	7.727	5.659	3.55367	14.7317	16.911	20.3093	21.066	312.708	2770.39	1944.12	1290.98
Avh1c03p15g02981	Avh2c03p17g03044	Avh3c03p16g02967	Avh4c03p16g02840	Avh5c03p07g02048	Avh6c03p15g02222	inconsistent	290.996	2651.45	1884.3	1245.36	293.47	2690.84	1913.97	1265.32	297.158	2606.4	1845.62	1227.14	30.814	138.159	143.704	133.132	13.3913	20.493	22.906	19.4313	2.22367	8.28467	5.66833	3.53867
Avh1c03p15g02983	Avh2c03p17g03046	Avh3c03p16g02969	Avh4c03p16g02842	Avh5c03p07g02050	Avh6c03p15g02224	inconsistent	2.394	7.942	5.81733	3.674	2.40467	8.04633	5.85	3.72633	2.327	7.79833	5.60633	3.58233	21.389	21.1877	23.724	21.949	0.133667	0.042	0	0.0326667	32.5573	147.814	151.035	140.688
Avh1c03p15g02987	Avh2c03p17g03048	Avh3c03p16g02971	Avh4c03p16g02843	Avh5c03p07g02052	Avh6c03p15g02226	inconsistent	28.7333	114.409	120.022	112.02	30.3007	123.791	129.545	119.575	32.036	144.662	148.855	138.252	113.018	20.3973	15.64	32.42	0	0	0	0	22.8113	22.923	25.2607	23.6433
Avh1c03p15g02989	Avh2c03p17g03050	Avh3c03p16g02972	Avh4c03p16g02845	Avh5c03p07g02054	Avh6c03p15g02230	inconsistent	18.6947	20.1223	22.3207	20.884	18.874	20.4517	22.6	21.1533	22.1557	22.6547	24.424	22.915	123.767	176.874	172.889	169.991	27.356	41.625	58.9707	41.685	106.669	17.6623	12.9937	28.85
Avh1c03p15g02997	Avh2c03p17g03058	Avh3c03p16g02977	Avh4c03p16g02850	Avh5c03p07g02059	Avh6c03p15g02231	inconsistent	104.863	16.9177	12.4583	28.3713	105.909	17.344	12.579	28.9827	102.749	16.54	12.0623	27.6997	194.072	1461.99	912.235	426.739	50.038	37.6117	39.6733	41.1753	121.757	172.434	168.341	161.973
Avh1c03p15g02998	Avh2c03p17g03059	Avh3c03p16g02978	Avh4c03p16g02851	Avh5c03p07g02060	Avh6c03p15g02232	inconsistent	113.644	161.108	162.182	154.646	115.814	164.634	165.737	158.449	109.575	157.023	152.015	149.333	58.5493	11.005	13.3087	22.8453	10.3913	11.4807	12.128	12.1817	206.784	1562.23	963.474	446.523
Avh1c03p15g02999	Avh2c03p17g03060	Avh3c03p16g02980	Avh4c03p16g02853	Avh5c03p07g02062	Avh6c03p15g02234	inconsistent	175.446	1291.7	805.866	381.65	167.242	1207.38	809.342	378.975	190.938	1454.57	892.836	415.48	13.9487	15.5647	19.2323	19.561	13.1107	19.853	20.5377	16.4203	60.0863	13.3557	15.1457	25.1613
Avh1c03p15g03001	Avh2c03p17g03064	Avh3c03p16g02982	Avh4c03p16g02855	Avh5c03p08g02064	Avh6c03p16g02269	inconsistent	59.6707	13.6113	15.454	24.3007	61.215	14.1643	15.8773	25.0207	56.1923	12.397	14.049	23.415	12.728	19.3443	21.9803	18.413	5.53367	0.107	0.171333	0.0343333	14.5273	16.2147	19.606	20.0223
Avh1c03p15g03021	Avh2c03p18g03088	Avh3c03p17g03011	Avh4c03p17g02873	Avh5c03p08g02071	Avh6c03p16g02270	inconsistent	12.3077	18.6883	20.904	21.3257	11.8783	18.4537	20.563	20.1633	13.5223	14.681	17.9107	18.5533	0.125667	0.04	0	0.031	8.14267	20.946	26.3713	16.736	11.2257	18.6743	20.6757	17.238
Avh1c03p15g03022	Avh2c03p18g03089	Avh3c03p17g03012	Avh4c03p17g02874	Avh5c03p08g02072	Avh6c03p16g02271	inconsistent	9.45267	15.1417	17.335	14.3537	9.58133	15.4023	17.6547	14.7	10.7287	17.5337	19.5697	16.4467	0	0	0	0	14.2823	6.31167	4.91667	6.39167	0.134333	0.0426667	0	0.033
Avh1c03p16g03024	Avh2c03p18g03091	Avh3c03p17g03014	Avh4c03p17g02875	Avh5c03p08g02073	Avh6c03p16g02272	inconsistent	0.159667	0	0.294333	0.066	0.161	0	0.299333	0.0673333	0.126333	0.04	0	0.0313333	26.3083	39.349	56.6783	39.919	7.96833	2.31967	2.417	1.29667	0	0	0	0
Avh1c03p16g03025	Avh2c03p18g03092	Avh3c03p17g03015	Avh4c03p17g02876	Avh5c03p08g02074	Avh6c03p16g02273	inconsistent	0.0283333	0.045	0	0	0.0286667	0.0456667	0	0	0.0273333	0	0	0.0343333	48.182	36.133	38.6177	40.2137	32.0513	34.4777	31.8413	30.6363	26.1017	40.8407	57.619	40.2653
Avh1c03p16g03026	Avh2c03p18g03093	Avh3c03p17g03016	Avh4c03p17g02877	Avh5c03p08g02075	Avh6c03p16g02275	inconsistent	19.4187	26.6857	37.4537	27.414	19.695	26.8987	38.1143	27.681	26.4923	39.7457	56.4947	40.2457	7.97833	9.233	9.57167	9.33467	171.331	139.847	123.853	125.137	33.652	24.5557	25.204	26.7833
Avh1c03p16g03028	Avh2c03p18g03095	Avh3c03p17g03018	Avh4c03p17g02879	Avh5c03p08g02076	Avh6c03p16g02276	inconsistent	30.7953	21.9683	23.6603	23.8753	30.463	21.998	23.7767	24.0187	46.9007	35.851	37.7673	39.2047	12.4177	18.547	19.431	15.6343	17.4937	2504.06	2423.42	1714.91	10.3203	11.7127	12.2683	12.2703
Avh1c03p16g03029	Avh2c03p18g03097	Avh3c03p17g03019	Avh4c03p17g02880	Avh5c03p08g02077	Avh6c03p16g02277	inconsistent	9.521	10.7937	11.359	11.35	9.45	10.705	11.3973	11.3277	9.85833	11.002	11.477	11.66	5.36	0.100667	0.162667	0.0326667	1.108	2.74733	3.573	3.99833	10.6373	15.9453	16.628	12.862
Avh1c03p16g03030	Avh2c03p18g03098	Avh3c03p17g03020	Avh4c03p17g02881	Avh5c03p08g02078	Avh6c03p16g02283	inconsistent	7.88833	12.1753	12.6047	10.75	8.651	13.6517	13.8693	11.8547	12.4553	18.589	19.393	15.5753	4.77967	17.119	22.0213	13.4123	124.658	33.013	26.1133	42.267	5.69433	0.109	0.173	0.035
Avh1c03p16g03036	Avh2c03p18g03102	Avh3c03p17g03025	Avh4c03p17g02887	Avh5c03p08g02083	Avh6c03p16g02285	inconsistent	3.711	0.0203333	0.107667	0.034	3.20233	0.0206667	0.047	0.0173333	5.40733	0.101333	0.162333	0.033	11.824	4.945	3.705	4.925	0.0366667	0.0886667	0.136333	0.085	4.566	15.5637	19.4483	11.993
Avh1c03p16g03037	Avh2c03p18g03104	Avh3c03p17g03027	Avh4c03p17g02889	Avh5c03p08g02085	Avh6c03p16g02286	inconsistent	5.242	14.1167	18.6377	10.9927	6.06033	17.681	23.83	13.7833	4.74033	16.6747	21.1827	12.7853	7.57933	2.17333	2.27033	1.20833	1.06833	4.747	8.51567	7.349	13.5653	5.82433	4.52667	5.923
Avh1c03p16g03038	Avh2c03p18g03105	Avh3c03p17g03028	Avh4c03p17g02890	Avh5c03p08g02086	Avh6c03p16g02292	inconsistent	12.0927	5.92933	4.67333	6.16867	12.2867	6.03167	4.74867	6.306	11.8793	4.95133	3.692	4.941	26.1927	28.7393	27.0443	25.2493	103.965	132.378	115.822	101.143	7.977	2.357	2.491	1.33133
Avh1c03p16g03042	Avh2c03p18g03108	Avh3c03p17g03030	Avh4c03p17g02897	Avh5c03p08g02088	Avh6c03p16g02293	inconsistent	8.05967	2.69233	2.81667	1.70733	7.947	2.444	2.76067	1.47	7.57133	2.17767	2.30367	1.22567	124.843	113.3	102.416	100.457	3.81	4.3	3.70833	2.67133	28.5673	31.444	29.1043	27.4313
Avh1c03p16g03044	Avh2c03p18g03110	Avh3c03p17g03031	Avh4c03p17g02898	Avh5c03p08g02089	Avh6c03p16g02294	inconsistent	27.267	25.902	24.3257	22.824	30.2957	30.0153	27.803	26.6967	26.197	28.764	26.802	25.2267	16.5207	2117.07	2065.93	1485.27	5.428	2.021	3.10267	3.639	133.008	122.474	108.806	107.24
Avh1c03p16g03045	Avh2c03p18g03111	Avh3c03p17g03032	Avh4c03p17g02899	Avh5c03p08g02090	Avh6c03p16g02297	inconsistent	166.025	128.031	115.33	115.944	171.554	133.004	119.36	121.05	123.635	112.956	100.598	99.4767	0.966	2.42467	3.27433	3.65533	0.652	1.92133	1.03533	1.58433	15.667	2121.34	2067.02	1505.92
Avh1c03p16g03046	Avh2c03p18g03112	Avh3c03p17g03033	Avh4c03p17g02901	Avh5c03p08g02093	Avh6c03p16g02299	inconsistent	14.777	1788.57	1611.06	1103.05	13.929	1643.73	1468.37	1006.17	16.4957	2129.05	2058.35	1491.57	117.561	30.646	24.8333	39.95	21.9693	3.311	3.85367	5.57667	0.963	2.42567	3.283	3.77767
Avh1c03p16g03048	Avh2c03p18g03114	Avh3c03p18g03035	Avh4c03p17g02903	Avh5c03p08g02095	Avh6c03p16g02300	inconsistent	1.14933	3.00567	3.90167	4.208	1.169	3.105	3.95333	4.25467	0.916	2.26833	3.04633	3.531	0.0346667	0.0833333	0.145667	0.0803333	1.52367	0.198	0.0473333	0.0933333	125.677	33.4223	26.43	42.668
Avh1c03p16g03049	Avh2c03p18g03115	Avh3c03p18g03036	Avh4c03p17g02904	Avh5c03p08g02096	Avh6c03p16g02303	inconsistent	120.714	31.2987	26.2993	41.2347	115.067	30.666	24.7207	39.542	117.45	30.8273	24.5953	39.952	1.00733	4.89233	8.397	7.44133	58.0617	32.8163	36.0727	38.5197	0.037	0.09	0.137333	0.0856667
Avh1c03p16g03052	Avh2c03p18g03117	Avh3c03p18g03039	Avh4c03p17g02907	Avh5c03p08g02099	Avh6c03p16g02323	inconsistent	0.024	0.103	0.118667	0.0836667	0.0243333	0.104333	0.155667	0.085	0.035	0.084	0.129	0.0806667	97.496	123.435	109.138	95.2557	0.00966667	0.0273333	0	0.0933333	1.07267	4.82467	8.66633	7.42667
Avh1c03p16g03068	Avh2c03p18g03132	Avh3c03p18g03058	Avh4c03p18g02935	Avh5c03p08g02110	Avh6c03p16g02329	inconsistent	0.280667	3.324	7.76033	5.31067	0.307	3.41433	7.953	5.57	1.011	4.49133	8.05333	6.982	3.745	4.118	3.67267	2.74333	0.0943333	0.183667	0.150333	0.158	83.9583	106.499	93.024	82.2817
Avh1c03p16g03083	Avh2c03p19g03147	Avh3c03p18g03068	Avh4c03p18g02940	Avh5c03p08g02121	Avh6c03p16g02330	inconsistent	99.7573	114.776	108.909	93.7827	101.228	120.957	108.92	95.9387	100.866	130.143	112.815	98.616	5.08133	1.97833	3.009	3.48067	19.3683	25.1997	31.2723	25.8517	3.871	4.47267	3.882	2.99067
Avh1c03p16g03089	Avh2c03p19g03150	Avh3c03p18g03069	Avh4c03p18g02942	Avh5c03p08g02122	Avh6c03p17g02364	inconsistent	4.99733	9.656	6.747	6.07533	4.891	7.14	6.20567	5.999	3.65133	4.09733	3.639	2.79	0.613667	1.795	0.982	1.54467	50.3473	230.442	195.402	209.047	5.43867	2.121	3.13433	3.67667
Avh1c03p17g03130	Avh2c03p19g03169	Avh3c03p19g03118	Avh4c03p18g02966	Avh5c03p09g02154	Avh6c03p17g02365	inconsistent	4.04633	1.765	2.60333	3.00333	4.00767	1.77433	2.59333	3.001	5.11833	1.99533	2.99867	3.49333	20.7587	3.12633	3.653	5.27733	28.7893	8.218	6.52267	9.87	0.634	1.952	1.04467	1.648
Avh1c03p17g03131	Avh2c03p19g03170	Avh3c03p19g03119	Avh4c03p18g02967	Avh5c03p09g02155	Avh6c03p17g02366	inconsistent	0.299667	1.05333	0.686	0.897333	0.282667	0.872333	0.450333	0.496667	0.638	1.81233	0.979	1.54833	1.444	0.170667	0.045	0.0886667	747.38	145.808	170.751	281.326	22.2087	3.39567	3.81433	5.55467
Avh1c03p17g03132	Avh2c03p19g03171	Avh3c03p19g03120	Avh4c03p18g02968	Avh5c03p09g02156	Avh6c03p17g02368	inconsistent	11.5377	1.54933	1.587	2.06167	11.6913	1.609	1.61233	2.12633	20.901	3.15533	3.64233	5.29367	60.2927	31.8653	35.8333	38.5647	3.087	0.704	0.744	1.485	1.55167	0.201	0.048	0.0943333
Avh1c03p17g03134	Avh2c03p19g03173	Avh3c03p19g03121	Avh4c03p19g02969	Avh5c03p09g02158	Avh6c03p17g02373	inconsistent	1.47	0.164333	0.0466667	0.092	1.465	0.167333	0.0473333	0.0936667	1.46333	0.186333	0.071	0.100667	0.009	0.026	0	0.0886667	3.98233	1.805	2.11333	1.49933	72.0783	37.6407	41.1323	45.26
Avh1c03p17g03136	Avh2c03p19g03175	Avh3c03p19g03126	Avh4c03p19g02974	Avh5c03p09g02163	Avh6c03p17g02374	inconsistent	53.1383	29.3527	32.6027	34.808	56.706	31.8923	34.59	37.3907	55.2513	31.3063	33.916	36.9037	0.11	0.154667	0.108667	0.136667	0.057	0.097	0.139667	0.0653333	0.00966667	0.028	0	0.0943333
Avh1c03p17g03137	Avh2c03p19g03176	Avh3c03p19g03127	Avh4c03p19g02975	Avh5c03p09g02164	Avh6c03p17g02375	inconsistent	0.00966667	0.0266667	0	0.092	0.00966667	0.0273333	0	0.0936667	0.00933333	0.026	0	0.0886667	18.2987	23.6717	29.6527	24.4933	16.951	23.6723	23.9063	23.8157	0.117333	0.168333	0.115333	0.146
Avh1c03p17g03138	Avh2c03p19g03177	Avh3c03p19g03128	Avh4c03p19g02976	Avh5c03p09g02165	Avh6c03p17g02376	inconsistent	0.265667	0.269	0.227333	0.245333	0.294333	0.276333	0.264	0.278667	0.1	0.173333	0.142333	0.166333	47.276	215.938	185.094	197.916	63.982	168.437	158.099	120.218	20.4313	27.0653	33.091	27.5407
Avh1c03p17g03140	Avh2c03p19g03179	Avh3c03p19g03130	Avh4c03p19g02978	Avh5c03p09g02167	Avh6c03p17g02378	inconsistent	16.7847	22.2227	27.733	22.4913	16.2973	22.223	27.8453	22.107	18.3923	23.526	28.9877	24.2463	25.6923	7.424	5.85	8.85667	3.39833	2.82933	2.19867	2.72233	50.604	234.504	197.517	211.82
Avh1c03p17g03142	Avh2c03p19g03180	Avh3c03p19g03131	Avh4c03p19g02980	Avh5c03p09g02169	Avh6c03p17g02379	inconsistent	33.7307	106.893	101.562	116.322	33.634	104.806	97.5557	113.969	47.51	217.252	184.783	198.276	697.234	136.631	162.59	266.22	0.352333	0.371667	0.383667	0.316333	28.9677	8.64033	6.71233	10.0953
Avh1c03p17g03144	Avh2c03p19g03182	Avh3c03p19g03132	Avh4c03p19g02981	Avh5c03p09g02170	Avh6c03p17g02388	inconsistent	28.0683	8.19967	6.6	9.74967	28.4527	8.33067	6.67833	9.968	26.0603	7.67633	6.01867	8.99067	2.924	0.666667	0.715	1.389	2.61433	0.960667	1.10033	1.29733	756.831	149.084	173.288	286.342
Avh1c03p17g03150	Avh2c03p19g03192	Avh3c03p19g03139	Avh4c03p19g02985	Avh5c03p09g02179	Avh6c03p17g02393	inconsistent	649.915	121.74	142.993	237.241	657.216	125.638	144.473	241.08	701.141	137.777	161.982	266.738	3.75267	1.667	2.00533	1.374	55.5543	73.622	71.0833	64.5157	3.10267	0.714667	0.721667	1.48167
Avh1c03p17g03156	Avh2c03p19g03197	Avh3c03p19g03143	Avh4c03p19g02990	Avh5c03p09g02184	Avh6c03p17g02396	inconsistent	2.25467	0.558667	0.624333	1.19	2.309	0.606	0.652667	1.24367	2.963	0.673333	0.713333	1.40767	0.0536667	0.0903333	0.132667	0.076	77.7747	54.6753	40.1837	44.768	3.906	1.81067	2.12	1.497
Avh1c03p17g03159	Avh2c03p19g03199	Avh3c03p19g03145	Avh4c03p19g02993	Avh5c03p09g02186	Avh6c03p18g02426	inconsistent	3.50633	1.45667	1.98933	1.54633	3.509	1.48167	2.021	1.57433	3.73667	1.694	1.978	1.425	15.9673	21.8267	22.2323	22.1917	96.695	442.218	319.888	284.052	0.0683333	0.114333	0.141	0.109
Avh1c03p18g03196	Avh2c03p20g03238	Avh3c03p19g03152	Avh4c03p20g03062	Avh5c03p10g02239	Avh6c03p18g02434	inconsistent	12.198	16.7317	16.474	16.0727	14.102	19.2827	19.173	19.1007	16.599	22.746	23.6	23.2967	60.3973	158.229	150.395	114.258	136.826	162.139	139.192	139.894	17.685	24.565	25.44	25.1037
Avh1c03p18g03200	Avh2c03p20g03242	Avh3c03p19g03156	Avh4c03p20g03066	Avh5c03p10g02243	Avh6c03p18g02437	inconsistent	45.4813	116.581	108.183	84.1117	31.2193	76.11	69.9217	54.7273	55.178	148.65	140.639	106.468	3.05533	2.254	1.833	2.06333	1.61467	0.195333	0.412667	0.644667	64.1163	170.39	158.959	121.155
Avh1c03p18g03204	Avh2c03p20g03245	Avh3c03p19g03161	Avh4c03p20g03072	Avh5c03p10g02248	Avh6c03p18g02442	inconsistent	3.651	2.64633	2.35467	3.17267	3.87433	2.86567	2.58067	3.27233	3.49233	2.77667	2.211	2.72333	0.331667	0.348667	0.372	0.292333	7.903	0.735	0.555333	1.25867	3.93167	3.16067	2.466	3.135
Avh1c03p18g03208	Avh2c03p20g03249	Avh3c03p19g03165	Avh4c03p20g03073	Avh5c03p10g02251	Avh6c03p18g02443	inconsistent	0.334333	0.361	0.358667	0.303667	0.362333	0.368	0.392333	0.308333	0.334333	0.351	0.362333	0.300333	2.562	0.967667	1.14733	1.242	7.365	2.07667	3.03333	4.294	0.347667	0.368	0.387	0.319333
Avh1c03p18g03209	Avh2c03p20g03250	Avh3c03p19g03166	Avh4c03p20g03074	Avh5c03p10g02252	Avh6c03p18g02444	inconsistent	2.34767	0.906667	1.096	1.369	2.60267	1.05633	1.14767	1.49133	2.548	0.967333	1.144	1.21367	51.513	68.228	66.388	60.0743	43.5697	106.58	89.0323	91.949	2.586	0.977333	1.14567	1.318
Avh1c03p18g03210	Avh2c03p20g03252	Avh3c03p19g03168	Avh4c03p20g03076	Avh5c03p10g02253	Avh6c03p18g02446	inconsistent	59.6593	82.0567	78.7707	72.6933	60.3127	83.4323	80.224	74.185	51.7857	69.1427	66.6067	60.5767	67.8167	52.283	37.1063	40.0137	56.2457	36.578	42.2587	46.0167	55.395	74.626	71.402	64.7167
Avh1c03p18g03212	Avh2c03p20g03254	Avh3c03p19g03170	Avh4c03p20g03078	Avh5c03p11g02255	Avh6c03p18g02448	inconsistent	78.8533	78.8413	51.9717	50.5193	77.8537	79.702	52.375	50.7427	62.7947	43.8403	32.1367	35.94	104.946	471.08	345.579	305.029	28.4353	7.26033	6.74033	8.072	85.0117	66.492	46.591	50.579
Avh1c03p18g03213	Avh2c03p20g03255	Avh3c03p19g03172	Avh4c03p20g03080	Avh5c03p11g02256	Avh6c03p18g02449	inconsistent	111.908	487.063	361.116	317.35	112.791	493.01	366.389	322.032	106.862	476.888	346.003	306.892	136.558	160.562	140.395	139.402	2.98667	2.979	3.71167	4.12467	109.181	498.033	357.582	317.171
Avh1c03p18g03214	Avh2c03p20g03256	Avh3c03p20g03176	Avh4c03p20g03081	Avh5c03p11g02257	Avh6c03p18g02450	inconsistent	240.9	288.745	254.164	246.596	243.566	294.761	258.602	250.258	90.7257	108.781	104.437	102.28	1.36533	0.118667	0.346333	0.621	11.195	10.9287	12.4723	11.9963	135.314	161.554	137.745	139.164
Avh1c24p03g24387	Avh2c24p02g23973	Avh3c03p20g03200	Avh4c03p21g03115	Avh5c03p11g02285	Avh6c03p19g02482	inconsistent	3.86033	0.0363333	0.018	0.119667	3.898	0.037	0.0183333	0.122	1.541	0.135	0.340333	0.6	6.95933	1.95333	2.88267	4.10933	469.833	588.558	562.411	599.422	1.48067	0.166333	0.369	0.648
Avh1c03p18g03232	Avh2c03p20g03260	Avh3c03p21g03265	Avh4c03p22g03175	Avh5c03p12g02369	Avh6c03p19g02532	inconsistent	6.86333	1.92333	2.936	4.04467	6.93433	1.93067	2.91	4.12533	6.95633	1.94767	2.839	4.07133	40.6913	99.1677	84.0453	86.4063	18.612	8.74867	10.0413	11.1013	7.014	0.714333	0.559667	1.21567
Avh1c03p19g03234	Avh2c03p20g03263	Avh3c03p21g03267	Avh4c03p22g03178	Avh5c03p12g02372	Avh6c03p20g02560	inconsistent	36.7337	91.0947	76.7167	79.4863	40.848	100.565	84.963	86.7433	38.624	92.7647	77.5457	80.2383	52.425	33.6163	39.865	42.811	0	0	0	0	7.37567	2.09	3.03467	4.33067
Avh1c03p19g03235	Avh2c03p20g03264	Avh3c03p21g03268	Avh4c03p22g03179	Avh5c03p12g02373	Avh6c03p20g02562	inconsistent	49.6833	34.4673	41.0673	42.952	87.1697	60.4183	64.5817	72.231	52.3	33.89	39.8573	42.5697	26.841	6.81533	6.40933	7.617	137.606	118.869	114.033	95.2943	44.0807	108.841	90.2437	93.1003
Avh1c03p19g03236	Avh2c03p20g03265	Avh3c03p21g03269	Avh4c03p22g03180	Avh5c03p12g02374	Avh6c03p20g02563	inconsistent	26.6873	6.616	6.25	7.27033	26.806	6.66833	6.29867	7.34867	26.9463	6.863	6.36367	7.66567	2.77167	2.72833	3.453	3.76233	101.054	192.37	193.657	190.183	58.412	38.6277	44.8933	48.8257
Avh1c03p19g03239	Avh2c03p20g03268	Avh3c03p21g03270	Avh4c03p22g03183	Avh5c03p12g02376	Avh6c03p20g02564	inconsistent	2.75667	2.709	3.37333	3.666	3.11667	2.92767	3.62267	4.05533	2.827	2.784	3.45167	3.86667	10.4463	10.1477	11.6547	11.2913	21.8783	53.3483	59.4877	47.8337	28.59	7.375	6.81433	8.155
Avh1c03p19g03240	Avh2c03p20g03269	Avh3c03p21g03271	Avh4c03p22g03184	Avh5c03p12g02377	Avh6c03p20g02566	inconsistent	12.983	12.4827	14.0807	13.5893	13.1137	12.6503	14.2933	13.819	10.4633	10.212	11.5893	11.3213	436.273	545.36	523.963	559.02	14.9107	10.7507	11.4457	16.2113	3.00367	3.035	3.70567	4.148
Avh1c03p19g03241	Avh2c03p20g03270	Avh3c03p21g03272	Avh4c03p22g03186	Avh5c03p12g02378	Avh6c03p20g02567	inconsistent	481.543	533.805	502.297	598.014	567.649	630.552	585.981	647.516	366.718	456.526	435.683	466.887	17.5927	8.19567	9.44267	10.597	19.3967	17.826	20.2903	20.0667	11.2523	11.0967	12.5957	12.17
Avh1c03p19g03259	Avh2c03p21g03275	Avh3c03p22g03298	Avh4c03p22g03211	Avh5c03p13g02406	Avh6c03p20g02568	inconsistent	22.697	12.565	14.0193	15.783	45.858	30.334	32.051	33.661	18.441	8.942	10.3973	11.5097	0	0	0	0	39.4457	13.9187	15.209	16.778	387.925	490.058	462.589	496.31
Avh1c03p19g03260	Avh2c03p21g03276	Avh3c03p22g03299	Avh4c03p22g03212	Avh5c03p13g02407	Avh6c03p21g02592	inconsistent	0.0333333	0	0	0	0.0336667	0	0	0	0	0	0	0	126.04	107.428	105.116	87.3437	29.9267	48.604	48.7337	39.7317	18.9173	8.892	10.144	11.271
Avh1c03p19g03263	Avh2c03p21g03279	Avh3c03p22g03301	Avh4c03p22g03215	Avh5c03p13g02410	Avh6c03p21g02593	inconsistent	130.121	113.627	108.565	91.6427	131.117	114.613	110.273	93.5063	127.029	108.241	104.813	87.7177	70.3067	141.55	139.935	139.904	6.61133	7.71367	5.04667	4.954	0	0	0	0
Avh1c03p19g03264	Avh2c03p21g03280	Avh3c03p22g03302	Avh4c03p22g03216	Avh5c03p13g02411	Avh6c03p21g02596	inconsistent	103.671	192.292	197.293	192.626	104.854	195.557	200.196	196.128	68.8147	139.354	137.129	138.122	17.162	42.3227	47.566	38.3493	5.30833	0.632667	1.334	1.911	131.818	112.296	108.678	91.15
Avh1c03p19g03265	Avh2c03p21g03281	Avh3c03p22g03303	Avh4c03p22g03217	Avh5c03p13g02412	Avh6c03p21g02597	inconsistent	21.0393	50.2813	56.1977	46.369	21.293	51.3057	57.3493	47.299	17.4067	43.0233	48.0263	38.927	9.057	2.44833	3.00933	4.75467	7.48233	2.373	3.17867	3.80067	74.675	152.563	148.368	148.971
Avh1c03p19g03266	Avh2c03p21g03282	Avh3c03p22g03306	Avh4c03p22g03219	Avh5c03p13g02415	Avh6c03p21g02598	inconsistent	11.1943	4.36267	5.315	7.82367	11.323	4.42133	5.31633	8.00933	9.326	2.91467	3.48733	5.21033	18.6593	17.0827	19.5823	19.3147	15.0763	98.421	85.2927	75.676	18.202	45.5343	50.2193	40.47
Avh1c03p19g03267	Avh2c03p21g03284	Avh3c03p22g03309	Avh4c03p22g03222	Avh5c03p13g02416	Avh6c03p21g02600	inconsistent	12.4157	12.2533	14.463	13.926	12.1607	11.947	14.1937	13.527	18.501	16.8777	19.129	18.9957	37.2217	12.9637	14.405	15.9693	0.717667	1167.5	545.527	595.524	9.58433	2.48867	3.00867	4.74733
Avh1c03p19g03268	Avh2c03p21g03285	Avh3c03p22g03310	Avh4c03p22g03223	Avh5c03p13g02417	Avh6c03p21g02602	inconsistent	24.769	5.34	6.496	7.935	24.5037	5.266	6.43933	7.85067	23.105	5.18767	6.25	7.688	27.6993	45.4647	45.8103	37.326	0.917333	1.342	1.705	1.48633	16.4017	15.891	17.7303	17.206
Avh1c03p19g03269	Avh2c03p21g03286	Avh3c03p22g03311	Avh4c03p22g03224	Avh5c03p13g02418	Avh6c03p21g02603	inconsistent	24.973	40.395	41.593	33.9387	25.47	41.18	42.516	34.5713	28.415	46.3537	46.292	37.8513	6.81633	8.21167	6.35533	5.82233	113.005	113.426	106.009	112.106	24.5683	5.69867	6.70167	8.21067
Avh1c03p19g03270	Avh2c03p21g03287	Avh3c03p22g03312	Avh4c03p22g03225	Avh5c03p13g02419	Avh6c03p21g02604	inconsistent	6.041	9.766	9.833	7.36867	6.89267	10.313	10.2333	7.43233	4.734	5.37367	4.556	4.023	5.01567	0.599	1.27733	1.799	71.229	50.85	55.0343	51.0577	30.1	49.5317	49.1943	40.1057
Avh1c03p19g03272	Avh2c03p21g03289	Avh3c03p22g03314	Avh4c03p22g03226	Avh5c03p13g02420	Avh6c03p21g02605	inconsistent	4.781	0.638	1.36267	1.82667	4.82467	0.649333	1.37667	1.85967	5.04233	0.600333	1.26333	1.82167	6.77467	2.10633	2.94833	3.54633	23.2937	25.4627	25.718	23.283	7.14267	8.70733	6.49633	6.12933
Avh1c03p19g03273	Avh2c03p21g03290	Avh3c03p22g03315	Avh4c03p22g03227	Avh5c03p13g02421	Avh6c03p21g02606	inconsistent	6.69367	2.37933	2.83733	3.67867	6.933	2.43367	2.926	3.83833	6.93633	2.22633	2.93567	3.55767	14.0663	90.4623	79.2243	71.4007	17.688	30.1037	23.712	18.106	5.35267	0.642	1.367	1.91733
Avh1c03p19g03275	Avh2c03p21g03292	Avh3c03p22g03317	Avh4c03p22g03229	Avh5c03p13g02422	Avh6c03p21g02607	inconsistent	27.732	99.4017	79.9603	75.8177	28.736	104.435	83.4047	79.5873	14.1727	90.246	77.9103	70.644	0.648	1064.49	498.149	543.792	0.123333	0.403333	0.616667	0.351667	7.47933	2.41167	3.192	3.79933
Avh1c03p19g03276	Avh2c03p21g03293	Avh3c03p22g03318	Avh4c03p22g03230	Avh5c03p13g02423	Avh6c03p21g02609	inconsistent	0.976333	1112.59	676.674	765.151	0.985333	1131.43	686.829	778.382	0.651	1073.22	496.389	546.266	0.824667	1.22533	1.52	1.284	61.3393	103.424	89.0093	81.3493	18.8597	114.154	95.9973	87.5317
Avh1c03p19g03277	Avh2c03p21g03294	Avh3c03p22g03319	Avh4c03p22g03231	Avh5c03p13g02424	Avh6c03p21g02610	inconsistent	0.837	1.28533	1.63067	1.401	0.844667	1.295	1.65733	1.41567	0.830333	1.22467	1.52533	1.307	99.0637	99.4743	94.821	99.8287	0.543	1.2	1.12333	0.668	0.720333	1182.26	546.929	599.588
Avh1c03p19g03278	Avh2c03p21g03295	Avh3c03p22g03320	Avh4c03p22g03232	Avh5c03p13g02425	Avh6c03p21g02611	inconsistent	115.816	115.154	108.194	113.109	105.742	104.428	98.4733	103.455	107.843	107.551	100.471	106.592	67.3337	47.781	52.6467	48.511	8.09667	0.86	1.343	1.96733	0.880667	1.303	1.628	1.39033
Avh1c03p19g03280	Avh2c03p21g03297	Avh3c03p22g03321	Avh4c03p22g03233	Avh5c03p13g02426	Avh6c03p21g02612	inconsistent	64.7083	49.111	56.511	49.4697	64.703	49.935	57.529	50.382	66.9043	47.374	51.268	48.175	19.9987	21.606	22.0773	19.7573	2.314	0.991333	1.35333	1.82967	156.485	151.275	141.031	148.099
Avh1c03p19g03281	Avh2c03p21g03298	Avh3c03p22g03323	Avh4c03p23g03235	Avh5c03p13g02428	Avh6c03p21g02613	inconsistent	20.979	22.6633	23.0203	20.809	21.0123	22.595	23.061	20.9937	20.3847	22.1307	22.3013	20.049	15.7053	27.2393	22.1723	16.4317	13.4687	15.209	21.5237	13.6497	75.323	55.279	60.7587	55.5947
Avh1c03p19g03283	Avh2c03p21g03300	Avh3c03p22g03324	Avh4c03p23g03236	Avh5c03p13g02429	Avh6c03p21g02615	inconsistent	10.302	14.4397	10.649	8.11	8.123	11.3323	6.87567	6.42067	16.6887	28.2527	22.442	17.117	0.131	0.352	0.433667	0.251333	1.058	0.216333	0.155	0.270667	24.1023	26.4903	26.578	24.1107
Avh1c03p19g03284	Avh2c03p21g03301	Avh3c03p22g03325	Avh4c03p23g03237	Avh5c03p13g02430	Avh6c03p21g02616	inconsistent	0.213333	0.426667	0.684667	0.411	0.229	0.428667	0.758	0.436333	0.133	0.381333	0.582667	0.334333	78.9557	127.475	110.708	100.637	5.256	6.75733	6.957	7.579	17.0323	29.4567	23.4573	17.533
Avh1c03p19g03285	Avh2c03p21g03302	Avh3c03p22g03326	Avh4c03p23g03238	Avh5c03p13g02431	Avh6c03p21g02617	inconsistent	79.5473	124.343	107.157	97.3387	82.304	130.855	113.373	103.446	70.0323	116.812	101.163	90.602	0.482667	1.179	1.126	0.680333	38.2497	38.793	42.5453	42.7717	0	0	0.086	0.0306667
Avh1c03p20g03291	Avh2c03p21g03304	Avh3c03p22g03332	Avh4c03p23g03239	Avh5c03p13g02437	Avh6c03p21g02618	inconsistent	0.415667	0.484	0.456	0.342	0.447	0.709333	0.588333	0.398667	0.704667	1.948	2.00267	1.74233	7.68733	0.790333	1.327	1.858	20.4193	1.30533	1.00333	2.442	100.374	146.812	128.934	116.668
Avh1c03p20g03292	Avh2c03p21g03306	Avh3c03p22g03334	Avh4c03p23g03241	Avh5c03p13g02439	Avh6c03p21g02621	inconsistent	7.54933	1.012	1.611	2.01867	7.36767	1.071	1.58167	2.03967	11.8287	1.98533	2.75533	4.35067	2.16633	0.946667	1.24567	1.74767	56.709	26.306	34.727	41.3207	0.803667	2.138	2.09567	1.872
Avh1c03p20g03293	Avh2c03p21g03307	Avh3c03p22g03335	Avh4c03p23g03242	Avh5c03p13g02440	Avh6c03p21g02622	inconsistent	1.88833	0.593667	0.787333	1.236	2.141	0.674333	0.955	1.50533	2.736	1.356	1.972	2.363	12.65	14.2093	20.3167	12.849	27.7873	8.48567	12.7803	12.4197	12.439	2.18767	2.88333	4.58933
Avh1c03p20g03294	Avh2c03p21g03308	Avh3c03p22g03336	Avh4c03p23g03243	Avh5c03p13g02441	Avh6c03p21g02623	inconsistent	13.1353	13.7623	19.671	12.6617	13.0713	13.7067	19.4953	12.4273	12.7013	14.3203	20.231	12.8977	0.995667	0.203	0.147	0.254333	4.91767	6.903	7.55067	6.22	2.56267	1.412	1.91367	2.259
Avh1c03p20g03298	Avh2c03p21g03311	Avh3c03p22g03340	Avh4c03p23g03247	Avh5c03p13g02445	Avh6c03p21g02624	inconsistent	0.983333	0.210667	0.152667	0.317333	0.961333	0.108333	0.130667	0.283667	1.00333	0.183	0.146333	0.272333	4.95733	6.31967	6.613	7.17933	33.7157	26.4383	27.5997	22.718	17.15	16.9493	24.6287	15.9997
Avh1c03p20g03299	Avh2c03p21g03312	Avh3c03p22g03341	Avh4c03p23g03248	Avh5c03p13g02446	Avh6c03p21g02628	inconsistent	4.646	6.47833	6.47467	7.035	4.886	6.82467	6.883	7.376	5.17467	6.56367	6.818	7.41133	36.2217	36.711	40.868	40.8517	34.89	77.7337	65.7217	52.737	1.106	0.22	0.200667	0.308333
Avh1c03p20g03305	Avh2c03p21g03315	Avh3c03p22g03344	Avh4c03p23g03252	Avh5c03p14g02451	Avh6c03p21g02629	inconsistent	29.9103	31.4127	35.8627	35.203	27.092	26.879	29.86	30.671	36.6997	36.9003	40.6727	41.0643	19.1153	1.221	1.02667	2.313	29.6837	27.0997	19.1883	19.1363	6.32033	9.266	9.40567	9.91833
Avh1c03p20g03307	Avh2c03p21g03319	Avh3c03p22g03346	Avh4c03p23g03255	Avh5c03p14g02453	Avh6c03p21g02633	inconsistent	46.96	3.157	2.58433	5.315	28.1197	1.936	1.47167	2.99167	19.402	1.23233	0.983333	2.32067	52.4237	24.1897	32.578	38.3817	5.955	4.03633	3.68467	4.173	38.826	40.167	43.7553	43.5097
Avh1c03p20g03308	Avh2c03p21g03320	Avh3c03p22g03347	Avh4c03p23g03256	Avh5c03p14g02454	Avh6c03p21g02636	inconsistent	73.465	29.3277	42.4907	45.6783	54.391	24.646	33.5147	39.1093	53.7293	24.8543	32.761	39.2027	26.272	7.93833	12.0997	11.7737	75.4193	109.672	108.888	87.8703	18.425	1.21133	1.04933	2.197
Avh1c03p20g03309	Avh2c03p21g03321	Avh3c03p22g03349	Avh4c03p23g03257	Avh5c03p14g02457	Avh6c03p21g02637	inconsistent	26.035	7.753	11.65	11.3697	25.659	7.569	11.8027	11.1683	25.5843	7.78033	11.738	11.4953	4.93633	6.60067	7.37767	6.138	24.071	24.2573	27.3273	20.9493	56.9703	26.7423	34.95	41.7373
Avh1c03p20g03310	Avh2c03p21g03322	Avh3c03p22g03350	Avh4c03p23g03258	Avh5c03p14g02458	Avh6c03p21g02640	inconsistent	5.90267	5.02933	6.057	5.37867	6.131	5.46033	6.56367	5.73833	4.91467	6.76667	7.30233	6.20167	31.9097	24.6083	26.2933	21.4547	175.074	98.2053	104.419	112.792	26.9133	8.32333	12.2163	12.0423
Avh1c03p20g03311	Avh2c03p21g03323	Avh3c03p22g03351	Avh4c03p23g03259	Avh5c03p14g02459	Avh6c03p21g02641	inconsistent	37.166	30.8067	30.798	26.0743	37.9527	30.6427	31.0337	26.5677	32.3173	25.22	26.2827	21.5973	31.6773	71.3187	60.296	47.843	1.559	4.969	5.67233	2.617	5.111	6.99933	7.737	6.35233
Avh1c03p20g03313	Avh2c03p21g03324	Avh3c03p22g03355	Avh4c03p23g03264	Avh5c03p14g02463	Avh6c03p21g02642	inconsistent	32.4413	71.2307	60.471	48.5373	39.1903	81.0037	69.1527	56.9767	33.118	73.4727	62.135	50.0823	27.949	25.2033	18.1887	18.2723	35.7613	39.2917	24.956	27.8213	53.7513	45.5143	46.995	38.1547
Avh1c03p20g03317	Avh2c03p21g03327	Avh3c03p22g03358	Avh4c03p23g03267	Avh5c03p14g02465	Avh6c03p21g02646	inconsistent	30.0967	33.5953	28.6857	27.7497	34.562	36.6507	30.5813	29.9357	28.199	25.3397	18.114	18.248	5.734	3.89367	3.641	4.12767	55.6167	78.022	73.1187	62.042	42.9653	87.6407	74.6047	61.6057
Avh1c04p01g03350	Avh2c21p06g20827	Avh3c04p01g03384	Avh4c04p01g03290	Avh5c04p02g02498	Avh6c03p21g02647	inconsistent	5.34633	3.538	2.93333	3.34467	2.506	2.548	2.3	2.845	5.559	3.745	3.28067	3.79233	70.7417	102.72	103.132	83.2723	4.555	18.372	20.0743	15.0663	32.309	30.4327	21.8747	21.9947
Avh1c21p07g20919	Avh2c21p06g20831	Avh3c04p02g03401	Avh4c04p02g03301	Avh5c04p03g02514	Avh6c04p02g02673	inconsistent	58.3253	83.601	82.5053	68.9573	44.697	61.8167	60.9423	52.8777	71.2577	103.538	102.763	83.4987	22.006	21.421	24.134	18.6707	1.26	0.864	0.752667	0.553667	5.92	4.00167	3.584	4.04933
Avh1c04p03g03388	Avh2c21p06g20821	Avh3c04p02g03406	Avh4c04p02g03306	Avh5c04p03g02519	Avh6c04p02g02688	inconsistent	21.734	22.6403	25.0633	19.1837	0	0.168667	0.118	0	22.2237	21.598	24.178	18.6863	172.68	97.6197	105.35	112.835	9.39833	18.4213	17.1273	20.824	75.3223	110.985	109.607	88.8273
Avh1c21p08g20953	Avh2c21p07g20863	Avh3c04p05g03478	Avh4c04p05g03383	Avh5c04p06g02596	Avh6c04p03g02693	inconsistent	61.936	35.717	39.66	43.3777	66.43	39.325	44.0733	48.4987	176.075	98.5193	104.093	113.039	1.478	4.63467	5.28067	2.488	33.0317	52.3463	48.434	49.1547	23.6093	23.221	25.7477	19.8627
Avh1c04p05g03463	Avh2c21p07g20858	Avh3c04p05g03485	Avh4c04p05g03389	Avh5c04p06g02603	Avh6c04p05g02769	inconsistent	1.55167	4.65633	4.61067	2.72	0.690667	2.24733	2.58133	2.84	1.441	4.72367	5.388	2.483	35.6097	37.8583	24.6687	27.099	5.458	5.746	6.715	6.351	174.947	98.6167	104.206	113.065
Avh1c04p07g03533	Avh2c04p00g03346	Avh3c04p07g03566	Avh4c04p08g03478	Avh5c04p08g02682	Avh6c04p05g02775	inconsistent	38.9737	40.458	25.3487	27.8803	39.1237	40.8467	25.4033	28.2213	35.99	38.6137	24.3817	26.9307	49.7207	69.7747	66.089	55.7503	18.6903	2.90833	5.09233	5.20367	1.55133	4.91467	5.582	2.617
Avh1c04p07g03535	Avh2c04p00g03348	Avh3c04p07g03567	Avh4c04p08g03479	Avh5c04p08g02684	Avh6c04p08g02861	inconsistent	45.9107	66.263	60.7763	52.708	48.2823	70.107	64.2377	55.9683	52.2393	73.0297	68.5203	58.4117	4.44833	17.6597	19.881	14.919	0.264	0	0	0.0943333	38.1987	41.153	26.1887	28.7947
Avh1c04p07g03536	Avh2c04p00g03350	Avh3c04p07g03568	Avh4c04p08g03480	Avh5c04p08g02685	Avh6c04p08g02862	inconsistent	4.85167	18.7247	18.9	15.7657	5.187	19.7483	20.5773	16.4193	4.46633	17.9653	19.7243	14.9437	1.17967	0.807	0.705667	0.516333	5.63867	5.73733	5.92433	6.614	54.3493	77.4533	71.819	61.2073
Avh1c04p07g03537	Avh2c04p01g03353	Avh3c04p07g03569	Avh4c04p08g03481	Avh5c04p08g02686	Avh6c04p08g02863	inconsistent	1.337	0.602333	0.671	0.568667	1.376	0.652333	0.701333	0.604333	1.19667	0.815333	0.703	0.518667	8.98233	17.4187	16.5333	20.051	15.484	63.6333	83.285	45.209	4.40567	18.333	20.134	14.9543
Avh1c04p07g03538	Avh2c04p01g03355	Avh3c04p08g03570	Avh4c04p08g03482	Avh5c04p08g02687	Avh6c04p08g02864	inconsistent	9.092	17.2413	15.9623	19.2643	9.19267	17.605	16.2803	19.7377	8.75367	17.2183	15.9537	19.5247	30.077	47.688	44.5173	44.9713	0.0563333	0	0.027	0.0356667	1.22467	0.866667	0.739667	0.525667
Avh1c04p07g03539	Avh2c04p01g03356	Avh3c04p08g03571	Avh4c04p08g03483	Avh5c04p08g02688	Avh6c04p08g02865	inconsistent	30.6363	50.5927	46.9953	47.082	28.706	47.9517	44.6357	44.8097	31.4113	49.9323	45.9	47.0123	5.015	5.21967	6.188	5.795	23.014	79.055	93.4913	55.132	9.769	19.1187	17.714	21.599
Avh1c04p07g03540	Avh2c04p01g03357	Avh3c04p08g03572	Avh4c04p08g03484	Avh5c04p08g02689	Avh6c04p08g02866	inconsistent	5.09533	5.294	6.44267	6.22167	5.14433	5.372	6.547	6.299	5.21633	5.41833	6.359	6.107	17.9603	2.82033	5.06867	5.076	4.964	3.58433	3.702	4.33933	32.7757	53.0047	48.49	49.2467
Avh1c04p07g03541	Avh2c04p01g03358	Avh3c04p08g03573	Avh4c04p08g03485	Avh5c04p08g02690	Avh6c04p08g02867	inconsistent	15.391	3.07333	5.177	4.84167	15.7407	3.14533	5.24033	4.94367	17.705	2.74733	4.81667	4.944	0.248	0	0	0.089	23.602	19.3177	11.33	14.4243	5.47433	5.82567	6.78467	6.468
Avh1c04p07g03542	Avh2c04p01g03359	Avh3c04p08g03574	Avh4c04p08g03486	Avh5c04p08g02691	Avh6c04p08g02868	inconsistent	0.110333	0	0	0.0336667	0.0146667	0	0	0	0.25	0	0	0.089	5.45233	5.588	5.88167	6.31033	18.0527	4.57033	5.97767	7.4	19.094	3.03933	5.29167	5.34767
Avh1c04p07g03543	Avh2c04p01g03360	Avh3c04p08g03575	Avh4c04p08g03487	Avh5c04p08g02692	Avh6c04p08g02869	inconsistent	5.01133	5.253	5.56333	5.814	5.406	5.68967	5.902	6.335	5.33867	5.58467	5.83933	6.24967	14.7647	59.8107	79.465	43.0333	5.83667	2.40133	1.931	2.09467	0.264667	0	0	0.095
Avh1c04p07g03545	Avh2c04p01g03362	Avh3c04p08g03577	Avh4c04p08g03488	Avh5c04p08g02694	Avh6c04p08g02870	inconsistent	13.622	42.914	57.853	32.4093	13.2203	41.3717	55.7193	30.9457	14.6893	60.2133	79.0467	42.9803	0.0443333	0	0.0256667	0.0223333	39.926	35.9897	52.587	33.5457	5.80167	6.044	6.261	6.72633
Avh1c04p07g03547	Avh2c04p01g03364	Avh3c04p08g03579	Avh4c04p08g03490	Avh5c04p08g02696	Avh6c04p08g02871	inconsistent	0.350667	0.300333	0.324	0.175	0.0186667	0.0146667	0.0556667	0.035	0.0536667	0	0.0253333	0.0336667	21.625	73.8713	88.3103	52.1143	0.028	0.044	0.042	0.0336667	15.825	64.918	84.6897	45.9983
Avh1c04p07g03549	Avh2c04p01g03366	Avh3c04p08g03581	Avh4c04p08g03492	Avh5c04p08g02698	Avh6c04p08g02874	inconsistent	22.0523	74.3273	89.2083	52.269	22.2677	75.5137	90.6013	53.1643	21.8263	74.9433	88.85	52.5097	5.08467	3.51	3.69867	4.29733	6.765	113.547	102.259	81.846	0.0566667	0	0.027	0.036
Avh1c04p07g03569	Avh2c04p01g03397	Avh3c04p08g03615	Avh4c04p09g03531	Avh5c04p09g02768	Avh6c04p08g02876	inconsistent	4.118	2.604	2.89867	3.31933	4.17433	2.64233	2.96667	3.416	5.121	3.48733	3.68767	4.241	59.3617	32.1557	23.756	26.1197	32.4293	78.0803	58.6397	53.9917	23.1477	80.4863	94.74	55.8713
Avh1c04p08g03573	Avh2c04p01g03402	Avh3c04p08g03618	Avh4c04p09g03535	Avh5c04p09g02772	Avh6c04p09g02927	inconsistent	16.037	12.3763	7.35567	9.746	15.0923	11.5283	6.55933	9.19833	60.152	32.5317	23.9093	26.2877	15.7217	4.02733	5.324	6.54767	8.65967	8.31167	9.65333	9.719	4.99533	3.63433	3.77433	4.32667
Avh1c04p08g03574	Avh2c04p01g03403	Avh3c04p08g03619	Avh4c04p09g03536	Avh5c04p09g02773	Avh6c04p09g02932	inconsistent	10.509	2.891	3.68833	4.14833	11.7537	3.42267	4.01333	4.745	17.009	4.26467	5.62733	6.977	5.603	2.27533	1.80867	2.02233	8.94967	33.6963	29.52	15.7017	23.083	19.451	11.262	14.239
Avh1c04p08g03576	Avh2c04p01g03405	Avh3c04p08g03621	Avh4c04p09g03538	Avh5c04p09g02775	Avh6c04p09g02933	inconsistent	5.41533	2.46567	2.01433	1.98767	5.10967	2.407	1.968	1.88133	5.62133	2.29867	1.83333	2.00433	37.4737	33.634	49.723	31.656	7.31233	4.659	5.28367	6.65633	20.9527	5.77567	7.02733	8.77067
Avh1c04p08g03578	Avh2c04p01g03407	Avh3c04p08g03623	Avh4c04p09g03540	Avh5c04p09g02776	Avh6c04p09g02934	inconsistent	36.7603	32.8487	48.228	30.6413	37.192	33.431	49.071	31.194	36.729	32.9443	47.7557	30.7423	0.0266667	0.0416667	0.0396667	0.032	246.046	168.59	169.067	177.335	5.909	2.468	1.974	2.126
Avh1c04p08g03580	Avh2c04p01g03409	Avh3c04p08g03625	Avh4c04p09g03542	Avh5c04p09g02778	Avh6c04p09g02936	inconsistent	0.0186667	0.0696667	0.0566667	0.0223333	0.0276667	0.0563333	0.042	0.0353333	0.0266667	0.0416667	0.0396667	0.032	6.393	106.672	97.3427	77.5933	14.2027	0.97	1.387	1.76867	38.908	35.4997	51.291	32.8353
Avh1c04p08g03581	Avh2c04p01g03410	Avh3c04p08g03627	Avh4c04p09g03543	Avh5c04p09g02779	Avh6c04p09g02938	inconsistent	6.521	107.589	98.301	77.534	6.619	109.858	100.19	79.2817	6.42267	107.584	96.772	77.6633	29.7583	71.3157	54.268	49.7877	41.865	44.3833	42.56	38.4743	0.0283333	0.0446667	0.042	0.034
Avh1c04p08g03582	Avh2c04p01g03411	Avh3c04p08g03628	Avh4c04p09g03544	Avh5c04p09g02780	Avh6c04p09g02940	inconsistent	32.9317	76.709	60.8957	54.8583	30.2613	71.377	56.658	50.9217	30.588	73.5393	55.376	50.8057	8.296	8.032	9.43067	9.75867	87.293	159.252	135.535	143.533	6.773	115.13	102.953	82.3213
Avh1c04p08g03584	Avh2c04p01g03412	Avh3c04p08g03630	Avh4c04p09g03546	Avh5c04p09g02782	Avh6c04p09g02941	inconsistent	6.592	7.26633	8.93167	9.26967	6.65433	7.40933	9.10233	9.457	8.30167	8.11933	9.23133	9.64367	10.1703	37.6763	33.1777	17.5907	46.354	68.4963	86.191	77.3743	31.7603	77.6027	57.7787	52.776
Avh1c04p08g03595	Avh2c04p02g03424	Avh3c04p09g03639	Avh4c04p09g03557	Avh5c04p10g02788	Avh6c04p09g02943	inconsistent	7.747	25.1193	20.659	11.8607	7.79867	25.5997	21.024	12.0787	8.65433	32.7477	28.511	15.193	6.97367	4.783	5.37	6.38267	1.794	1.07867	0.696333	0.5	8.764	8.69867	9.86467	10.197
Avh1c04p08g03596	Avh2c04p02g03425	Avh3c04p09g03640	Avh4c04p09g03558	Avh5c04p10g02789	Avh6c04p09g02947	inconsistent	6.723	3.82867	4.56333	5.81	6.66233	3.731	4.531	5.89933	6.06633	4.65267	5.13133	6.40767	233.919	159.951	162.716	170.201	16.8073	26.5037	21.1963	18.7513	9.075	35.1693	30.2237	16.1333
Avh1c04p08g03597	Avh2c04p02g03426	Avh3c04p09g03642	Avh4c04p09g03559	Avh5c04p10g02790	Avh6c04p09g02948	inconsistent	185.316	136.444	142.018	159.949	188.543	141.969	146.999	165.7	233.154	159.605	160.046	168.202	13.412	0.916	1.32467	1.67933	10.6323	12.6387	12.717	9.561	7.44567	4.79167	5.52833	6.904
Avh1c04p08g03599	Avh2c04p02g03427	Avh3c04p09g03643	Avh4c04p09g03560	Avh5c04p10g02791	Avh6c04p09g02949	inconsistent	10.3283	1.31467	1.63533	1.90333	9.34433	1.23633	1.599	1.79567	13.395	0.893667	1.31767	1.645	26.4757	7.03667	3.31367	4.48333	15.6363	14.4783	9.12667	8.429	250.226	173.818	173.403	182.494
Avh1c04p08g03600	Avh2c04p02g03430	Avh3c04p09g03645	Avh4c04p09g03562	Avh5c04p10g02793	Avh6c04p09g02950	inconsistent	33.5797	13.8723	12.308	11.9207	34.106	14.939	13.5007	12.4053	27.482	6.10733	2.551	3.593	80.272	146.364	126.213	132.923	57.4257	69.6647	88.6847	86.749	14.471	0.98	1.47067	1.83533
Avh1c04p08g03601	Avh2c04p02g03431	Avh3c04p09g03646	Avh4c04p09g03563	Avh5c04p10g02794	Avh6c04p09g02952	inconsistent	95.3937	172.809	149.068	157.07	92.8523	170.697	146.78	155.235	80.5317	146.772	125.201	132.758	43.6233	64.3823	81.6377	73.3727	54.698	47.5177	68.444	85.6457	40.4173	40.0233	37.876	34.951
Avh1c04p08g03603	Avh2c04p02g03433	Avh3c04p09g03649	Avh4c04p09g03565	Avh5c04p10g02795	Avh6c04p09g02953	inconsistent	43.437	62.3073	79.5313	71.4537	44.1963	64.7467	81.954	73.792	43.6263	64.5527	80.8443	73.074	1.50067	0.678333	0.481333	0.305333	10.7803	18.0453	18.5813	17.721	87.064	160.846	136.387	143.779
Avh1c04p08g03604	Avh2c04p02g03434	Avh3c04p09g03650	Avh4c04p09g03566	Avh5c04p10g02796	Avh6c04p09g02956	inconsistent	1.12367	0.619333	0.403	0.242333	1.12567	0.61	0.397667	0.265333	1.50067	0.696667	0.474667	0.316	12.1027	19.8683	16.1177	14.1977	8.00967	35.1667	30.6207	19.7373	46.3373	69.459	86.7893	78.056
Avh1c04p08g03605	Avh2c04p02g03435	Avh3c04p09g03651	Avh4c04p09g03567	Avh5c04p10g02797	Avh6c04p09g02957	inconsistent	12.8953	17.3203	14.7103	13.8367	12.579	16.585	14.0543	13.4547	11.829	19.8643	15.9757	14.0747	15.995	16.982	16.4177	13.062	17.6227	34.847	15.42	11.986	1.74567	0.986667	0.658667	0.433667
Avh1c04p08g03606	Avh2c04p02g03437	Avh3c04p09g03653	Avh4c04p09g03569	Avh5c04p10g02799	Avh6c04p09g02958	inconsistent	13.8653	10.5313	9.469	8.393	14.0627	10.7723	9.67767	8.587	10.038	11.9457	12.067	9.17633	14.5503	13.3817	8.54133	7.80067	2.965	10.746	5.63067	4.909	12.492	21.3883	16.991	14.955
Avh1c04p08g03607	Avh2c04p02g03438	Avh3c04p09g03654	Avh4c04p09g03570	Avh5c04p10g02800	Avh6c04p09g02960	inconsistent	14.018	12.4987	8.17267	7.29867	14.05	12.494	8.20267	7.332	14.86	13.7123	8.65433	8.02133	42.5343	46.5677	66.4053	64.5857	18.2613	41.2323	38.6483	34.6277	16.833	18.149	17.3587	13.7807
Avh1c04p08g03609	Avh2c04p02g03440	Avh3c04p09g03655	Avh4c04p09g03572	Avh5c04p10g02802	Avh6c04p09g02961	inconsistent	40.6023	40.395	57.0043	56.5813	41.053	41.1483	57.929	57.486	41.065	46.6507	66.506	64.3483	30.6547	26.952	39.699	49.5757	9.02133	15.676	10.8753	12.0313	15.673	14.6483	9.189	8.502
Avh1c04p08g03610	Avh2c04p02g03441	Avh3c04p09g03656	Avh4c04p09g03573	Avh5c04p10g02803	Avh6c04p09g02963	inconsistent	33.435	39.3613	52.2963	67.7567	35.0093	40.9013	54.74	70.577	32.7503	29.9067	42.2837	54.0917	7.861	13.0917	13.2407	13.089	9.28033	20.0053	18.048	13.4983	43.3943	50.0063	70.955	68.4273
Avh1c04p08g03611	Avh2c04p02g03442	Avh3c04p09g03657	Avh4c04p09g03574	Avh5c04p10g02804	Avh6c04p09g02964	inconsistent	8.48467	14.6803	15.0537	14.6033	8.587	15.1263	15.4557	15.0707	8.17167	13.4653	13.4797	13.1493	7.41633	32.5817	28.7767	18.5557	122.523	85.4377	86.8467	81.137	34.0227	31.023	44.106	56.33
Avh1c04p08g03613	Avh2c04p02g03443	Avh3c04p09g03658	Avh4c04p09g03575	Avh5c04p10g02806	Avh6c04p09g02965	inconsistent	7.34267	33.913	29.2287	19.1193	7.483	33.9567	29.322	19.32	7.60633	33.3763	29.1123	18.886	15.085	29.8767	13.4297	10.0057	19.6497	29.5747	28.9533	26.7313	8.352	13.9287	13.5787	13.834
Avh1c04p08g03615	Avh2c04p02g03445	Avh3c04p09g03659	Avh4c04p09g03576	Avh5c04p10g02808	Avh6c04p09g02967	inconsistent	17.199	32.46	14.176	11.6523	16.5673	31.5913	13.86	11.441	17.3973	34.0147	15.049	12.001	2.75	9.90867	5.354	4.63033	30.6187	229.406	408.372	168.11	8.205	36.536	31.3167	20.2373
Avh1c04p08g03616	Avh2c04p02g03446	Avh3c04p09g03660	Avh4c04p09g03577	Avh5c04p10g02809	Avh6c04p10g02968	inconsistent	2.50233	9.557	5.14633	4.44033	2.54533	9.723	5.24233	4.558	2.83967	10.1303	5.41833	4.732	16.285	33.212	32.6653	29.7087	25.1343	4.225	6.97267	9.459	18.7587	36.7427	16.2937	13.03
Avh1c04p08g03617	Avh2c04p02g03447	Avh3c04p09g03661	Avh4c04p09g03578	Avh5c04p10g02810	Avh6c04p10g02969	inconsistent	14.5673	30.4763	28.6413	26.1333	16.69	36.617	34.541	30.466	17.1667	39.4643	36.8067	32.8213	11.2793	19.0137	13.4633	16.0913	12.4473	21.2453	10.4277	9.77733	3.02433	10.916	5.93533	5.172
Avh1c04p08g03618	Avh2c04p02g03448	Avh3c04p09g03662	Avh4c04p09g03579	Avh5c04p10g02811	Avh6c04p10g02970	inconsistent	7.96067	12.8477	9.56733	11.058	7.43733	11.3873	8.66167	10.0247	14.8333	25.747	17.6303	20.9447	8.21567	18.7897	17.022	12.5317	18.0917	19.291	15.346	16.765	18.036	40.6317	38.1187	33.8343
Avh1c04p08g03619	Avh2c04p02g03449	Avh3c04p09g03663	Avh4c04p09g03580	Avh5c04p10g02812	Avh6c04p10g02971	inconsistent	7.15567	15.2773	13.8127	10.0257	7.89533	17.0237	15.1147	11.1463	8.795	19.1417	17.0913	12.973	74.342	59.3393	59.591	54.1327	17.0123	30.8307	35.3797	33.532	12.1337	20.7543	14.5783	17.36
Avh1c04p08g03620	Avh2c04p02g03450	Avh3c04p09g03664	Avh4c04p09g03581	Avh5c04p10g02813	Avh6c04p10g02972	inconsistent	97.856	66.2227	67.5373	62.7723	108.98	75.4283	77.1623	70.885	117.915	81.6387	82.7293	77.894	18.5197	28.0543	27.213	25.357	19.221	12.4093	20.144	15.902	9.07033	21.0317	18.7783	13.7993
Avh1c04p08g03621	Avh2c04p02g03451	Avh3c04p09g03665	Avh4c04p09g03582	Avh5c04p10g02814	Avh6c04p10g02973	inconsistent	14.1793	20.7783	20.9523	19.215	14.9763	23.5363	22.837	21.0703	18.7117	27.9233	27.1967	25.237	18.968	164.264	321.502	118.117	0.269667	0	0	0.0726667	120.081	84.8317	85.0803	79.37
Avh1c04p08g03622	Avh2c04p02g03452	Avh3c04p09g03666	Avh4c04p09g03583	Avh5c04p10g02815	Avh6c04p10g02974	inconsistent	17.4613	150.388	293.619	110.51	27.1223	206.458	368.238	156.019	29.302	217.008	389.372	159.957	24.0533	3.997	6.67067	9.00533	9.01933	1.65167	1.81667	2.74367	19.8797	30.0703	29.1583	27.086
Avh1c04p08g03624	Avh2c04p02g03454	Avh3c04p09g03667	Avh4c04p10g03585	Avh5c04p10g02819	Avh6c04p10g02975	inconsistent	25.5157	4.03933	6.601	8.78567	39.9443	9.403	14.0057	17.398	31.501	6.542	10.2147	12.8067	11.3993	19.5097	9.477	9.16433	14.4567	1242.42	1314.32	733.518	28.1713	216.644	390.222	155.977
Avh1c04p08g03626	Avh2c04p02g03456	Avh3c04p09g03669	Avh4c04p10g03587	Avh5c04p10g02821	Avh6c04p10g02977	inconsistent	8.78433	12.6623	6.36533	6.54667	9.521	13.801	7.029	7.38	12.8287	21.41	10.627	10.469	16.902	18.0203	14.4543	15.796	0.974	0.366333	0.635667	1.83	33.128	6.85333	10.7457	13.4937
Avh1c04p08g03627	Avh2c04p02g03457	Avh3c04p09g03670	Avh4c04p10g03588	Avh5c04p10g02822	Avh6c04p10g02979	inconsistent	13.3563	13.499	10.9403	11.4407	16.673	21.623	17.397	17.4613	18.1227	20.8727	16.5487	17.8033	15.7553	28.5417	33.208	31.4743	2.50833	4.977	4.53833	3.67167	13.114	22.333	11.1567	10.5933
Avh1c04p08g03628	Avh2c04p02g03458	Avh3c04p09g03671	Avh4c04p10g03589	Avh5c04p10g02823	Avh6c04p10g02980	inconsistent	16.6237	30.2253	34.0563	32.295	19.833	33.5673	38.512	36.0187	18.5927	30.9217	35.9597	34.3873	18.709	12.2227	20.062	15.7537	33.6997	31.7897	32.4873	29.5483	19.1603	22.4243	17.708	18.8637
Avh1c04p08g03629	Avh2c04p02g03459	Avh3c04p09g03672	Avh4c04p10g03590	Avh5c04p10g02824	Avh6c04p10g02981	inconsistent	17.6647	13.2683	20.2153	16.1107	15.0503	12.066	18.172	14.6487	19.329	12.4957	20.1827	15.9183	0.226667	0	0	0.0686667	63.731	237.498	206.642	199.668	20.542	35.6217	40.198	38.3107
Avh1c04p08g03631	Avh2c04p02g03462	Avh3c04p09g03676	Avh4c04p10g03594	Avh5c04p10g02828	Avh6c04p10g02982	inconsistent	0.149667	0	0	0.107333	0.151333	0	0	0.109667	0.228	0	0	0.0693333	8.60833	1.54333	1.73533	2.59767	4.02533	10.929	9.95833	8.20367	20.39	13.3907	21.4897	16.9047
Avh1c04p08g03633	Avh2c04p02g03464	Avh3c04p09g03678	Avh4c04p10g03596	Avh5c04p10g02830	Avh6c04p10g02986	inconsistent	8.304	1.425	1.637	2.449	8.19733	1.47267	1.67467	2.21033	10.3797	2.89367	3.07067	3.91033	12.9237	1148.13	1223.56	679.214	31.001	16.044	18.2677	18.9157	0.334	0	0	0.0736667
Avh1c04p08g03634	Avh2c04p02g03465	Avh3c04p09g03680	Avh4c04p10g03598	Avh5c04p10g02831	Avh6c04p10g02988	inconsistent	10.3697	888.914	956.862	531.774	11.1127	975.373	1043.06	584.612	12.9473	1136.24	1198.21	671.655	0.937333	0.341667	0.602667	1.70167	0.319333	0	0.0176667	0.0143333	10.892	3.101	3.23733	4.11367
Avh1c04p08g03636	Avh2c04p02g03467	Avh3c04p09g03682	Avh4c04p10g03600	Avh5c04p10g02833	Avh6c04p10g02990	inconsistent	0.686	0.324667	0.345333	1.435	0.67	0.298	0.316667	1.45967	0.944333	0.345667	0.601	1.70633	2.34967	4.69467	4.30467	3.487	23.7797	46.6223	42.216	35.943	13.988	1249.7	1306.46	729.477
Avh1c04p09g03642	Avh2c04p02g03476	Avh3c04p09g03687	Avh4c04p10g03604	Avh5c04p10g02840	Avh6c04p10g02992	inconsistent	1.62167	2.986	3.096	2.63	2.062	3.956	3.93033	3.16833	2.38767	4.72467	4.28667	3.50067	31.917	29.8333	30.9583	28.0167	11.1733	6.04533	7.20733	6.37067	1.001	0.372	0.641333	1.876
Avh1c04p09g03643	Avh2c04p02g03477	Avh3c04p09g03688	Avh4c04p10g03605	Avh5c04p10g02841	Avh6c04p10g02993	inconsistent	34.3043	29.288	30.28	28.0627	33.85	28.8173	29.894	27.7423	32.468	30.2697	30.8893	28.2197	59.9473	223.637	196.28	188.975	3.13667	3.32667	3.385	3.40633	0.770333	0.941	0.536667	0.194667
Avh1c04p09g03644	Avh2c04p02g03478	Avh3c04p09g03689	Avh4c04p10g03606	Avh5c04p10g02842	Avh6c04p10g02997	inconsistent	49.72	152.022	136.577	139.654	51.7493	160.079	145.77	149.175	60.5903	225.094	195.629	189.546	3.79067	10.1317	9.39367	7.75667	149.855	278.469	265.912	287.336	2.52	5.07267	4.56	3.71033
Avh1c04p09g03645	Avh2c04p02g03479	Avh3c04p09g03690	Avh4c04p10g03607	Avh5c04p10g02843	Avh6c04p10g02998	inconsistent	4.99733	11.6727	11.429	9.70667	4.618	11.453	11.0667	9.26033	3.786	10.2823	9.354	7.759	29.643	15.2893	17.6957	18.527	25.042	10.0473	15.434	20.1973	31.9897	31.1877	31.584	28.6633
Avh1c04p09g03647	Avh2c04p02g03481	Avh3c04p09g03692	Avh4c04p10g03608	Avh5c04p10g02845	Avh6c04p10g02999	inconsistent	24.3203	12.5057	14.1927	14.6237	24.671	12.802	14.44	15.0027	31.1533	16.1147	18.295	18.9947	0.277667	0	0	0.0136667	14.597	2.57567	3.19167	4.88533	63.8113	241.068	208.302	201.436
Avh1c04p09g03649	Avh2c04p02g03483	Avh3c04p09g03693	Avh4c04p10g03609	Avh5c04p10g02847	Avh6c04p10g03000	inconsistent	0.251	0	0	0	0.267667	0	0	0	0.279667	0	0	0.0136667	22.304	43.401	40.015	33.825	0.0843333	0.582333	0.647	0.227	4.03667	11.004	9.94667	8.28933
Avh1c04p09g03688	Avh2c04p03g03530	Avh3c04p10g03741	Avh4c04p10g03645	Avh5c04p11g02902	Avh6c04p10g03002	inconsistent	23.131	44.6367	41.0427	35.0087	22.4737	44.8787	41.1473	34.3973	22.56	44.6357	40.2317	34.346	10.194	5.49067	7.06133	6.015	1.11067	7.904	1.64767	0.170333	32.5233	17.0233	19.106	19.8587
Avh1c04p09g03693	Avh2c04p03g03552	Avh3c04p10g03762	Avh4c04p11g03660	Avh5c04p11g02923	Avh6c04p10g03004	inconsistent	12.8373	6.86033	8.55867	7.522	9.607	4.685	5.51867	5.47433	7.966	3.72233	5.16533	5.01167	1.596	2.35367	1.977	1.90667	0.528667	0.0616667	0.145667	0.231333	0.308333	0	0	0.0143333
Avh1c04p09g03694	Avh2c04p03g03553	Avh3c04p10g03763	Avh4c04p11g03661	Avh5c04p11g02924	Avh6c04p10g03018	inconsistent	1.66767	2.41533	2.079	2.04533	3.074	3.21	3.385	3.308	1.046	1.86467	1.60267	1.629	145.591	269.773	262	278.078	15.6877	9.13633	11.197	12.599	22.848	46.1633	41.367	35.2107
Avh1c04p09g03695	Avh2c04p03g03554	Avh3c04p10g03767	Avh4c04p11g03662	Avh5c04p11g02925	Avh6c04p11g03039	inconsistent	151.529	278.549	271.387	290.304	120.629	224.071	216.21	235.288	148.227	276.675	264.791	284.188	23.2927	8.07533	11.519	17.4573	5.31433	24.7657	23.6707	19.6923	13.0287	7.12167	8.769	7.57967
Avh1c04p09g03696	Avh2c04p03g03555	Avh3c04p10g03768	Avh4c04p11g03663	Avh5c04p11g02926	Avh6c04p11g03040	inconsistent	25.0383	9.124	12.9673	19.1137	24.556	9.887	15.349	20.0813	24.0493	8.54633	12.119	18.0403	16.5813	2.86567	3.56467	5.515	13.962	13.7733	10.9667	13.1497	1.628	2.34567	1.90567	2.013
Avh1c04p09g03697	Avh2c04p03g03557	Avh3c04p10g03769	Avh4c04p11g03664	Avh5c04p11g02927	Avh6c04p11g03041	inconsistent	17.2403	2.985	3.699	5.791	14.4673	2.49667	3.121	4.974	16.7627	2.86667	3.55067	5.566	0.19	0.342667	0.405667	0.118	62.3257	2.57867	2.162	6.633	156.38	296.388	279.925	301.881
Avh1c04p09g03703	Avh2c04p04g03565	Avh3c04p10g03775	Avh4c04p11g03670	Avh5c04p12g02930	Avh6c04p11g03042	inconsistent	0.181667	0.236667	0.245667	0.081	0.0836667	0.577	0.646667	0.227	0.191667	0.345667	0.310333	0.0966667	0.689667	5.24267	1.06967	0.129333	15.2697	8.49167	10.466	11.731	26.989	9.66833	13.8257	20.3513
Avh1c04p09g03704	Avh2c04p04g03567	Avh3c04p10g03777	Avh4c04p11g03672	Avh5c04p12g02932	Avh6c04p11g03043	inconsistent	0.719	5.48367	1.14667	0.134667	1.10267	7.809	1.647	0.171	0.694333	5.25967	1.067	0.130333	8.81367	10.817	7.34567	7.40233	13.3543	2.80167	3.50967	5.60833	21.1057	3.70833	4.24	6.82833
Avh1c04p09g03706	Avh2c04p04g03569	Avh3c04p11g03779	Avh4c04p11g03674	Avh5c04p12g02934	Avh6c04p11g03048	inconsistent	8.80533	10.604	6.78	6.98433	0.513	0.045	0.114667	0.231333	8.76133	10.8213	7.032	7.15267	15.4387	8.91567	11.1573	12.3913	2.63167	1.80933	1.70433	2.427	0.203333	0.322	0.285333	0.103333
Avh1c04p09g03707	Avh2c04p04g03570	Avh3c04p11g03780	Avh4c04p11g03675	Avh5c04p12g02935	Avh6c04p11g03050	inconsistent	14.987	8.43633	10.7487	11.955	15.7643	9.17133	11.4007	12.7747	15.9603	9.21967	11.3147	12.6923	6.12733	27.7563	26.446	22.1587	1.51	1.19267	1.332	1.92267	0.736333	5.62833	1.13633	0.138667
Avh1c04p09g03709	Avh2c04p04g03574	Avh3c04p11g03782	Avh4c04p11g03679	Avh5c04p12g02939	Avh6c04p11g03052	inconsistent	6.36267	28.7427	27.392	22.983	5.19067	24.494	23.5173	19.6017	6.17433	27.9853	26.3657	22.279	13.5417	13.5143	10.6397	12.796	0.438	2.09	0.456	0.287	9.34367	11.5977	7.584	7.74767
Avh1c04p09g03710	Avh2c04p04g03575	Avh3c04p11g03783	Avh4c04p11g03680	Avh5c04p12g02940	Avh6c04p11g03053	inconsistent	14.1467	14.1093	11.093	13.28	13.7697	13.654	10.9547	13.1347	13.6183	13.611	10.5957	12.831	61.758	2.82867	2.27267	6.556	1.85533	0.351333	0.334	0.379	16.2423	9.54533	11.67	13.0447
Avh1c04p09g03711	Avh2c04p04g03576	Avh3c04p11g03784	Avh4c04p11g03681	Avh5c04p12g02941	Avh6c04p11g03055	inconsistent	61.7767	2.56767	2.294	6.617	62.0893	2.494	2.202	6.64833	60.093	2.55867	2.18933	6.449	14.904	7.83133	9.95233	11.115	17.5533	1.02667	1.48133	2.76767	6.481	29.802	27.851	23.544
Avh1c04p09g03712	Avh2c04p04g03577	Avh3c04p11g03785	Avh4c04p11g03683	Avh5c04p12g02942	Avh6c04p11g03056	inconsistent	14.3273	7.45033	9.5	10.572	14.9287	8.182	10.365	11.6487	13.818	7.27467	9.2	10.0783	16.168	3.43967	3.96033	7.09533	52.1967	42.1387	43.3983	42.5077	14.4507	14.7233	11.4247	13.755
Avh1c04p09g03713	Avh2c04p04g03578	Avh3c04p11g03786	Avh4c04p11g03684	Avh5c04p12g02943	Avh6c04p11g03057	inconsistent	16.8517	3.52567	4.13033	7.37233	13.6427	2.80467	3.451	5.725	16.359	3.51467	3.99867	7.209	2.746	2.91433	2.59733	2.77467	11.8423	7.35633	9.09467	9.488	61.6167	2.658	2.23333	6.708
Avh1c04p10g03715	Avh2c04p04g03580	Avh3c04p11g03788	Avh4c04p11g03685	Avh5c04p12g02945	Avh6c04p11g03058	inconsistent	3.07333	3.00367	2.829	2.91433	2.73233	2.006	1.603	2.344	2.953	2.95267	2.53433	2.84133	1.35467	0.989333	1.073	1.53167	28.5237	31.9213	35.844	33.7577	15.1443	8.057	10.099	11.2923
Avh1c04p10g03717	Avh2c04p04g03582	Avh3c04p11g03790	Avh4c04p11g03688	Avh5c04p12g02947	Avh6c04p11g03059	inconsistent	1.41467	1.02633	1.11233	1.55233	1.49033	1.19267	1.343	1.92367	1.39233	0.959333	1.06167	1.58233	0.276	0.505333	0.643667	0.443333	9.43933	5.212	8.52033	11.4553	17.443	3.797	4.22767	7.80633
Avh1c04p10g03718	Avh2c04p04g03583	Avh3c04p11g03791	Avh4c04p11g03689	Avh5c04p12g02948	Avh6c04p11g03061	inconsistent	0.281	0.515	0.408667	0.439333	1.16867	6.79033	1.361	1.382	0.307333	0.428	0.569333	0.462333	1.779	0.515	0.392333	0.453667	7.72533	3.09133	1.85533	1.87267	3.265	3.09567	2.63767	3.16067
Avh1c04p10g03723	Avh2c04p04g03586	Avh3c04p11g03795	Avh4c04p11g03691	Avh5c04p12g02950	Avh6c04p11g03062	inconsistent	1.87667	0.522	0.432	0.47	1.69533	0.266667	0.257333	0.359	1.86867	0.506333	0.403667	0.454	20.9973	1.69667	2.41633	4.05967	26.0457	19.6457	21.0197	21.8743	1.44667	1.071	1.14067	1.644
Avh1c04p10g03725	Avh2c04p04g03587	Avh3c04p11g03796	Avh4c04p11g03693	Avh5c04p12g02952	Avh6c04p11g03063	inconsistent	21.882	1.68767	2.409	4.097	15.7947	0.951333	1.347	2.40733	21.412	1.702	2.43167	4.16533	54.0897	42.304	45.2493	44.825	39.4287	26.8503	31.1943	34.398	0.410667	1.25433	0.693333	0.556667
Avh1c04p10g03727	Avh2c04p04g03589	Avh3c04p11g03798	Avh4c04p11g03694	Avh5c04p12g02954	Avh6c04p11g03066	inconsistent	63.6317	50.3573	54.038	52.8783	59.7817	48.1213	50.531	49.845	58.3493	46.7063	48.8973	48.4863	11.487	9.359	11.3167	11.7303	0.679	0.728667	0.75	0.931	2.009	0.544667	0.443	0.495
Avh1c04p10g03728	Avh2c04p04g03591	Avh3c04p11g03800	Avh4c04p11g03695	Avh5c04p12g02957	Avh6c04p11g03068	inconsistent	12.1323	9.767	11.7947	12.3513	11.6843	7.34567	9.09367	9.47633	11.2827	9.40733	11.224	11.7417	26.1033	29.3093	33.193	31.354	0.0893333	0.061	0.053	0.0156667	22.465	1.83567	2.575	4.34667
Avh1c21p16g21485	Avh2c21p15g21351	Avh3c04p11g03842	Avh4c04p12g03783	Avh5c04p12g02971	Avh6c04p11g03070	inconsistent	36.2653	30.3883	34.7147	35.2273	28.871	21.6297	25.2387	26.3253	26.274	29.5123	33.0747	31.3387	8.94967	5.24933	7.33533	9.66667	12.096	14.579	6.86633	7.68533	64.6067	52.644	55.29	54.3383
Avh1c21p16g21517	Avh2c04p05g03694	Avh3c04p12g03876	Avh4c04p13g03815	Avh5c04p13g03004	Avh6c04p11g03071	inconsistent	0.391333	0.237333	0.258	0.393	4.93967	2.53233	4.055	6.335	9.06333	4.96267	8.09867	10.9003	37.1503	30.396	31.071	28.851	142.528	67.8157	62.893	62.919	11.8517	10.0417	11.8743	12.3943
Avh1c21p16g21542	Avh2c04p06g03716	Avh3c04p12g03898	Avh4c04p13g03837	Avh5c21p15g18416	Avh6c04p12g03125	inconsistent	25.0667	27.1277	26.9627	26.217	36.8277	33.033	33.1907	30.5963	37.1943	30.2557	30.582	28.537	7.35133	2.92833	1.78233	1.78967	152.037	266.024	224.776	154.279	28.58	32.3137	36.0823	34.1133
Avh1c21p17g21560	Avh2c04p06g03718	Avh3c04p12g03900	Avh4c04p13g03839	Avh5c04p13g03025	Avh6c04p12g03158	inconsistent	0	0	0	0	6.77867	2.47667	1.50833	1.612	7.397	2.96267	1.77633	1.788	24.3783	18.3057	19.4503	20.6003	71.7777	60.5767	66.4093	36.085	9.512	5.29567	8.58333	11.5953
Avh1c21p17g21588	Avh2c21p16g21431	Avh3c04p12g03918	Avh4c04p13g03855	Avh5c04p13g03048	Avh6c04p13g03178	inconsistent	10.215	50.317	52.0117	36.1817	10.314	51.1607	52.8517	36.827	24.125	19.0487	19.6093	20.9413	0.639	0.676	0.697	0.898333	54.55	49.14	46.7463	49.4033	34.8397	27.6293	27.257	25.6297
Avh1c21p17g21599	Avh2c21p16g21442	Avh3c04p12g03929	Avh4c04p13g03867	Avh5c04p13g03061	Avh6c04p13g03180	inconsistent	0.0346667	0.610667	1.115	0.845667	0.035	0.648667	1.13267	0.882333	0.643333	0.696	0.689333	0.889667	11.398	13.6677	6.54867	7.31733	57.4177	1371.92	1522.29	1066.67	7.85033	3.19633	1.88367	1.902
Avh1c05p08g04335	Avh2c05p09g04276	Avh3c05p03g04132	Avh4c05p05g04259	Avh5c05p07g03536	Avh6c04p13g03206	inconsistent	102.731	41.2017	43.288	44.9047	103.667	41.9533	43.6047	45.706	129.979	58.2067	53.2723	55.62	130.508	53.5913	50.226	52.644	41.0197	45.4993	42.015	37.589	25.9613	19.829	20.5093	21.887
Avh1c05p14g04492	Avh2c05p15g04435	Avh3c05p08g04263	Avh4c07p10g06301	Avh5c07p09g05523	Avh6c04p13g03216	inconsistent	12.023	11.0763	11.6733	10.43	12.2473	11.331	11.9877	10.613	14.08	13.1067	13.6033	12.2913	147.018	256.751	219.606	150.893	34.4453	19.76	21.107	20.5943	39.968	27.425	31.7597	35.0803
Avh1c05p17g04649	Avh2c05p18g04596	Avh3c05p11g04397	Avh4c05p13g04515	Avh5c05p15g03787	Avh6c04p13g03218	inconsistent	130.74	224.969	195.445	133.503	131.145	228.912	197.154	135.248	113.211	205.521	169.027	101.585	68.736	57.6577	63.9583	34.7037	6.81733	6.897	6.23367	6.63533	0.682	0.755	0.743	0.940667
Avh1c05p17g04650	Avh2c05p18g04597	Avh3c05p11g04399	Avh4c05p13g04516	Avh5c05p15g03788	Avh6c05p03g03462	inconsistent	73.176	60.3143	66.1677	36.6153	73.789	61.352	67.445	37.1677	70.2897	59.1923	64.628	35.4343	51.4913	46.216	44.4123	46.611	23.8343	10.2993	9.961	12.327	0.314	0.441667	0.402333	0.245333
Avh1c05p18g04651	Avh2c05p19g04599	Avh3c05p11g04403	Avh4c05p13g04520	Avh5c05p15g03793	Avh6c05p03g03472	inconsistent	53.7067	47.3877	45.3913	47.9713	58.318	51.703	49.591	53.14	55.152	49.949	47.9243	51.0567	54.4773	1301.89	1466.12	1028.47	11.3623	18.7557	18.7843	17.7893	12.4097	14.71	6.97133	7.832
Avh1c05p18g04655	Avh2c05p19g04602	Avh3c05p11g04406	Avh4c05p13g04522	Avh5c05p15g03795	Avh6c05p05g03592	inconsistent	43.206	1069.28	1233.34	880.752	42.5587	1066.01	1228.87	879.808	54.7487	1310.55	1458.28	1028.72	37.851	42.1247	39.2463	35.305	35.596	15.1087	15.0347	17.9317	152.688	269.95	226.665	155.758
Avh1c05p18g04656	Avh2c05p19g04603	Avh3c05p11g04407	Avh4c05p13g04523	Avh5c05p15g03796	Avh6c05p05g03593	inconsistent	21.384	19.6283	20.0217	17.089	21.8413	20.084	20.4267	17.494	37.519	41.6597	38.2633	34.4727	35.0803	20.2583	22.5903	21.0623	20.6763	14.052	13.2953	14.0407	73.4267	62.5037	67.9913	37.147
Avh1c05p18g04657	Avh2c05p19g04604	Avh3c05p11g04408	Avh4c05p13g04524	Avh5c05p15g03797	Avh6c05p06g03597	inconsistent	31.081	19.1497	21.1463	19.0527	33.3973	20.7273	22.885	21.1263	41.202	22.6873	27.3143	24.9147	6.389	6.432	5.94367	6.23333	5.86067	3.82367	3.28767	3.16733	54.859	49.906	47.1907	49.687
Avh1c05p19g04703	Avh2c05p19g04641	Avh3c05p13g04467	Avh4c05p14g04572	Avh5c05p15g03799	Avh6c05p06g03599	inconsistent	6.144	6.13567	5.704	5.948	6.15467	6.28767	5.77133	6.05833	6.23733	6.31033	5.609	5.874	26.9383	48.4397	38.1707	28.4687	0.287333	0.0263333	0	0	57.706	1397.96	1544.16	1083.53
Avh1c05p19g04704	Avh2c05p19g04642	Avh3c05p13g04468	Avh4c05p14g04573	Avh5c05p15g03800	Avh6c05p06g03600	inconsistent	20.8173	5.505	5.96867	8.24633	21.5497	11.59	10.1943	11.1333	21.3503	11.3337	10.595	11.8473	13.943	22.1677	20.6837	20.863	4.29333	0.915333	1.881	1.524	41.2207	46.272	42.3717	37.966
Avh1c05p19g04705	Avh2c05p19g04643	Avh3c05p13g04469	Avh4c05p14g04575	Avh5c05p15g03801	Avh6c05p06g03601	inconsistent	11.384	18.7987	18.2453	17.7717	11.72	19.534	18.9563	18.4117	10.444	17.5177	17.4773	16.641	32.856	13.9127	14.067	16.7183	1.21733	1.299	1.19033	0.858333	38.4103	21.959	24.1553	22.6847
Avh1c05p19g04706	Avh2c05p19g04644	Avh3c05p13g04470	Avh4c05p14g04576	Avh5c05p15g03802	Avh6c05p07g03645	inconsistent	31.1887	12.138	12.427	15.476	31.974	12.5807	13.0197	16.136	33.749	14.292	14.1777	17.0137	30.9537	33.2387	31.8113	33.125	27.1903	14.2377	17.6607	17.9203	7.31167	7.45667	6.582	7.14367
Avh1c05p19g04707	Avh2c05p19g04645	Avh3c05p13g04471	Avh4c05p14g04577	Avh5c05p15g03803	Avh6c05p07g03646	inconsistent	18.8523	11.5443	11.303	11.6493	18.9143	11.472	11.4543	11.845	19.076	12.1413	11.2657	11.8493	5.45433	3.476	2.883	2.93133	1.07233	1.67367	2.05033	2.02533	24.6553	13.2193	12.307	13.996
Avh1c05p19g04708	Avh2c05p19g04646	Avh3c05p13g04472	Avh4c05p14g04578	Avh5c05p15g03804	Avh6c05p07g03647	inconsistent	5.31067	3.792	3.26233	3.038	5.36267	3.83367	3.315	3.10033	5.57467	3.685	3.12667	3.06867	0.270667	0.0373333	0	0	52.3543	70.275	35.232	44.8523	11.4733	18.9363	18.8037	17.8647
Avh1c05p19g04711	Avh2c05p19g04649	Avh3c05p13g04476	Avh4c05p14g04579	Avh5c05p15g03806	Avh6c05p07g03648	inconsistent	0.209333	0.039	0	0	0.164667	0.04	0	0	0.255667	0.069	0	0	4.067	0.874333	1.76933	1.424	7.107	43.0493	17.3427	12.93	35.018	15.067	14.9603	17.785
Avh1c05p19g04715	Avh2c05p19g04652	Avh3c05p13g04479	Avh4c05p14g04581	Avh5c05p15g03808	Avh6c05p07g03649	inconsistent	1.772	0.577333	0.532	0.554	1.80333	0.627667	0.559667	0.563667	4.06567	0.864	1.821	1.44567	1.062	1.09167	0.989667	0.758333	0.0686667	0.0126667	0.0116667	0.0213333	20.139	13.2797	12.605	13.3413
Avh1c05p19g04716	Avh2c05p19g04653	Avh3c05p13g04480	Avh4c05p14g04582	Avh5c05p15g03809	Avh6c05p07g03650	inconsistent	1.36633	2.00733	1.46767	1.26267	1.37967	2.04033	1.51133	1.284	1.05533	1.122	0.972	0.716	34.056	23.759	28.546	27.5997	91.5143	131.337	119.637	104.168	5.89567	3.865	3.317	3.201
Avh1c05p19g04718	Avh2c05p20g04655	Avh3c05p13g04483	Avh4c05p14g04585	Avh5c05p15g03812	Avh6c05p07g03652	inconsistent	20.8203	13.551	18.057	15.752	20.744	13.6437	18.3377	16.0027	25.812	13.589	16.8067	16.848	1.03533	1.58667	1.975	1.93567	0.607667	0.572	0.648	0.621	0.278333	0.0406667	0	0
Avh1c05p19g04719	Avh2c05p20g04656	Avh3c05p13g04484	Avh4c05p14g04586	Avh5c05p15g03813	Avh6c05p07g03655	inconsistent	1.02233	1.73467	2.00933	2.015	1.037	1.75767	2.026	2.06267	0.877667	1.48833	1.86067	1.775	48.4667	64.8347	32.7797	41.7213	37.5847	5.65667	5.42	6.59033	4.33467	0.93	1.92333	1.53833
Avh1c05p19g04720	Avh2c05p20g04657	Avh3c05p13g04485	Avh4c05p15g04587	Avh5c05p15g03814	Avh6c05p07g03656	inconsistent	47.7633	62.914	31.3593	40.378	47.69	63.31	31.435	40.0213	47.3233	64.312	30.9617	40.6023	6.66667	40.1237	16.3983	12.1383	43.6097	48.6663	44.5673	47.2577	1.03633	0.833333	0.995	0.625333
Avh1c05p19g04722	Avh2c05p20g04658	Avh3c05p13g04487	Avh4c05p15g04589	Avh5c05p15g03816	Avh6c05p07g03660	inconsistent	7.32167	42.364	17.2527	12.9553	7.39433	43.0943	17.5917	13.175	6.75767	40.633	16.4047	12.2477	0.0726667	0.012	0.011	0.0206667	15.9183	8.83	11.788	10.2907	27.894	14.711	17.8117	18.293
Avh1c05p19g04725	Avh2c05p20g04661	Avh3c05p13g04489	Avh4c05p15g04591	Avh5c05p15g03818	Avh6c05p07g03661	inconsistent	0.161333	0.0253333	0.0346667	0.0416667	0.162667	0.026	0.035	0.042	0.0733333	0.012	0.011	0.0206667	86.0727	122.612	113.311	98.4197	39.1577	38.373	22.6963	31.7383	0.956333	1.638	2.00067	1.94167
Avh1c05p19g04726	Avh2c05p20g04662	Avh3c05p13g04490	Avh4c05p15g04592	Avh5c05p15g03819	Avh6c05p07g03662	inconsistent	64.8303	82.052	72.947	58.1483	71.2187	93.2507	82.2283	67.755	67.9387	80.6387	71.997	58.2033	0.659667	0.601333	0.722	0.717	44.3543	63.111	60.8223	55.0193	52.1587	71.2037	34.8947	45.0783
Avh1c05p19g04727	Avh2c05p20g04663	Avh3c05p13g04491	Avh4c05p15g04593	Avh5c05p15g03820	Avh6c05p07g03664	inconsistent	0.519667	0.515	0.659667	0.633	0.535667	0.521	0.676667	0.649667	0.561333	0.544	0.634333	0.580333	35.3487	5.318	5.15433	6.26967	27.666	13.6837	7.839	11.2143	7.37733	44.221	17.814	13.1583
Avh1c05p19g04751	Avh2c05p20g04689	Avh3c05p13g04513	Avh4c05p15g04602	Avh5c05p15g03822	Avh6c05p07g03666	inconsistent	20.3897	11.8013	9.006	9.904	20.6847	12.0357	9.17167	10.1013	35.2223	5.162	4.894	6.13267	40.9827	45.623	42.2543	44.6787	34.2567	49.7383	50.0177	48.031	0.0186667	0	0	0
Avh1c05p19g04752	Avh2c05p20g04690	Avh3c05p13g04514	Avh4c05p15g04603	Avh5c05p15g03823	Avh6c05p07g03667	inconsistent	39.6367	45.302	41.147	43.892	38.975	44.8133	40.285	43.5353	41.9533	46.6947	43.1173	45.793	15.0667	8.213	11.2153	9.667	2.30733	2.85633	1.297	0.869	71.4987	84.687	74.4637	60.4743
Avh1c05p19g04754	Avh2c05p20g04692	Avh3c05p13g04516	Avh4c05p15g04605	Avh5c05p15g03825	Avh6c05p07g03668	inconsistent	14.274	7.465	10.297	9.10733	14.097	7.42133	10.2157	9.08833	15.2583	8.332	11.2767	9.816	36.4233	34.6717	20.6127	29.4647	5.66	2.725	4.459	4.13233	0.591333	0.584333	0.668	0.611667
Avh1c05p19g04755	Avh2c05p20g04693	Avh3c05p13g04517	Avh4c05p15g04606	Avh5c05p15g03826	Avh6c05p07g03690	inconsistent	21.5097	30.6597	21.3043	24.3257	17.477	28.37	21.2773	21.589	36.6773	34.785	20.5827	29.591	41.8533	59.1297	57.629	52.1353	106.121	159.079	181.4	189.645	37.684	5.77	5.52767	6.67767
Avh1c05p19g04757	Avh2c05p20g04696	Avh3c05p13g04519	Avh4c05p15g04608	Avh5c05p15g03827	Avh6c05p07g03691	inconsistent	41.6913	59.787	58.8587	52.6867	42.462	61.065	60.092	53.8693	42.6183	60.4173	58.1737	53.014	24.996	12.653	7.302	10.4237	51.4043	56.9153	58.6757	46.71	44.1173	49.9757	45.5707	48.3643
Avh1c05p20g04765	Avh2c05p20g04704	Avh3c05p13g04524	Avh4c05p15g04615	Avh5c05p15g03835	Avh6c05p07g03693	inconsistent	23.189	11.171	6.60133	9.47367	22.771	11.098	6.387	9.33967	26.0483	12.8727	7.351	10.538	32.965	48.1093	48.6053	47.0103	50.8387	112.395	122.946	117.688	15.981	8.906	11.8743	10.3587
Avh1c05p20g04767	Avh2c05p20g04706	Avh3c05p13g04526	Avh4c05p15g04617	Avh5c05p15g03837	Avh6c05p07g03694	inconsistent	32.403	47.1523	48.1353	45.9303	33.373	48.5423	49.4117	47.444	32.7597	48.075	47.7323	46.66	2.15733	2.67233	1.23133	0.823333	146.434	131.356	97.342	103.103	39.0643	37.8293	22.0083	31.7713
Avh1c05p20g04768	Avh2c05p20g04707	Avh3c05p14g04529	Avh4c05p15g04619	Avh5c05p15g03838	Avh6c05p07g03696	inconsistent	2.26667	2.69567	1.326	0.855667	2.28967	2.74433	1.348	0.884667	2.188	2.68233	1.22567	0.839667	5.23033	2.51833	4.189	3.856	45.7433	44.4847	47.1033	40.2897	45.1323	64.6237	61.729	56.2363
Avh1c05p20g04771	Avh2c05p20g04712	Avh3c05p14g04533	Avh4c05p15g04623	Avh5c05p16g03841	Avh6c05p07g03702	inconsistent	5.244	2.63667	4.14867	3.96867	5.28667	2.68767	4.20367	4.042	5.39767	2.54633	4.253	3.915	100.083	149.69	172.221	179.725	0.429333	0.0436667	0.0556667	0.0243333	28.2373	14.126	8.041	11.4247
Avh1c05p20g04773	Avh2c05p21g04714	Avh3c05p14g04535	Avh4c05p15g04625	Avh5c05p16g03843	Avh6c05p07g03704	inconsistent	95.477	138.502	157.198	164.253	101.761	147.468	167.56	174.739	99.3823	149.655	170.211	179	47.754	52.768	55.668	44.1283	17.1273	11.2967	10.9483	11.7317	34.742	51.4793	51.2007	49.6243
Avh1c05p20g04774	Avh2c05p21g04716	Avh3c05p14g04537	Avh4c05p15g04627	Avh5c05p16g03844	Avh6c05p08g03707	inconsistent	47.822	53.318	52.5557	42.1483	48.1633	53.584	53.0807	42.7347	48.3007	53.3427	55.6663	44.475	48.3907	106.88	118.564	112.19	5.98267	2.31967	3.16233	3.80133	2.30533	2.89967	1.308	0.878667
Avh1c05p20g04775	Avh2c05p21g04717	Avh3c05p14g04538	Avh4c05p15g04629	Avh5c05p16g03846	Avh6c05p08g03710	inconsistent	45.0027	102.648	113.452	107.4	45.7467	104.87	116.422	109.444	47.917	105.613	115.798	111.011	138.349	124.079	92.6537	97.9683	88.1157	138.495	77.966	86.8913	5.65567	2.769	4.44533	4.179
Avh1c05p20g04776	Avh2c05p21g04718	Avh3c05p14g04539	Avh4c05p15g04630	Avh5c05p16g03847	Avh6c05p08g03712	inconsistent	133.079	119.957	94.4113	97.4967	135.462	123.029	96.6693	100.162	140.519	126.557	93.8457	100.059	43.148	41.5647	44.9527	38.467	19.8673	25.9243	28.9477	28.0457	107.923	162.426	185.02	191.855
Avh1c05p20g04777	Avh2c05p21g04719	Avh3c05p14g04540	Avh4c05p15g04632	Avh5c05p16g03849	Avh6c05p08g03714	inconsistent	42.338	41.76	43.8913	38.2883	43.3503	42.7447	45.0877	39.454	43.422	41.886	44.4983	38.59	0.471	0.0453333	0.059	0.0256667	35.782	34.7773	37.7513	38.8723	51.4217	57.952	59.7963	47.329
Avh1c05p20g04780	Avh2c05p21g04721	Avh3c05p14g04541	Avh4c05p15g04633	Avh5c05p16g03850	Avh6c05p08g03716	inconsistent	0.479	0.110667	0.0776667	0.0133333	0.471667	0.112667	0.0323333	0.0133333	0.474	0.046	0.0586667	0.0256667	16.135	10.631	10.357	11.1017	66.2217	20.7527	9.23533	3.072	49.886	110.904	120.791	115.954
Avh1c05p20g04781	Avh2c05p21g04722	Avh3c05p14g04544	Avh4c05p15g04636	Avh5c05p16g03853	Avh6c05p08g03717	inconsistent	16.4907	10.9723	10.32	11.362	16.6327	11.209	10.54	11.5643	16.1987	10.7127	10.35	11.166	5.60767	2.14333	2.955	3.59633	23.0413	37.004	41.3927	44.5657	149.31	135.528	99.926	106.396
Avh1c05p20g04782	Avh2c05p21g04723	Avh3c05p14g04545	Avh4c05p15g04637	Avh5c05p16g03854	Avh6c05p08g03719	inconsistent	4.659	1.79567	2.413	3.00567	4.71533	1.82633	2.43733	3.05733	5.68033	2.19667	3.006	3.61333	82.735	129.796	73.979	82.1277	11.2723	1.738	3.65333	4.14267	46.2553	45.1663	46.9723	41.0253
Avh1c05p20g04783	Avh2c05p21g04724	Avh3c05p14g04547	Avh4c05p15g04639	Avh5c05p16g03856	Avh6c05p08g03720	inconsistent	82.8943	126.897	71.8053	80.305	84.1847	130.337	73.618	82.4997	83.301	130.839	73.5277	82.4733	18.7543	24.3277	27.4467	26.5453	0.073	0.111	0.085	0.037	0.451	0.0443333	0.0563333	0.0243333
Avh1c05p20g04784	Avh2c05p21g04725	Avh3c05p14g04549	Avh4c05p15g04640	Avh5c05p16g03858	Avh6c05p08g03723	inconsistent	18.4107	23.3133	26.001	25.1703	18.5917	23.828	26.4693	25.6923	18.8177	24.4393	27.2987	26.5543	33.5373	31.3353	36.9547	36.878	4.49067	3.40133	3.742	3.67467	17.1547	11.4453	11.0443	11.8533
Avh1c05p20g04785	Avh2c05p21g04726	Avh3c05p14g04550	Avh4c05p15g04641	Avh5c05p16g03859	Avh6c05p08g03724	inconsistent	32.1793	31.7093	36.846	36.9457	32.5623	32.3533	37.53	37.6533	33.2153	30.8567	35.8483	36.2263	62.263	19.452	8.686	2.90533	70.2757	191.903	138.871	102.096	6.01	2.35667	3.17167	3.839
Avh1c06p01g04821	Avh2c06p01g04762	Avh3c06p01g04585	Avh4c06p00g04642	Avh5c06p01g03894	Avh6c05p08g03727	inconsistent	50.9873	15.748	6.924	2.62467	48.563	15.0373	6.72333	2.58433	62.2783	19.4723	8.68267	2.86833	21.5287	34.4823	39.1367	41.549	3.40133	24.9247	22.9	10.5663	88.505	140.525	78.677	87.816
Avh1c06p01g04822	Avh2c06p01g04763	Avh3c06p01g04586	Avh4c06p00g04643	Avh5c06p01g03895	Avh6c05p08g03729	inconsistent	34.3477	96.4777	82.7403	74.7823	26.792	64.841	59.074	57.252	21.8523	35.014	39.1493	42.3327	10.889	1.70767	3.65833	4.202	44.497	27.1073	29.5093	28.7483	25.783	34.7287	40.039	37.9687
Avh1c06p01g04825	Avh2c06p01g04765	Avh3c06p01g04589	Avh4c06p00g04646	Avh5c06p01g03898	Avh6c05p08g03730	inconsistent	9.27633	1.50567	2.84033	3.25267	10.1073	1.60067	3.08033	3.578	11.052	1.78767	3.60367	4.14767	0.0686667	0.104	0.0806667	0.0353333	26.3513	2.94	2.09233	13.7817	35.6823	33.7697	38.1453	39.014
Avh1c06p01g04827	Avh2c06p01g04767	Avh3c06p01g04590	Avh4c06p00g04648	Avh5c06p01g03900	Avh6c06p00g03732	inconsistent	0.0153333	0.045	0.064	0.0193333	0.0153333	0.0456667	0	0	0.0693333	0.105	0.0806667	0.0526667	4.39533	3.86733	4.215	3.90967	145.813	118.927	116.782	134.239	66.836	21.1783	9.33233	3.13733
Avh1c06p01g04828	Avh2c06p01g04768	Avh3c06p01g04591	Avh4c06p00g04649	Avh5c06p01g03901	Avh6c06p00g03733	inconsistent	3.41467	3.51733	4.32667	3.33533	4.32267	4.04367	5.07333	4.33033	4.297	3.36267	3.58967	3.524	69.372	190.23	140.072	102.951	18.2487	24.535	23.2913	23.8587	25.343	40.196	44.9887	48.3527
Avh1c06p01g04830	Avh2c06p01g04770	Avh3c06p01g04593	Avh4c06p00g04650	Avh5c06p01g03903	Avh6c06p00g03736	inconsistent	64.4783	176.556	128.994	94.6957	61.594	171.487	122.906	91.7597	69.601	191.64	139.496	102.848	3.202	23.402	21.8587	9.969	67.5843	58.7737	57.219	53.6067	11.862	1.907	3.896	4.491
Avh1c06p01g04832	Avh2c06p01g04772	Avh3c06p01g04594	Avh4c06p00g04651	Avh5c06p01g03904	Avh6c06p00g03737	inconsistent	3.24433	24.1103	23.437	10.2903	3.274	24.4337	23.9163	10.4437	3.176	23.3503	21.4647	10.037	44.0107	26.71	29.4447	28.7183	19.9933	3.71867	3.73733	5.86367	0.0446667	0.047	0.0656667	0.0376667
Avh1c06p01g04841	Avh2c06p01g04782	Avh3c06p01g04601	Avh4c06p00g04657	Avh5c06p01g03911	Avh6c06p00g03738	inconsistent	56.2443	30.958	34.4827	34.972	47.402	28.51	31.737	31.4953	42.258	25.5913	27.752	27.239	24.2643	2.66933	1.84333	12.2243	15.1933	14.0163	5.89067	3.96367	4.48233	3.42333	3.79667	3.67167
Avh1c06p02g04895	Avh2c06p02g04835	Avh3c06p01g04627	Avh4c06p00g04658	Avh5c06p02g03958	Avh6c06p00g03740	inconsistent	22.2303	2.46067	1.82867	11.8673	22.294	2.54867	1.80167	12.097	24.4777	2.69333	1.83767	12.2683	130.503	106.652	104.748	120.388	86.812	54.0133	48.4763	47.2047	73.2273	200.896	146.844	107.669
Avh1c06p02g04896	Avh2c06p02g04836	Avh3c06p01g04628	Avh4c06p00g04659	Avh5c06p02g03959	Avh6c06p00g03741	inconsistent	121.238	102.431	101.986	115.787	105.19	90.3763	91.1927	103.018	130.438	107.212	104.56	120.53	15.7383	22.2587	21.303	21.3833	24.5997	13.7157	18.1817	19.09	3.41533	25.3607	23.3317	10.7567
Avh1c06p02g04897	Avh2c06p02g04837	Avh3c06p01g04629	Avh4c06p00g04660	Avh5c06p02g03960	Avh6c06p00g03746	inconsistent	17.038	20.8097	20.2563	21.1857	12.537	16.5867	16.2193	16.151	15.4647	22.2563	20.8847	20.9813	51.3937	48.7053	47.23	43.545	0.276667	0.426667	0.303333	0.252667	44.488	27.459	29.6973	28.9457
Avh1c06p02g04898	Avh2c06p02g04838	Avh3c06p01g04630	Avh4c06p00g04661	Avh5c06p02g03961	Avh6c06p01g03799	inconsistent	53.7717	48.767	48.3067	44.3097	49.9633	44.4837	44.2117	40.7537	52.1557	49.1387	47.646	44.181	15.9693	2.78133	2.986	4.95833	4.88867	5.848	5.31667	4.81367	26.3477	2.97333	2.09433	13.887
Avh1c06p02g04899	Avh2c06p02g04839	Avh3c06p01g04631	Avh4c06p00g04662	Avh5c06p02g03962	Avh6c06p01g03800	inconsistent	14.8433	2.40033	2.62533	4.299	15.1547	2.493	2.732	4.457	16.055	2.816	3.00167	4.995	6.86867	2.74933	1.495	1.124	12.485	11.9073	4.976	5.29533	147.841	121.394	118.657	136.939
Avh1c06p02g04902	Avh2c06p02g04842	Avh3c06p01g04633	Avh4c06p00g04665	Avh5c06p02g03965	Avh6c06p01g03801	inconsistent	4.51267	1.62567	0.916	0.61	4.54467	1.63833	0.906333	0.6	6.78433	2.77733	1.468	1.13133	59.516	34.807	31.541	30.9477	0	0	0	0	17.666	24.5047	22.9727	23.5233
Avh1c06p02g04905	Avh2c06p02g04845	Avh3c06p01g04635	Avh4c06p00g04667	Avh5c06p02g03967	Avh6c06p01g03802	inconsistent	33.2583	8.41467	5.118	7.807	63.9903	37.9733	33.7763	33.482	59.302	34.0573	30.859	30.448	18.334	9.03067	12.639	13.3517	10.2963	7.818	8.009	8.60833	68.2437	59.9107	57.865	54.101
Avh1c06p02g04908	Avh2c06p02g04847	Avh3c06p01g04636	Avh4c06p00g04669	Avh5c06p02g03969	Avh6c06p01g03803	inconsistent	16.432	8.083	11.607	11.8567	17.6017	8.70133	12.1697	12.625	16.2813	8.204	11.096	11.76	0.272667	0.4	0.287667	0.223	1.339	0.204667	0.202	0.239667	20.125	3.814	3.75633	5.95733
Avh1c06p02g04909	Avh2c06p02g04848	Avh3c06p01g04637	Avh4c06p00g04670	Avh5c06p02g03970	Avh6c06p01g03807	inconsistent	0.288667	0.346667	0.266333	0.297333	0.316667	0.332667	0.270667	0.303	0.251333	0.331333	0.228	0.193333	4.62033	5.491	5.02733	4.59067	1.647	0.183333	0	0.176333	14.601	12.9997	5.32733	3.776
Avh1c06p02g04924	Avh2c06p02g04864	Avh3c06p02g04652	Avh4c06p00g04672	Avh5c06p02g03974	Avh6c06p01g03809	inconsistent	4.97367	4.86467	4.58867	4.331	5.021	4.94767	4.66367	4.42867	4.474	5.456	4.92867	4.55333	11.2917	10.575	4.229	4.746	18.9653	30.191	35.4717	36.881	84.9923	53.387	47.244	46.3363
Avh1c06p02g04925	Avh2c06p02g04865	Avh3c06p02g04653	Avh4c06p00g04673	Avh5c06p02g03975	Avh6c06p01g03811	inconsistent	11.9453	12.8893	5.95667	6.10867	11.7033	12.9113	6.02233	6.164	11.5537	10.801	4.26367	4.89967	0	0	0	0	7.376	17.056	25.2453	21.6843	24.1053	13.2643	17.6493	18.549
Avh1c06p02g04927	Avh2c06p02g04867	Avh3c06p02g04654	Avh4c06p00g04674	Avh5c06p02g03976	Avh6c06p01g03812	inconsistent	0	0	0	0	0	0	0	0	0	0	0	0	9.37933	7.12733	7.52667	7.991	15.3587	72.194	64.3217	48.8207	0.278333	0.433333	0.306333	0.254667
Avh1c06p02g04928	Avh2c06p02g04868	Avh3c06p02g04656	Avh4c06p00g04675	Avh5c06p02g03977	Avh6c06p02g03826	inconsistent	8.871	6.57333	6.945	7.392	9.61933	7.06933	7.52433	7.99567	9.764	7.352	7.64167	8.175	1.154	0.162333	0.171667	0.219	208.428	91.119	104.815	116.881	4.99333	5.95367	5.34867	4.86067
Avh1c06p02g04930	Avh2c06p02g04870	Avh3c06p02g04658	Avh4c06p00g04677	Avh5c06p02g03979	Avh6c06p02g03827	inconsistent	0.939667	0.0623333	0.133	0.143333	0.954667	0.0533333	0.135667	0.137667	1.12333	0.126333	0.137333	0.187	1.55	0.171667	0	0.143333	259.891	147.691	134.468	137.949	12.3417	11.5983	4.62233	5.21867
Avh1c06p02g04931	Avh2c06p02g04871	Avh3c06p02g04659	Avh4c06p00g04678	Avh5c06p02g03980	Avh6c06p02g03828	inconsistent	1.23333	0.269	0.0273333	0.121667	1.265	0.273333	0.028	0.124333	1.521	0.173	0	0.144	18.109	28.603	34.0387	35.3433	355.918	202.003	172.389	218.27	0.0133333	0	0	0
Avh1c06p02g04932	Avh2c06p02g04872	Avh3c06p02g04660	Avh4c06p00g04679	Avh5c06p02g03981	Avh6c06p02g03829	inconsistent	16.5073	25.5727	30.9597	31.313	16.8423	26.639	32.0037	32.5597	18.2167	28.703	33.7717	35.2033	6.99467	16.297	24.3057	20.9463	3.516	1.53	1.579	1.831	10.3157	7.964	8.11667	8.697
Avh1c06p02g04933	Avh2c06p02g04873	Avh3c06p02g04661	Avh4c06p00g04680	Avh5c06p02g03982	Avh6c06p02g03831	inconsistent	7.30833	17.148	25.1833	21.5457	7.33333	17.355	25.1843	21.6817	7.04533	16.4767	24.222	21.0037	14.3673	67.75	60.8457	46.0727	15.738	6.277	6.56	8.49533	1.191	0.135333	0.146667	0.199
Avh1c06p02g04934	Avh2c06p02g04874	Avh3c06p02g04662	Avh4c06p01g04681	Avh5c06p02g03983	Avh6c06p02g03832	inconsistent	14.0317	67.4117	59.604	45.9313	12.938	63.644	56.0303	43.0327	14.263	66.4257	59.1703	45.4	203.408	90.7303	105.739	116.559	13.906	17.5333	10.7647	12.9757	1.63533	0.186667	0	0.178333
Avh1c06p02g04935	Avh2c06p02g04875	Avh3c06p02g04663	Avh4c06p01g04682	Avh5c06p02g03984	Avh6c06p02g03833	inconsistent	201.331	90.587	104.188	112.895	231.78	130.007	141.343	152.029	191.469	83.938	96.872	107.657	251.415	139.903	129.151	132.632	0.186667	0	0	0	18.5793	30.0443	34.9143	36.289
Avh1c06p02g04936	Avh2c06p02g04876	Avh3c06p02g04664	Avh4c06p01g04683	Avh5c06p02g03985	Avh6c06p02g03834	inconsistent	278.719	147.442	136.538	142.185	282.149	150.605	139.309	145.24	248.999	140.492	127.711	131.73	333.569	189.298	162.8	205.382	16.8493	51.9883	104.19	133.396	7.441	17.636	25.865	22.3353
Avh1c06p02g04938	Avh2c06p02g04878	Avh3c06p02g04666	Avh4c06p01g04685	Avh5c06p02g03987	Avh6c06p02g03835	inconsistent	324.537	182.705	160.711	201.208	324.995	184.808	161.517	203.023	335.088	189.538	161.663	205.907	3.87267	2.03667	2.05567	2.27267	4.032	24.1203	20.0887	16.641	15.1327	71.5683	63.501	48.4623
Avh1c06p02g04939	Avh2c06p02g04879	Avh3c06p02g04668	Avh4c06p01g04687	Avh5c06p02g03989	Avh6c06p02g03836	inconsistent	2.15267	1.07533	0.915333	1.33933	2.04433	1.01	0.900667	1.261	3.90133	2.05233	2.03133	2.27	15.094	6.04567	6.33833	8.185	1.51133	1.81933	3.35667	3.79333	209.496	92.0923	106.181	117.419
Avh1c06p02g04951	Avh2c06p02g04889	Avh3c06p02g04672	Avh4c06p01g04691	Avh5c06p02g04001	Avh6c06p02g03837	inconsistent	15.0213	5.76333	6.09667	8.05867	15.2343	5.93733	6.274	8.35167	15.1923	6.086	6.30433	8.23	13.2607	16.5243	10.3167	12.5387	4.177	11.1373	10.949	11.5657	262.571	150.153	135.737	139.858
Avh1c06p02g04952	Avh2c06p02g04891	Avh3c06p02g04673	Avh4c06p01g04692	Avh5c06p02g04002	Avh6c06p02g03839	inconsistent	10.3047	12.6767	7.976	10.014	10.3153	12.5413	8.03667	10.0083	13.245	16.5767	10.1897	12.3643	0.175667	0	0	0	6.666	4.34667	4.50567	3.77833	354.993	204.112	172.459	218.224
Avh1c06p02g04953	Avh2c06p02g04892	Avh3c06p02g04674	Avh4c06p01g04693	Avh5c06p02g04003	Avh6c06p02g03840	inconsistent	0.133	0	0	0	0.134333	0	0	0	0.177	0	0	0	15.8743	48.338	98.4047	125.937	10.953	5.20933	1.888	2.91033	3.32033	1.47733	1.48867	1.926
Avh1c06p02g04954	Avh2c06p02g04893	Avh3c06p02g04675	Avh4c06p01g04694	Avh5c06p02g04004	Avh6c06p02g03852	inconsistent	15.962	45.0727	90.331	116.184	16.1343	45.9477	92.0227	118.397	15.8587	49.0347	98.5357	126.431	5.27567	28.8077	23.963	19.8347	58.4697	40.882	28.1867	47.1843	16.1	6.53133	6.72767	8.75567
Avh1c06p02g04955	Avh2c06p02g04894	Avh3c06p02g04676	Avh4c06p01g04695	Avh5c06p02g04005	Avh6c06p02g03853	inconsistent	4.97267	24.3637	20.5813	17.3703	4.922	24.5493	20.3363	17.343	5.37667	29.1697	24.0457	20.1073	1.42433	1.664	3.187	3.59	4.72167	2.952	2.47767	2.64967	13.917	17.7497	10.791	13.0447
Avh1c06p03g05011	Avh2c06p03g04947	Avh3c06p03g04719	Avh4c06p01g04697	Avh5c06p03g04048	Avh6c06p02g03854	inconsistent	1.37633	1.73133	3.3	3.53967	1.389	1.72333	3.35367	3.565	1.43467	1.71667	3.14	3.63033	2.64767	3.926	3.71667	4.00867	4.899	1.99	3.037	3.82	0.187667	0	0	0
Avh1c06p03g05012	Avh2c06p03g04949	Avh3c06p03g04720	Avh4c06p01g04698	Avh5c06p03g04049	Avh6c06p02g03855	inconsistent	4.324	10.8403	10.92	10.38	3.50367	7.56333	7.82367	6.905	2.617	5.017	5.07533	5.05367	6.273	4.05467	4.22933	3.558	2.91567	4.94767	4.964	5.149	16.8147	52.7327	105.072	134.405
Avh1c06p03g05013	Avh2c06p03g04950	Avh3c06p03g04721	Avh4c06p01g04699	Avh5c06p03g04050	Avh6c06p02g03856	inconsistent	6.24567	3.99567	4.351	3.67633	6.153	4	4.288	3.66667	6.29267	4.08967	4.21633	3.57	10.2553	4.83333	1.792	2.70233	8.665	6.40333	7.02833	8.09767	5.652	31.182	25.4973	21.243
Avh1c06p03g05014	Avh2c06p03g04951	Avh3c06p03g04722	Avh4c06p01g04700	Avh5c06p03g04051	Avh6c06p03g03905	inconsistent	10.6287	5.02833	1.84567	2.79767	10.7483	5.14167	1.876	2.89667	10.3877	4.89567	1.76267	2.75267	54.964	38.2073	26.6947	44.5493	4.40367	8.824	8.894	5.02733	1.52	1.809	3.34833	3.83133
Avh1c06p03g05015	Avh2c06p03g04954	Avh3c06p03g04724	Avh4c06p01g04702	Avh5c06p03g04053	Avh6c06p03g03906	inconsistent	56.9157	39.3503	27.659	46.2293	57.6887	40.2233	28.1653	47.1513	55.2197	38.6613	26.557	44.8577	4.5	2.82667	2.393	2.48367	45.1197	67.4997	61.9467	45.137	4.66667	11.5107	11.4083	11.756
Avh1c06p03g05016	Avh2c06p03g04955	Avh3c06p03g04725	Avh4c06p01g04703	Avh5c06p03g04054	Avh6c06p03g03907	inconsistent	4.73033	2.94467	2.30033	2.64533	4.75667	2.99533	2.31033	2.67967	4.007	2.603	2.20667	2.264	4.71333	2.05533	3.23467	4.034	49.268	77.58	68.7837	63.4153	6.68467	4.43533	4.545	3.81733
Avh1c06p03g05017	Avh2c06p03g04956	Avh3c06p03g04726	Avh4c06p01g04704	Avh5c06p03g04055	Avh6c06p03g03908	inconsistent	4.083	2.12033	3.28633	4.21467	4.24733	2.22167	3.35733	4.334	4.63667	1.82967	2.79967	3.56467	2.74367	4.63067	4.71633	4.84667	22.3687	22.0043	18.805	27.5413	10.9383	5.28833	1.89133	2.91
Avh1c06p03g05018	Avh2c06p03g04957	Avh3c06p03g04727	Avh4c06p01g04705	Avh5c06p03g04056	Avh6c06p03g03910	inconsistent	2.75733	4.63533	4.676	4.79233	2.63133	4.60467	4.65467	4.767	2.76767	4.698	4.69133	4.865	8.23567	6.13633	6.79167	7.76067	13.8677	61.9873	41.25	29.501	58.6663	41.3803	28.3863	47.5357
Avh1c06p03g05019	Avh2c06p03g04959	Avh3c06p03g04729	Avh4c06p01g04707	Avh5c06p03g04058	Avh6c06p03g03911	inconsistent	8.25267	6.028	6.695	7.83767	8.33233	6.237	6.84433	7.992	8.23533	6.14467	6.646	7.77167	4.143	8.18233	8.34533	4.70967	0.053	0	0.0496667	0.178	4.665	2.99933	2.459	2.689
Avh1c06p03g05020	Avh2c06p03g04960	Avh3c06p03g04730	Avh4c06p01g04708	Avh5c06p03g04059	Avh6c06p03g03912	inconsistent	3.404	7.486	6.98933	3.784	3.27767	7.15167	6.88167	3.71567	4.25667	8.37633	8.51033	4.762	42.3633	63.21	58.7477	42.5677	43.0527	32.3087	33.6307	36.5637	5.07	2.252	3.40967	4.277
Avh1c06p03g05021	Avh2c06p03g04961	Avh3c06p03g04732	Avh4c06p01g04710	Avh5c06p03g04061	Avh6c06p03g03913	inconsistent	40.308	75.481	67.6793	45.3447	41.0997	77.0323	69.1117	46.4907	42.7543	63.3807	58.3437	42.7413	46.21	72.5153	65.039	59.8183	6.32	2.837	0.779667	1.78767	2.87333	4.869	4.97667	5.131
Avh1c06p03g05022	Avh2c06p03g04963	Avh3c06p03g04734	Avh4c06p01g04712	Avh5c06p03g04063	Avh6c06p03g03915	inconsistent	41.4303	70.57	60.6983	55.8803	45.2767	76.1003	66.0193	60.7387	45.0103	70.2197	62.095	57.2967	20.937	20.5167	17.7503	25.9623	40.1977	70.014	99.16	69.1163	8.825	6.644	7.25467	8.35967
Avh1c06p03g05024	Avh2c06p03g04964	Avh3c06p03g04736	Avh4c06p01g04714	Avh5c06p03g04066	Avh6c06p03g03916	inconsistent	15.054	14.595	12.4363	17.578	15.1777	14.863	12.7177	17.8937	21.3683	20.9813	17.995	26.1823	12.8157	56.7077	38.5483	27.0677	9.452	6.67967	7.205	12.9793	4.45	9.095	9.083	5.13667
Avh1c06p03g05025	Avh2c06p03g04965	Avh3c06p03g04737	Avh4c06p01g04715	Avh5c06p03g04067	Avh6c06p03g03918	inconsistent	9.48533	23.4637	16.4083	11.4237	9.16833	22.0177	15.4767	11.0303	13.1037	58.2637	38.6783	27.8657	0.0496667	0	0.0473333	0.168333	17.838	21.6783	27.4893	21.819	45.196	68.1357	62.249	45.2807
Avh1c06p03g05027	Avh2c06p03g04966	Avh3c06p03g04738	Avh4c06p01g04717	Avh5c06p03g04069	Avh6c06p03g03920	inconsistent	0.102667	0	0	0.105333	0.104333	0	0	0.131	0.0666667	0	0.0973333	0.0796667	40.7717	30.4087	32.068	34.758	6.58933	8.25467	10.054	7.14133	49.4363	79.0153	69.47	64.2977
Avh1c06p03g05028	Avh2c06p03g04967	Avh3c06p03g04740	Avh4c06p01g04719	Avh5c06p03g04071	Avh6c06p03g03922	inconsistent	33.1417	27.4513	29.9083	31.5783	34.5127	28.854	31.1903	33.0783	40.898	30.5843	31.8713	34.7337	5.651	2.48333	0.716	1.58633	58.8623	309.335	271.6	185.585	22.3407	22.3967	18.9757	27.8357
Avh1c06p03g05029	Avh2c06p03g04968	Avh3c06p03g04741	Avh4c06p01g04720	Avh5c06p03g04072	Avh6c06p03g03923	inconsistent	4.406	1.554	0.533667	1.06433	3.95967	1.20533	0.462333	1.015	5.73067	2.55267	0.713333	1.61567	38.1287	66.7377	95.6763	66.1137	21.7913	16.2063	19.4543	17.3583	13.627	62.3557	41.0963	29.495
Avh1c06p03g05030	Avh2c06p03g04969	Avh3c06p03g04742	Avh4c06p01g04721	Avh5c06p03g04073	Avh6c06p03g03926	inconsistent	36.8213	71.2743	101.061	68.0257	38.2713	73.932	104.929	70.848	38.04	65.557	93.2277	65.0377	8.95533	6.25867	6.83633	12.3443	48.6363	28.1993	35.9497	36.686	0.071	0	0.0503333	0.129333
Avh1c06p03g05035	Avh2c06p03g04973	Avh3c06p03g04744	Avh4c06p01g04728	Avh5c06p03g04076	Avh6c06p03g03927	inconsistent	8.14367	5.60933	6.164	12.2553	8.26767	5.76	6.23767	12.676	9.035	6.33233	6.79433	12.3977	16.789	20.337	26.1487	20.7093	27.6283	39.141	48.5127	36.963	43.1923	32.6077	33.6557	36.8117
Avh1c06p03g05036	Avh2c06p03g04974	Avh3c06p03g04745	Avh4c06p01g04729	Avh5c06p03g04077	Avh6c06p03g03928	inconsistent	15.7163	19.472	27.352	19.9773	17.8277	22.0797	29.446	22.342	16.9403	20.466	25.9837	20.657	6.34967	7.85867	9.65033	6.944	565.565	282.533	269.696	299.714	6.07267	2.743	0.786333	1.71767
Avh1c06p03g05037	Avh2c06p03g04975	Avh3c06p03g04746	Avh4c06p01g04730	Avh5c06p03g04078	Avh6c06p03g03929	inconsistent	6.18067	6.93767	8.70267	6.07233	6.52833	7.218	9.054	6.46033	6.373	7.81867	9.56167	6.882	49.7277	288.644	255.522	172.834	22.4763	12.5023	17.263	23.83	41.8673	75.6303	105.91	73.7727
Avh1c06p03g05038	Avh2c06p03g04976	Avh3c06p03g04747	Avh4c06p01g04731	Avh5c06p03g04079	Avh6c06p03g03934	inconsistent	86.8713	150.346	135.985	103.035	87.6723	152.391	137.714	104.464	49.9127	290.713	254.66	172.964	19.972	14.9083	18.2917	16.1007	10.875	2.79733	3.71033	3.76733	9.54333	6.76733	7.23033	13.1053
Avh1c06p03g05039	Avh2c06p03g04977	Avh3c06p03g04748	Avh4c06p01g04732	Avh5c06p03g04080	Avh6c06p03g03935	inconsistent	17.7657	12.3547	13.8603	13.208	19.8197	13.878	16.2167	14.9423	20.667	15.3543	18.422	16.497	74.627	45.6347	56.992	56.019	0.416333	0.313	0.334333	0.294667	17.9723	22.1253	27.8083	22.1017
Avh1c06p03g05040	Avh2c06p03g04978	Avh3c06p03g04749	Avh4c06p01g04733	Avh5c06p03g04081	Avh6c06p03g03936	inconsistent	44.837	23.21	32.5993	33.5033	80.4	49.2797	61.4677	60.391	50.5733	29.7673	37.445	38.0747	28.3613	46.2003	60.4917	42.004	0.190667	0.012	0.0546667	0.0386667	6.707	8.43767	10.1487	7.25167
Avh1c06p03g05041	Avh2c06p03g04979	Avh3c06p03g04750	Avh4c06p01g04734	Avh5c06p03g04082	Avh6c06p03g03937	inconsistent	23.549	25.4737	30.1847	27.8057	29.2497	49.029	64.5807	44.193	26.0717	36.972	46.188	35.1017	533.386	278.467	267.181	294.609	0.0186667	0	0	0	52.568	312.285	271.912	184.365
Avh1c06p03g05043	Avh2c06p03g04981	Avh3c06p03g04751	Avh4c06p01g04736	Avh5c06p03g04084	Avh6c06p03g03938	inconsistent	490.111	238.673	228.141	255.175	604.308	333.669	316.584	347.166	539.207	268.477	255.987	286.614	21.514	11.452	15.66	21.9253	62.384	80.242	73.5723	60.948	22.371	16.743	19.8973	17.7003
Avh1c06p03g05044	Avh2c06p03g04982	Avh3c06p03g04752	Avh4c06p01g04737	Avh5c06p03g04085	Avh6c06p03g03939	inconsistent	23.0127	13.0587	17.2583	24.834	23.106	13.2887	16.9197	24.9067	21.2823	12.1047	16.4913	23.2193	9.77867	2.488	3.31933	3.353	0.031	0.046	0.0886667	0.110667	49.4597	25.6813	34.0883	35.9887
Avh1c06p03g05045	Avh2c06p03g04983	Avh3c06p03g04753	Avh4c06p01g04739	Avh5c06p03g04087	Avh6c06p03g03940	inconsistent	9.697	2.334	3.20867	3.25333	9.82833	2.37233	3.29567	3.31933	10.2913	2.65567	3.50933	3.58733	0.401667	0.293333	0.317333	0.278667	37.536	95.0053	109.04	115.935	24.616	27.5227	32.1373	29.2587
Avh1c06p03g05048	Avh2c06p03g04985	Avh3c06p03g04755	Avh4c06p01g04741	Avh5c06p03g04088	Avh6c06p03g03942	inconsistent	0.348333	0.272	0.284667	0.213667	0.336	0.255	0.32	0.242	0.399333	0.295667	0.316333	0.279667	0.172	0.011	0.052	0.0363333	22.9967	24.6797	19.6327	20.1813	565.837	284.482	269.496	301.859
Avh1c06p03g05049	Avh2c06p03g04986	Avh3c06p03g04756	Avh4c06p01g04742	Avh5c06p03g04089	Avh6c06p03g03943	inconsistent	0.279667	0.034	0.0533333	0.0563333	0.300333	0.0346667	0.0546667	0.0576667	0.180667	0.0113333	0.0516667	0.0366667	0.017	0	0	0	1.381	0.175333	0.155	0.17	21.4443	12.0973	16.3943	22.9517
Avh1c06p04g05066	Avh2c06p04g05005	Avh3c06p03g04764	Avh4c06p02g04754	Avh5c06p04g04093	Avh6c06p03g03945	inconsistent	0.009	0	0	0	0.009	0	0	0	0.00866667	0	0	0	55.35	72.7307	67.1903	55.3297	9.77933	4.067	6.168	7.58267	10.9007	2.843	3.73167	3.816
Avh1c06p05g05108	Avh2c27p11g27182	Avh3c06p04g04785	Avh4c06p02g04791	Avh5c06p04g04128	Avh6c06p03g03947	inconsistent	0.0306667	0.0333333	0.0763333	0.0913333	5.30533	15.0763	12.945	10.9163	0.0293333	0.0436667	0.084	0.105667	0.0293333	0.0433333	0.084	0.105	0.051	0.101333	0.137	0.168667	0.423667	0.318	0.337333	0.297667
Avh1c06p05g05109	Avh2c06p04g05025	Avh3c06p04g04786	Avh4c06p02g04792	Avh5c06p04g04129	Avh6c06p03g03948	inconsistent	33.9663	90.191	107.261	114.86	34.3447	91.6927	109.036	117.127	36.0753	93.025	106.631	113.413	34.2523	86.7717	99.7927	105.946	0.0613333	0.151	0.192667	0.188667	0.183667	0.012	0.055	0.0386667
Avh1c06p05g05110	Avh2c06p04g05026	Avh3c06p04g04789	Avh4c06p02g04793	Avh5c06p04g04130	Avh6c06p03g03951	inconsistent	18.112	19.4073	16.0717	15.5043	18.235	19.7103	16.3543	15.7847	22.4363	24.095	19.3417	19.574	21.451	23.0063	18.6753	18.89	12.8993	8.20367	9.60733	10.4477	0.031	0.0466667	0.0896667	0.112333
Avh1c06p05g05111	Avh2c06p04g05027	Avh3c06p04g04790	Avh4c06p02g04794	Avh5c06p04g04131	Avh6c06p03g03952	inconsistent	1.43267	0.161	0.141	0.148	1.44633	0.163667	0.143	0.151	1.31633	0.166	0.158333	0.161	1.29333	0.164	0.149	0.161	51.0337	53.2633	52.8877	54.694	37.711	96.9973	110.43	117.341
Avh1c06p05g05107	Avh2c06p04g05024	Avh3c06p04g04792	Avh4c06p02g04796	Avh5c06p04g04132	Avh6c06p03g03953	inconsistent	6.766	3.56633	4.80833	5.689	2.26867	1.39033	1.71433	1.81267	8.443	3.577	5.36567	6.602	8.51467	3.63833	5.39733	6.64933	35.168	13.9873	13.475	14.6993	22.613	24.4293	19.561	19.797
Avh1c06p05g05113	Avh2c06p04g05030	Avh3c06p04g04794	Avh4c06p02g04798	Avh5c06p04g04134	Avh6c06p03g03954	inconsistent	0.0503333	0.0983333	0.134667	0.166	0.0486667	0.0966667	0.125667	0.163	0.0483333	0.0956667	0.129333	0.159333	0.048	0.0953333	0.13	0.159667	15.414	28.4797	28.5667	23.9647	1.365	0.178333	0.159	0.172
Avh1c06p05g05114	Avh2c06p04g05032	Avh3c06p04g04797	Avh4c06p02g04801	Avh5c06p04g04136	Avh6c06p03g03957	inconsistent	0.0663333	0.148333	0.192	0.173667	0.0666667	0.143667	0.195333	0.183667	0.063	0.143333	0.196	0.184667	0.0623333	0.142	0.196667	0.184667	309.515	513.014	389.971	335.733	9.871	4.10633	6.155	7.61967
Avh1c06p05g05115	Avh2c06p04g05034	Avh3c06p04g04799	Avh4c06p02g04803	Avh5c06p04g04138	Avh6c06p03g03959	inconsistent	11.376	6.58833	7.41067	8.802	11.874	7.15667	7.894	9.31167	12.263	7.76567	9.12533	9.987	11.9377	7.57867	9.02567	9.79233	8.83433	22.9647	21.6687	19.5823	0.051	0.102667	0.131	0.17
Avh1c06p05g05120	Avh2c06p04g05037	Avh3c06p04g04800	Avh4c06p02g04806	Avh5c06p04g04140	Avh6c06p03g03962	inconsistent	47.6267	49.895	49.7823	51.037	47.973	50.3733	50.2233	51.867	47.813	49.9577	49.7667	51.5157	47.6537	49.7167	49.798	51.5187	0.0256667	0.012	0	0	0.0613333	0.153333	0.194333	0.190333
Avh1c06p05g05125	Avh2c06p04g05042	Avh3c06p04g04802	Avh4c06p02g04808	Avh5c06p04g04142	Avh6c06p03g03964	inconsistent	31.5527	14.758	14.63	14.7363	32.6817	14.9073	14.7193	14.943	34.262	13.9257	13.4083	14.5383	33.8933	13.728	13.3713	14.2867	20.2507	30.8593	30.0307	28.0117	12.6213	8.18767	9.6	10.3917
Avh1c06p05g05126	Avh2c06p04g05043	Avh3c06p04g04803	Avh4c06p03g04809	Avh5c06p04g04143	Avh6c06p04g03966	inconsistent	13.5877	24.9127	25.3667	21.5583	12.8113	23.546	23.799	20.2977	14.1277	25.9463	26.0667	21.9297	14.2053	26.006	26.43	22.1143	14.2333	22.9693	26.2357	23.195	50.992	53.906	53.2387	55.0337
Avh1c06p05g05127	Avh2c06p04g05045	Avh3c06p04g04805	Avh4c06p03g04811	Avh5c06p04g04145	Avh6c06p04g03968	inconsistent	230.965	362.472	289.414	241.49	237.358	375.233	299.119	249.714	294.828	488.225	371.95	321.271	270.621	445.581	341.674	294.111	0.737	0.892333	1.63133	1.082	35.3537	14.1917	13.6617	14.788
Avh1c06p05g05129	Avh2c06p04g05047	Avh3c06p04g04806	Avh4c06p03g04813	Avh5c06p04g04146	Avh6c06p04g03969	inconsistent	8.278	20.5153	19.916	17.638	8.369	20.8503	20.2197	17.9307	8.30333	21.7777	20.7267	18.7897	8.32967	21.869	20.9547	18.9723	9.26133	13.6577	13.6353	13.0643	15.4937	29.0203	28.8567	24.1463
Avh1c06p05g05130	Avh2c06p04g05048	Avh3c06p04g04807	Avh4c06p03g04814	Avh5c06p04g04147	Avh6c06p04g03971	inconsistent	0.0253333	0	0	0	0.024	0.0216667	0	0.0276667	0.0243333	0.0113333	0	0	0.0243333	0.0113333	0	0	13.4307	21.9833	24.2557	18.3693	299.443	507.272	381.591	329.59
Avh1c06p05g05132	Avh2c06p04g05050	Avh3c06p04g04808	Avh4c06p03g04816	Avh5c06p04g04149	Avh6c06p04g03972	inconsistent	15.804	25.5307	26.982	25.6023	18.2697	29.397	30.5773	28.9527	16.882	25.6853	25.1593	23.347	16.7807	25.5323	25.2123	23.2077	44.5193	51.5173	48.3453	48.3367	8.77467	23.6263	22.232	20.06
Avh1c06p05g05133	Avh2c06p04g05051	Avh3c06p04g04809	Avh4c06p03g04817	Avh5c06p04g04150	Avh6c06p04g03973	inconsistent	10.7973	38.0923	33.589	34.9273	13.98	44.5777	39.7347	41.0083	13.6017	22.9533	25.557	23.3063	13.313	21.479	24.8887	21.9207	50.858	32.7333	44.638	36.9247	0.0256667	0.0123333	0	0
Avh1c06p05g05135	Avh2c06p04g05052	Avh3c06p04g04810	Avh4c06p03g04818	Avh5c06p04g04151	Avh6c06p04g03975	inconsistent	0.0646667	0.0243333	0	0.0786667	1.86333	3.29033	3.816	3.272	0.523667	0.445667	1.141	0.675333	0.582	0.442	1.245	0.827667	39.9623	62.078	56.0067	48.0403	17.8837	27.3383	26.6463	24.6513
Avh1c06p05g05137	Avh2c06p04g05053	Avh3c06p04g04813	Avh4c06p03g04821	Avh5c06p04g04154	Avh6c06p04g03976	inconsistent	4.78933	6.47467	6.99333	7.102	4.37067	6.04967	6.55267	6.66	8.82767	13.1517	12.7913	12.3977	8.296	11.8473	12.0973	11.6073	0.152333	0.161333	0.0623333	0.0683333	14.3647	24.717	27.315	24.7003
Avh1c17p05g16642	Avh2c17p03g16277	Avh3c06p04g04814	Avh4c06p03g04822	Avh5c06p04g04155	Avh6c06p04g03977	inconsistent	8.606	13.6687	15.5497	11.686	9.20433	14.818	17.0263	12.8457	12.688	20.725	22.9157	17.4643	12.4157	20.3293	22.7153	17.145	1.28833	63.0017	25.1803	17.1533	3.906	7.385	9.289	7.61333
Avh1c27p06g27497	Avh2c27p12g27246	Avh3c06p04g04815	Avh4c06p03g04823	Avh5c06p05g04156	Avh6c06p04g03978	#N/A	17.6407	22.581	18.2047	19.2397	17.9937	23.6797	18.8303	20.0163	38.95	45.138	42.3613	41.9577	41.642	47.9977	45.4387	45.2773	36.1077	21.809	23.145	25.6033	9.26833	13.9213	13.5813	13.102
Avh1c06p05g05141	Avh2c06p05g05058	Avh3c06p04g04816	Avh4c06p03g04824	Avh5c06p05g04157	Avh6c06p04g03979	inconsistent	48.412	31.1543	42.7073	35.5193	49.085	31.6867	43.4433	36.0617	48.925	31.39	42.4267	35.3277	48.772	31.0607	42.9407	35.3603	2.50367	3.65267	3.71967	3.60767	13.4413	22.2643	24.4463	18.5703
Avh1c06p05g05142	Avh2c06p05g05059	Avh3c06p04g04818	Avh4c06p03g04826	Avh5c06p05g04159	Avh6c06p04g03980	inconsistent	36.547	55.6117	51.143	43.8853	38.4137	57.9897	53.1883	46.189	38.0953	58.8993	53.1957	45.7747	37.1393	56.721	51.9627	44.496	8.905	5.91033	6.546	7.83567	40.7877	47.7803	45.2273	44.629
Avh1c06p05g05143	Avh2c06p05g05061	Avh3c06p04g04819	Avh4c06p03g04827	Avh5c06p05g04160	Avh6c06p04g03981	inconsistent	0.190667	0.178667	0.139667	0.134333	0.179	0.181333	0.142	0.137	0.169667	0.210667	0.097	0.0983333	0.143	0.208667	0.0783333	0.082	14.232	7.49067	8.03667	10.3333	51.2367	33.4073	45.15	37.122
Avh1c06p05g05144	Avh2c06p05g05062	Avh3c06p04g04820	Avh4c06p03g04828	Avh5c06p05g04161	Avh6c06p04g03983	inconsistent	1.46833	61.84	25.795	18.622	1.44467	61.1877	25.2587	18.448	1.25367	61.4047	24.6313	17.1277	1.17733	58.2353	23.606	16.1663	172.801	97.3143	123.537	141.383	40.539	63.5243	56.9717	49.007
Avh1c06p05g05147	Avh2c06p05g05067	Avh3c06p04g04823	Avh4c06p03g04832	Avh5c06p05g04165	Avh6c06p04g03984	inconsistent	30.6987	18.7043	20.8417	22.0277	29.9653	18.6077	20.5587	21.8293	34.284	20.5667	21.946	24.5317	33.9613	20.297	21.879	24.2697	34.3297	37.3983	43.8993	53.488	0.155	0.105333	0.0636667	0.07
Avh1c06p05g05150	Avh2c06p05g05072	Avh3c06p04g04825	Avh4c06p03g04834	Avh5c06p05g04167	Avh6c06p04g03985	inconsistent	2.15767	3.06467	3.19367	3.01067	2.02333	3.019	3.15567	2.97267	2.39633	3.44033	3.54067	3.45467	2.35567	3.37867	3.52567	3.41367	0.763	0.22	0.273667	0.535	1.12967	55.2983	21.8523	15.228
Avh1c06p05g05152	Avh2c06p05g05073	Avh3c06p04g04827	Avh4c06p03g04836	Avh5c06p05g04169	Avh6c06p04g03987	inconsistent	8.43833	5.574	6.396	7.789	14.4287	6.724	8.31333	13.6303	8.55767	5.539	6.28133	7.59733	8.523	5.45033	6.259	7.453	8.81567	4.236	5.19767	4.97667	35.9623	22.0033	23.159	25.761
Avh1c06p05g05153	Avh2c06p05g05074	Avh3c06p04g04829	Avh4c06p03g04837	Avh5c06p05g04171	Avh6c06p04g03991	inconsistent	13.157	7.35367	8.069	10.1503	13.0283	7.33633	8.06467	10.099	13.7867	7.206	7.823	10.3553	17.1633	8.17133	8.97633	11.531	8.516	2.942	3.083	3.43633	2.557	3.69867	3.79	3.65433
Avh1c06p05g05154	Avh2c06p05g05075	Avh3c06p04g04830	Avh4c06p03g04838	Avh5c06p05g04172	Avh6c06p04g03993	inconsistent	125.322	57.2377	75.3357	82.23	126.607	58.1047	76.9867	83.5537	163.382	91.3867	116.384	133.682	163.224	91.257	117.406	133.695	3.20267	2.27867	3.51767	3.69233	9.07233	5.95433	6.65	8.081
Avh1c06p05g05157	Avh2c06p05g05079	Avh3c06p04g04833	Avh4c06p03g04840	Avh5c06p05g04173	Avh6c06p04g03994	inconsistent	25.4693	26.6403	31.7823	38.4077	29.8127	31.3583	37.4503	45.5263	32.344	34.994	41.2117	50.571	32.4283	35.2413	42.0027	51.006	134.504	144.259	138.317	153.273	15.152	8.091	8.714	11.3873
Avh1c06p05g05159	Avh2c06p05g05082	Avh3c06p04g04835	Avh4c06p03g04843	Avh5c06p05g04176	Avh6c06p04g03995	inconsistent	0.668	0.186667	0.231333	0.464333	0.653	0.179333	0.24	0.472667	0.727333	0.207333	0.258667	0.508667	0.700333	0.205333	0.259333	0.506333	4.24667	0.49	0.383333	0.565333	174.098	98.8227	124.387	142.262
Avh1c06p05g05160	Avh2c06p05g05083	Avh3c06p04g04838	Avh4c06p03g04845	Avh5c06p05g04178	Avh6c06p04g03996	inconsistent	8.117	3.74533	4.93933	4.79667	7.787	3.71067	4.587	4.63533	8.266	3.90933	4.82367	4.72933	7.95433	3.76	4.64633	4.548	33.4957	35.0733	41.0767	40.308	34.6223	38.147	44.4493	54.2113
Avh1c06p05g05161	Avh2c06p05g05084	Avh3c06p04g04839	Avh4c06p03g04846	Avh5c06p05g04180	Avh6c06p04g03998	inconsistent	7.561	2.42233	2.759	3.20633	7.10633	2.292	2.72933	3.147	7.26967	2.47567	2.56967	2.935	7.425	2.56033	2.73667	3.033	5.729	4.57667	5.73333	6.39133	0.766667	0.223333	0.276333	0.540667
Avh1c06p05g05162	Avh2c06p05g05085	Avh3c06p04g04840	Avh4c06p03g04847	Avh5c06p05g04181	Avh6c06p04g04000	inconsistent	2.93167	1.99367	3.15333	3.40733	2.97267	2.03633	3.35767	3.401	3.016	2.13567	3.32533	3.49367	3.188	2.41067	3.65033	3.875	1.11267	1.877	3.47633	4.05833	9.003	4.305	5.23067	5.19633
Avh1c06p05g05164	Avh2c06p05g05087	Avh3c06p04g04842	Avh4c06p03g04850	Avh5c06p05g04183	Avh6c06p04g04001	inconsistent	113.287	121.718	112.289	121.141	114.717	123.907	113.957	123.496	119.69	123.213	120.133	134.447	97.764	86.057	91.214	114.825	80.3563	225.472	199.258	219.533	7.91033	2.77967	2.907	3.22233
Avh1c06p06g05171	Avh2c06p05g05091	Avh3c06p04g04849	Avh4c06p03g04857	Avh5c06p05g04191	Avh6c06p04g04002	inconsistent	2.51333	0.198333	0.219	0.216667	2.62533	0.202	0.222667	0.218	4.00667	0.488667	0.362333	0.536667	3.994	0.458333	0.363333	0.535333	20.283	32.003	27.561	25.5107	3.21533	2.27933	3.55033	3.73233
Avh1c06p06g05180	Avh2c06p05g05096	Avh3c06p05g04857	Avh4c06p03g04863	Avh5c06p05g04196	Avh6c06p04g04004	inconsistent	31.2273	32.5727	38.5097	38.1907	30.1003	31.1073	37.042	36.699	31.94	33.4007	38.8757	38.1397	31.8307	33.19	39.066	38.14	0.00833333	0.04	0	0.0206667	202.07	200.647	200.956	225.148
Avh1c06p06g05181	Avh2c06p05g05097	Avh3c06p05g04858	Avh4c06p03g04864	Avh5c06p05g04197	Avh6c06p04g04010	inconsistent	2.387	1.768	2.23167	2.24633	2.668	1.97033	2.507	2.69767	5.43233	4.32567	5.41967	6.07833	5.37467	4.25833	5.35567	6.076	0.556	0.601667	0.737	0.741	4.26567	0.497333	0.387	0.571333
Avh1c06p06g05182	Avh2c06p05g05098	Avh3c06p05g04859	Avh4c06p03g04865	Avh5c06p05g04198	Avh6c06p04g04016	inconsistent	0.746	0.655	1.452	1.53733	0.752667	0.619667	1.47533	1.563	1.081	1.77367	3.38433	3.88133	1.126	1.95467	3.50967	4.40433	0.946667	0.649	0.652667	0.825	33.82	35.792	41.2587	40.457
Avh1c06p06g05183	Avh2c06p05g05099	Avh3c06p05g04860	Avh4c06p03g04866	Avh5c06p05g04199	Avh6c06p04g04017	inconsistent	77.3413	205.581	178.109	201.881	69.1127	193.912	166.991	187.133	76.021	213.742	188.438	208.059	76.0897	214.85	191.569	209.519	13.1417	33.432	37.9487	28.3877	5.74933	4.615	5.72033	6.44633
Avh1c06p06g05186	Avh2c06p05g05102	Avh3c06p05g04862	Avh4c06p03g04869	Avh5c06p05g04200	Avh6c06p04g04018	inconsistent	18.8637	32.0333	28.1327	25.8307	18.4047	31.7723	27.6013	25.378	18.4477	28.6193	24.5727	22.8453	18.4987	28.983	25.0687	23.1983	20.2983	14.6577	14.7937	14.8427	1.23567	2.11867	3.83033	4.531
Avh1c06p06g05187	Avh2c06p05g05103	Avh3c06p05g04863	Avh4c06p04g04870	Avh5c06p05g04201	Avh6c06p04g04019	inconsistent	0.00833333	0.039	0	0.0203333	0.00833333	0.0396667	0	0.021	0.008	0.038	0	0.0196667	0.00766667	0.038	0	0.0196667	29.4063	11.8277	10.7363	14.0907	81.398	231.951	202.438	223.051
Avh1c06p06g05191	Avh2c06p05g05106	Avh3c06p05g04867	Avh4c06p04g04873	Avh5c06p05g04205	Avh6c06p05g04022	inconsistent	0.516333	0.603667	0.745	0.691333	0.521333	0.614	0.756667	0.703333	0.527	0.569333	0.696667	0.703667	0.523667	0.572	0.697	0.713667	22.9247	22.8957	22.6847	23.3857	19.6537	30.9973	26.2503	24.4957
Avh1c06p06g05193	Avh2c06p05g05108	Avh3c06p05g04872	Avh4c06p04g04877	Avh5c06p05g04208	Avh6c06p05g04027	inconsistent	16.3693	42.705	49.8807	44.2693	16.5417	43.1947	50.322	45.147	12.419	31.571	35.782	26.7107	12.2007	31.2057	35.643	26.5453	0.443667	0.195	2.43267	0.297667	0.558667	0.619667	0.742	0.761667
Avh1c06p06g05201	Avh2c06p05g05116	Avh3c06p05g04873	Avh4c06p04g04878	Avh5c06p06g04209	Avh6c06p05g04030	inconsistent	23.4803	16.274	18.436	18.166	23.709	16.5403	18.7863	18.5393	19.925	14.1403	14.4363	14.5033	19.8903	14.159	14.6373	14.609	17.067	9.477	8.77433	4.357	0.950667	0.677333	0.667667	0.832333
Avh1c06p06g05204	Avh2c06p06g05121	Avh3c06p05g04875	Avh4c06p04g04881	Avh5c06p06g04211	Avh6c06p05g04031	inconsistent	20.0097	6.96533	6.30833	8.04567	30.0977	10.565	9.545	13.091	28.8107	11.419	10.3033	13.728	28.4043	11.2897	10.2403	13.6047	16.3643	8.19933	7.79067	12.7267	12.2167	31.908	35.8357	26.7807
Avh1c06p06g05205	Avh2c06p06g05122	Avh3c06p05g04876	Avh4c06p04g04882	Avh5c06p06g04212	Avh6c06p05g04032	inconsistent	13.8657	14.486	14.2203	14.2063	12.4717	13.4203	12.6723	13.018	21.714	21.622	21.5093	22.226	21.5407	21.2567	21.263	21.7913	18.3637	50.3143	83.2737	56.1477	21.1573	15.272	15.3853	15.3817
Avh1c06p06g05206	Avh2c06p06g05123	Avh3c06p05g04877	Avh4c06p04g04883	Avh5c06p06g04213	Avh6c06p05g04034	inconsistent	0.580667	0.0186667	0.0186667	0.017	0.573	0.019	0.019	0.0173333	0	0	0	0	0	0	0	0	12.836	1.76167	2.087	4.34333	30.2853	12.2283	10.9103	14.5393
Avh1c06p06g05207	Avh2c06p06g05125	Avh3c06p05g04878	Avh4c06p04g04885	Avh5c06p06g04214	Avh6c06p05g04035	inconsistent	0.541333	0.31	2.64167	0.428667	0.493667	0.26	2.50367	0.327667	0.456	0.268667	2.40467	0.332333	0.417333	0.204	2.29333	0.297667	0	0	0	0	23.1317	23.1227	22.903	23.4233
Avh1c06p07g05211	Avh2c06p06g05133	Avh3c06p05g04880	Avh4c06p04g04889	Avh5c06p06g04216	Avh6c06p05g04036	inconsistent	19.466	12.5497	10.2153	5.404	21.454	14.6077	11.3587	5.97567	18.821	11.3777	9.77533	5.26767	18.605	11.1167	9.63167	5.22067	129.371	173.46	189.003	198.786	0	0	0	0
Avh1c06p06g05210	Avh2c06p06g05132	Avh3c06p05g04881	Avh4c06p04g04890	Avh5c06p06g04218	Avh6c06p05g04037	inconsistent	16.103	7.70833	7.61733	12.21	16.4343	7.93833	7.84533	12.626	15.7057	7.779	7.46167	12.119	15.6007	7.701	7.47433	12.125	81.124	30.0843	30.4053	39.2923	0.4	0.198	2.379	0.279333
Avh1c06p06g05209	Avh2c06p06g05131	Avh3c06p05g04882	Avh4c06p04g04892	Avh5c06p06g04219	Avh6c06p05g04040	inconsistent	16.5837	46.5947	75.6817	50.3433	16.6167	46.869	75.4913	50.4463	17.6117	48.264	79.7643	53.6667	17.1243	46.9887	78.635	52.712	379.058	448.974	296.479	300.896	20.1333	12.4207	10.4367	5.67767
Avh1c06p07g05213	Avh2c06p06g05134	Avh3c06p05g04883	Avh4c06p04g04893	Avh5c06p06g04220	Avh6c06p05g04041	inconsistent	11.9647	1.67433	1.994	3.908	11.9897	1.756	2.024	4.013	12.6497	1.73	1.95967	4.406	12.2447	1.65067	1.98	4.05867	21.7197	5.12333	7.01167	6.36633	16.445	8.24533	7.92167	12.8587
Avh1c06p07g05214	Avh2c06p06g05137	Avh3c06p05g04886	Avh4c06p04g04895	Avh5c06p06g04222	Avh6c06p05g04044	inconsistent	0	0	0	0	0	0	0	0	0	0	0	0	0	0	0	0	9.82867	11.468	11.781	7.09	18.37	51.4993	84.4653	56.806
Avh1c06p07g05215	Avh2c06p06g05141	Avh3c06p05g04888	Avh4c06p04g04897	Avh5c06p06g04224	Avh6c06p05g04045	inconsistent	120.623	173.368	191.588	198.36	115.783	170.755	188.366	194.399	123.393	165.416	180.326	190.185	122.567	164.4	181.142	190.007	15.3463	35.1597	34.9473	24.6973	12.9057	1.81733	2.06667	4.33533
Avh1c06p07g05217	Avh2c06p06g05144	Avh3c06p06g04891	Avh4c06p04g04900	Avh5c06p06g04227	Avh6c06p05g04047	inconsistent	78.9737	28.0857	29.052	36.5517	73.9587	26.2063	27.5787	34.2393	76.825	28.3883	28.7973	37.265	75.2347	27.9217	28.5023	36.6007	62.125	60.4847	79.9373	79.569	0	0	0	0
Avh1c06p07g05221	Avh2c06p06g05149	Avh3c06p06g04892	Avh4c06p04g04901	Avh5c06p06g04228	Avh6c06p05g04049	inconsistent	338.039	401.757	266.832	270.239	343.54	411.106	273.113	276.648	359.313	424.975	280.522	285.895	356.14	420.725	280.717	284.585	6.86967	2.25167	2.18133	3.93367	129.829	175.985	190.073	200.591
Avh1c19p14g18878	Avh2c19p14g18494	Avh3c06p08g04937	Avh4c19p13g15713	Avh5c19p10g15751	Avh6c06p05g04052	inconsistent	0.289667	0.0796667	0.0456667	0.0383333	0.281	0.081	0.046	0.039	9.66	10.8773	6.78033	5.34033	20.6157	4.96133	6.80833	6.115	0.449	0.533667	0.614	0.636667	80.8683	30.3027	30.497	39.2417
Avh1c19p15g18900	Avh2c19p15g18517	Avh3c06p08g04947	Avh4c06p08g04965	Avh5c06p07g04249	Avh6c06p05g04053	inconsistent	14.273	3.55367	5.051	4.85933	15.4117	3.87167	5.33067	5.27	20.722	4.86133	6.70633	6.03767	9.48267	10.7887	11.207	6.80267	0.0316667	0	0	0	380.558	455.672	298.821	303.856
Avh1c06p09g05280	Avh2c06p08g05211	Avh3c06p08g04948	Avh4c06p08g04966	Avh5c06p07g04250	Avh6c06p08g04113	inconsistent	9.15933	10.0623	10.7343	6.13633	9.203	10.2227	10.76	6.194	9.44967	10.8807	11.0653	6.73	19.0397	43.1163	41.9813	30.4443	0	0	0	0	10.253	11.6963	7.25133	5.66433
Avh1c06p09g05276	Avh2c06p08g05207	Avh3c06p08g04949	Avh4c06p08g04967	Avh5c06p07g04251	Avh6c06p08g04128	inconsistent	13.1223	29.4347	28.6043	20.6403	13.2597	29.9047	29.0323	20.981	14.8083	33.547	33.32	23.7247	58.8967	56.9543	76.1953	75.4233	15.0577	3.673	4.381	5.50667	21.7983	5.21867	7.097	6.40267
Avh1c06p08g05273	Avh2c06p08g05204	Avh3c06p08g04952	Avh4c06p08g04970	Avh5c06p07g04254	Avh6c06p08g04129	inconsistent	36.5627	27.254	37.7383	39.4877	36.7933	27.7747	38.4287	40.2913	58.9397	57.243	75.713	75.4853	6.55333	2.155	2.11533	3.662	20.0217	28.4843	33.7457	33.0603	9.95833	11.674	11.9127	7.16367
Avh1c06p08g05271	Avh2c06p08g05202	Avh3c06p08g04953	Avh4c06p08g04971	Avh5c06p07g04255	Avh6c06p08g04132	inconsistent	5.00267	1.643	1.32767	2.409	5.03533	1.648	1.32633	2.472	6.68333	2.15067	2.08833	3.75633	0.422333	0.519667	0.588667	0.612667	14.5057	18.5543	17.456	13.404	15.9823	36.7747	36.0777	25.7063
Avh1c06p08g05269	Avh2c06p08g05200	Avh3c06p08g04954	Avh4c06p08g04972	Avh5c06p07g04256	Avh6c06p08g04133	inconsistent	0.387	0.454	0.528667	0.543333	0.404	0.454667	0.550667	0.552	0.425	0.511333	0.586333	0.609333	0.0303333	0	0	0	22.406	58.951	50.4583	48.499	66.327	64.2817	84.3743	83.7677
Avh1c06p08g05262	Avh2c06p08g05192	Avh3c06p08g04964	Avh4c06p08g04981	Avh5c06p07g04261	Avh6c06p09g04135	inconsistent	0	0	0	0	0	0	0	0	0.0303333	0	0	0	0	0	0	0	2.02367	904.061	1299.43	618.224	6.851	2.26133	2.20067	3.97533
Avh1c06p08g05261	Avh2c06p08g05191	Avh3c06p08g04965	Avh4c06p08g04982	Avh5c06p07g04262	Avh6c06p09g04136	inconsistent	0	0	0	0	0	0	0	0	0	0	0	0	19.8957	4.222	5.257	6.85633	13.706	128.432	79.7403	65.865	0.450667	0.542667	0.619333	0.649
Avh1c06p08g05260	Avh2c06p08g05190	Avh3c06p08g04966	Avh4c06p08g04983	Avh5c06p07g04263	Avh6c06p09g04137	inconsistent	16.277	4.60867	5.43667	6.75833	16.061	4.63667	5.455	6.785	20.731	4.42533	5.38733	7.06433	18.6187	26.3357	31.6967	30.9643	28.7673	52.5063	45.5223	31.8607	0.0323333	0	0	0
Avh1c06p08g05258	Avh2c06p08g05189	Avh3c06p08g04970	Avh4c06p08g04984	Avh5c06p07g04264	Avh6c06p09g04138	inconsistent	23.5437	29.7633	36.197	34.3133	17.1797	23.5887	28.3527	27.6953	17.578	25.6527	29.918	29.6217	13.7253	17.3177	16.5013	12.738	2.74733	6.77833	4.59067	4.23167	0	0	0	0
Avh1c06p08g05257	Avh2c06p08g05188	Avh3c06p08g04972	Avh4c06p08g04985	Avh5c06p07g04265	Avh6c06p09g04139	inconsistent	13.0987	14.9537	13.889	11.0683	12.9317	14.594	13.371	10.6927	13.9363	17.5423	16.588	12.8737	21.271	56.2367	48.0953	46.4577	8.901	8.01867	9.67533	10.0553	14.9727	3.68333	4.35567	5.514
Avh1c06p08g05256	Avh2c06p08g05187	Avh3c06p08g04973	Avh4c06p08g04986	Avh5c06p07g04266	Avh6c06p09g04140	inconsistent	25.4257	64.0153	53.007	50.9163	26.8593	66.4887	54.9333	53.1503	21.912	58.0337	48.4817	47.2197	1.90433	847.527	1234.03	584.687	0	0	0	0	20.3347	29.268	34.498	33.8173
Avh1c06p08g05255	Avh2c06p08g05186	Avh3c06p09g04974	Avh4c06p08g04987	Avh5c06p07g04267	Avh6c06p09g04141	inconsistent	2.591	1227.17	1560.49	735.142	2.45267	1222.06	1538.19	722.227	1.938	838.389	1212.37	578.167	11.784	112.979	74.6953	61.698	27.0153	19.9877	13.6273	13.898	14.8113	18.8803	17.801	13.6327
Avh1c06p08g05253	Avh2c06p08g05184	Avh3c06p09g04975	Avh4c06p08g04990	Avh5c06p08g04270	Avh6c06p09g04142	inconsistent	13.93	106.268	67.1693	57.6463	13.9553	109.115	68.947	59.1857	11.6973	111.953	73.524	61.0253	27.0063	49.1033	42.988	30.1653	47.9793	1.60333	1.869	3.54933	21.8797	59.4027	49.461	48.2893
Avh1c06p08g05252	Avh2c06p08g05183	Avh3c06p09g04976	Avh4c06p08g04991	Avh5c06p08g04271	Avh6c06p09g04143	inconsistent	10.0087	30.169	26.881	17.7053	10.0767	30.4747	27.325	17.9757	27.301	49.7093	42.929	30.2207	2.549	6.33067	4.317	3.99433	13.3743	9.29067	9.11467	8.968	2.10967	956.992	1353.16	643.534
Avh1c06p08g05251	Avh2c06p07g05182	Avh3c06p09g04978	Avh4c06p08g04994	Avh5c06p08g04274	Avh6c06p09g04144	inconsistent	5.10767	3.35067	3.60133	3.79367	5.186	3.41667	3.64633	3.85867	2.29533	6.306	4.143	3.80333	8.381	7.533	9.19367	9.48233	51.961	18.6923	18.5743	22.506	12.398	121.16	79.2163	65.3423
Avh1c06p08g05249	Avh2c06p07g05180	Avh3c06p09g04981	Avh4c06p08g04997	Avh5c06p08g04277	Avh6c06p09g04145	inconsistent	7.598	6.59033	7.83767	8.00533	7.63	6.76533	8.012	8.143	8.49067	7.57133	9.22933	9.51033	0	0	0	0	60.3077	99.182	82.0883	75.2513	28.5453	52.3577	44.637	31.4667
Avh1c06p08g05247	Avh2c06p07g05178	Avh3c06p09g04983	Avh4c06p09g04999	Avh5c06p08g04279	Avh6c06p09g04148	inconsistent	0	0	0	0	0	0	0	0	0	0	0	0	27.356	22.0217	15.1187	14.4223	79.4917	90.247	79.881	75.147	2.78767	7.001	4.71867	4.31433
Avh1c06p08g05245	Avh2c06p07g05177	Avh3c06p09g04985	Avh4c06p09g05001	Avh5c06p08g04281	Avh6c06p09g04151	inconsistent	30.581	31.4283	23.368	20.9143	29.2917	29.7483	21.8	19.3597	34.562	32.9523	24.0267	23.422	45.849	1.498	1.805	3.38667	79.6553	358.343	212.921	136.156	9.06867	8.342	9.925	10.2507
Avh1c06p08g05244	Avh2c06p07g05176	Avh3c06p09g04986	Avh4c06p09g05002	Avh5c06p08g04282	Avh6c06p09g04152	inconsistent	63.8413	136.14	140.768	78.6403	73.0777	218.652	229.262	125.308	57.1837	80.0287	80.8183	46.394	7.99233	4.196	4.08367	4.10867	0.184	0.481	0.306333	0.371667	0	0	0	0
Avh1c06p08g05243	Avh2c06p07g05175	Avh3c06p09g04987	Avh4c06p09g05003	Avh5c06p08g04283	Avh6c06p09g04154	inconsistent	17.4687	14.6043	15.557	15.8673	17.5437	14.8273	15.6997	16.1487	7.98633	4.186	4.01967	3.956	53.5597	28.2343	30.9503	31.095	11.765	6.289	8.18567	6.103	30.211	26.3543	17.9687	16.9397
Avh1c06p08g05240	Avh2c06p07g05173	Avh3c06p09g04990	Avh4c06p09g05006	Avh5c06p08g04286	Avh6c06p09g04155	inconsistent	39.2937	11.0547	11.621	13.767	40.1043	11.289	11.847	13.8507	49.2253	17.6057	17.4103	21.343	51.5933	86.3947	71.582	65.135	17.9693	2.20167	2.62167	4.274	48.9153	1.849	2.27767	3.73567
Avh1c06p12g05373	Avh2c06p12g05303	Avh3c06p09g04991	Avh4c06p09g05007	Avh5c06p08g04287	Avh6c06p09g04156	inconsistent	56.588	86.177	72.963	67.8103	57.17	87.454	74.0807	69.0307	56.945	93.5363	76.9287	71.2587	74.8383	84.4613	75.868	71.0223	41.239	31.1297	31.9573	30.744	8.122	3.74433	4.12367	3.74533
Avh1c06p12g05376	Avh2c06p12g05307	Avh3c06p09g04993	Avh4c06p09g05009	Avh5c06p08g04288	Avh6c06p09g04158	inconsistent	72.933	82.5003	73.2387	69.049	74.087	84.356	74.839	70.608	74.8813	85.109	75.1673	71.0073	127.962	584.229	413.735	242.438	0.948667	0.570667	0.220667	0.343667	54.3853	20.106	19.0447	23.0203
Avh1c06p12g05377	Avh2c06p12g05308	Avh3c06p09g04994	Avh4c06p09g05010	Avh5c06p08g04289	Avh6c06p09g04159	inconsistent	59.1857	259.815	146.4	97.9583	59.73	264.243	148.461	99.539	71.4957	331.208	194.196	125.203	0.172667	0.450667	0.290333	0.352333	0.266333	1.41	2.41933	0.789333	60.788	100.899	82.7303	76.1317
Avh1c06p12g05382	Avh2c06p12g05313	Avh3c06p09g04999	Avh4c06p09g05011	Avh5c06p08g04292	Avh6c06p09g04160	inconsistent	0.180667	0.438667	0.213333	0.340333	0.182667	0.446333	0.216667	0.345333	0.133667	0.454333	0.261333	0.353	13.5963	7.16633	9.06367	6.60633	1.882	0.831333	0.443667	0.527667	79.6227	91.5277	80.57	75.7987
Avh1c06p12g05391	Avh2c06p12g05322	Avh3c06p09g05004	Avh4c06p09g05018	Avh5c06p08g04299	Avh6c06p09g04161	inconsistent	10.8373	5.834	7.26933	5.21967	10.9187	5.93567	7.426	5.221	11.536	6.10033	8.049	5.88033	17.324	2.186	2.58133	4.08367	17.2937	29.7577	35.663	28.9057	84.5583	386.818	234.311	148.583
Avh1c06p12g05392	Avh2c06p12g05323	Avh3c06p09g05005	Avh4c06p09g05019	Avh5c06p08g04300	Avh6c06p09g04163	inconsistent	17.0303	2.38733	2.45267	3.73667	17.15	2.42767	2.49233	3.828	16.895	2.08333	2.432	4.00667	41.1263	30.952	31.786	30.6907	0.518	53.212	83.6477	23.5797	0.205	0.488667	0.309	0.375667
Avh1c06p12g05393	Avh2c06p12g05324	Avh3c06p09g05006	Avh4c06p09g05020	Avh5c06p08g04301	Avh6c06p09g04167	inconsistent	36.8023	29.7017	31.0103	30.0293	36.33	29.5527	30.9113	29.941	38.629	28.5433	29.065	28.2563	0.857667	0.536333	0.209333	0.325333	34.9367	10.6207	13.7827	19.123	12.161	6.629	8.615	6.34467
Avh1c06p12g05394	Avh2c06p12g05325	Avh3c06p09g05007	Avh4c06p09g05021	Avh5c06p08g04302	Avh6c06p09g04168	inconsistent	1.872	0.834333	0.413667	0.556667	1.87733	0.848667	0.420333	0.567	0.911	0.54	0.208333	0.342333	0.250667	1.28767	2.24733	0.728	21.9287	55.371	44.3267	31.414	17.8553	2.23933	2.498	4.22133
Avh1c06p12g05396	Avh2c06p12g05327	Avh3c06p09g05008	Avh4c06p09g05022	Avh5c06p08g04303	Avh6c06p09g04169	inconsistent	0.245667	1.223	2.052	0.64	0.225667	1.18933	1.95767	0.631333	0.259	1.351	2.29667	0.762333	1.721	0.780333	0.374333	0.481667	68.4797	99.91	83.1577	80.8047	41.374	31.563	31.769	31.228
Avh1c06p12g05397	Avh2c06p12g05328	Avh3c06p09g05009	Avh4c06p09g05023	Avh5c06p08g04304	Avh6c06p09g04170	inconsistent	1.75667	0.756333	0.502333	0.484	1.77367	0.779333	0.510667	0.492667	1.754	0.808	0.428333	0.501333	16.2413	27.887	33.7547	27.2427	12.4847	10.549	11.1477	13.5367	0.952667	0.579333	0.222333	0.347333
Avh1c06p12g05398	Avh2c06p12g05329	Avh3c06p09g05010	Avh4c06p09g05024	Avh5c06p08g04305	Avh6c06p09g04171	inconsistent	14.9873	29.175	36.1933	27.366	16.4077	31.7603	39.5097	30.314	16.871	29.0963	34.7843	28.1493	0.488667	50.637	80.483	22.7833	7.82667	54.5937	48.7097	43.8567	0.267333	1.433	2.44	0.793333
Avh1c06p12g05399	Avh2c06p12g05330	Avh3c06p09g05011	Avh4c06p09g05025	Avh5c06p08g04306	Avh6c06p09g04172	inconsistent	0.751	45.8197	75.1667	20.9463	0.744333	51.5007	84.0897	23.5863	0.517	53.227	83.79	23.9883	33.3153	10.2213	13.3003	18.249	22.7633	5.09867	4.71667	8.07467	1.88267	0.844333	0.436333	0.533333
Avh1c06p13g05405	Avh2c06p12g05333	Avh3c06p09g05015	Avh4c06p09g05029	Avh5c06p08g04309	Avh6c06p09g04173	inconsistent	33.77	10.1223	13.5297	17.7053	34.4713	10.4067	13.8597	18.3037	32.694	9.85267	12.8743	17.9767	26.1637	67.7737	54.8713	38.4777	20.291	14.204	16.3567	17.0657	17.888	31.522	37.511	30.3913
Avh1c06p13g05407	Avh2c06p12g05335	Avh3c06p09g05016	Avh4c06p09g05031	Avh5c06p08g04311	Avh6c06p09g04174	inconsistent	21.7773	50.315	41.5293	30.1307	21.7813	50.5837	41.74	30.4493	26.0913	67.112	53.6533	38.0043	67.1017	99.14	83.1617	81.7773	203.418	37.271	43.905	58.558	0.576667	57.7693	89.6773	25.6103
Avh1c06p13g05408	Avh2c06p12g05336	Avh3c06p09g05017	Avh4c06p09g05032	Avh5c06p08g04312	Avh6c06p09g04178	inconsistent	57.687	88.4207	74.4927	75.9813	55.0473	84.542	71.8873	73.5393	67.6223	100.005	82.9143	82.0743	12.518	10.417	11.118	13.4393	0.727	0.957333	0.614667	0.272333	35.17	10.7797	13.943	19.2743
Avh1c06p13g05409	Avh2c06p12g05337	Avh3c06p09g05018	Avh4c06p09g05033	Avh5c06p08g04313	Avh6c06p10g04180	inconsistent	12.6043	9.752	10.9107	12.6127	12.7133	9.94833	11.0777	12.9423	12.6107	10.469	10.9933	13.4683	7.36267	51.2283	46.2567	41.4493	7.58533	0.096	0.227333	0.109667	21.1887	54.6257	42.8397	30.739
Avh1c06p13g05412	Avh2c06p12g05340	Avh3c06p09g05022	Avh4c06p09g05035	Avh5c06p08g04315	Avh6c06p10g04181	inconsistent	6.28633	40.8517	37.49	33.5387	6.34533	41.211	37.8813	34.0647	8.68	60.0823	53.7923	48.945	22.1213	4.74767	4.48367	7.67267	1.04967	0.777	0.659667	0.715667	68.816	101.165	83.7977	81.3623
Avh1c06p13g05414	Avh2c06p12g05343	Avh3c06p09g05027	Avh4c06p09g05040	Avh5c06p08g04320	Avh6c06p10g04182	inconsistent	19.868	4.52	4.556	7.22667	20.6827	4.83733	4.78133	7.66033	20.3387	4.218	3.97967	6.65333	23.2787	16.9957	20.477	20.8413	0.581333	0.426667	0.670333	0.615	13.6487	11.365	12.158	14.5323
Avh1c06p13g05415	Avh2c06p12g05344	Avh3c06p09g05028	Avh4c06p09g05042	Avh5c06p08g04322	Avh6c06p10g04184	inconsistent	19.3557	12.9857	14.9477	15.4343	19.354	13.562	15.3997	15.3593	18.7467	13.102	14.7983	15.9767	194.368	35.7163	42.7787	56.937	3.73933	4.23133	3.50467	4.34	7.91633	55.4717	49.1847	44.4027
Avh1c06p13g05418	Avh2c06p12g05347	Avh3c06p09g05031	Avh4c06p09g05045	Avh5c06p08g04324	Avh6c06p10g04188	inconsistent	168.33	43.2623	48.334	55.9523	189.237	49.455	54.0193	62.8957	203.922	38.375	45.018	59.897	0.691	0.940333	0.554333	0.259667	142.036	124.144	113.25	114.296	22.9587	5.075	4.706	8.247
Avh1c06p13g05421	Avh2c06p12g05349	Avh3c06p10g05034	Avh4c06p09g05048	Avh5c06p08g04327	Avh6c06p10g04190	inconsistent	0.315	0.441667	0.323667	0.109333	0.302333	0.474	0.303333	0.11	0.704667	0.891333	0.563	0.259333	6.69633	0.073	0.177333	0.075	6.94733	6.07067	5.50367	7.33433	21.288	15.362	18.0207	18.346
Avh1c06p13g05422	Avh2c06p12g05351	Avh3c06p10g05036	Avh4c06p09g05050	Avh5c06p09g04329	Avh6c06p10g04194	inconsistent	5.96467	0.0756667	0.202667	0.093	5.82033	0.077	0.205667	0.0946667	6.933	0.0736667	0.194667	0.104	0.827	0.732	0.644333	0.552	57.5667	57.429	51.0683	46.983	201.335	37.1283	43.6727	58.5053
Avh1c06p13g05426	Avh2c06p13g05357	Avh3c06p10g05039	Avh4c06p09g05055	Avh5c06p09g04332	Avh6c06p10g04196	inconsistent	2.27967	1.841	1.45633	1.477	2.15233	1.92833	1.59567	1.553	0.933	0.645667	0.570667	0.648333	0.545333	0.406333	0.633667	0.588	55.6747	68.2393	69.6523	65.0257	0.722	0.972667	0.586667	0.273333
Avh1c06p13g05428	Avh2c06p13g05360	Avh3c06p10g05043	Avh4c06p10g05058	Avh5c06p09g04335	Avh6c06p10g04198	inconsistent	0.491	0.446333	0.684667	0.569333	0.522	0.445	0.708	0.631	0.566	0.402333	0.633333	0.582667	3.522	3.945	3.28767	4.11067	11.8223	15.5133	14.2643	14.3597	7.06267	0.0586667	0.189	0.0796667
Avh1c06p13g05429	Avh2c06p13g05362	Avh3c06p10g05044	Avh4c06p10g05059	Avh5c06p09g04336	Avh6c06p10g04200	inconsistent	3.51033	3.92867	3.25233	4.07967	3.58867	3.98	3.23467	4.19967	3.561	3.95933	3.27367	4.11833	133.284	116.383	107.248	108.11	7.86667	9.85	10.845	9.75367	0.791667	0.685	0.662667	0.661333
Avh1c06p13g05430	Avh2c06p13g05363	Avh3c06p10g05045	Avh4c06p10g05060	Avh5c06p09g04337	Avh6c06p10g04203	inconsistent	103.44	107.507	93.6227	90.457	118.263	118.978	104.768	101.519	131.423	115.148	104.674	106.068	6.68033	6.05533	5.666	7.403	0.732667	0.453	0.593	0.598667	0.581	0.440333	0.673	0.618667
Avh1c06p13g05433	Avh2c06p13g05371	Avh3c06p10g05046	Avh4c06p10g05061	Avh5c06p09g04338	Avh6c06p10g04204	inconsistent	4.31233	4.43167	4.431	4.55667	4.523	4.60733	4.60033	4.76433	6.94267	6.45333	5.63767	7.364	53.6327	52.5033	47.2053	42.871	4.20467	6.84067	7.17533	5.916	3.76833	4.23067	3.48067	4.39267
Avh1c06p13g05434	Avh2c06p13g05372	Avh3c06p10g05047	Avh4c06p10g05062	Avh5c06p09g04339	Avh6c06p10g04205	inconsistent	31.638	32.0483	31.8283	26.3417	31.977	32.7957	32.4017	26.9367	54.4903	54.2413	48.065	44.5033	50.8673	61.8627	64.0297	60.0093	17.776	10.3363	12.1747	11.8507	136.934	118.107	107.948	109.331
Avh1c06p13g05435	Avh2c06p13g05373	Avh3c06p10g05048	Avh4c06p10g05063	Avh5c06p09g04340	Avh6c06p10g04206	inconsistent	56.9783	68.0907	70.548	64.6557	56.0773	67.203	69.9633	63.9737	53.561	65.2437	66.855	62.3613	11.084	14.5377	13.531	13.5957	44.3983	48.9333	52.9847	47.0737	7.35967	6.936	6.01467	7.83433
Avh1c06p13g05436	Avh2c06p13g05375	Avh3c06p10g05049	Avh4c06p10g05064	Avh5c06p09g04341	Avh6c06p10g04207	inconsistent	10.3747	13.6757	12.644	12.4557	10.451	13.9407	12.8323	12.7563	11.1983	14.6547	13.4947	13.6333	7.40133	9.174	10.2697	9.20867	7.68667	2.57833	1.598	1.74033	57.8113	58.027	51.1247	47.1157
Avh1c06p13g05437	Avh2c06p13g05377	Avh3c06p10g05050	Avh4c06p10g05065	Avh5c06p09g04342	Avh6c06p10g04208	inconsistent	7.32633	9.092	9.772	8.975	7.37167	9.28	9.98667	9.11933	7.45267	9.26233	10.2217	9.23833	0.72	0.443	0.587	0.597	9.398	2.424	3.475	2.80267	55.8093	68.735	70.1683	65.431
Avh1c06p13g05439	Avh2c06p13g05379	Avh3c06p10g05052	Avh4c06p10g05067	Avh5c06p09g04343	Avh6c06p10g04209	inconsistent	0.775667	0.483667	0.618	0.641667	0.783667	0.492333	0.627333	0.652667	0.694333	0.428	0.560333	0.573667	1.57967	2.13833	2.48033	2.297	222.451	357.196	330.433	292.905	11.8907	15.7593	14.3893	14.5203
Avh1c06p13g05440	Avh2c06p13g05380	Avh3c06p10g05053	Avh4c06p10g05068	Avh5c06p09g04344	Avh6c06p10g04210	inconsistent	0.721333	0.669	0.865	1.01533	0.748	0.680333	0.879	1.03267	3.026	4.62533	5.36733	4.486	16.8083	9.70433	11.5783	11.2893	5.046	484.856	181.393	95.6503	7.89467	9.97133	10.895	9.83967
Avh1c06p13g05442	Avh2c06p13g05383	Avh3c06p10g05055	Avh4c06p10g05070	Avh5c06p09g04346	Avh6c06p10g04212	inconsistent	17.2103	9.548	11.5643	11.0613	17.4157	9.61733	11.7503	11.2517	16.809	9.686	11.423	11.059	44.4937	49.2	54.0007	47.5797	44.1237	37.07	31.0067	23.246	0.768333	0.480333	0.624667	0.637
Avh1c06p13g05443	Avh2c06p13g05384	Avh3c06p10g05056	Avh4c06p10g05071	Avh5c06p09g04347	Avh6c06p10g04213	inconsistent	53.3733	56.859	60.8313	52.3053	58.6583	61.502	66.251	56.994	41.1057	45.643	48.8973	43.8273	7.36567	2.425	1.51733	1.66967	1.89333	3.10733	3.71733	2.56567	3.99267	6.56867	6.80833	5.67167
Avh1c06p13g05444	Avh2c06p13g05385	Avh3c06p10g05057	Avh4c06p10g05072	Avh5c06p09g04348	Avh6c06p10g04223	inconsistent	7.87333	2.40567	1.53933	1.672	7.94067	2.44367	1.56367	1.74	7.434	2.458	1.513	1.65133	8.23867	2.21733	3.29467	2.679	198.107	421.209	432.286	328.432	31.1377	17.0703	21.8417	19.3377
Avh1c06p13g05445	Avh2c06p13g05386	Avh3c06p10g05058	Avh4c06p10g05073	Avh5c06p09g04349	Avh6c06p10g04224	inconsistent	10.8263	1.549	1.89533	1.25667	10.9457	1.59467	1.925	1.278	7.67233	2.18667	3.12433	2.563	212.308	337.958	318.767	280.837	15.611	48.349	54.6557	43.5043	44.643	51.279	54.011	47.4177
Avh1c06p13g05447	Avh2c06p13g05388	Avh3c06p10g05060	Avh4c06p10g05074	Avh5c06p09g04350	Avh6c06p10g04225	inconsistent	200.534	323.398	299.492	265.628	202.549	328.793	304.074	270.096	209.564	335.665	311.07	277.711	5.04633	459.178	175.873	91.2477	2.57867	1.43467	1.268	1.47433	7.61467	2.61967	1.59767	1.73267
Avh1c06p13g05448	Avh2c06p13g05389	Avh3c06p10g05061	Avh4c06p10g05075	Avh5c06p09g04351	Avh6c06p10g04226	inconsistent	0.662333	87.1773	45.8523	33.6673	0.668667	88.655	46.5383	34.1467	5.065	462.472	175.143	91.5043	41.8713	35.2267	29.8	22.1337	36.8763	6.008	4.33667	8.43	9.617	2.49933	3.50667	2.83067
Avh1c06p13g05449	Avh2c06p13g05390	Avh3c06p10g05062	Avh4c06p10g05076	Avh5c06p09g04352	Avh6c06p10g04228	inconsistent	39.8273	36.363	30.2147	22.341	40.2573	37.0457	30.58	22.8083	42.7303	35.9373	29.6983	22.5667	1.75433	2.91267	3.487	2.40433	5.69767	0.156667	0.318667	0.317333	225.918	364.617	335.325	298.919
Avh1c06p13g05450	Avh2c06p13g05391	Avh3c06p10g05063	Avh4c06p10g05077	Avh5c06p09g04353	Avh6c06p10g04229	inconsistent	1.28333	2.154	2.30767	1.63333	1.31467	2.16233	2.306	1.629	1.822	2.88633	3.52933	2.415	183.047	384.66	400.383	304.835	82.754	143.026	106.554	92.9213	5.30133	507.271	189.355	98.9497
Avh1c06p13g05452	Avh2c06p13g05393	Avh3c06p10g05064	Avh4c06p10g05079	Avh5c06p09g04355	Avh6c06p10g04230	inconsistent	192.657	420.888	420.045	315.553	195.644	429.811	428.488	322.062	181.831	384.568	396.484	303.469	13.4143	41.2433	48.4187	38.1697	9.09033	18.3267	10.5093	7.44067	46.2137	38.779	32.4083	24.198
Avh1c06p14g05471	Avh2c06p13g05413	Avh3c06p10g05075	Avh4c06p10g05088	Avh5c06p09g04362	Avh6c06p10g04231	inconsistent	12.73	39.853	44.1157	34.7103	12.645	39.6973	44.171	34.838	14.5287	44.7467	51.0477	40.6943	2.32533	1.27767	1.19233	1.38467	12.7233	0.258	0.196333	1.20067	1.893	3.05067	3.71	2.55667
Avh1c06p14g05485	Avh2c06p14g05428	Avh3c06p10g05078	Avh4c06p10g05101	Avh5c06p10g04376	Avh6c06p10g04234	inconsistent	2.81667	1.27667	1.14633	1.41067	2.76767	1.21567	1.20467	1.40133	2.554	1.39033	1.253	1.42967	35.908	5.883	4.202	8.18033	11.311	4.71367	5.77867	6.67467	194.198	414.68	423.677	323.9
Avh1c06p14g05486	Avh2c06p14g05429	Avh3c06p10g05080	Avh4c06p11g05102	Avh5c06p10g04377	Avh6c06p11g04245	inconsistent	33.5623	5.94433	4.449	8.249	36.793	6.25733	4.58933	8.842	44.983	8.60333	6.30567	10.952	5.353	0.146667	0.302333	0.300667	5.40867	13.291	13.16	13.7093	14.1427	44.5633	50.826	40.5067
Avh1c06p14g05488	Avh2c06p14g05430	Avh3c06p10g05082	Avh4c06p11g05104	Avh5c06p10g04379	Avh6c06p11g04257	inconsistent	4.94667	0.290667	0.290333	0.273667	3.64767	0.127667	0.171333	0.211333	6.87967	0.665	0.519	0.429667	77.386	133.372	100.524	87.3767	13.312	7.453	10.0333	10.1923	2.57933	1.35433	1.20633	1.40633
Avh1c06p14g05492	Avh2c06p14g05436	Avh3c06p11g05086	Avh4c06p11g05110	Avh5c06p10g04382	Avh6c06p11g04258	inconsistent	75.5353	128.42	98.0417	85.2187	74.1957	126.956	96.4657	84.147	93.2933	147.138	111.277	98.6373	8.55267	17.2503	9.95933	7.03967	0.31	0.300667	0.134	0.187	38.029	6.33567	4.44367	8.70633
Avh1c06p14g05493	Avh2c06p14g05437	Avh3c06p11g05087	Avh4c06p11g05111	Avh5c06p10g04383	Avh6c06p11g04259	inconsistent	6.71667	8.56833	5.34767	2.69233	6.45167	8.063	5.11533	2.82033	8.584	16.9767	9.87367	7.07333	11.9793	0.240333	0.186333	1.136	23.8937	14.1577	16.5253	19.2263	5.73267	0.149333	0.321333	0.312667
Avh1c06p14g05494	Avh2c06p14g05438	Avh3c06p11g05088	Avh4c06p11g05112	Avh5c06p10g04384	Avh6c06p11g04262	inconsistent	10.2147	0.201333	0.144667	0.875	12.516	0.255667	0.196333	1.29733	12.0973	0.243333	0.185	1.14433	11.7583	5.02867	6.80167	7.249	195.164	161.888	153.205	127.425	81.1867	142.389	105.294	91.693
Avh1c06p14g05495	Avh2c06p14g05439	Avh3c06p11g05089	Avh4c06p11g05113	Avh5c06p10g04385	Avh6c06p11g04263	inconsistent	11.608	5.185	7.36267	7.70633	11.6843	5.375	7.572	7.88133	10.3693	4.297	5.55867	5.86867	1.57467	1.60467	1.43133	1.84267	42.8343	58.3893	67.6677	61.1123	9.13633	18.6257	10.602	7.52133
Avh1c06p15g05502	Avh2c06p14g05447	Avh3c06p11g05095	Avh4c06p11g05121	Avh5c06p10g04391	Avh6c06p11g04264	inconsistent	4.759	13.1897	12.382	13.384	4.76967	13.499	12.639	13.84	5.05633	12.3393	12.4083	13.0187	13.133	7.34633	10.132	10.218	104.753	62.433	65.833	74.0427	12.7887	0.262	0.197667	1.21533
Avh1c06p15g05510	Avh2c06p14g05455	Avh3c06p11g05097	Avh4c06p11g05125	Avh5c06p10g04393	Avh6c06p11g04265	inconsistent	13.5733	7.81933	9.42867	9.77233	13.627	7.87967	9.40233	9.682	12.3663	7.06633	9.299	9.55867	0.292	0.280667	0.142333	0.166	9.64967	22.906	19.7743	17.1913	11.9963	5.20167	6.80833	7.142
Avh1c06p15g05511	Avh2c06p14g05456	Avh3c06p11g05098	Avh4c06p11g05126	Avh5c06p10g04394	Avh6c06p11g04271	inconsistent	0.228333	0.240333	0.073	0.101333	0.23	0.244667	0.0606667	0.103	0.295667	0.285333	0.127	0.178333	17.9563	9.07233	11.5757	13.2427	6.39633	9.22967	8.41	7.04467	5.21967	13.3203	13.008	13.67
Avh1c06p15g05531	Avh2c06p15g05473	Avh3c06p11g05123	Avh4c06p11g05146	Avh5c06p10g04395	Avh6c06p11g04273	inconsistent	15.981	8.10567	9.79267	11.403	16.34	8.35533	10.4223	12.134	17.7873	9.096	11.5277	13.2073	122.62	84.384	80.3867	71.7953	21.532	15.329	19.5253	16.2813	14.037	8.04167	10.702	10.939
Avh1c06p15g05535	Avh2c06p15g05478	Avh3c06p11g05128	Avh4c06p11g05149	Avh5c06p10g04402	Avh6c06p11g04274	inconsistent	146.828	109.847	101.654	84.95	177.314	143.791	131.885	103.292	112.345	72.1797	69.7617	61.6387	36.8713	49.3947	58.438	53.2123	15.2123	23.953	21.9397	23.141	0.306333	0.3	0.132667	0.185667
Avh1c06p15g05536	Avh2c06p15g05479	Avh3c06p11g05129	Avh4c06p11g05150	Avh5c06p10g04403	Avh6c06p12g04295	inconsistent	38.0657	51.8437	60.6223	55.381	37.319	50.807	59.8363	54.5587	37.2663	50.153	58.584	53.73	60.757	38.3283	43.187	46.6343	1.96133	1.59833	1.81533	1.87133	21.1193	13.119	16.11	17.7973
Avh1c06p15g05537	Avh2c06p15g05480	Avh3c06p11g05130	Avh4c06p11g05151	Avh5c06p10g04404	Avh6c06p12g04300	inconsistent	72.8417	47.008	50.385	55.4377	64.02	44.0757	47.2673	50.8607	62.205	39.3313	43.577	47.2407	9.052	21.521	18.5753	16.1867	21.229	40.6177	37.0523	32.578	202.313	171.641	159.972	132.647
Avh1c19p14g18825	Avh2c19p13g18421	Avh3c06p11g05133	Avh4c06p11g05154	Avh5c06p10g04408	Avh6c06p12g04301	inconsistent	8.01067	14.7393	16.393	15.3427	8.065	15.004	16.73	15.699	9.34333	21.8287	18.887	16.4917	6.09033	8.78833	8.06633	6.73067	7.82233	3.965	4.09133	4.63767	43.316	59.8947	68.742	62.1503
Avh1c06p15g05544	Avh2c06p15g05487	Avh3c06p11g05136	Avh4c06p12g05158	Avh5c06p10g04412	Avh6c06p12g04302	inconsistent	6.804	9.45533	9.23233	7.50667	6.44833	9.107	8.78167	7.267	7.50233	10.5357	9.64433	8.13833	20.0017	14.028	18.211	14.8857	54.551	41.7167	45.1783	46.013	106.305	64.008	67.4437	75.091
Avh1c19p13g18791	Avh2c19p13g18386	Avh3c06p12g05162	Avh4c06p12g05161	Avh5c06p11g04440	Avh6c06p12g04305	inconsistent	12.145	8.392	10.7317	9.368	12.2297	9.04767	11.0453	9.82133	20.4373	14.539	18.4877	15.4277	13.8527	21.729	20.1957	21.1163	15.774	37.911	33.6843	30.5163	9.928	23.4567	20.2103	17.5763
Avh1c19p13g18790	Avh2c19p13g18385	Avh3c06p12g05164	Avh4c06p12g05163	Avh5c06p11g04442	Avh6c06p12g04307	inconsistent	5.96467	9.91933	9.64533	10.5673	5.726	9.759	9.60467	10.0973	14.4177	22.6807	20.754	22.061	1.85233	1.498	1.71167	1.77133	3.509	0.445	0.520333	0.646667	5.95633	8.71467	7.58867	6.45533
Avh1c06p16g05566	Avh2c06p15g05509	Avh3c06p12g05165	Avh4c06p12g05164	Avh5c06p11g04443	Avh6c06p12g04334	inconsistent	1.96467	1.65033	1.93633	1.896	1.98333	1.678	1.96767	1.92867	1.853	1.53567	1.732	1.76067	19.9573	38.1483	35.105	30.7237	5.196	4.343	1.583	1.83733	21.5793	15.445	19.5893	16.323
Avh1c06p16g05567	Avh2c06p15g05510	Avh3c06p12g05166	Avh4c06p12g05165	Avh5c06p11g04444	Avh6c06p12g04336	inconsistent	19.419	37.7603	34.2823	30.073	20.266	39.13	35.8233	31.4527	20.1727	38.3413	35.0277	30.8383	7.34933	3.70267	3.894	4.41967	12.0873	37.3623	33.091	21.8337	15.1887	24.167	22.0323	23.1927
Avh1c06p16g05569	Avh2c06p15g05512	Avh3c06p12g05168	Avh4c06p12g05167	Avh5c06p11g04446	Avh6c06p12g04337	inconsistent	7.51	3.85367	4.06833	4.668	7.67133	3.95633	4.24067	4.87867	7.39467	3.74067	3.85933	4.39533	50.947	38.5527	42.1527	42.9223	0.097	0	0	0	1.97767	1.64167	1.848	1.90467
Avh1c06p16g05570	Avh2c06p15g05513	Avh3c06p12g05169	Avh4c06p12g05168	Avh5c06p11g04447	Avh6c06p12g04338	inconsistent	50.109	40.0297	44.0527	43.5363	52.0413	41.3883	45.9183	45.2133	51.5987	39.364	42.471	43.5823	14.7983	35.3187	31.6443	28.408	10.9857	13.2837	14.1567	14.976	20.2753	39.5643	35.478	31.4377
Avh1c06p16g05571	Avh2c06p15g05514	Avh3c06p12g05170	Avh4c06p12g05169	Avh5c06p11g04448	Avh6c06p12g04339	inconsistent	14.4053	33.8053	30.514	27.541	14.6877	34.8753	31.9973	28.5527	14.8827	35.559	31.5323	28.6303	3.27133	0.439333	0.452333	0.579333	38.951	28.943	33.204	34.4953	7.858	3.99633	4.134	4.69333
Avh1c06p16g05572	Avh2c06p15g05515	Avh3c06p12g05171	Avh4c06p12g05170	Avh5c06p11g04449	Avh6c06p13g04340	inconsistent	3.586	0.472333	0.490667	0.612667	3.57467	0.437333	0.500333	0.607333	3.39667	0.440667	0.472667	0.594	4.83533	4.07667	1.458	1.72133	8.73233	14.898	15.554	14.5787	54.819	42.5107	45.7687	46.4673
Avh1c06p16g05573	Avh2c06p15g05516	Avh3c06p12g05172	Avh4c06p12g05171	Avh5c06p11g04450	Avh6c06p13g04342	inconsistent	5.32367	4.437	1.55333	1.873	5.31633	4.345	1.55833	1.94333	4.901	4.119	1.45367	1.72733	11.461	35.3607	31.644	20.9193	3.46167	0.732	1.032	2.08067	16.2337	39.47	34.8917	31.215
Avh1c06p16g05575	Avh2c06p15g05518	Avh3c06p12g05175	Avh4c06p12g05173	Avh5c06p11g04452	Avh6c06p13g04343	inconsistent	11.1637	33.0117	30.0317	19.906	11.302	33.8017	30.5857	20.3667	11.5337	35.58	31.5037	20.972	0.0916667	0	0	0	18.9183	29.0263	19.5117	19.9997	3.511	0.473333	0.479667	0.616
Avh1c06p16g05576	Avh2c06p15g05519	Avh3c06p12g05176	Avh4c06p12g05174	Avh5c06p11g04453	Avh6c06p13g04344	inconsistent	0.0953333	0.0436667	0	0	0.0963333	0.0443333	0	0	0.0923333	0	0	0	10.1997	12.2757	13.1647	13.8937	45.0513	29.4163	26.0167	28.1173	5.22433	4.49633	1.57533	1.837
Avh1c06p16g05577	Avh2c06p15g05521	Avh3c06p12g05178	Avh4c06p12g05176	Avh5c06p11g04455	Avh6c06p13g04346	inconsistent	10.0223	11.841	12.809	13.7143	9.98433	12.033	12.8917	13.8243	10.3323	12.469	13.2817	14.0837	40.754	29.2733	34.2007	34.6253	0.295667	0.792667	0.44	0.512333	12.081	37.7437	33.2877	21.9803
Avh1c06p16g05579	Avh2c06p15g05524	Avh3c06p12g05180	Avh4c06p12g05179	Avh5c06p11g04456	Avh6c06p13g04348	inconsistent	33.8723	26.0673	27.9257	28.7077	34.0413	26.421	28.3017	29.2987	38.1327	28.2993	32.6213	33.2287	8.19733	13.7547	14.802	13.91	4.71167	7.00133	8.401	9.408	0.098	0	0	0
Avh1c06p16g05584	Avh2c06p16g05529	Avh3c06p12g05181	Avh4c06p12g05185	Avh5c06p11g04458	Avh6c06p13g04350	inconsistent	7.37067	13.2057	13.461	12.7527	7.704	13.6507	14.1857	13.3863	8.371	14.276	14.9397	14.139	3.34467	0.764333	1.014	1.99	4.50967	1.497	1.428	1.22767	10.9213	13.313	14.0407	14.9457
Avh1c06p16g05585	Avh2c06p16g05530	Avh3c06p12g05182	Avh4c06p12g05186	Avh5c06p11g04459	Avh6c06p13g04352	inconsistent	1.83433	0.54	0.783	1.287	1.40067	0.507667	0.661333	1.142	3.23833	0.699667	0.988333	2.01933	17.8917	27.5677	18.6473	19.2403	52.7543	80.5843	77.5797	68.411	40.6767	30.569	34.4673	35.069
Avh1c06p16g05586	Avh2c06p16g05531	Avh3c06p12g05183	Avh4c06p12g05187	Avh5c06p11g04460	Avh6c06p13g04355	inconsistent	12.196	14.684	9.885	11.1223	12.3477	14.7213	10.3187	11.2863	17.965	27.4303	18.4083	19.0033	41.512	26.863	23.9293	25.918	86.76	61.436	54.8107	38.7393	8.86133	15.3457	15.936	15.0507
Avh1c06p16g05587	Avh2c06p16g05532	Avh3c06p12g05184	Avh4c06p12g05188	Avh5c06p11g04461	Avh6c06p13g04356	inconsistent	38.3747	23.783	20.348	23.7857	39.6837	25.0673	21.3593	24.9903	42.526	27.714	24.4777	26.5357	0.064	0.351333	0.231667	0.271667	0.0203333	0.00966667	0.027	0.0156667	3.49	0.769	1.068	2.11467
Avh1c06p16g05588	Avh2c06p16g05533	Avh3c06p12g05185	Avh4c06p12g05189	Avh5c06p11g04462	Avh6c06p13g04357	inconsistent	0.170333	0.571	0.252	0.181	0.148667	0.584333	0.257333	0.181333	0.372	0.717333	0.422	0.494	4.253	6.38733	7.65533	8.67767	38.596	90.9103	76.3567	58.4253	20.2737	31.0673	19.9967	24.678
Avh1c06p16g05589	Avh2c06p16g05535	Avh3c06p12g05186	Avh4c06p12g05190	Avh5c06p11g04463	Avh6c06p13g04358	inconsistent	4.34467	6.20967	7.548	8.48233	4.30633	6.26167	7.52767	8.42767	4.22867	6.40833	7.59	8.62533	3.935	1.411	1.28567	1.122	33.2087	192.585	107.659	73.1737	45.2667	29.5227	26.0213	28.1733
Avh1c06p16g05590	Avh2c06p16g05536	Avh3c06p12g05187	Avh4c06p12g05191	Avh5c06p11g04464	Avh6c06p13g04359	inconsistent	2.76133	1.05467	0.847667	0.639667	2.54767	1.03267	0.783333	0.72	4.33267	1.371	1.33	1.22	49.4033	75.7437	73.5973	64.798	0.0636667	0.663667	0.343	0.919667	0.298667	0.623333	0.374	0.371667
Avh1c06p16g05592	Avh2c06p16g05538	Avh3c06p12g05189	Avh4c06p12g05192	Avh5c06p11g04466	Avh6c06p13g04360	inconsistent	51.0163	74.3353	72.6573	62.9243	51.0443	74.7403	72.8103	63.5183	47.549	74.3973	71.0137	63.093	78.5363	55.566	49.2257	35.459	27.8753	69.8183	56.8317	47.1837	4.462	6.802	8.053	9.108
Avh1c06p16g05594	Avh2c06p16g05540	Avh3c06p12g05191	Avh4c06p12g05193	Avh5c06p11g04468	Avh6c06p13g04361	inconsistent	32.8123	11.218	12.4477	4.39033	33.129	11.4053	12.6517	4.499	81.996	58.08	51.8053	36.577	0.019	0.009	0.0256667	0.0146667	94.9077	39.214	7.99367	9.38	4.22833	1.446	1.37733	1.234
Avh1c19p13g18752	Avh2c19p12g18352	Avh3c06p12g05196	Avh4c06p12g05197	Avh5c06p11g04473	Avh6c06p13g04362	inconsistent	0.224667	0.294333	0.163333	0.181667	0.226667	0.299	0.166	0.185	0.019	0.00933333	0.0253333	0.0146667	35.6367	84.05	71.2673	54.309	10.3053	14.059	2.271	3.535	52.1027	81.2003	77.3913	68.4527
Avh1c06p16g05598	Avh2c06p16g05542	Avh3c06p12g05202	Avh4c06p12g05203	Avh5c06p11g04479	Avh6c06p13g04363	inconsistent	32.249	75.962	63.7663	48.6577	33.0453	78.0733	65.8583	50.0943	35.5253	83.9477	70.446	54.164	31.7397	181.578	102.349	69.9937	8.243	5.47033	4.92633	4.83933	90.9913	64.941	57.2287	40.5553
Avh1c06p16g05600	Avh2c06p16g05544	Avh3c06p12g05204	Avh4c06p12g05204	Avh5c06p11g04480	Avh6c06p13g04368	inconsistent	30.012	167.822	94.6707	65.5103	31.1657	174.535	98.7257	68.3313	31.5507	182.736	101.461	69.4487	0.06	0.634667	0.337667	0.870333	0	0.07	0.188667	0.0363333	0.0206667	0.01	0.027	0.0156667
Avh1c06p16g05601	Avh2c06p16g05545	Avh3c06p12g05205	Avh4c06p12g05205	Avh5c06p11g04481	Avh6c06p13g04374	inconsistent	0.115667	0.687667	0.401	0.721333	0.116667	0.698667	0.407667	0.733333	0.0606667	0.704333	0.388	0.936	24.8153	63.3027	51.8043	43.1857	34.7773	106.617	97.7047	81.108	38.0247	90.8267	75.6113	57.858
Avh1c06p16g05602	Avh2c06p16g05546	Avh3c06p12g05206	Avh4c06p12g05206	Avh5c06p11g04482	Avh6c06p13g04375	inconsistent	29.123	68.505	56.1723	46.2657	29.7183	70.6833	58.096	47.904	25.2267	63.0133	50.9707	42.7343	87.856	35.614	7.32367	8.698	20.1503	22.0593	23.042	21.163	33.7303	194.761	108.538	73.7617
Avh1c06p16g05606	Avh2c06p16g05550	Avh3c06p12g05209	Avh4c06p12g05209	Avh5c06p11g04485	Avh6c06p13g04376	inconsistent	84.0387	36.2767	8.13867	9.08	82.3953	36.5647	8.07967	9.33533	111.539	51.5003	10.5303	12.742	9.65433	13.1623	2.17533	3.345	1.27967	0.347333	0.355333	0.113667	0.082	0.704333	0.361	0.952667
Avh1c06p16g05607	Avh2c06p16g05551	Avh3c06p12g05210	Avh4c06p12g05210	Avh5c06p11g04486	Avh6c06p13g04377	inconsistent	9.58267	13.683	2.35833	3.22333	9.18233	13.5927	2.233	3.18733	9.76167	13.3053	2.143	3.32767	7.795	5.14667	4.71067	4.61033	84.2043	82.9123	95.8227	69.9983	28.713	71.4807	58.0037	47.9887
Avh1c06p16g05608	Avh2c06p16g05553	Avh3c06p12g05211	Avh4c06p12g05211	Avh5c06p11g04487	Avh6c06p13g04379	inconsistent	7.53267	5.053	4.61067	4.559	7.604	5.13567	4.66033	4.615	7.831	5.18567	4.68167	4.62733	0.0153333	0.0656667	0.179	0.0346667	7.93667	4.81667	2.841	4.141	95.7803	39.6987	8.02767	9.50567
Avh1c06p16g05609	Avh2c06p16g05554	Avh3c06p13g05212	Avh4c06p12g05212	Avh5c06p11g04488	Avh6c06p13g04380	inconsistent	0.0306667	0.0683333	0.142333	0.0546667	0.031	0.0693333	0.145	0.0553333	0.0153333	0.066	0.178667	0.0346667	32.48	99.3477	92.0333	76.2087	133.83	330.133	322.394	270.221	10.3213	14.238	2.26067	3.57567
Avh1c06p16g05613	Avh2c06p16g05557	Avh3c06p13g05214	Avh4c06p12g05214	Avh5c06p11g04490	Avh6c06p13g04381	inconsistent	28.0513	84.0157	77.781	64.2177	27.08	81.5273	75.552	61.87	32.968	100.753	92.2763	76.954	18.8057	20.2827	21.3363	19.7	0.0363333	0.064	0.109	0.044	8.27367	5.571	5.009	4.922
Avh1c06p16g05614	Avh2c06p16g05558	Avh3c06p13g05215	Avh4c06p12g05215	Avh5c06p11g04491	Avh6c06p13g04382	inconsistent	17.2843	16.2243	18.1717	17.1537	18.0617	17.4453	19.2383	18.0767	18.9573	19.9547	21.1833	19.6387	1.19233	0.325	0.337667	0.107667	204.154	148.536	143.478	139.179	0.0163333	0.071	0.190333	0.037
Avh1c19p12g18728	Avh2c19p12g18327	Avh3c06p13g05217	Avh4c06p12g05217	Avh5c06p11g04493	Avh6c06p13g04384	inconsistent	0.340667	0.0326667	0.126	0.043	0.447333	0.05	0.145333	0.0713333	1.201	0.328	0.336333	0.108333	79.7273	77.6647	91.2673	66.423	4.048	2.11133	2.61267	2.94633	34.9443	108.363	98.583	81.9723
Avh1c06p16g05617	Avh2c06p16g05561	Avh3c06p13g05218	Avh4c06p12g05218	Avh5c06p12g04494	Avh6c06p13g04385	inconsistent	69.7537	63.3513	73.954	54.784	70.436	64.24	74.583	55.1337	67.522	66.3293	76.677	56.3107	7.45567	4.522	2.70533	3.91033	1.16367	0.399	0.407333	0.476	19.835	21.5033	22.6153	20.8547
Avh1c06p16g05624	Avh2c06p16g05568	Avh3c06p13g05223	Avh4c06p13g05224	Avh5c06p12g04497	Avh6c06p13g04388	inconsistent	6.90767	4.43467	2.87133	4.65267	6.97633	4.531	2.93067	4.737	7.511	4.56867	2.696	3.92767	120.106	307.572	302.691	253.759	71.9367	13.3193	8.28967	9.21367	1.262	0.352667	0.358667	0.115
Avh1c06p16g05625	Avh2c06p16g05569	Avh3c06p13g05224	Avh4c06p13g05225	Avh5c06p12g04498	Avh6c06p13g04389	inconsistent	109.578	166.053	166.056	131.021	109.401	165.049	165.987	131.643	119.25	309.082	301.025	254.154	0.04	0.0516667	0.103333	0.0346667	3.56733	2.45967	1.89033	1.823	66.1927	65.9843	75.707	55.4023
Avh1c06p16g05626	Avh2c06p16g05570	Avh3c06p13g05226	Avh4c06p13g05227	Avh5c06p12g04500	Avh6c06p13g04393	inconsistent	0.105667	0.166667	0.189	0.11	0.106667	0.169333	0.192333	0.112333	0.0343333	0.0523333	0.0936667	0.0283333	167.026	124.965	120.908	116.098	1.221	0.780333	0.701667	0.833	7.95533	4.906	2.864	4.16633
Avh1c06p16g05628	Avh2c06p16g05571	Avh3c06p13g05227	Avh4c06p13g05228	Avh5c06p12g04501	Avh6c06p13g04394	inconsistent	180.858	117.251	117.789	111.918	184.561	120.336	121.152	115.355	177.723	130.197	126.627	122.807	3.223	1.848	2.24533	2.481	120.821	26.773	52.2327	83.8737	132.203	334.147	323.951	272.23
Avh1c06p16g05629	Avh2c06p16g05572	Avh3c06p13g05228	Avh4c06p13g05229	Avh5c06p12g04503	Avh6c06p13g04396	inconsistent	3.31867	1.87967	2.22067	2.48433	3.351	1.919	2.26733	2.52567	3.21067	1.86133	2.199	2.46633	1.174	0.373667	0.386667	0.461	2.12833	1.05467	1.00167	0.997333	0.0363333	0.056	0.0993333	0.03
Avh1c06p16g05630	Avh2c06p16g05573	Avh3c06p13g05229	Avh4c06p13g05230	Avh5c06p12g04504	Avh6c06p13g04397	inconsistent	0.647333	0.161333	0.203	0.207667	0.595	0.191667	0.247333	0.221333	0.896	0.364667	0.373333	0.396667	63.876	11.7767	7.324	8.03767	37.5723	6.95967	9.071	13.795	213.729	154.904	150.664	143.873
Avh1c06p16g05632	Avh2c06p16g05575	Avh3c06p13g05230	Avh4c06p13g05231	Avh5c06p12g04505	Avh6c06p13g04398	inconsistent	64.8637	11.864	7.46767	8.09633	67.222	12.8223	7.87933	8.582	68.0927	12.5753	7.79167	8.702	5.11033	3.46033	2.34667	2.67467	27.3377	24.416	21.4013	19.4297	3.456	2.01133	2.399	2.65767
Avh1c06p16g05636	Avh2c06p16g05578	Avh3c06p13g05232	Avh4c06p13g05233	Avh5c06p12g04507	Avh6c06p13g04399	inconsistent	6.697	5.56233	3.53567	4.27733	6.72667	5.73767	3.58933	4.35333	5.02633	3.46733	2.77967	2.46	0.931	0.185	0.322	0.484	571.239	29.0847	37.7893	57.538	1.176	0.405333	0.411	0.491667
Avh1c06p17g05637	Avh2c06p16g05579	Avh3c06p13g05233	Avh4c06p13g05234	Avh5c06p12g04509	Avh6c06p13g04400	inconsistent	1.27467	0.276	0.381	0.358667	1.28633	0.264333	0.387	0.364	1.83267	0.872	0.778333	1.02767	117.076	26.1367	52.39	81.716	20.5867	45.496	44.5047	47.2167	72.1737	13.5503	8.35033	9.29767
Avh1c06p17g05640	Avh2c06p16g05581	Avh3c06p13g05235	Avh4c06p13g05235	Avh5c06p12g04510	Avh6c06p13g04402	inconsistent	101.74	30.7467	60.6143	92.097	103.317	31.1907	60.9283	92.63	116.325	25.128	50.0263	77.5773	1.98	1.02633	0.932667	0.948667	0.0373333	0	0	0.0433333	5.544	3.785	2.65367	2.906
Avh1c06p17g05641	Avh2c06p16g05582	Avh3c06p13g05236	Avh4c06p13g05236	Avh5c06p12g04511	Avh6c06p13g04403	inconsistent	2.02767	1.334	1.17633	1.11333	2.08167	1.38167	1.25267	1.14833	2.005	1.01967	0.919333	0.965667	35.4857	6.562	8.58	13.0783	0	0	0.0376667	0.0453333	1.16367	0.354333	0.478667	0.682667
Avh1c06p17g05643	Avh2c06p16g05584	Avh3c06p13g05237	Avh4c06p13g05237	Avh5c06p12g04512	Avh6c06p13g04405	inconsistent	27.3697	4.32533	6.25433	10.1527	28.046	4.4	6.494	10.392	34.9497	6.53067	8.39133	12.878	25.1043	14.7243	11.7617	11.3707	17.8753	43.49	32.661	23.0657	115.452	24.819	49.1023	76.5267
Avh1c06p17g05644	Avh2c06p16g05585	Avh3c06p13g05238	Avh4c06p13g05238	Avh5c06p12g04513	Avh6c06p14g04406	inconsistent	21.9333	10.6003	8.59767	8.32467	20.8143	10.1507	8.11433	7.688	24.768	17.326	14.3563	13.738	507.472	25.2803	32.6787	50.3943	44.753	24.3767	23.6917	18.6053	2.10733	1.08733	1.007	1.01967
Avh1c06p17g05646	Avh2c06p16g05587	Avh3c06p13g05239	Avh4c06p13g05239	Avh5c06p12g04515	Avh6c06p14g04407	inconsistent	258.275	9.13067	12.228	26.2733	260.758	9.28767	12.476	26.6737	542.414	27.4423	35.7197	54.6453	19.37	42.572	42.289	44.5833	71.152	15.4873	18.7187	30.0777	37.795	7.11667	9.10433	13.9323
Avh1c06p17g05648	Avh2c06p16g05589	Avh3c06p13g05241	Avh4c06p13g05240	Avh5c06p12g04517	Avh6c06p14g04408	inconsistent	19.3957	41.3783	41.4403	42.779	19.2443	41.6413	41.4097	43.0393	19.7513	42.872	41.9523	44.5857	0.035	0	0	0.0413333	18.271	10.4103	11.157	11.6053	26.574	20.0973	15.7353	14.8267
Avh1c06p17g05686	Avh2c06p17g05627	Avh3c06p13g05276	Avh4c06p13g05288	Avh5c06p12g04558	Avh6c06p14g04409	inconsistent	0.072	0.0266667	0.0566667	0.109	0.0726667	0.027	0.0576667	0.111	0.0353333	0	0	0	0	0.00933333	0.036	0.0253333	2.28833	1.046	1.65433	1.828	575.733	29.566	38.0633	58.127
Avh1c06p17g05687	Avh2c06p17g05629	Avh3c06p13g05279	Avh4c06p13g05290	Avh5c06p12g04561	Avh6c06p14g04411	inconsistent	0.0286667	0.03	0.0786667	0.099	0.029	0.0306667	0.08	0.100667	0	0.00933333	0.0356667	0.0163333	16.9533	40.7867	30.9777	21.9067	0.0236667	0	0.04	0.0293333	20.7633	46.011	45.0203	47.601
Avh1c06p17g05691	Avh2c06p17g05631	Avh3c06p13g05281	Avh4c06p13g05292	Avh5c06p12g04563	Avh6c06p14g04421	inconsistent	16.4483	36.8343	26.988	19.328	17.0563	39.0003	28.779	20.646	16.9517	41.138	30.853	21.92	42.4803	22.731	22.8097	17.809	0	0	0.022	0.0493333	0.018	0	0	0
Avh1c06p17g05692	Avh2c06p17g05632	Avh3c06p14g05282	Avh4c06p13g05293	Avh5c06p12g04564	Avh6c06p14g04424	inconsistent	39.564	20.9713	20.7383	16.322	35.031	18.763	19.1507	14.7927	43.063	22.9473	22.7227	17.9323	66.9157	14.811	18.0823	28.48	0	0	0	0	0	0	0.0776667	0.0466667
Avh1c06p17g05694	Avh2c06p17g05633	Avh3c06p14g05283	Avh4c06p13g05294	Avh5c06p12g04565	Avh6c06p14g04426	inconsistent	74.438	16.4287	20.7723	33.0347	75.3327	16.574	21.2613	33.7887	66.2417	14.361	17.327	28.1117	16.4423	9.077	9.82233	10.359	0.233	0.958333	0.565333	0.391	18.0323	44.224	32.984	23.344
Avh1c06p17g05695	Avh2c06p17g05634	Avh3c06p14g05284	Avh4c06p14g05295	Avh5c06p12g04566	Avh6c06p14g04427	inconsistent	15.222	10.7303	11.8013	12.0007	14.3573	10.5027	11.8033	11.474	16.4383	8.95733	9.707	10.3457	2.33267	1.10867	1.75633	1.65867	4.13167	0.797	0.591667	1.272	44.1227	23.8363	23.3293	18.0337
Avh1c06p17g05699	Avh2c06p17g05636	Avh3c06p14g05285	Avh4c06p14g05296	Avh5c06p12g04567	Avh6c06p14g04428	inconsistent	0.229	0.282	0.285667	0.395333	2.33	1.65067	2.26467	2.97933	2.34733	0.973333	1.717	1.73233	0.0306667	0	0.052	0.038	5.66667	3.01433	4.69733	3.37033	74.557	16.479	20.072	32.002
Avh1c06p17g05700	Avh2c06p17g05637	Avh3c06p14g05286	Avh4c06p14g05297	Avh5c06p12g04568	Avh6c06p14g04429	inconsistent	0	0.0343333	0.181333	0	0	0	0.184	0	0.0223333	0	0.0376667	0.028	0	0	0.0206667	0.0463333	32.95	46.2133	44.1127	36.3297	18.2827	10.6427	11.8087	11.9537
Avh1c06p17g05701	Avh2c06p17g05638	Avh3c06p14g05287	Avh4c06p14g05298	Avh5c06p12g04569	Avh6c06p14g04430	inconsistent	0	0.0186667	0.078	0.0453333	0	0.0186667	0.0786667	0.046	0	0	0.021	0.0476667	0	0	0	0	2.86133	1.05267	0.636667	1.00567	2.44767	1.08433	1.74	1.704
Avh1c06p17g05703	Avh2c06p17g05640	Avh3c06p14g05289	Avh4c06p14g05300	Avh5c06p12g04571	Avh6c06p14g04432	inconsistent	0.768333	3.01967	2.468	1.47167	0.554	2.85533	2.28467	1.324	0.2	0.905	0.502	0.323667	3.68167	0.676667	0.481	1.15567	1.09533	4.448	4.115	3.909	0	0	0.022	0.0493333
Avh1c06p17g05704	Avh2c06p17g05641	Avh3c06p14g05290	Avh4c06p14g05301	Avh5c06p12g04572	Avh6c06p14g04433	inconsistent	3.96533	0.707	0.479333	1.201	3.914	0.754667	0.539667	1.18967	3.99667	0.735333	0.558667	1.251	5.554	2.86233	4.47733	3.18833	46.9933	69.1967	69.8817	73.261	0	0	0	0
Avh1c06p17g05705	Avh2c06p17g05642	Avh3c06p14g05291	Avh4c06p14g05302	Avh5c06p12g04573	Avh6c06p14g04434	inconsistent	4.73033	2.411	3.67133	2.87167	4.453	2.26067	3.46633	2.73	5.33533	2.868	4.481	3.20633	31.021	43.1293	41.8093	34.358	1.942	0.362333	0.023	0.0673333	0.212	0.973333	0.505	0.345
Avh1c06p17g05706	Avh2c06p17g05643	Avh3c06p14g05292	Avh4c06p14g05303	Avh5c06p12g04574	Avh6c06p14g04435	inconsistent	31.334	43.0877	41.7063	34.385	31.376	43.83	42.0903	34.9193	30.9233	43.239	41.1817	33.9997	2.97167	1.08767	0.608	0.998333	27.8787	24.8907	22.5157	25.645	4.11467	0.809667	0.596333	1.3
Avh1c06p17g05708	Avh2c06p17g05646	Avh3c06p14g05295	Avh4c06p14g05306	Avh5c06p13g04576	Avh6c06p14g04436	inconsistent	2.22167	0.998333	0.544333	0.893	2.023	0.932667	0.502667	0.787333	2.71233	0.994333	0.602333	0.933333	0.297	0.568333	0.825333	0.917333	24.2427	23.0403	12.4983	23.072	5.68533	3.09833	4.76833	3.41133
Avh1c06p17g05711	Avh2c06p17g05650	Avh3c06p14g05297	Avh4c06p14g05311	Avh5c06p13g04578	Avh6c06p14g04437	inconsistent	0.184	0.450667	0.413667	0.633333	0.243667	0.487667	0.491667	0.646	0.295	0.565	0.797667	0.919667	1.032	4.156	3.90333	3.699	57.2247	8.93633	10.061	17.69	33.217	46.764	44.3843	36.572
Avh1c06p17g05712	Avh2c06p17g05651	Avh3c06p14g05298	Avh4c06p14g05312	Avh5c06p13g04579	Avh6c06p14g04440	inconsistent	0.23	0.741	0.364667	1.22567	0.232667	0.754	0.370333	1.248	1.038	4.19633	3.89133	3.71467	46.077	67.5127	69.501	72.5697	5.69867	0.623333	1.52467	1.42333	2.875	1.069	0.642333	1.01667
Avh1c06p17g05713	Avh2c06p17g05652	Avh3c06p14g05300	Avh4c06p14g05314	Avh5c06p13g04581	Avh6c06p14g04443	inconsistent	49.5203	73.2293	73.4897	78.3043	50.3647	74.3293	74.9887	80.058	45.021	65.9483	66.6887	70.154	1.72	0.322333	0	0.064	6.157	15.109	10.729	8.47433	0.327667	0.644333	0.849	0.991333
Avh1c06p17g05714	Avh2c06p17g05653	Avh3c06p14g05301	Avh4c06p14g05315	Avh5c06p13g04582	Avh6c06p14g04444	inconsistent	1.38333	0.590333	0.041	0	1.13333	0.581333	0.0416667	0	1.857	0.341667	0	0.0643333	26.8287	23.734	21.566	24.74	75.7453	138.236	116.479	97.6247	1.101	4.51933	4.15133	3.95033
Avh1c06p18g05716	Avh2c06p17g05655	Avh3c06p14g05303	Avh4c06p14g05317	Avh5c06p13g04584	Avh6c06p14g04446	inconsistent	20.6353	18.1957	16.619	18.8657	22.017	19.56	17.9527	20.3873	26.1463	23.4873	21.1483	24.083	22.4383	20.9653	11.2413	21.0723	0.865	1.07567	1.03433	1.03633	48.1547	71.6943	72.1107	75.4117
Avh1c06p18g05717	Avh2c06p17g05656	Avh3c06p14g05304	Avh4c06p14g05318	Avh5c06p13g04585	Avh6c06p14g04447	inconsistent	5.63867	3.87333	1.96533	3.66767	10.9117	9.39267	4.90767	8.912	22.613	21.187	11.1877	21.2823	52.134	8.346	9.39933	16.3533	9.95	45.2373	28.9423	23.3753	1.83833	0.350333	0	0.0686667
Avh1c06p18g05719	Avh2c06p17g05657	Avh3c06p14g05306	Avh4c06p14g05320	Avh5c06p13g04587	Avh6c06p14g04449	inconsistent	48.167	7.06633	7.67433	14.4193	52.2537	7.76133	8.35433	15.799	53.949	8.40467	9.509	16.757	5.998	0.537333	1.514	1.46267	131.017	15.8703	11.0543	19.7	27.3033	24.9213	22.1337	25.3047
Avh1c06p18g05723	Avh2c06p17g05659	Avh3c06p14g05309	Avh4c06p14g05322	Avh5c06p13g04589	Avh6c06p14g04450	inconsistent	5.64933	0.978667	2.17733	1.95	5.674	0.786	2.083	1.80567	5.36767	0.522667	1.44467	1.37267	4.95433	12.4037	8.77933	6.43533	10.9323	0.954	0.876	1.968	24.5647	23.45	12.7993	23.268
Avh1c06p18g05725	Avh2c06p17g05661	Avh3c06p14g05311	Avh4c06p14g05324	Avh5c06p13g04591	Avh6c06p14g04452	inconsistent	5.957	11.2017	9.596	7.958	5.944	11.3713	9.59933	7.91333	5.84567	14.2537	10.114	8.01433	70.9007	129.223	110.214	91.882	8.20967	10.6963	12.24	11.216	56.404	9.05267	10.0447	17.6073
Avh1c06p18g05730	Avh2c06p17g05666	Avh3c06p14g05315	Avh4c06p14g05327	Avh5c06p13g04593	Avh6c06p14g04453	inconsistent	72.297	123.909	107.05	90.9713	70.246	120.082	104.226	88.9523	73.339	132.283	111.791	94.0643	0.858	1.05867	1.00833	1.011	0.316	0.164	0.450333	0.114333	5.57133	0.561333	1.451	1.36467
Avh1c06p18g05731	Avh2c06p17g05667	Avh3c06p14g05316	Avh4c06p14g05328	Avh5c06p13g04594	Avh6c06p14g04455	inconsistent	0.813333	1.064	0.977333	0.959	0.836667	1.08267	0.977333	0.982333	0.83	1.038	0.985333	0.962333	9.66667	43.0807	28.3297	22.5063	0.0316667	0.346667	0.159	0.285	6.19867	15.316	10.676	8.54333
Avh1c06p18g05732	Avh2c06p17g05668	Avh3c06p14g05317	Avh4c06p14g05329	Avh5c06p13g04595	Avh6c06p14g04459	inconsistent	8.574	35.9353	25.5577	20.1207	11.0607	46.2693	32.3153	25.3547	9.41067	42.292	27.2613	21.9853	110.907	13.1933	9.74067	16.0903	1.41733	0.468333	0.795	1.123	77.9933	142.348	119.396	100.382
Avh1c06p18g05733	Avh2c06p17g05669	Avh3c06p14g05318	Avh4c06p14g05330	Avh5c06p13g04596	Avh6c06p14g04460	inconsistent	105.405	15.889	9.529	16.3667	100.761	15.5673	9.22367	15.892	123.495	14.5337	10.315	18.366	10.2673	0.88	0.843333	1.872	4.98167	1.69833	0.972	1.36867	0.872667	1.09067	1.05533	1.039
Avh1c06p18g05734	Avh2c06p17g05670	Avh3c06p14g05319	Avh4c06p14g05331	Avh5c06p13g04597	Avh6c06p14g04461	inconsistent	9.57767	0.872333	0.776	1.70733	10.1953	0.945333	0.791	1.82233	10.38	0.900667	0.852	1.882	7.953	10.4377	11.928	10.9947	28.778	56.5027	52.473	57.1893	15.174	56.8403	37.9093	30.5357
Avh1c06p18g05735	Avh2c06p17g05671	Avh3c06p14g05320	Avh4c06p14g05332	Avh5c06p13g04598	Avh6c06p14g04462	inconsistent	7.828	9.73867	11.3513	10.3393	7.603	9.469	11.0767	9.98	7.94367	10.4557	11.8163	10.967	0.297333	0.183	0.456667	0.136667	55.6307	56.216	49.4233	62.649	125.094	14.8623	10.693	18.319
Avh1c06p18g05737	Avh2c06p17g05674	Avh3c06p14g05322	Avh4c06p14g05333	Avh5c06p13g04601	Avh6c06p14g04463	inconsistent	0.354333	0.128333	0.443	0.138667	0.358	0.130667	0.450333	0.141	0.3	0.185	0.454667	0.08	0.0296667	0.325	0.140333	0.27	96.7123	95.5067	97.6633	108.944	11.0483	0.969	0.896333	1.98967
Avh1c06p18g05738	Avh2c06p17g05675	Avh3c06p14g05323	Avh4c06p14g05334	Avh5c06p13g04602	Avh6c06p14g04464	inconsistent	0.0233333	0.226	0.089	0.202333	0.0236667	0.23	0.0903333	0.216	0.0296667	0.327333	0.129667	0.27	1.32033	0.416667	0.712	1.099	22.752	16.395	16.676	23.0827	8.36933	11.215	12.5603	11.624
Avh1c06p18g05739	Avh2c06p17g05676	Avh3c06p14g05324	Avh4c06p14g05335	Avh5c06p13g04603	Avh6c06p14g04466	inconsistent	1.27267	0.434333	0.850667	1.01433	1.16067	0.464	0.815	0.993667	1.31433	0.421	0.71	1.08567	3.18	1.292	0.608	0.955333	39.571	289.876	205.533	153.699	0.318	0.199	0.485	0.145667
Avh1c06p18g05746	Avh2c06p17g05686	Avh3c06p14g05330	Avh4c06p14g05338	Avh5c06p13g04615	Avh6c06p14g04467	inconsistent	10.4497	2.76733	1.68867	2.40033	10.6547	2.865	1.71567	2.44467	4.859	1.773	0.935667	1.39167	28.4727	54.6103	51.623	56.8863	75.4517	168.38	151.551	125.609	0.0316667	0.363	0.149	0.287333
Avh1c06p18g05747	Avh2c06p17g05687	Avh3c06p14g05331	Avh4c06p14g05339	Avh5c06p13g04616	Avh6c06p14g04468	inconsistent	22.432	39.004	42.6373	44.7187	23.227	39.8687	41.4063	45.1837	27.9153	54.0687	50.0627	56.0033	52.5323	53.1543	47.2503	60.094	59.7953	109.342	85.533	70.85	1.393	0.452667	0.780333	1.17333
Avh1c06p18g05748	Avh2c06p17g05688	Avh3c06p14g05332	Avh4c06p14g05340	Avh5c06p13g04617	Avh6c06p14g04472	inconsistent	46.2417	53.3603	47.1027	59.158	46.762	54.5783	48.33	60.621	45.6593	49.6583	43.1333	55.265	78.4	76.68	80.3303	91.19	1.223	1.693	3.328	3.593	3.379	1.40233	0.669333	1.04067
Avh1c06p18g05750	Avh2c06p17g05689	Avh3c06p14g05334	Avh4c06p14g05342	Avh5c06p13g04618	Avh6c06p14g04473	inconsistent	69.5803	67.6077	71.9743	80.093	87.7197	85.9423	89.9597	98.446	73.1803	70.898	74.0613	83.868	21.5357	15.6587	15.841	22.012	180.344	8.70567	13.6837	30.4333	29.776	58.176	53.4553	59.6773
Avh1c06p18g05752	Avh2c06p17g05690	Avh3c06p14g05335	Avh4c06p14g05343	Avh5c06p13g04619	Avh6c06p14g04474	inconsistent	19.948	14.7603	15.3263	20.9397	19.9223	14.979	15.026	21.0953	21.1037	15.238	15.3563	21.555	37.205	272.06	194.469	146.051	341.876	444.047	584.364	576.76	49.5503	54.9867	47.5087	60.381
Avh1c06p18g05753	Avh2c06p17g05691	Avh3c06p14g05336	Avh4c06p14g05344	Avh5c06p13g04620	Avh6c06p14g04476	inconsistent	29.6067	150.479	115.978	91.855	30.8933	159.427	122.315	96.8093	36.3523	271.679	192.324	144.046	71.0437	158.06	144.016	118.688	40.0743	410.119	307.098	214.404	79.251	78.3847	81.777	92.507
Avh1c06p18g05754	Avh2c06p17g05692	Avh3c06p14g05337	Avh4c06p14g05345	Avh5c06p13g04621	Avh6c06p14g04477	inconsistent	50.8823	116.916	105.935	87.5343	47.275	110.016	101.036	83.1087	53.6337	135.94	120.194	99.6573	56.3477	102.439	80.9147	67.0733	16.551	27.0747	31.206	29.2147	22.359	16.4077	16.4133	22.948
Avh1c06p18g05755	Avh2c06p17g05693	Avh3c06p14g05338	Avh4c06p14g05346	Avh5c06p13g04622	Avh6c06p14g04478	inconsistent	42.2527	75.347	61.3963	50.349	44.0177	78.6957	63.9683	52.6153	45.8407	82.9663	65.3553	53.943	1.26633	1.73567	3.71467	3.88167	7.21	674.16	510.38	463.304	37.1837	290.457	203.825	152.104
Avh1c06p18g05756	Avh2c06p17g05694	Avh3c06p14g05340	Avh4c06p14g05347	Avh5c06p13g04624	Avh6c06p14g04479	inconsistent	1.12733	2.07967	4.44967	4.091	1.22467	2.12733	4.624	4.203	1.17033	1.502	3.126	3.385	168.358	8.12933	12.7733	28.654	2.18667	11.5573	16.657	14.838	56.42	145.344	127.805	105.002
Avh1c06p18g05757	Avh2c06p18g05695	Avh3c06p14g05341	Avh4c06p14g05348	Avh5c06p13g04625	Avh6c06p14g04480	inconsistent	94.7117	7.606	11.859	21.6993	87.4653	7.412	11.2473	20.28	168.817	8.04733	12.727	28.3477	322.422	417.419	555.879	546.764	67.8423	76.5177	71.5307	53.9193	49.391	90.407	70.684	58.1987
Avh1c06p18g05762	Avh2c06p18g05702	Avh3c06p14g05346	Avh4c06p14g05353	Avh5c06p13g04630	Avh6c06p14g04481	inconsistent	245.991	305.284	405.881	398.681	249.915	312.333	416.492	407.151	270.69	346.849	455.009	446.635	37.463	376.626	285.027	198.907	26.7363	19.7293	17.86	20.141	1.34433	1.745	3.721	3.97767
Avh1c06p18g05763	Avh2c06p18g05704	Avh3c06p14g05347	Avh4c06p14g05354	Avh5c06p13g04631	Avh6c06p14g04482	inconsistent	27.6163	259.695	198.438	139.552	28.213	267.235	204.552	143.574	32.686	372.701	276.344	190.944	9.982	16.4303	20.1623	18.916	12.4207	18.1227	27.2293	33.442	168.318	8.31567	13.022	28.7593
Avh1c06p18g05776	Avh2c06p18g05713	Avh3c06p14g05357	Avh4c06p14g05357	Avh5c06p13g04632	Avh6c06p14g04487	inconsistent	10.3413	17.0497	20.7013	19.272	10.4553	17.3433	21.153	19.7363	15.277	24.995	28.8773	26.9307	6.57367	618.566	473.157	428.034	8.757	8.68467	8.78267	9.73267	283.352	366.999	478.302	467.297
Avh1c06p18g05777	Avh2c06p18g05714	Avh3c06p14g05358	Avh4c06p14g05358	Avh5c06p13g04633	Avh6c06p14g04488	inconsistent	7.33233	674.347	510.33	466.406	7.40133	684.93	518.029	473.785	7.45867	696.661	527.409	480.329	2.023	10.2683	14.9047	13.2387	26.4137	33.778	31.6987	46.7603	34.541	400.314	294.93	203.022
Avh1c06p18g05778	Avh2c06p18g05715	Avh3c06p14g05359	Avh4c06p14g05359	Avh5c06p13g04634	Avh6c06p15g04499	inconsistent	1.87833	10.7167	15.4777	13.6893	1.84633	10.8223	15.692	13.7837	2.05567	10.909	15.5983	14.049	63.263	70.8047	67.0003	50.6063	11.2473	26.4487	27.5113	18.735	16.3567	27.1043	30.955	29.115
Avh1c06p18g05781	Avh2c06p18g05719	Avh3c06p14g05362	Avh4c06p14g05362	Avh5c06p13g04637	Avh6c06p15g04500	inconsistent	64.1843	74.5557	69.114	51.6913	64.7863	75.7263	70.0053	52.6403	64.8873	73.5273	68.5373	51.7077	24.645	17.5433	16.579	18.3463	12.801	1.492	1.403	1.81633	7.01333	666.439	501.234	454.672
Avh1c06p18g05782	Avh2c06p18g05720	Avh3c06p14g05363	Avh4c06p14g05363	Avh5c06p13g04638	Avh6c06p15g04501	inconsistent	17.2893	13.6527	12.3447	13.5267	17.99	14.3207	12.9577	13.9523	25.532	18.449	16.9937	19.136	11.887	17.2867	26.2323	31.772	5.689	8.40067	11.0563	9.75767	2.15067	11.4547	16.3757	14.7123
Avh1c19p11g18668	Avh2c19p09g18170	Avh3c06p14g05364	Avh4c06p14g05364	Avh5c06p13g04639	Avh6c06p15g04502	inconsistent	1.81767	2.457	4.832	4.61133	1.89333	2.61533	5.10833	4.79633	11.9623	17.377	26.1707	31.8943	9.19733	9.53233	9.653	10.2927	14.0923	2.83567	2.16033	0.743	68.0047	77.6207	71.9617	54.3777
Avh1c06p18g05783	Avh2c06p18g05721	Avh3c06p14g05365	Avh4c06p14g05365	Avh5c06p13g04640	Avh6c06p15g04503	inconsistent	7.11167	7.088	7.437	7.68567	7.47467	7.39033	7.795	8.08233	12.0637	13.1033	12.833	13.5357	24.929	31.7493	30.0973	44.25	2.03267	95.7593	97.602	55.4933	25.589	18.348	16.5853	19.0473
Avh1c06p18g05784	Avh2c06p18g05722	Avh3c06p14g05367	Avh4c06p14g05366	Avh5c06p13g04641	Avh6c06p15g04504	inconsistent	25.0397	31.446	29.246	43.2663	25.2917	31.8367	29.803	44.0043	25.1587	31.9613	30.1193	44.4447	10.7947	25.1457	26.4783	17.9413	12.3797	8.697	9.056	10.595	12.7613	18.6837	28.1067	34.1393
Avh1c06p18g05785	Avh2c06p18g05723	Avh3c06p14g05368	Avh4c06p14g05367	Avh5c06p13g04642	Avh6c06p15g04505	inconsistent	10.258	23.0583	24.2813	16.5167	10.6573	24.4473	25.8373	17.412	10.9267	25.4393	26.5063	18.1103	12.8387	1.44633	1.41133	1.80933	155.328	63.4517	31.6107	19.495	9.77567	10.2953	10.2657	10.9493
Avh1c06p18g05787	Avh2c06p18g05726	Avh3c06p15g05369	Avh4c06p14g05368	Avh5c06p13g04644	Avh6c06p15g04506	inconsistent	9.06067	0.964333	0.761333	1.41267	8.83	0.952333	0.746667	1.38433	11.9803	1.32633	1.3	1.72533	5.35433	7.93533	10.5027	9.14067	24.6647	12.7307	16.632	18.445	26.6173	34.454	32.1027	47.224
Avh1c06p18g05792	Avh2c06p18g05731	Avh3c06p15g05375	Avh4c06p14g05374	Avh5c06p13g04650	Avh6c06p15g04507	inconsistent	5.56967	8.18033	10.787	9.28833	5.49633	8.23033	10.7907	9.31833	5.25833	7.88933	10.158	8.95667	13.5237	2.75567	2.02367	0.702333	19.1597	28.2287	30.606	33.6127	11.392	27.0193	27.9513	18.9567
Avh1c06p18g05795	Avh2c06p18g05733	Avh3c06p15g05377	Avh4c06p14g05376	Avh5c06p13g04652	Avh6c06p15g04508	inconsistent	15.436	2.09967	1.66267	0.585	15.502	2.04833	1.65033	0.594667	13.8237	2.776	2.043	0.703	1.91267	89.982	93.0767	52.5097	39.001	46.5903	46.2727	43.6503	12.124	1.45667	1.36033	1.859
Avh1c06p18g05796	Avh2c06p18g05734	Avh3c06p15g05378	Avh4c06p14g05377	Avh5c06p13g04656	Avh6c06p15g04514	inconsistent	1.224	58.1103	57.3857	30.599	1.15967	54.7447	54.5203	28.9113	1.87833	88.8227	90.29	51.6077	147.305	60.9513	30.838	18.7863	19.264	12.9277	18.523	15.2153	5.647	8.697	10.9693	9.67933
Avh1c06p19g05827	Avh2c06p18g05765	Avh3c06p15g05410	Avh4c19p08g15502	Avh5c06p14g04687	Avh6c06p15g04515	inconsistent	13.321	10.1733	10.1377	11.6013	13.4647	10.346	10.3003	11.787	11.503	8.362	8.77067	10.106	23.1973	11.8873	15.7537	17.4233	136.204	89.4697	100.361	105.594	14.1077	3.047	2.19433	0.757333
Avh1c06p19g05845	Avh2c06p18g05776	Avh3c06p15g05427	Avh4c06p15g05401	Avh5c06p14g04702	Avh6c06p15g04516	inconsistent	126.229	62.76	31.549	17.5453	128.735	64.2043	32.1377	17.9717	148.808	61.3557	30.421	18.815	18.1697	26.5423	29.229	32.0053	41.2843	130.423	87.9603	100.233	2.004	95.46	97.091	55.5097
Avh1c06p19g05847	Avh2c06p18g05785	Avh3c06p15g05428	Avh4c06p15g05402	Avh5c06p14g04703	Avh6c06p15g04527	inconsistent	23.7207	12.2317	16.0447	17.6763	23.777	12.3713	16.1597	17.8253	23.4353	12.0407	15.7377	17.537	36.606	43.699	43.7727	41.2107	16.0487	8.767	2.51133	3.728	12.6007	9.671	9.971	11.3057
Avh1c06p19g05848	Avh2c06p18g05786	Avh3c06p15g05429	Avh4c06p15g05403	Avh5c06p14g04704	Avh6c06p15g04536	inconsistent	15.8677	24.3327	25.7167	29.5067	18.1547	27.3993	29.7463	32.7953	17.99	26.045	28.5063	31.5467	18.8853	12.4893	18.4943	15.0003	12.2047	24.7863	14.285	14.1143	180.962	76.009	37.6813	23.0933
Avh1c06p19g05851	Avh2c06p18g05787	Avh3c06p15g05430	Avh4c06p15g05404	Avh5c06p14g04705	Avh6c06p15g04537	inconsistent	28.42	35.7867	33.7973	31.775	30.8903	38.1427	37.2463	33.6663	36.9617	44.075	43.6863	41.4383	126.968	83.5467	94.6003	99.1657	43.655	86.6767	86.2963	83.5867	24.9257	12.999	16.8687	18.7
Avh1c06p19g05852	Avh2c06p19g05788	Avh3c06p15g05431	Avh4c06p15g05405	Avh5c06p14g04706	Avh6c06p15g04538	inconsistent	21.182	13.8967	20.4153	17.21	22.4303	15.0633	22.0973	18.7423	18.2067	12.163	17.563	14.422	38.8417	122.081	83.2093	94.7153	5.781	5.82533	5.30133	10.7203	19.408	28.79	31.2193	34.2707
Avh1c06p19g05853	Avh2c06p19g05789	Avh3c06p15g05432	Avh4c06p15g05406	Avh5c06p14g04708	Avh6c06p15g04539	inconsistent	102.835	69.186	77	81.0517	105.976	71.847	80.0803	83.394	127.97	84.33	94.134	99.4927	15.2003	8.39733	2.41633	3.59833	3.08533	1.95467	2.77533	2.96267	39.3273	47.8917	46.733	43.9977
Avh1c06p19g05854	Avh2c06p19g05790	Avh3c06p15g05433	Avh4c06p15g05407	Avh5c06p14g04709	Avh6c06p15g04540	inconsistent	38.7043	124.625	84.801	94.981	39.4947	127.523	86.9053	97.7993	39.13	123.303	83.2067	95.128	11.592	23.4897	13.6557	13.3733	84.203	92.8187	93.2033	81.4373	20.3803	13.8263	19.8043	16.177
Avh1c06p19g05855	Avh2c06p19g05791	Avh3c06p15g05434	Avh4c06p15g05408	Avh5c06p14g04710	Avh6c06p15g04541	inconsistent	15.7243	8.876	2.568	3.656	15.8087	9.04567	2.598	3.70867	15.3673	8.50133	2.41367	3.63033	40.8427	80.0223	80.848	78.331	8.25667	5.078	5.41233	6.45033	134.543	89.7253	99.7703	105.043
Avh1c06p19g05856	Avh2c06p19g05792	Avh3c06p15g05435	Avh4c06p15g05409	Avh5c06p14g04711	Avh6c06p15g04542	inconsistent	11.5607	23.2903	13.5057	13.061	11.6973	23.862	13.721	13.336	11.684	23.668	13.574	13.4183	5.78133	6.06467	5.20567	10.5233	1181.31	2864.44	3378.78	2520.28	41.4947	132.487	88.715	101.236
Avh1c06p19g05857	Avh2c06p19g05793	Avh3c06p15g05436	Avh4c06p15g05410	Avh5c06p14g04712	Avh6c06p15g04544	inconsistent	41.7547	82.1153	83.472	80.4167	40.2957	79.68	81.821	77.3827	41.598	81.4903	81.642	79.4107	2.90267	1.83367	2.62367	2.80233	20.572	0.258667	0.416	1.26267	16.274	9.101	2.56733	3.85133
Avh1c06p19g05858	Avh2c06p19g05794	Avh3c06p15g05437	Avh4c06p15g05411	Avh5c06p14g04713	Avh6c06p15g04545	inconsistent	5.92833	6.534	5.95667	11.654	6.02467	6.68167	6.02967	11.678	5.78067	6.12	5.18867	10.5643	78.3693	86.524	87.7673	76.4077	1.44767	2.936	3.748	1.32033	5.93067	12.166	7.639	6.48733
Avh1c06p19g05860	Avh2c06p19g05796	Avh3c06p15g05439	Avh4c06p15g05413	Avh5c06p14g04717	Avh6c06p15g04546	inconsistent	3.10133	1.823	2.61133	2.798	3.34233	2.06767	2.95567	3.14633	2.878	1.84033	2.55567	2.75433	7.79633	4.72333	5.09167	6.11033	12.062	0.113667	0.319	0.517333	44.1667	88.177	87.506	84.639
Avh1c06p19g05861	Avh2c06p19g05797	Avh3c06p15g05440	Avh4c06p15g05414	Avh5c06p14g04718	Avh6c06p15g04547	inconsistent	79.0753	84.2777	87.284	75.0003	80.4383	86.6453	89.0573	77.168	58.5497	65.4153	67.0747	57.8567	1123.91	2778.38	3087.47	2435.72	8.80333	34.271	36.0273	40.226	5.81933	5.917	5.386	10.864
Avh1c06p19g05862	Avh2c06p19g05798	Avh3c06p15g05441	Avh4c06p15g05415	Avh5c06p14g04719	Avh6c06p15g04550	inconsistent	8.00167	4.92867	5.208	6.30233	8.14067	5.023	5.34733	6.42	7.81733	4.76767	5.092	6.12433	19.414	0.264	0.374667	1.20733	23.4713	39.567	46.6337	57.8473	3.11667	1.96833	2.80067	2.99167
Avh1c06p19g05863	Avh2c06p19g05799	Avh3c06p15g05442	Avh4c06p15g05416	Avh5c06p14g04720	Avh6c06p15g04551	inconsistent	1064.28	2627.68	2917.56	2381.35	1130.16	2807.41	3091.88	2425.83	1121.37	2786.33	2999.16	2404.86	1.23767	2.59033	3.406	1.09833	91.4597	50.214	55.234	56.9187	84.458	94.2733	94.0013	81.919
Avh1c06p19g05864	Avh2c06p19g05800	Avh3c06p15g05443	Avh4c06p15g05417	Avh5c06p14g04721	Avh6c06p15g04552	inconsistent	16.87	0.271333	0.371	1.24667	17.8307	0.312667	0.369	1.305	19.6327	0.244333	0.381667	1.22633	11.3103	0.106	0.301667	0.489667	61.2783	36.4653	28.611	38.6597	8.30733	5.16067	5.43867	6.50633
Avh1c06p19g05865	Avh2c06p19g05801	Avh3c06p15g05444	Avh4c06p15g05418	Avh5c06p14g04722	Avh6c06p15g04553	inconsistent	2.526	4.147	2.99667	1.71333	2.614	4.077	3.022	1.711	1.38833	2.99933	3.622	1.17633	8.20833	31.3263	33.923	37.7667	176.793	134.867	113.468	112.354	1188.88	2927.88	3188.47	2553.76
Avh1c06p19g05866	Avh2c06p19g05802	Avh3c06p15g05445	Avh4c06p15g05419	Avh5c06p14g04723	Avh6c06p15g04554	inconsistent	6.157	0.0553333	0.251333	0.325	4.919	0	0.255333	0.233333	11.3337	0.107	0.301333	0.493	22.118	37.2843	44.2087	54.8527	13.4053	45.8427	34.6057	20.539	20.7437	0.308	0.469	1.33833
Avh1c06p19g05867	Avh2c06p19g05803	Avh3c06p15g05446	Avh4c06p15g05420	Avh5c06p14g04724	Avh6c06p15g04555	inconsistent	7.09667	27.2927	26.0963	27.4563	6.79533	26.448	25.1713	26.3157	8.31033	32.161	33.891	37.884	87.9823	48.4467	53.9353	55.39	13.173	2.111	1.92967	3.42767	1.669	3.34833	3.88567	1.31667
Avh1c06p19g05868	Avh2c06p19g05804	Avh3c06p15g05450	Avh4c06p15g05425	Avh5c06p14g04727	Avh6c06p15g04556	inconsistent	20.9403	35.725	42.597	52.2847	20.8503	36.1643	42.7743	52.7393	22.719	38.713	45.3983	56.1787	57.344	34.2037	27.0833	36.5917	109.393	93.386	106.265	113.314	12.0117	0.115667	0.322	0.524
Avh1c06p19g05869	Avh2c06p19g05805	Avh3c06p15g05451	Avh4c06p15g05426	Avh5c06p14g04728	Avh6c06p15g04557	inconsistent	87.8697	49.8443	54.316	55.875	88.7173	50.7083	55.1897	57.0123	88.36	48.8143	53.6213	55.341	145.15	108.937	94.307	94.252	75.0753	115.181	101.401	133.773	8.644	32.88	35.487	39.767
Avh1c06p19g05870	Avh2c06p19g05806	Avh3c06p15g05452	Avh4c06p15g05427	Avh5c06p14g04729	Avh6c06p15g04559	inconsistent	50.6537	33.788	25.875	33.6077	51.147	34.304	26.279	34.267	58.5927	34.8337	27.397	37.0637	13.2327	44.8607	33.7823	20.2517	81.1473	53.972	50.9263	44.9837	23.6217	40.3073	47.0477	58.5693
Avh1c06p19g05871	Avh2c06p19g05807	Avh3c06p15g05453	Avh4c06p15g05428	Avh5c06p14g04730	Avh6c06p15g04560	inconsistent	181.54	133.357	115.456	114.825	181.146	134.882	115.903	116.759	182.564	137.338	118.045	118.443	12.4203	1.98433	1.86133	3.24433	36.656	34.4077	35.881	31.546	94.0743	52.4013	57.5587	59.0723
Avh1c06p19g05872	Avh2c06p19g05808	Avh3c06p15g05454	Avh4c06p15g05429	Avh5c06p14g04731	Avh6c06p15g04561	inconsistent	17.2787	38.736	32.187	24.315	15.4703	32.1647	26.8913	21.4863	13.4243	45.1983	33.79	20.308	99.8807	84.744	98.1847	104.03	1.44333	4.92767	5.81967	3.28833	61.337	36.985	28.8807	39.1307
Avh1c06p19g05876	Avh2c06p19g05811	Avh3c06p15g05455	Avh4c06p15g05432	Avh5c06p14g04734	Avh6c06p15g04562	inconsistent	12.0083	1.88033	1.664	2.99	12.185	1.93267	1.681	3.034	12.5193	2.00167	1.85533	3.264	69.908	107.585	95.8783	126.424	36.119	20.086	22.7247	22.488	192.597	146.789	125.077	124.82
Avh1c06p19g05877	Avh2c06p19g05812	Avh3c06p15g05456	Avh4c06p15g05433	Avh5c06p14g04735	Avh6c06p15g04563	inconsistent	105.394	90.3677	103.238	109.711	106.184	91.5373	104.803	111.444	100.646	85.45	97.755	104.334	76.512	50.6607	48.3823	42.814	40.8563	13.3687	15.259	15.6293	14.0607	48.3453	35.9707	21.4883
Avh1c06p19g05878	Avh2c06p19g05813	Avh3c06p15g05457	Avh4c06p15g05434	Avh5c06p14g04736	Avh6c06p15g04567	inconsistent	70.2457	101.653	89.4673	118.77	70.9043	103.58	90.8077	120.386	71.1777	108.977	96.015	127.187	33.9223	32.078	33.87	29.491	0.083	0.131667	0.119	0.0936667	13.1353	2.14567	1.97	3.46367
Avh1c06p19g05879	Avh2c06p19g05814	Avh3c06p15g05458	Avh4c06p15g05435	Avh5c06p14g04737	Avh6c06p15g04568	inconsistent	75.8607	48.6047	45.8153	41.4033	73.811	47.3487	44.41	40.2763	77.0377	51.0803	48.2747	42.97	1.197	4.96367	5.672	3.218	23.972	58.3107	57.3133	47.726	109.901	94.8617	107.101	114.499
Avh1c06p19g05880	Avh2c06p19g05815	Avh3c06p15g05459	Avh4c06p15g05436	Avh5c06p14g04738	Avh6c06p15g04569	inconsistent	30.2773	26.6357	27.6843	25.056	31.6737	28.155	29.4653	26.6123	34.9587	32.6473	34.0323	30.172	34.8487	18.8207	21.9223	21.5293	26.7393	69.5293	64.103	61.8397	74.7427	116.502	101.9	135.013
Avh1c06p19g05881	Avh2c06p19g05816	Avh3c06p15g05460	Avh4c06p15g05437	Avh5c06p14g04739	Avh6c06p15g04570	inconsistent	3.15033	2.35467	1.881	1.887	3.47933	3.064	2.593	2.16967	0.408333	4.57867	5.37067	3.049	43.938	14.3567	16.5593	16.8507	36.735	191.157	138.48	106.246	81.867	54.9733	51.6283	45.719
Avh1c06p19g05882	Avh2c06p19g05817	Avh3c06p15g05461	Avh4c06p15g05438	Avh5c06p14g04740	Avh6c06p15g04571	inconsistent	31.0167	13.9213	17.024	16.872	32.697	14.8403	18.4057	18.037	34.8077	19.0633	21.6543	21.5667	0.0823333	0.124333	0.113	0.0886667	2.56133	1.08433	1.471	1.66867	36.9217	34.9763	36.2633	31.9547
Avh1c06p19g05883	Avh2c06p19g05818	Avh3c06p15g05462	Avh4c06p15g05439	Avh5c06p14g04741	Avh6c06p15g04572	inconsistent	45.0617	14.7143	17.1453	17.5667	45.189	14.828	17.272	17.752	38.795	12.641	14.2893	14.8733	22.579	54.8463	54.666	45.265	26.4007	24.3127	27.7893	28.1133	0.451667	4.92333	5.88033	3.29233
Avh1c06p19g05884	Avh2c06p19g05819	Avh3c06p15g05463	Avh4c06p15g05440	Avh5c06p14g04742	Avh6c06p15g04573	inconsistent	0.108333	0.103667	0.111333	0.0913333	0.0726667	0.062	0.08	0.0413333	0.0743333	0.125333	0.099	0.0833333	24.1043	63.0167	58.6957	56.376	9.519	3.357	2.60867	2.875	36.906	20.5277	23.1007	22.9253
Avh1c06p19g05885	Avh2c06p19g05820	Avh3c06p16g05464	Avh4c06p15g05441	Avh5c06p14g04743	Avh6c06p15g04574	inconsistent	21.4513	52.426	51.545	43.3427	20.837	51.1983	50.2	42.3813	22.8493	55.42	54.5887	45.5703	35.855	181.092	132.909	101.997	0	0	0	0	38.0127	12.5523	14.098	14.642
Avh1c06p19g05886	Avh2c06p19g05822	Avh3c06p16g05465	Avh4c06p15g05442	Avh5c06p14g04744	Avh6c06p15g04575	inconsistent	15.7947	63.3827	58.0917	55.1873	16.424	65.7763	60.0527	57.3607	24.3327	63.089	58.1413	56.3803	2.41133	1.00467	1.39467	1.579	57.403	43.406	40.859	33.3857	0.0833333	0.134333	0.0996667	0.089
Avh1c06p19g05888	Avh2c06p19g05823	Avh3c06p16g05466	Avh4c06p15g05443	Avh5c06p14g04745	Avh6c06p15g04576	inconsistent	37.9263	183.04	135.829	105.408	36.2543	174.588	129.674	99.116	59.2853	227.624	175.265	142.356	24.1153	21.9597	25.519	25.3863	42.814	14.8837	18.4327	12.1147	24.211	59.53	58.1763	48.419
Avh1c06p19g05890	Avh2c06p19g05824	Avh3c06p16g05468	Avh4c06p15g05445	Avh5c06p14g04747	Avh6c06p15g04577	inconsistent	2.54233	1.076	1.393	1.59833	2.432	1.04733	1.329	1.511	2.404	1.02567	1.391	1.57667	9.419	3.601	2.50767	3.05967	200.632	105.143	118.993	115.146	20.653	64.6967	58.9643	56.4473
Avh1c06p19g05892	Avh2c06p19g05826	Avh3c06p16g05470	Avh4c06p15g05447	Avh5c06p14g04749	Avh6c06p16g04578	inconsistent	29.7767	26.6873	31.7177	31.3687	30.057	27.4607	32.146	32.1623	39.6993	35.2447	40.506	41.3283	0	0	0	0	28.0233	18.9933	20.733	21.031	36.6417	193.969	139.47	106.937
Avh1c06p19g05893	Avh2c06p19g05827	Avh3c06p16g05471	Avh4c06p15g05448	Avh5c06p15g04750	Avh6c06p16g04580	inconsistent	11.1733	4.88167	3.532	4.47433	11.0187	5.02667	3.53133	4.534	8.94933	3.32167	2.57233	2.747	53.7453	40.4403	38.4943	31.4337	28.221	10.4447	6.271	14.9747	2.57333	1.102	1.484	1.687
Avh1c06p19g05894	Avh2c06p19g05828	Avh3c06p16g05472	Avh4c06p15g05449	Avh5c06p15g04751	Avh6c06p16g04582	inconsistent	0	0	0	0	0	0	0	0	0	0	0	0	35.7803	12.117	15.8853	10.0253	1.90433	14.5843	10.429	19.302	27.1453	25.1167	28.5113	28.797
Avh1c06p19g05896	Avh2c06p19g05832	Avh3c06p16g05484	Avh4c06p15g05460	Avh5c06p15g04762	Avh6c06p16g04583	inconsistent	56.9047	42.7017	40.256	32.9207	56.0897	41.9873	40.1103	32.7017	71.487	54.7027	54.0367	45.421	184.424	96.293	109.709	106.25	14.49	2.731	2.35733	1.85533	8.71467	3.06033	2.15067	2.56567
Avh1c06p19g05897	Avh2c06p19g05833	Avh3c06p16g05485	Avh4c06p15g05461	Avh5c06p15g04763	Avh6c06p16g04584	inconsistent	36.2583	12.7703	19.6793	11.3323	44.1987	16.122	22.3177	13.456	74.7687	24.988	31.164	21.1337	45.5963	31.323	33.9327	34.7037	0.822333	0.321667	0.180667	0.316333	0	0	0	0
Avh1c06p20g05898	Avh2c06p19g05834	Avh3c06p16g05486	Avh4c06p15g05462	Avh5c06p15g04764	Avh6c06p16g04591	inconsistent	185.479	95.4033	107.209	103.207	184.797	95.556	106.547	103.747	242.016	155.261	174.629	173.675	26.5643	9.83333	5.94	14.1173	38.6383	795.611	749.585	422.383	57.3393	43.7343	40.9057	33.528
Avh1c06p20g05900	Avh2c06p19g05836	Avh3c06p16g05488	Avh4c06p15g05464	Avh5c06p15g04766	Avh6c06p16g04592	inconsistent	23.807	16.421	17.5773	18.1163	25.2233	17.4323	18.4573	19.2153	30.922	20.9397	22.73	24.0287	1.794	13.5927	9.88233	18.2653	50.674	49.231	47.3323	42.514	39.9423	13.822	17.2337	11.207
Avh1c06p20g05901	Avh2c06p19g05839	Avh3c06p16g05490	Avh4c06p15g05468	Avh5c06p15g04768	Avh6c06p16g04593	inconsistent	17.2513	7.37367	4.605	9.94933	12.3297	5.978	4.05733	7.53233	27.407	11.979	6.92133	14.306	13.6057	2.56567	2.24033	1.79333	8.81467	2.537	3.29067	3.418	203.46	107.519	120.414	116.557
Avh1c06p20g05902	Avh2c06p19g05840	Avh3c06p16g05491	Avh4c06p15g05469	Avh5c06p15g04769	Avh6c06p16g04595	inconsistent	1.683	13.8377	9.03867	17.3937	1.69733	13.922	9.131	17.705	1.84	13.725	9.584	18.3807	0.788333	0.317667	0.172667	0.313	30.672	63.2507	53.42	48.5537	28.184	19.2137	20.9137	21.2087
Avh1c06p20g05903	Avh2c06p19g05841	Avh3c06p16g05492	Avh4c06p15g05470	Avh5c06p15g04770	Avh6c06p16g04598	inconsistent	12.3463	2.51367	2.475	1.89867	13.0667	2.86633	2.66167	2.012	14.1653	2.744	2.46233	1.943	36.0273	740.082	701.809	391.387	64.837	54.0663	61.8737	57.285	28.3527	10.648	6.32567	15.1147
Avh1c06p20g05905	Avh2c06p19g05842	Avh3c06p16g05494	Avh4c06p15g05472	Avh5c06p15g04772	Avh6c06p16g04599	inconsistent	0.754667	0.322333	0.182667	0.319333	0.760333	0.326333	0.185	0.324	0.768	0.317667	0.170667	0.311667	47.956	45.7653	44.9707	40.0687	1.01367	0.307	0.124333	0.0873333	1.914	14.8053	10.2303	19.552
Avh1c06p20g05906	Avh2c06p19g05843	Avh3c06p16g05495	Avh4c06p15g05473	Avh5c06p15g04773	Avh6c06p16g04600	inconsistent	39.7313	638.203	590.408	340.194	38.8547	650.463	604.423	347.538	36.3947	752.362	708.043	400.263	8.28433	2.36867	3.10033	3.209	814.161	273.948	259.111	327.678	14.7623	2.81133	2.527	2.02367
Avh1c06p20g05907	Avh2c06p19g05844	Avh3c06p16g05496	Avh4c06p15g05474	Avh5c06p15g04774	Avh6c06p16g04602	inconsistent	52.9963	45.494	44.1183	40.896	48.844	39.4203	40.6693	36.92	71.18	64.2633	64.7063	58.92	28.8087	59.536	50.655	45.657	29.4413	65.861	53.437	45.7657	0.831333	0.344	0.169	0.321667
Avh1c06p20g05908	Avh2c06p19g05845	Avh3c06p16g05497	Avh4c06p16g05475	Avh5c06p15g04775	Avh6c06p16g04603	inconsistent	8.34533	2.29433	2.893	3.14167	8.65367	2.376	3.12067	3.28533	8.32733	2.399	3.109	3.22267	63.939	52.8413	60.5523	56.6227	0.0583333	0.395	0.412667	0.209333	37.3347	772.161	712.632	399.229
Avh1c06p20g05910	Avh2c06p19g05847	Avh3c06p16g05499	Avh4c06p16g05476	Avh5c06p15g04777	Avh6c06p16g04604	inconsistent	29.166	58.599	51.15	46.075	30.7147	62.0433	54.2287	48.8307	34.8197	69.8063	59.7267	54.3353	0.977667	0.333333	0.127667	0.0853333	15.0187	2.571	2.357	3.773	49.883	49.4193	46.9797	42.4047
Avh1c06p20g05911	Avh2c06p19g05848	Avh3c06p16g05500	Avh4c06p16g05477	Avh5c06p15g04778	Avh6c06p16g04605	inconsistent	69.1787	59.781	64.8927	61.813	50.4697	45.1897	48.2003	46.1233	92.1777	91.1863	96.6243	90.2037	681.87	210.422	206.436	262.428	0.991667	0.0843333	0.147333	0.602333	8.863	2.577	3.319	3.45467
Avh1c06p20g05912	Avh2c06p19g05849	Avh3c06p16g05501	Avh4c06p16g05478	Avh5c06p15g04779	Avh6c06p16g04607	inconsistent	1.72667	1.81367	0.379333	0.149	1.728	1.86333	0.386667	0.151667	1.01267	0.378	0.138667	0.127	26.9837	59.099	47.5367	40.7577	50.2837	31.7247	32.7053	32.484	31.4327	64.6207	54.7803	49.6233
Avh1c06p20g05913	Avh2c06p19g05850	Avh3c06p16g05502	Avh4c06p16g05479	Avh5c06p15g04780	Avh6c06p16g04608	inconsistent	693.86	212.275	208.593	262.543	1089.17	537.622	471.157	549.954	771.363	258.777	244.641	311.455	0.0663333	0.368667	0.376667	0.198	176.083	329.804	235.374	181.725	64.1467	54.0993	61.4687	57.575
Avh1c06p20g05914	Avh2c06p19g05851	Avh3c06p16g05503	Avh4c06p16g05481	Avh5c06p15g04781	Avh6c06p16g04609	inconsistent	28.02	77.9863	60.616	55.277	33.2703	96.6257	74.8457	67.867	27.9687	62.211	50.1803	43.49	14.2313	2.42167	2.185	3.559	0.222333	0.108667	0.284667	0.235667	0.970333	0.333667	0.123333	0.082
Avh1c06p20g05915	Avh2c06p19g05852	Avh3c06p16g05504	Avh4c06p16g05482	Avh5c06p15g04782	Avh6c06p16g04610	inconsistent	0.0386667	0.326	0.363667	0.182	0.039	0.390333	0.388	0.184667	0.0666667	0.372333	0.390333	0.197667	0.939333	0.089	0.139667	0.570333	26.073	11.696	9.68567	9.23333	738.086	233.592	224.314	285.906
Avh1c06p20g05916	Avh2c06p19g05853	Avh3c06p16g05517	Avh4c06p16g05497	Avh5c06p15g04796	Avh6c06p16g04611	inconsistent	11.7663	1.86133	1.88833	3.50833	13.5137	2.94567	2.989	4.394	14.2147	2.51	2.15367	3.72233	47.2847	29.6893	31.008	30.6767	42.4857	13.7063	15.2637	17.5467	29.3743	67.093	52.981	45.312
Avh1c06p20g05918	Avh2c06p19g05855	Avh3c06p16g05518	Avh4c06p16g05498	Avh5c06p15g04797	Avh6c06p16g04612	inconsistent	1.06033	0.062	0.145667	0.578667	1.07	0.063	0.148333	0.589	0.931333	0.0796667	0.139333	0.573667	164.492	307.145	221.828	170.387	2.04867	1.37467	1.65633	1.86833	0.071	0.401667	0.400333	0.210667
Avh1c06p20g05919	Avh2c06p19g05856	Avh3c06p16g05519	Avh4c06p16g05499	Avh5c06p15g04798	Avh6c06p16g04624	inconsistent	41.96	26.5043	27.0727	26.481	50.714	31.356	32.8813	32.552	47.543	30.0633	31.0907	30.8247	0.203	0.0926667	0.29	0.237667	2.69367	0.923667	0.626333	0.721667	14.2073	2.038	1.73767	3.13833
Avh1c06p20g05920	Avh2c06p19g05857	Avh3c06p16g05520	Avh4c06p16g05500	Avh5c06p15g04799	Avh6c06p16g04625	inconsistent	20.6637	47.9837	43.086	27.0773	105.912	191.816	150.126	112.061	167.085	312.57	222.45	172.524	24.1113	10.6593	8.90767	8.40667	210.68	103.169	100.864	113.576	0.988333	0.0856667	0.148667	0.565
Avh1c06p20g05921	Avh2c06p19g05858	Avh3c06p16g05521	Avh4c06p16g05501	Avh5c06p15g04800	Avh6c06p16g04626	inconsistent	0.199333	0.159667	0.329333	0.247	0.195667	0.171	0.325	0.280667	0.211	0.102333	0.269333	0.224	42.6007	13.3513	15.3077	17.45	0.947667	0.351	0.435	0.738	45.6937	30.184	29.9763	29.7067
Avh1c06p20g05922	Avh2c06p19g05859	Avh3c06p16g05522	Avh4c06p16g05502	Avh5c06p15g04801	Avh6c06p16g04627	inconsistent	23.606	10.4813	8.46767	8.181	24.7643	11.508	9.09867	8.77033	24.378	10.6857	8.843	8.51433	1.949	1.28767	1.564	1.79067	18.6963	29.1557	33.2587	29.1043	29.674	67.8467	61.4423	38.3253
Avh1c06p20g05923	Avh2c06p19g05860	Avh3c06p16g05523	Avh4c06p16g05503	Avh5c06p15g04802	Avh6c06p16g04628	inconsistent	40.5277	12.1293	13.737	16.0943	42.673	12.408	13.9887	16.5843	39.8397	12.7447	14.2723	16.5163	2.57067	0.929667	0.647333	0.741	131.242	132.296	111.5	108.793	0.217333	0.12	0.297667	0.253667
Avh1c06p20g05924	Avh2c06p19g05861	Avh3c06p16g05524	Avh4c06p16g05504	Avh5c06p15g04803	Avh6c06p16g04629	inconsistent	1.13867	0.942333	1.297	1.34	2.066	1.25367	1.60233	1.78467	1.94267	1.30333	1.565	1.74167	205.831	99.4617	98.213	112.201	9.566	21.169	20.3497	19.802	25.4003	11.3397	9.14133	8.848
Avh1c06p20g05925	Avh2c06p19g05862	Avh3c06p16g05525	Avh4c06p16g05505	Avh5c06p15g04804	Avh6c06p16g04630	inconsistent	2.49133	0.924	0.596333	0.758667	2.57267	0.939333	0.636333	0.783333	2.59867	0.925333	0.631333	0.721	1.34167	0.591667	0.634	0.883667	10.1337	20.7567	21.227	18.591	39.617	13.1293	14.4857	16.546
Avh1c06p20g05926	Avh2c06p19g05863	Avh3c06p16g05526	Avh4c06p16g05506	Avh5c06p15g04805	Avh6c06p16g04631	inconsistent	129.908	71.4017	74.2867	75.378	186.174	90.27	92.6457	101.299	204.8	97.049	94.7527	108.422	17.8713	28.0607	32.0117	28.1107	10.9437	10.9797	10.7317	7.54933	1.218	1.17833	1.46133	1.51367
Avh1c06p20g05927	Avh2c06p19g05864	Avh3c06p16g05527	Avh4c06p16g05507	Avh5c06p15g04806	Avh6c06p16g04632	inconsistent	1.178	0.548667	0.691667	1.12433	1.22067	0.37	0.603	0.965667	1.12167	0.578667	0.689333	0.848667	138.853	137.35	117.66	115.778	4.243	9.59267	9.446	6.35967	2.69633	0.905333	0.659	0.731333
Avh1c06p20g05928	Avh2c06p19g05865	Avh3c06p16g05528	Avh4c06p16g05508	Avh5c06p15g04807	Avh6c06p16g04633	inconsistent	16.4803	26.2913	31.407	26.482	17.2733	27.3647	32.7973	28.101	19.1807	29.704	33.991	29.8067	1.00033	0.446333	0.378333	0.493333	28.2957	35.877	33.1707	32.6873	156.402	82.8997	84.192	86.379
Avh1c06p20g05929	Avh2c06p19g05866	Avh3c06p16g05530	Avh4c06p16g05510	Avh5c06p15g04810	Avh6c06p16g04634	inconsistent	102.728	118.036	98.743	100.892	98.433	114.71	96.4147	98.931	135.629	138.967	118.953	118.983	9.00533	19.876	19.3337	18.759	25.0543	67.0037	63.462	58.2383	0.969333	0.379333	0.540333	0.726333
Avh1c09p15g08945	Avh2c09p14g08900	Avh3c06p16g05535	Avh4c06p16g05514	Avh5c09p09g07576	Avh6c06p16g04635	inconsistent	0.874667	0.546667	0.561667	0.771333	0.791333	0.560667	0.457333	0.814	1.02267	0.474	0.385667	0.495	9.501	19.49	20.0943	17.7763	26.37	84.5087	42.6017	27.284	18.8283	29.8843	33.7497	29.6137
Avh1c09p15g08961	Avh2c06p19g05867	Avh3c06p16g05553	Avh4c06p16g05530	Avh5c06p15g04829	Avh6c06p16g04637	inconsistent	3.36633	7.761	7.56433	7.023	9.078	20.4487	20.0257	19.2703	9.114	20.1513	19.3803	18.872	10.2707	10.1663	10.1643	7.26533	4.22667	0.388667	0.721	0.401333	130.083	131.312	109.809	107.898
Avh1c09p15g08970	Avh2c06p19g05888	Avh3c06p17g05569	Avh4c06p16g05546	Avh5c06p16g04846	Avh6c06p16g04658	inconsistent	15.762	15.92	17.5827	17.7467	13.4087	18.8497	20.36	19.5097	11.9717	21.6063	22.512	20.1843	3.99133	8.821	8.94433	6.01567	6.35067	4.86633	6.61433	7.34867	9.17933	20.346	19.3657	18.9983
Avh1c09p15g08971	Avh2c06p20g05889	Avh3c06p17g05570	Avh4c06p16g05547	Avh5c06p16g04847	Avh6c06p17g04673	inconsistent	7.77267	5.36733	5.506	4.63733	8.91867	9.11467	9.12433	6.21	10.558	10.292	10.2227	7.362	26.035	34.5257	32.2843	31.9117	153.95	37.258	29.837	35.103	10.1717	21.1517	21.5607	18.9493
Avh1c07p02g06041	Avh2c07p03g06120	Avh3c07p00g05633	Avh4c07p03g05780	Avh5c07p03g05106	Avh6c06p17g04674	inconsistent	3.35533	10.12	9.84567	6.14833	2.95867	10.0933	9.58133	5.782	4.19233	10.63	10.0223	6.87767	23.642	62.698	60.3097	55.0013	2.38467	0.555	0.706667	1.02367	11.0907	11.2923	10.9493	7.608
Avh1c07p02g06042	Avh2c07p03g06121	Avh3c07p01g05634	Avh4c07p03g05781	Avh5c07p03g05107	Avh6c07p03g04878	inconsistent	21.3607	16.108	16.46	17.0583	22.142	16.852	17.4473	18.235	27.6007	34.3897	31.6623	31.342	24.488	78.8843	40.1653	25.546	449.789	159.472	173.363	195.875	4.27367	9.733	9.48733	6.41933
Avh1c07p02g06044	Avh2c07p03g06122	Avh3c07p01g05636	Avh4c07p03g05783	Avh5c07p03g05109	Avh6c07p03g04879	inconsistent	22.174	56.472	54.3537	50.0553	21.9867	56.357	53.6583	50.0993	23.9207	63.2077	60.007	55.4263	4.033	0.363333	0.683	0.379333	41.0887	33.9663	35.005	25.6267	27.726	37.5587	34.3543	34.2567
Avh1c07p02g06105	Avh2c07p04g06185	Avh3c07p01g05639	Avh4c07p04g05850	Avh5c07p04g05173	Avh6c07p03g04881	inconsistent	27.0677	79.3553	40.4923	27.4983	27.3547	80.62	41.2163	27.981	24.6787	79.4667	40.0747	25.7007	5.937	4.56633	6.27	6.99667	88.8477	102.884	109.662	83.568	25.4823	68.2323	64.3933	58.9187
Avh1c07p02g06106	Avh2c07p04g06186	Avh3c07p01g05640	Avh4c07p04g05851	Avh5c07p04g05174	Avh6c07p03g04948	inconsistent	3.98467	0.364667	0.838667	0.485667	3.98467	0.371	0.864667	0.493333	3.80233	0.340667	0.656333	0.357667	145.785	35.652	28.9377	32.4373	14.1987	2.58133	2.298	4.39067	25.1887	82.8473	41.3347	26.0933
Avh1c07p02g06107	Avh2c07p04g06187	Avh3c07p01g05641	Avh4c07p04g05852	Avh5c07p04g05175	Avh6c07p03g04949	inconsistent	5.78167	4.32333	5.72733	6.36167	5.89267	4.33767	5.77467	6.464	6.062	4.61633	6.25133	7.06333	2.284	0.579	0.692	0.983667	1.93133	1.586	1.83733	1.65033	4.25433	0.395	0.742	0.439667
Avh1c07p02g06108	Avh2c07p04g06188	Avh3c07p01g05642	Avh4c07p04g05855	Avh5c07p04g05176	Avh6c07p03g04950	inconsistent	139.724	31.43	25.6233	28.8233	138.186	31.2667	25.428	28.6487	147.601	35.7097	29.0173	33.5883	411.864	144.122	157.274	179.005	20.2327	13.8547	14.0587	11.7137	6.42767	4.97533	6.68367	7.535
Avh1c07p02g06109	Avh2c07p04g06189	Avh3c07p01g05643	Avh4c07p04g05856	Avh5c07p04g05177	Avh6c07p03g04951	inconsistent	2.584	0.845	1.03167	1.817	2.74833	0.882	1.047	1.88533	2.383	0.565667	0.668	0.988667	38.351	31.7957	33.171	24.2443	35.1823	59.5877	43.8053	38.823	154.948	38.2473	30.3933	35.3853
Avh1c07p03g06110	Avh2c07p04g06190	Avh3c07p01g05644	Avh4c07p04g05857	Avh5c07p04g05178	Avh6c07p03g04952	inconsistent	405.548	140.683	153.71	177.767	416.876	145.555	159.146	186.032	423.653	148.54	159.659	183.634	83.9163	96.5513	104.385	78.776	52.8303	20.59	16.2153	21.1653	2.49833	0.565	0.712667	1.01267
Avh1c07p03g06111	Avh2c07p04g06192	Avh3c07p01g05645	Avh4c07p04g05858	Avh5c07p04g05179	Avh6c07p03g04953	inconsistent	33.4907	23.8957	25.6597	18.1637	33.7337	24.2193	26.0193	18.4823	38.3983	31.9433	32.998	24.273	13.401	2.41633	2.17933	4.155	16.5133	2.78933	3.01433	8.53867	432.231	152.893	162.651	188.096
Avh1c07p03g06112	Avh2c07p04g06193	Avh3c07p01g05646	Avh4c07p04g05859	Avh5c07p04g05180	Avh6c07p03g04954	inconsistent	70.3913	73.7123	80.8987	60.2877	87.3843	97.1837	105.365	79.9	84.8593	97.8653	104.439	79.7037	1.83933	1.53167	1.742	1.599	12.4353	7.13367	9.01067	8.12067	40.9597	34.5023	35.2647	25.8587
Avh1c07p03g06114	Avh2c07p04g06195	Avh3c07p01g05647	Avh4c07p04g05860	Avh5c07p04g05181	Avh6c07p03g04955	inconsistent	14.4003	2.02367	2.138	3.756	14.4503	2.016	2.13033	3.80667	13.7923	2.45733	2.17267	4.19033	32.0097	21.804	22.066	18.599	9.76933	6.51233	7.158	6.511	89.967	105.101	111.331	84.867
Avh1c07p03g06116	Avh2c07p04g06197	Avh3c07p01g05648	Avh4c07p04g05861	Avh5c07p04g05182	Avh6c07p03g04956	inconsistent	1.663	1.269	1.53367	1.31867	1.74433	1.317	1.585	1.223	1.79233	1.511	1.73633	1.56733	33.4343	56.1437	41.631	37.02	73.2277	39.9323	41.2323	55.9143	14.7123	2.64433	2.294	4.457
Avh1c07p03g06117	Avh2c07p04g06198	Avh3c07p01g05650	Avh4c07p04g05863	Avh5c07p04g05184	Avh6c07p03g04957	inconsistent	37.3077	26.475	26.0017	22.4853	37.694	26.9347	26.43	22.8883	31.8207	21.8417	21.844	18.418	52.3353	20.87	15.9023	21.401	21.8593	8.769	9.91733	11.5457	1.97233	1.66967	1.85233	1.69633
Avh1c07p03g06118	Avh2c07p04g06199	Avh3c07p01g05651	Avh4c07p04g05864	Avh5c07p04g05186	Avh6c07p03g04959	inconsistent	33.8827	55.5273	41.5283	37.0073	34.2097	56.464	42.0797	37.5973	33.2063	56.122	41.2693	36.6987	16.009	2.64633	2.938	8.26233	33.0507	46.18	40.0837	37.5463	20.314	14.0757	14.1647	11.8287
Avh1c07p03g06119	Avh2c07p04g06200	Avh3c07p01g05652	Avh4c07p04g05865	Avh5c07p04g05187	Avh6c07p04g04961	inconsistent	54.072	21.6713	17.0113	22.1617	52.9953	21.2143	16.5097	21.502	52.7447	21.2127	15.6873	21.5837	11.6667	6.70367	8.593	7.64867	2.23933	0.953333	0.806	0.594667	35.3993	60.566	44.1437	39.387
Avh1c07p03g06121	Avh2c07p04g06203	Avh3c07p01g05653	Avh4c07p04g05867	Avh5c07p04g05189	Avh6c07p04g04962	inconsistent	17.885	3.34167	3.58033	9.709	18.147	3.48267	3.62633	9.90233	16.2113	2.76267	2.90467	8.473	9.17433	6.12933	6.78967	6.18533	84.493	152.087	171.417	155.863	60.8987	24.9673	19.146	25.765
Avh1c07p03g06122	Avh2c07p04g06204	Avh3c07p01g05654	Avh4c07p04g05868	Avh5c07p04g05190	Avh6c07p04g04964	inconsistent	9.88467	5.28367	6.261	6.10867	9.967	5.374	6.36067	6.12	11.766	6.74167	8.477	7.71033	68.8217	37.364	39.0247	52.8933	11.9233	5.27833	7.611	4.90333	11.609	2.76833	2.753	7.07133
Avh1c07p03g06123	Avh2c07p04g06205	Avh3c07p01g05655	Avh4c07p04g05869	Avh5c07p04g05191	Avh6c07p04g04967	inconsistent	9.03567	5.812	6.362	5.836	9.16233	5.91033	6.403	5.987	9.068	6.15033	6.68133	6.117	20.7067	8.26533	9.54033	10.971	0.203333	0.019	0.0816667	0.0156667	12.3117	7.20333	9.04133	8.01133
Avh1c07p03g06126	Avh2c07p04g06206	Avh3c07p01g05658	Avh4c07p04g05872	Avh5c07p04g05194	Avh6c07p04g04968	inconsistent	68.5007	36.1107	38.209	51.0023	68.2983	36.1047	38.3563	51.2677	68.6753	37.1203	38.504	52.7313	27.6193	39.6403	32.877	31.9103	13.3967	4.281	2.956	3.192	9.734	6.61633	7.25	6.65367
Avh1c07p03g06129	Avh2c07p04g06210	Avh3c07p01g05661	Avh4c07p04g05876	Avh5c07p04g05197	Avh6c07p04g04971	inconsistent	20.6883	8.651	9.83333	11.177	21.1447	8.653	9.80533	11.3857	20.8613	8.26733	9.49367	11.0327	2.10633	0.891333	0.764667	0.562667	0.327333	0.0493333	0	0.118	73.0167	40.1457	41.353	56.3817
Avh1c07p03g06130	Avh2c07p04g06211	Avh3c07p01g05662	Avh4c07p04g05878	Avh5c07p04g05198	Avh6c07p04g04975	inconsistent	30.607	41.0707	36.4987	33.9327	30.7583	41.571	37.08	34.162	31.5757	43.9617	38.1593	36.0033	68.8157	129.528	146.519	132.171	9.87067	9.23767	9.44667	10.2073	22.0893	8.90833	10.1387	11.759
Avh1c07p03g06131	Avh2c07p04g06212	Avh3c07p01g05663	Avh4c07p04g05879	Avh5c07p04g05199	Avh6c07p04g04976	inconsistent	2.14	0.870333	0.792667	0.611333	2.161	0.886	0.805667	0.621333	2.122	0.9	0.761	0.563333	11.296	4.98033	7.315	4.63333	36.219	24.2197	21.061	18.401	53.567	69.8853	62.008	57.0623
Avh1c07p03g06132	Avh2c07p04g06213	Avh3c07p01g05664	Avh4c07p04g05880	Avh5c07p04g05200	Avh6c07p04g04977	inconsistent	64.6073	121.445	137.654	123.323	69.0923	130.961	149.024	134.462	68.864	129.269	145.395	131.792	0.191	0.0176667	0.078	0	36.1967	29.23	20.834	36.2157	2.24967	0.968333	0.812	0.599667
Avh1c07p03g06134	Avh2c07p04g06215	Avh3c07p01g05665	Avh4c07p04g05881	Avh5c07p04g05201	Avh6c07p04g04978	inconsistent	11.06	4.44333	6.60567	4.01867	10.6793	4.30333	6.23067	3.849	11.297	5.041	7.21233	4.715	0.302	0.0453333	0	0.11	25.747	19.9467	24.3677	23.5913	73.645	140.45	155.656	141.06
Avh1c07p03g06135	Avh2c07p04g06216	Avh3c07p01g05666	Avh4c07p04g05882	Avh5c07p04g05202	Avh6c07p04g04979	inconsistent	0.202	0.0186667	0.0813333	0.0156667	0.201333	0.0376667	0.0816667	0.0156667	0.193	0.018	0.077	0	0.774	0.121333	0.0373333	0.104333	55.8083	33.3993	32.5623	33.726	11.9283	5.33333	7.67467	4.90733
Avh1c19p15g18953	Avh2c19p15g18574	Avh3c07p03g05796	Avh4c07p07g06083	Avh5c19p11g15855	Avh6c07p04g04980	inconsistent	2.457	0.669333	0.698667	0.506667	2.494	0.68	0.71	0.533	0.934	0.122	0.037	0.120667	7.76333	6.85933	6.815	7.485	62.4443	19.471	22.109	29.3707	0.204	0.0193333	0.0826667	0
Avh1c10p02g09165	Avh2c10p02g09083	Avh3c07p03g05846	Avh4c07p07g06133	Avh5c07p07g05358	Avh6c07p06g05182	inconsistent	7.583	8.60267	7.871	8.719	7.84633	9.03433	8.22133	9.06267	10.7283	10.3347	10.514	11.439	34.013	22.7017	19.9873	17.1403	9.69067	28.148	22.7077	30.6607	0.991	0.131	0.0396667	0.128667
Avh1c10p02g09126	Avh2c10p02g09046	Avh3c07p04g05874	Avh4c07p08g06169	Avh5c07p07g05405	Avh6c07p07g05201	inconsistent	25.8063	23.723	21.3313	17.6113	24.489	22.5553	20.689	17.2063	34.386	23.0483	19.9147	17.4257	41.3197	32.521	24.7053	41.1923	71.143	1.50533	2.86933	4.317	9.89767	9.36567	9.627	10.4407
Avh1c07p06g06301	Avh2c07p08g06474	Avh3c07p04g05887	Avh4c07p08g06193	Avh5c07p07g05418	Avh6c07p07g05225	inconsistent	27.3523	25.0283	22.4683	28.2833	26.91	24.053	21.6273	27.6627	33.5603	27.679	19.398	34.4547	24.1033	18.651	23.0713	22.0677	7.27867	4.11633	5.27367	7.16233	36.4443	24.696	21.4573	18.6073
Avh1c07p06g06302	Avh2c07p08g06475	Avh3c07p04g05888	Avh4c07p08g06194	Avh5c07p07g05419	Avh6c07p07g05249	inconsistent	23.6093	18.7627	22.7843	21.7293	23.8513	19.1267	23.147	22.1373	24.4093	18.84	23.1613	22.2813	53.047	30.3737	30.3787	31.8363	14.6337	2.69067	2.48167	5.35133	35.9693	29.771	21.0327	36.7683
Avh1c07p06g06303	Avh2c07p08g06476	Avh3c07p04g05889	Avh4c07p08g06195	Avh5c07p07g05420	Avh6c07p07g05250	inconsistent	55.3347	35.541	35.379	34.329	56.1427	36.0937	36.038	35.2733	53.0983	30.81	30.2847	32.0347	66.47	19.415	22.6167	29.6913	14.8617	4.32633	3.83233	4.13833	25.7503	20.2607	24.674	23.775
Avh1c07p06g06304	Avh2c07p08g06477	Avh3c07p04g05890	Avh4c07p08g06196	Avh5c07p07g05421	Avh6c07p07g05251	inconsistent	58.9467	18.285	20.871	28.454	57.8083	18.172	20.784	28.3727	59.2473	18.291	20.9483	27.9417	10.671	27.116	22.4383	29.9397	0.463	0.307333	0.288333	0.165333	56.6953	32.9467	32.518	34.147
Avh1c07p06g06306	Avh2c07p08g06478	Avh3c07p04g05891	Avh4c07p08g06197	Avh5c07p07g05422	Avh6c07p07g05252	inconsistent	5.97567	13.979	12.6913	16.9557	5.733	13.2487	11.7767	16.0507	9.466	27.064	21.9053	29.8747	66.972	1.42167	2.71967	4.10067	0.0673333	0.0733333	0.158667	0.240667	62.651	19.688	22.3467	29.561
Avh1c07p06g06308	Avh2c07p08g06480	Avh3c07p04g05892	Avh4c07p08g06198	Avh5c07p07g05423	Avh6c07p07g05253	inconsistent	66.726	1.51133	2.85467	4.26333	63.147	1.40967	2.83633	4.23133	65.5413	1.39033	2.63067	3.966	6.83667	3.84667	5.01567	6.797	0.0696667	7.20667	18.3937	16.936	9.807	28.9097	23.25	31.3477
Avh1c07p06g06310	Avh2c07p08g06481	Avh3c07p04g05893	Avh4c07p08g06199	Avh5c07p07g05424	Avh6c07p07g05254	inconsistent	6.344	3.40967	4.547	5.90267	6.27	3.45033	4.52167	6.01567	6.894	3.86467	4.98767	6.79833	13.3297	2.44633	2.332	4.98633	1990.4	1400.1	746.186	762.337	68.8813	1.39933	2.783	4.28267
Avh1c07p06g06311	Avh2c07p08g06482	Avh3c07p04g05894	Avh4c07p08g06200	Avh5c07p07g05425	Avh6c07p07g05255	inconsistent	11.3537	2.50133	2.577	5.39367	11.8903	2.56333	2.65	5.58933	13.1833	2.393	2.26033	4.80967	17.5223	4.524	4.74433	5.77333	0.0663333	0.280333	0.137333	0.05	7.34667	4.175	5.33233	7.25367
Avh1c07p06g06314	Avh2c07p08g06485	Avh3c07p04g05898	Avh4c07p08g06203	Avh5c07p07g05429	Avh6c07p07g05256	inconsistent	14.9773	3.602	4.25633	4.89867	15.4843	3.75233	4.537	5.11367	17.6697	4.521	4.72867	5.85	0.445	0.287667	0.285333	0.166667	4.03733	1.27767	1.29067	1.483	14.8787	2.824	2.64467	5.62067
Avh1c07p06g06315	Avh2c07p08g06486	Avh3c07p04g05899	Avh4c07p08g06204	Avh5c07p08g05432	Avh6c07p07g05260	inconsistent	1.85233	1.02433	0.807667	0.842667	1.80167	0.990667	0.733	0.684667	0.482333	0.290333	0.238667	0.167667	0.0633333	0.0683333	0.151	0.227667	197.292	58.7953	94.8483	138.156	30.1427	7.77933	7.54233	9.77667
Avh1c07p06g06317	Avh2c07p08g06487	Avh3c07p04g05900	Avh4c07p09g06205	Avh5c07p08g05434	Avh6c07p07g05261	inconsistent	0.043	0.0393333	0.111667	0.165333	0.0436667	0.0396667	0.113333	0.167667	0.064	0.078	0.158	0.228	0.0573333	5.30967	13.731	12.618	9.69233	12.8237	10.9807	12.0583	1.653	1.26333	1.16767	1.13267
Avh1c07p06g06319	Avh2c07p08g06489	Avh3c07p04g05903	Avh4c07p09g06207	Avh5c07p08g05436	Avh6c07p07g05262	inconsistent	0.0663333	2.149	5.47367	5.15867	0.098	2.57967	7.666	8.03067	0.0573333	5.356	13.6943	12.6153	1950.28	1352.72	729.732	741.915	0.308	0.339667	0.599667	0.457	0.068	0.074	0.160333	0.234667
Avh1c07p06g06322	Avh2c07p08g06490	Avh3c07p04g05904	Avh4c07p09g06208	Avh5c07p08g05437	Avh6c07p07g05263	inconsistent	2278.4	1303.89	853.382	956.163	2630.93	1466.22	958.175	1059.68	1493.64	994.137	594.867	641.661	0.063	0.245667	0.0736667	0.0313333	16.7283	8.68767	11.1267	12.0527	0.115667	5.76567	14.6083	13.4487
Avh1c07p06g06323	Avh2c07p08g06491	Avh3c07p04g05905	Avh4c07p09g06210	Avh5c07p08g05439	Avh6c07p07g05264	inconsistent	0.0783333	0.256667	0.077	0.0323333	0.0793333	0.262	0.0783333	0.0333333	0.063	0.246667	0.0733333	0.031	3.65933	1.17567	1.221	1.405	50.5437	99.0807	86.578	76.4687	2274.65	1641.83	916.077	938.399
Avh1c07p06g06324	Avh2c07p08g06492	Avh3c07p04g05906	Avh4c07p09g06211	Avh5c07p08g05440	Avh6c07p08g05266	inconsistent	3.70867	1.07067	1.05633	1.27333	3.493	1.00867	0.991667	1.20867	3.83967	1.20067	1.228	1.412	183.671	54.6937	89.393	129.705	516.842	208.512	208.553	249.338	0.067	0.382	0.0786667	0.0333333
Avh1c07p06g06327	Avh2c07p08g06495	Avh3c07p04g05912	Avh4c07p09g06215	Avh5c07p08g05444	Avh6c07p08g05267	inconsistent	183.505	52.8837	85.9573	124.731	192.803	56.0617	91.2193	132.573	187.31	55.571	89.909	131.404	9.70567	13.0017	11.3273	12.158	54.398	101.18	93.2553	78.169	4.882	1.456	1.45333	1.78167
Avh1c07p06g06329	Avh2c07p08g06498	Avh3c07p04g05915	Avh4c07p09g06218	Avh5c07p08g05447	Avh6c07p08g05273	inconsistent	9.073	12.5753	10.8103	11.1037	7.23	10.9697	9.387	9.05567	9.812	13.1123	11.289	12.2023	0.279667	0.302667	0.618	0.401	5.86767	7.526	9.25733	10.6713	260.131	63.6597	103.361	159.627
Avh1c07p06g06330	Avh2c07p08g06500	Avh3c07p04g05916	Avh4c07p09g06219	Avh5c07p08g05448	Avh6c07p08g05275	inconsistent	0.560333	0.377667	0.788667	0.419	0.634667	0.718667	0.787667	0.548	0.270333	0.305	0.582667	0.403	15.7387	8.09933	10.5313	11.4187	11.25	25.5023	25.6403	37.5193	10.42	14.1267	12.0697	13.0057
Avh1c07p06g06331	Avh2c07p08g06501	Avh3c07p04g05917	Avh4c07p09g06220	Avh5c07p08g05449	Avh6c07p08g05276	inconsistent	15.3927	7.904	10.18	10.7857	15.37	7.85667	10.225	10.954	15.6963	8.12233	10.4463	11.333	47.4207	92.858	81.9313	72.0903	6.216	20.5013	15.3507	11.404	0.298	0.328333	0.657667	0.428667
Avh1c07p07g06333	Avh2c07p08g06503	Avh3c07p04g05919	Avh4c07p09g06221	Avh5c07p08g05451	Avh6c07p08g05277	inconsistent	32.0547	84.1913	78.7673	65.516	36.6877	91.4397	84.6913	71.8327	47.5977	92.372	80.0333	71.36	488.964	198.892	201.86	240.141	0.823	2.28833	1.64133	1.08467	17.0867	8.90367	11.4197	12.5007
Avh1c07p07g06335	Avh2c07p08g06505	Avh3c07p04g05920	Avh4c07p09g06222	Avh5c07p08g05452	Avh6c07p08g05278	inconsistent	455.36	197.35	201.309	235.379	459.903	200.74	204.887	239.124	500.697	203.663	204.406	244.42	50.1153	94.9697	87.9257	73.652	11.8337	9.909	9.89867	9.74133	51.067	102.253	89.1667	78.9533
Avh1c07p07g06337	Avh2c07p09g06507	Avh3c07p04g05921	Avh4c07p09g06224	Avh5c07p08g05454	Avh6c07p08g05280	inconsistent	42.1063	78.7933	72.9433	61.9293	41.3843	78.9053	72.9027	61.4103	50.9557	96.4477	88.4263	74.6213	5.40733	6.90333	8.495	9.81967	14.9023	36.1363	28.5403	25.3983	584.508	248.065	244.291	291.87
Avh1c07p07g06338	Avh2c07p09g06508	Avh3c07p05g05922	Avh4c07p09g06225	Avh5c07p08g05455	Avh6c07p08g05282	inconsistent	5.40267	7.548	9.008	10.3147	5.522	7.687	9.203	10.5337	5.432	6.903	8.385	9.789	10.6033	23.9117	24.3133	35.518	5.071	16.218	8.29967	6.724	54.249	100.814	92.2373	77.592
Avh1c07p07g06351	Avh2c07p09g06521	Avh3c07p05g05935	Avh4c07p09g06242	Avh5c07p08g05463	Avh6c07p08g05283	inconsistent	0.844333	1.87333	2.05533	2.461	1.37833	2.704	3.09833	3.935	10.663	24.0627	24.2067	35.6027	5.70267	18.0053	13.7337	10.3007	173.671	97.6027	97.3913	121.539	5.79033	7.46533	9.015	10.4927
Avh1c07p07g06352	Avh2c07p09g06522	Avh3c07p05g05936	Avh4c07p09g06243	Avh5c07p08g05464	Avh6c07p08g05293	inconsistent	5.07833	24.776	17.5743	13.982	5.05133	24.458	17.4507	13.79	5.96867	19.464	14.7357	10.849	1	2.73033	1.942	1.346	357.29	658.953	568.343	504.255	11.282	25.87	25.9007	37.8777
Avh1c07p07g06353	Avh2c07p09g06523	Avh3c07p05g05937	Avh4c07p09g06244	Avh5c07p08g05465	Avh6c07p08g05294	inconsistent	0.934333	2.49667	1.925	1.29867	0.583	1.58967	1.232	0.817	0.78	2.16267	1.578	1.03167	10.7247	8.95067	9.097	8.913	18.1367	2.64833	6.556	5.324	6.258	21.1487	15.6017	11.6957
Avh1c07p07g06354	Avh2c07p09g06524	Avh3c07p05g05938	Avh4c07p09g06245	Avh5c07p08g05466	Avh6c07p08g05295	inconsistent	11.276	8.90067	8.99233	8.979	11.4027	9.07667	9.14567	9.14767	11.1783	9.32767	9.33867	9.24567	14.0063	33.9083	27.1223	24.0423	222.844	173.574	172.76	171.597	1.241	3.007	2.26633	1.58867
Avh1c07p07g06355	Avh2c07p09g06525	Avh3c07p05g05939	Avh4c07p09g06246	Avh5c07p08g05467	Avh6c07p08g05296	inconsistent	13.173	32.2437	25.3837	22.9	13.2877	32.7653	25.7403	23.2947	14.197	34.163	27.0533	24.216	4.14467	14.135	7.13433	5.52233	5.641	4.14833	3.494	5.584	11.405	9.74	9.605	9.472
Avh1c07p07g06356	Avh2c07p09g06527	Avh3c07p05g05940	Avh4c07p09g06247	Avh5c07p08g05468	Avh6c07p08g05297	inconsistent	4.32633	13.8427	6.969	5.739	4.42367	14.3153	7.08233	5.82567	4.21467	14.3703	7.191	5.585	164.213	91.5817	91.6723	115.138	88.0437	171.438	189.31	216.652	14.986	36.72	28.8337	25.6573
Avh1c07p07g06357	Avh2c07p09g06528	Avh3c07p05g05941	Avh4c07p09g06248	Avh5c07p08g05469	Avh6c07p08g05298	inconsistent	168.364	90.8763	94.6793	121.789	168.104	91.5047	95.017	122.711	165.636	92.482	91.577	115.733	334.077	614.189	534.967	470.255	1.962	11.6707	34.463	15.945	5.161	16.5927	8.38667	6.83333
Avh1c07p07g06358	Avh2c07p09g06530	Avh3c07p05g05943	Avh4c07p09g06250	Avh5c07p08g05472	Avh6c07p08g05299	inconsistent	218.836	381.618	323.856	289.142	275.291	481.782	408.667	357.069	895.401	1221.97	1077.82	958.669	16.5517	2.45267	6.30333	4.92767	5.55633	0.365	0.593333	0.530667	183.949	102.67	101.497	128.062
Avh1c07p07g06360	Avh2c07p09g06532	Avh3c07p05g05946	Avh4c07p09g06253	Avh5c07p08g05474	Avh6c07p08g05302	inconsistent	16.494	2.30467	4.939	4.028	16.2493	2.23167	4.617	3.88733	17.518	2.50333	6.33367	5.09633	211.293	163.145	165.295	163.243	7.548	3.283	3.11	3.581	950.96	1320.21	1158.73	1028.27
Avh1c07p07g06361	Avh2c07p09g06533	Avh3c07p05g05947	Avh4c07p09g06254	Avh5c07p08g05475	Avh6c07p08g05304	inconsistent	214.82	171.598	170.653	168.441	217.402	174.628	173.559	171.96	223.632	179.373	177.223	176.306	5.398	3.96967	3.38533	5.34167	1.58467	0.06	0.0396667	0.016	14.5123	1.73633	4.59267	4.321
Avh1c07p07g06362	Avh2c07p09g06534	Avh3c07p05g05948	Avh4c07p09g06255	Avh5c07p08g05476	Avh6c07p08g05305	inconsistent	5.41167	3.865	3.35567	5.312	5.46467	3.93067	3.409	5.35767	5.46167	4.021	3.42467	5.36233	140.05	274.864	307.823	352.695	37.452	17.755	7.52667	7.13333	252.872	202.467	212.447	230.705
Avh1c07p07g06363	Avh2c07p09g06535	Avh3c07p05g05949	Avh4c07p09g06256	Avh5c07p08g05477	Avh6c07p08g05306	inconsistent	90.0703	187.836	201.095	229.421	90.832	190.936	204.603	235.323	81.3433	158.458	174.106	200.626	1.84033	10.7247	32.433	14.9597	27.14	13.4207	11.2313	12.3003	4.86133	3.68633	3.136	5.06133
Avh1c07p07g06365	Avh2c07p09g06537	Avh3c07p05g05951	Avh4c07p09g06258	Avh5c07p08g05480	Avh6c07p08g05310	inconsistent	2.77167	16.3057	46.5347	20.6973	2.93467	16.775	48.179	21.683	1.76167	10.281	30.6397	13.8943	5.59267	0.388667	0.597333	0.543	9.262	9.27433	8.076	9.146	127.385	277.582	300.676	345.762
Avh1c07p07g06371	Avh2c07p09g06540	Avh3c07p05g05954	Avh4c07p10g06260	Avh5c07p08g05483	Avh6c07p08g05312	inconsistent	5.00667	0.390333	0.500333	0.576333	5.37967	0.421667	0.547333	0.607667	5.28367	0.344667	0.561667	0.533333	7.11433	3.02267	2.83133	3.463	34.8117	64.644	70.989	51.984	1.965	12.0007	35.3037	16.3033
Avh1c07p07g06372	Avh2c07p09g06541	Avh3c07p05g05955	Avh4c07p10g06261	Avh5c07p08g05484	Avh6c07p08g05318	inconsistent	8.969	3.596	3.247	3.81	9.09367	3.65567	3.29533	3.862	7.67167	3.26733	3.07833	3.768	1.476	0.056	0.0376667	0.015	11.053	10.9807	12.811	13.8683	5.42067	0.320333	0.559333	0.567667
Avh1c07p07g06377	Avh2c07p09g06545	Avh3c07p05g05958	Avh4c07p10g06265	Avh5c07p09g05488	Avh6c07p08g05319	inconsistent	1.19167	0.0576667	0.0193333	0	1.23067	0.0586667	0.0193333	0	1.502	0.0566667	0.0376667	0.0153333	35.611	16.661	7.25333	6.85667	5.95	0.509333	0.928	1.80767	7.82933	3.47333	3.208	3.79833
Avh1c07p07g06378	Avh2c07p09g06546	Avh3c07p05g05959	Avh4c07p10g06266	Avh5c07p09g05489	Avh6c07p09g05321	inconsistent	37.0047	16.3697	7.25867	6.563	39.0403	17.507	7.802	7.036	35.3667	16.5957	7.15033	6.79633	31.3463	15.4167	12.6953	14.4797	18.711	230.625	137.462	104.944	1.56367	0.061	0.04	0.016
Avh1c07p07g06380	Avh2c07p09g06547	Avh3c07p05g05961	Avh4c07p10g06268	Avh5c07p09g05490	Avh6c07p09g05322	inconsistent	24.8787	11.8943	9.64767	11.571	25.3497	12.0947	9.86933	11.7763	26.8337	13.489	10.8853	12.3347	8.78367	9.083	7.67067	8.705	0	0.023	0.0246667	0	39.6347	18.4823	7.753	7.47133
Avh1c07p07g06381	Avh2c07p09g06548	Avh3c07p05g05962	Avh4c07p10g06269	Avh5c07p09g05491	Avh6c07p09g05324	inconsistent	8.44133	5.58467	5.78967	7.40933	8.048	5.233	5.63633	7.02133	8.53167	8.427	7.04767	8.40233	32.423	59.993	66.5473	48.7963	12.5683	13.7893	12.9087	11.0857	30.1877	15.485	12.2117	13.9207
Avh1c07p08g06382	Avh2c07p09g06549	Avh3c07p05g05963	Avh4c07p10g06270	Avh5c07p09g05492	Avh6c07p09g05325	inconsistent	30.3087	55.1413	60.6307	44.4347	30.6653	56.3043	61.7437	45.315	32.885	60.8477	66.6963	49.3703	10.232	10.2027	11.9573	13.0927	18.9903	7.993	8.24267	10.756	19.432	18.4397	16.97	18.2047
Avh1c07p08g06386	Avh2c07p09g06552	Avh3c07p05g05965	Avh4c07p10g06272	Avh5c07p09g05494	Avh6c07p09g05326	inconsistent	11.484	11.2767	13.676	14.2713	11.448	11.3373	13.6643	14.324	10.3853	10.4257	11.9517	13.2147	5.40833	0.48	0.83	1.63733	0.439	0.818667	1.081	1.04867	44.5867	75.7033	82.0383	62.41
Avh1c07p08g06387	Avh2c07p09g06554	Avh3c07p05g05966	Avh4c07p10g06274	Avh5c07p09g05496	Avh6c07p09g05327	inconsistent	6.77667	0.584	0.932667	1.66	9.09333	1.155	1.143	2.12	5.55833	0.450333	0.803	1.65967	17.5683	217.325	131.072	99.6827	62.571	57.3857	61.956	54.5163	12.7067	12.442	14.927	15.8047
Avh1c07p08g06399	Avh2c07p10g06560	Avh3c07p05g05968	Avh4c07p10g06276	Avh5c07p09g05498	Avh6c07p09g05329	inconsistent	17.1607	189.234	115.125	88.7313	17.5813	195.236	119.112	91.798	17.6567	218.939	130.582	99.971	0	0.0216667	0.023	0	0	0.251333	0	0	4.71767	0.432333	0.749667	1.45833
Avh1c07p08g06400	Avh2c07p10g06561	Avh3c07p06g05969	Avh4c07p10g06277	Avh5c07p09g05499	Avh6c07p09g05331	inconsistent	0	0	0	0	0	0	0	0	0	0.0216667	0.023	0	11.9637	13.0277	12.4393	10.5563	14.481	14.765	8.82233	8.888	18.9563	235.398	139.63	106.765
Avh1c07p08g06401	Avh2c07p10g06562	Avh3c07p06g05970	Avh4c07p10g06278	Avh5c07p09g05500	Avh6c07p09g05332	inconsistent	11.695	12.0787	11.8163	10.12	11.6753	12.0623	11.845	10.1387	12.077	13.1663	12.4493	10.6203	17.918	7.47667	7.82767	10.2203	49.664	13.646	15.777	17.735	0	0.0233333	0.0246667	0
Avh1c07p08g06403	Avh2c07p10g06564	Avh3c07p06g05973	Avh4c07p10g06283	Avh5c07p09g05504	Avh6c07p09g05333	inconsistent	16.5923	7.285	7.40833	9.21167	16.621	7.35167	7.43167	9.388	17.8387	7.469	7.85467	10.1887	0.438333	0.926333	1.37233	1.213	39.086	9.33233	12.4637	18.6397	12.7393	14.076	13.1237	11.191
Avh1c07p08g06404	Avh2c07p10g06565	Avh3c07p06g05974	Avh4c07p10g06284	Avh5c07p09g05505	Avh6c07p09g05337	inconsistent	0.551667	1.349	2.66433	1.998	0.571667	1.45433	2.684	2.05067	0.442	0.839333	1.08367	1.05533	39.333	37.6693	40.759	35.434	7.981	64.2213	43.7033	22.043	23.5	10.4647	10.6063	13.111
Avh1c07p08g06408	Avh2c07p10g06568	Avh3c07p06g05976	Avh4c07p10g06285	Avh5c07p09g05506	Avh6c07p09g05338	inconsistent	37.3043	37.1297	39.967	34.261	38.3933	38.304	41.305	35.3573	40.836	38.5723	41.6437	36.797	0	0.234333	0	0	10.092	7.72267	6.62133	6.19733	0.468333	0.922667	1.15633	1.12333
Avh1c07p08g06409	Avh2c07p10g06569	Avh3c07p06g05977	Avh4c07p10g06286	Avh5c07p09g05507	Avh6c07p09g05339	inconsistent	0.387667	23.1043	3.77133	3.44933	0.391	23.637	3.93033	3.57133	0	0.237	0	0	13.1757	13.4453	7.90333	7.87867	0.0476667	0.0323333	0.0446667	0.05	46.9637	43.6173	47.806	41.8667
Avh1c07p08g06414	Avh2c07p10g06573	Avh3c07p06g05978	Avh4c07p10g06289	Avh5c07p09g05509	Avh6c07p09g05340	inconsistent	14.8173	12.6137	9.09067	9.22267	15.2777	13.121	9.71433	9.918	13.3713	13.5437	7.9	7.847	46.3097	12.5173	14.6723	16.6357	24.65	15.1803	19.0253	17.323	0	0.255	0	0
Avh1c07p08g06415	Avh2c07p10g06574	Avh3c07p06g05979	Avh4c07p10g06290	Avh5c07p09g05510	Avh6c07p09g05342	inconsistent	43.674	14.7617	18.005	18.6003	44.3337	15.1077	18.425	18.8463	47.2163	12.6687	14.9567	17.0927	37.1437	8.83	11.8753	17.7337	1.433	1.20233	1.23333	1.498	25.135	29.8943	22.8743	26.2817
Avh1c07p08g06416	Avh2c07p10g06575	Avh3c07p06g05980	Avh4c07p10g06291	Avh5c07p09g05511	Avh6c07p09g05343	inconsistent	35.9697	8.77167	11.723	17.202	36.3543	8.884	11.8977	17.4683	37.6707	8.94633	11.942	17.869	7.44767	59.7957	40.869	20.6257	0.923667	0.117667	0	0.0816667	52.8477	17.7557	21.586	21.917
Avh1c07p09g06418	Avh2c07p10g06577	Avh3c07p06g05984	Avh4c07p10g06293	Avh5c07p09g05514	Avh6c07p09g05344	inconsistent	5.35333	44.557	31.0087	15.6777	5.58133	45.53	31.8457	16.1993	7.11433	59.035	39.8247	20.4923	9.41567	7.19467	6.307	5.74333	1.84867	7.964	5.78633	3.98733	51.6093	18.9487	23.3353	31.1103
Avh1c07p09g06419	Avh2c07p10g06578	Avh3c07p06g05985	Avh4c07p10g06294	Avh5c07p09g05515	Avh6c07p09g05347	inconsistent	9.10533	6.70933	5.995	5.50667	9.287	6.94433	6.07333	5.61467	9.42433	7.35033	6.26833	5.81033	0.0446667	0.038	0.0423333	0.0473333	4.80033	0.960667	0.860333	1.374	8.88467	68.5127	46.8317	23.3923
Avh1c07p09g06420	Avh2c07p10g06579	Avh3c07p06g05986	Avh4c07p10g06295	Avh5c07p09g05516	Avh6c07p09g05348	inconsistent	0.0313333	0.0393333	0.0366667	0.0246667	0.0313333	0.0396667	0.037	0.025	0.045	0.031	0.0423333	0.0476667	22.7887	13.7667	17.3017	16.024	6.72733	2.83567	3.13333	2.91367	10.84	8.13933	6.92533	6.54567
Avh1c07p09g06422	Avh2c07p10g06581	Avh3c07p06g05988	Avh4c07p10g06296	Avh5c07p09g05518	Avh6c07p09g05349	inconsistent	22.048	13.337	16.7693	15.7817	21.7867	13.3653	16.6497	15.8067	23.0397	14.009	17.4707	16.2337	1.40133	1.25433	1.24733	1.548	7.84467	6.32367	7.567	8.94033	0.053	0.041	0.045	0.0506667
Avh1c07p09g06426	Avh2c07p10g06586	Avh3c07p06g05989	Avh4c07p10g06297	Avh5c07p09g05519	Avh6c07p09g05351	inconsistent	2.05767	2.54233	2.759	3.01267	2.07767	2.58533	2.81567	3.07567	1.35033	1.102	1.13867	1.39	0.904333	0.126	0	0.0773333	50.4173	68.5553	59.7427	49.3187	31.9697	21.1193	26.313	23.564
Avh1c07p09g06427	Avh2c07p10g06587	Avh3c07p06g05990	Avh4c07p10g06298	Avh5c07p09g05520	Avh6c07p09g05352	inconsistent	0.922333	0.122	0	0.0733333	0.916333	0.124	0	0.075	0.907667	0.127	0	0.0776667	1.748	7.49233	5.50333	3.783	10.082	18.0813	12.1303	11.2187	1.45733	1.23433	1.28267	1.51167
Avh1c07p09g06428	Avh2c07p10g06588	Avh3c07p06g05991	Avh4c07p10g06299	Avh5c07p09g05521	Avh6c07p09g05353	inconsistent	1.63667	6.618	4.90767	3.324	1.653	6.76767	5.084	3.43867	1.744	7.48933	5.43267	3.78333	4.451	0.848667	0.782667	1.33067	35.486	22.7647	24.632	29.197	0.928333	0.119333	0	0.0823333
Avh1c07p09g06429	Avh2c07p10g06589	Avh3c07p06g05993	Avh4c07p10g06300	Avh5c07p09g05522	Avh6c07p09g05354	inconsistent	4.53267	0.837	0.847	1.37167	5.388	1.04767	0.913333	1.60933	4.572	0.838667	0.795	1.32133	5.73933	2.468	2.712	2.573	29.0723	36.0127	38.265	30.4817	1.867	8.105	5.879	4.03733
Avh1c07p09g06430	Avh2c07p11g06590	Avh3c07p06g05994	Avh4c07p10g06302	Avh5c07p09g05524	Avh6c07p09g05356	inconsistent	5.85367	4.003	5.026	6.25967	5.86833	4.13333	5.083	6.34833	7.43467	5.97367	7.18233	8.51067	7.42733	5.987	7.317	8.592	6.48567	0.574667	1.624	2.872	4.752	0.920333	0.831667	1.421
Avh1c07p09g06431	Avh2c07p11g06591	Avh3c07p06g05995	Avh4c07p10g06303	Avh5c07p09g05525	Avh6c07p09g05357	inconsistent	45.165	64.1267	55.2923	45.597	45.3793	64.998	55.997	46.2403	47.929	65.0537	56.9683	47.2283	47.5483	64.6347	57.174	46.8667	68.7387	38.2203	44.967	40.636	12.5333	8.759	9.142	7.827
Avh1c07p09g06435	Avh2c07p11g06595	Avh3c07p06g06000	Avh4c07p11g06307	Avh5c07p10g05530	Avh6c07p09g05358	inconsistent	9.177	13.7387	9.28367	8.43167	9.305	14.133	9.68267	8.652	9.38	16.506	11.0857	10.151	9.562	16.9137	11.4677	10.5573	1.79767	0.260667	0.289667	0.703667	7.67733	6.22	7.451	8.75467
Avh1c07p09g06436	Avh2c07p11g06596	Avh3c07p06g06001	Avh4c07p11g06308	Avh5c07p10g05531	Avh6c07p09g05359	inconsistent	28.4597	16.5923	18.4553	22.3707	25.8623	14.7617	16.4313	19.915	35.7077	22.3907	24.361	29.0037	33.579	21.3547	23.4397	27.7703	4.481	5.708	4.79867	4.64133	51.5813	71.068	61.868	50.9337
Avh1c07p09g06438	Avh2c07p11g06597	Avh3c07p06g06002	Avh4c07p11g06309	Avh5c07p10g05532	Avh6c07p10g05364	inconsistent	25.8897	30.9383	33.731	27.779	24.8357	30.5427	32.993	26.819	27.549	34.1147	36.1467	28.8853	27.583	34.1083	36.4053	29.1227	5.526	9.74933	17.7267	15.987	16.3887	29.0617	19.776	18.3513
Avh1c07p09g06439	Avh2c07p11g06600	Avh3c07p06g06003	Avh4c07p11g06310	Avh5c07p10g05533	Avh6c07p10g05365	inconsistent	6.07533	0.473	1.44333	2.72833	5.88767	0.492333	1.40433	2.60433	6.13933	0.542	1.53367	2.731	6.083	0.539	1.546	2.73233	2.567	2.11467	2.27	1.71167	33.499	21.6643	22.639	27.471
Avh1c07p09g06441	Avh2c07p11g06602	Avh3c07p06g06005	Avh4c07p11g06312	Avh5c07p10g05535	Avh6c07p10g05366	inconsistent	61.3693	33.0663	39.748	36.113	62.833	34.411	41.3007	37.3827	65.342	36.0887	42.4897	38.5137	64.6387	35.774	42.6703	38.4063	7.054	10.0853	3.35333	5.47067	34.2087	42.7937	45.213	36.848
Avh1c05p14g04482	Avh2c05p14g04425	Avh3c07p06g06006	Avh4c07p11g06313	Avh5c07p10g05536	Avh6c07p10g05367	inconsistent	0.63	0.100667	0.476	0.896333	0.636667	0.102667	0.484	0.912333	1.66033	0.258333	0.286333	0.658333	1.676	0.244	0.287333	0.676333	29.891	18.6607	19.5407	19.6143	6.471	0.584	1.62	2.88967
Avh1c07p09g06445	Avh2c07p11g06605	Avh3c07p06g06009	Avh4c07p11g06316	Avh5c07p10g05539	Avh6c07p10g05369	inconsistent	3.88733	4.727	4.343	3.84567	3.81167	4.708	4.416	3.863	4.07833	5.117	4.40733	4.34367	4.25567	5.35567	4.67233	4.47667	24.5583	23.6877	28.811	23.547	70.8013	39.3747	45.9947	41.9937
Avh1c07p09g06448	Avh2c07p11g06608	Avh3c07p06g06011	Avh4c07p11g06317	Avh5c07p10g05541	Avh6c07p10g05370	inconsistent	5.23733	9.464	17.167	15.2183	8.435	15.4233	27.701	24.908	5.14833	8.98367	16.2433	14.8297	4.84433	8.172	15.0487	13.7747	7.256	4.03533	4.15967	3.98933	1.78067	0.278	0.292	0.7
Avh1c07p09g06449	Avh2c07p11g06609	Avh3c07p06g06012	Avh4c07p11g06318	Avh5c07p10g05542	Avh6c07p10g05373	inconsistent	2.205	1.94867	1.99867	1.53733	2.234	1.98167	2.03067	1.56467	2.40867	1.951	2.13567	1.60633	2.36033	1.93567	2.098	1.6	0.126	0.112667	0.25	0.126333	4.34833	5.52867	4.678	4.60933
Avh1c07p09g06450	Avh2c07p11g06610	Avh3c07p06g06013	Avh4c07p11g06319	Avh5c07p10g05543	Avh6c07p10g05376	inconsistent	6.433	8.503	2.53033	3.99633	6.754	8.98633	2.717	4.378	6.14733	8.771	3.088	5.12067	5.99833	8.677	3.166	5.063	41.9803	322.97	222.743	160.043	5.542	9.92833	17.8673	16.154
Avh1c07p09g06452	Avh2c07p11g06612	Avh3c07p06g06015	Avh4c07p11g06320	Avh5c07p10g05545	Avh6c07p10g05377	inconsistent	36.775	23.7713	23.445	22.756	39.146	24.6787	24.8583	24.089	33.1283	20.6467	21.223	21.4817	31.9947	20.2487	21.1073	20.8537	3.515	1.56467	2.01667	2.61833	2.58733	2.16167	2.31333	1.71767
Avh1c07p09g06453	Avh2c07p11g06613	Avh3c07p07g06016	Avh4c07p11g06321	Avh5c07p10g05546	Avh6c07p10g05378	inconsistent	26.6693	25.9327	31.5963	26.2633	26.9183	26.3487	32.1577	26.773	24.9133	23.7803	29.1757	23.8387	25.599	24.8183	30.4363	24.6987	22.3057	9.187	10.4203	12.75	7.13433	10.357	3.456	5.533
Avh1c07p09g06454	Avh2c07p11g06614	Avh3c07p07g06017	Avh4c07p11g06322	Avh5c07p10g05547	Avh6c07p10g05380	inconsistent	6.67667	3.79833	3.745	3.73033	6.742	3.839	3.76033	3.795	6.67333	3.68833	3.65033	3.65033	6.867	3.803	3.92667	3.77567	16.283	9.27833	12.8313	13.315	65.011	67.0713	66.2343	63.0073
Avh1c07p09g06455	Avh2c07p11g06615	Avh3c07p07g06018	Avh4c07p11g06323	Avh5c07p10g05548	Avh6c07p10g05381	inconsistent	0.174333	0.190667	0.146667	0.186667	0.176	0.193333	0.149333	0.189667	0.142333	0.143333	0.204	0.12	0.118667	0.105667	0.237	0.119667	11.5987	12.1917	15.084	12.731	32.0507	30.7533	37.0087	30.9117
Avh1c07p09g06457	Avh2c07p11g06616	Avh3c07p07g06020	Avh4c07p11g06325	Avh5c07p10g05550	Avh6c07p10g05382	inconsistent	37.8043	282.036	202.323	142.594	37.5763	282.304	202.451	142.515	39.3063	299.352	205.89	149.355	39.3913	301.023	209.232	150.505	1.20767	457.558	535.092	250.334	7.349	4.09967	4.21067	4.087
Avh1c07p09g06458	Avh2c07p11g06617	Avh3c07p07g06021	Avh4c07p11g06326	Avh5c07p10g05551	Avh6c07p10g05383	inconsistent	3.345	1.45867	1.895	2.45567	3.37367	1.48933	1.95133	2.514	4.93233	2.04567	2.762	3.47933	3.304	1.46667	1.90967	2.47367	15.376	16.8677	16.4937	18.717	0.126667	0.075	0.218	0.0633333
Avh1c07p09g06459	Avh2c07p11g06618	Avh3c07p07g06022	Avh4c07p11g06327	Avh5c07p10g05552	Avh6c07p10g05385	inconsistent	19.6863	8.36067	9.393	11.1187	19.608	8.51733	9.592	11.257	21.422	8.894	10.1583	12.3953	20.7597	8.43233	9.84933	11.846	8.51333	7.25867	3.14767	2.59967	56.3747	364.923	254.448	184.971
Avh1c07p09g06463	Avh2c07p11g06621	Avh3c07p07g06026	Avh4c07p11g06331	Avh5c07p10g05554	Avh6c07p10g05386	inconsistent	14.993	8.297	11.6987	11.9783	15.3963	8.68233	12.1773	12.5763	15.4023	8.74	12.0093	12.3923	15.1447	8.61433	12.1063	12.3977	0.0373333	0.028	0	0.0913333	3.52667	1.58633	2.03433	2.63833
Avh1c07p09g06465	Avh2c07p11g06622	Avh3c07p07g06027	Avh4c07p11g06332	Avh5c07p10g05555	Avh6c07p10g05387	inconsistent	9.173	7.03967	9.29667	9.272	10.8137	10.801	13.542	11.8817	11.104	12.2827	14.9573	12.4733	11.1273	12.4283	15.1313	12.6307	15.5963	17.9207	17.9933	18.941	24.7583	10.7723	12.2853	13.222
Avh1c07p09g06467	Avh2c07p11g06623	Avh3c07p07g06028	Avh4c07p11g06333	Avh5c07p10g05556	Avh6c07p10g05390	inconsistent	0.869	391.119	479.371	228.983	0.836	382.696	470.848	224.967	1.16267	449.451	531.808	248.754	1.15933	445.101	531.837	247.552	14.797	28.2027	30.5617	30.4327	16.0627	9.26567	12.8473	13.254
Avh1c07p10g06470	Avh2c07p11g06627	Avh3c07p07g06033	Avh4c07p11g06335	Avh5c07p10g05558	Avh6c07p10g05391	inconsistent	14.6557	17.017	17.2193	19.3687	14.509	17.0517	17.2727	19.302	14.175	15.193	15.1817	17.2867	13.4407	14.1423	14.2797	16.354	3.424	2.04267	2.56967	2.604	12.685	15.628	18.4107	15.619
Avh1c07p10g06472	Avh2c07p11g06629	Avh3c07p07g06035	Avh4c07p11g06337	Avh5c07p10g05560	Avh6c07p10g05392	inconsistent	5.89367	4.49933	2.00067	1.73667	5.98833	4.62633	2.06	1.76833	8.284	7.08433	2.93767	2.57333	8.18067	7.051	2.94967	2.56133	57.6497	135.513	113.539	99.889	1.24467	485.944	570.746	266.125
Avh1c07p10g06474	Avh2c07p11g06631	Avh3c07p07g06036	Avh4c07p11g06339	Avh5c07p10g05562	Avh6c07p10g05395	inconsistent	0	0	0	0	0	0	0	0.0216667	0.0353333	0.0263333	0	0.0873333	0.0353333	0.026	0	0.0866667	10.6653	1.385	1.21433	1.16567	16.734	18.5517	17.9543	19.506
[truncated: 5,608 more rows]
