# Supplementary material for: Haplotype-resolved genome assembly provides insights into the evolutionary origin of waterlogging-tolerant Actinidia valvata hexaploid
Source: Hortic Res. 2026 Jan 9;13(4):uhag011. doi: 10.1093/hr/uhag011 (PMC13103481; doi:10.1093/hr/uhag011)
Supplement: Web_Material_uhag011 [file web_material_uhag011.zip › Table S15.xlsx]

## Sheet: S15
Table S15. Enriched GO terms for the ASEGs in the whole genome of A. valvata.
GO term	Description	GeneRatio	BgRatio	pvalue	p.adjust	qvalue	geneID	Count
GO:0010380	regulation of chlorophyll biosynthetic process	118/41484	225/155846	1.88818e-16	1.25413e-12	9.35744e-13	Avh1c01p07g00447/Avh1c01p12g00626/Avh1c08p03g07009/Avh1c11p10g10444/Avh1c12p17g11611/Avh1c12p19g11781/Avh1c13p13g12682/Avh1c17p00g16355/Avh1c17p16g17072/Avh1c20p14g20260/Avh1c20p15g20321/Avh1c20p15g20326/Avh1c20p18g20495/Avh1c21p17g21589/Avh1c23p11g23514/Avh1c25p11g25544/Avh1c25p16g25906/Avh1c25p20g26155/Avh1c25p20g26181/Avh2c01p05g00327/Avh2c01p10g00504/Avh2c01p16g00869/Avh2c08p03g07132/Avh2c11p…	118
GO:1901463	regulation of tetrapyrrole biosynthetic process	118/41484	230/155846	1.57628e-15	5.23481e-12	3.90585e-12	Avh1c01p07g00447/Avh1c01p12g00626/Avh1c08p03g07009/Avh1c11p10g10444/Avh1c12p17g11611/Avh1c12p19g11781/Avh1c13p13g12682/Avh1c17p00g16355/Avh1c17p16g17072/Avh1c20p14g20260/Avh1c20p15g20321/Avh1c20p15g20326/Avh1c20p18g20495/Avh1c21p17g21589/Avh1c23p11g23514/Avh1c25p11g25544/Avh1c25p16g25906/Avh1c25p20g26155/Avh1c25p20g26181/Avh2c01p05g00327/Avh2c01p10g00504/Avh2c01p16g00869/Avh2c08p03g07132/Avh2c11p…	118
GO:0045544	gibberellin 20-oxidase activity	31/41484	34/155846	3.68126e-15	7.36009e-12	5.49158e-12	Avh1c03p06g02597/Avh1c07p09g06439/Avh1c08p10g07445/Avh1c13p12g12620/Avh1c24p14g24997/Avh2c03p09g02692/Avh2c07p11g06600/Avh2c08p11g07611/Avh2c13p12g12486/Avh2c24p12g24578/Avh3c03p09g02648/Avh3c07p06g06003/Avh3c08p08g06887/Avh3c13p12g11259/Avh3c24p13g22154/Avh4c03p08g02472/Avh4c07p11g06310/Avh4c08p09g07222/Avh4c13p10g10969/Avh4c24p14g21177/Avh5c03p05g01965/Avh5c07p10g05533/Avh5c08p08g06315/Avh5c13p…	31
GO:0004222	metalloendopeptidase activity	78/41484	132/155846	4.43245e-15	7.36009e-12	5.49158e-12	Avh1c01p11g00615/Avh1c06p03g05024/Avh1c06p05g05147/Avh1c06p16g05587/Avh1c07p17g06695/Avh1c09p02g08172/Avh1c13p04g12160/Avh1c15p03g14314/Avh1c19p13g18766/Avh1c20p12g20212/Avh1c23p08g23339/Avh1c24p13g24964/Avh1c28p12g29037/Avh2c01p10g00493/Avh2c06p03g04964/Avh2c06p05g05067/Avh2c06p16g05532/Avh2c07p18g06839/Avh2c09p02g08224/Avh2c13p04g12028/Avh2c15p05g14145/Avh2c19p12g18365/Avh2c20p12g20081/Avh2c23p…	78
GO:0000156	phosphorelay response regulator activity	107/41484	205/155846	7.00477e-15	8.90567e-12	6.64478e-12	Avh1c01p07g00447/Avh1c03p15g02973/Avh1c07p17g06692/Avh1c10p05g09308/Avh1c11p10g10444/Avh1c13p13g12682/Avh1c16p21g15899/Avh1c17p00g16355/Avh1c20p14g20260/Avh1c20p14g20282/Avh1c21p08g20952/Avh1c22p17g22541/Avh1c25p11g25544/Avh1c25p20g26155/Avh1c26p12g26769/Avh1c27p13g27739/Avh1c29p04g29664/Avh1c29p06g29745/Avh2c01p05g00327/Avh2c03p17g03036/Avh2c07p18g06836/Avh2c10p05g09231/Avh2c11p10g10400/Avh2c13p…	107
GO:0090056	regulation of chlorophyll metabolic process	130/41484	266/155846	8.04487e-15	8.90567e-12	6.64478e-12	Avh1c01p06g00380/Avh1c01p07g00447/Avh1c01p12g00626/Avh1c06p01g04841/Avh1c08p03g07009/Avh1c11p10g10444/Avh1c12p17g11611/Avh1c12p19g11781/Avh1c13p13g12682/Avh1c17p00g16355/Avh1c17p16g17072/Avh1c20p14g20260/Avh1c20p15g20321/Avh1c20p15g20326/Avh1c20p18g20495/Avh1c21p17g21589/Avh1c23p11g23514/Avh1c25p11g25544/Avh1c25p16g25906/Avh1c25p20g26155/Avh1c25p20g26181/Avh2c01p04g00262/Avh2c01p05g00327/Avh2c01p…	130
GO:0009922	fatty acid elongase activity	55/41484	81/155846	1.0366e-14	9.83588e-12	7.33884e-12	Avh1c03p00g02097/Avh1c06p16g05572/Avh1c06p16g05573/Avh1c18p23g18333/Avh1c19p13g18785/Avh1c24p04g24403/Avh1c25p11g25519/Avh1c29p05g29727/Avh2c03p01g02026/Avh2c03p18g03115/Avh2c06p15g05515/Avh2c06p15g05516/Avh2c18p21g17961/Avh2c19p12g18381/Avh2c24p03g23991/Avh2c25p09g25016/Avh2c29p05g29376/Avh3c03p01g01972/Avh3c03p18g03036/Avh3c06p12g05171/Avh3c06p12g05172/Avh3c06p15g05443/Avh3c18p19g16119/Avh3c19p…	55
GO:0007032	endosome organization	78/41484	135/155846	2.44684e-14	2.03149e-11	1.51575e-11	Avh1c07p08g06408/Avh1c08p11g07462/Avh1c12p06g11180/Avh1c12p19g11761/Avh1c20p17g20466/Avh1c20p18g20529/Avh1c21p02g20675/Avh1c23p09g23399/Avh1c25p10g25479/Avh1c26p14g26947/Avh1c27p11g27658/Avh1c28p12g29008/Avh1c28p12g29068/Avh2c07p10g06568/Avh2c08p11g07628/Avh2c12p05g11015/Avh2c12p18g11607/Avh2c20p18g20363/Avh2c20p18g20425/Avh2c21p02g20593/Avh2c23p10g23267/Avh2c25p08g24973/Avh2c26p15g26455/Avh2c27p…	78
GO:1901401	regulation of tetrapyrrole metabolic process	130/41484	278/155846	4.98966e-13	3.68237e-10	2.74752e-10	Avh1c01p06g00380/Avh1c01p07g00447/Avh1c01p12g00626/Avh1c06p01g04841/Avh1c08p03g07009/Avh1c11p10g10444/Avh1c12p17g11611/Avh1c12p19g11781/Avh1c13p13g12682/Avh1c17p00g16355/Avh1c17p16g17072/Avh1c20p14g20260/Avh1c20p15g20321/Avh1c20p15g20326/Avh1c20p18g20495/Avh1c21p17g21589/Avh1c23p11g23514/Avh1c25p11g25544/Avh1c25p16g25906/Avh1c25p20g26155/Avh1c25p20g26181/Avh2c01p04g00262/Avh2c01p05g00327/Avh2c01p…	130
GO:0043130	ubiquitin binding	114/41484	239/155846	2.60025e-12	1.72708e-09	1.28863e-09	Avh1c01p13g00670/Avh1c06p16g05600/Avh1c06p18g05716/Avh1c07p14g06575/Avh1c08p01g06860/Avh1c10p02g09131/Avh1c14p14g14017/Avh1c17p16g17070/Avh1c19p12g18742/Avh1c19p22g19470/Avh1c20p09g20084/Avh1c21p04g20817/Avh1c23p11g23515/Avh1c23p13g23586/Avh1c25p10g25479/Avh1c26p09g26562/Avh1c26p10g26656/Avh1c27p06g27455/Avh1c27p11g27658/Avh2c01p11g00545/Avh2c06p16g05544/Avh2c06p17g05655/Avh2c07p16g06731/Avh2c08p…	114
GO:0004312	fatty acid synthase activity	91/41484	178/155846	3.19378e-12	1.92846e-09	1.43888e-09	Avh1c01p04g00267/Avh1c03p00g02097/Avh1c06p16g05572/Avh1c06p16g05573/Avh1c07p17g06704/Avh1c18p23g18333/Avh1c19p13g18785/Avh1c20p14g20265/Avh1c20p14g20266/Avh1c20p16g20370/Avh1c23p20g23978/Avh1c24p04g24403/Avh1c25p11g25519/Avh1c29p05g29727/Avh2c01p02g00145/Avh2c03p01g02026/Avh2c03p18g03115/Avh2c06p15g05515/Avh2c06p15g05516/Avh2c07p18g06848/Avh2c18p21g17961/Avh2c19p12g18381/Avh2c20p14g20131/Avh2c20p…	91
GO:0090480	purine nucleotide-sugar transmembrane transport	66/41484	117/155846	1.02108e-11	5.65168e-09	4.21688e-09	Avh1c07p09g06429/Avh1c07p09g06453/Avh1c09p02g08189/Avh1c10p19g09932/Avh1c11p00g09937/Avh1c11p04g10213/Avh1c12p18g11678/Avh1c20p01g19637/Avh1c20p16g20360/Avh1c21p08g20944/Avh1c23p08g23342/Avh2c07p10g06589/Avh2c07p11g06613/Avh2c09p02g08242/Avh2c10p20g09868/Avh2c11p00g09873/Avh2c11p04g10167/Avh2c12p17g11516/Avh2c20p01g19543/Avh2c20p16g20257/Avh2c21p07g20851/Avh2c23p09g23212/Avh3c07p06g05993/Avh3c07p…	66
GO:0008237	metallopeptidase activity	143/41484	328/155846	2.48509e-11	9.31757e-09	6.95211e-09	Avh1c01p11g00615/Avh1c02p13g01868/Avh1c03p05g02503/Avh1c06p03g05024/Avh1c06p05g05147/Avh1c06p13g05437/Avh1c06p16g05587/Avh1c07p09g06465/Avh1c07p17g06695/Avh1c09p02g08172/Avh1c10p13g09511/Avh1c10p19g09909/Avh1c12p06g11154/Avh1c13p04g12160/Avh1c15p03g14314/Avh1c19p13g18766/Avh1c20p03g19749/Avh1c20p12g20212/Avh1c23p08g23339/Avh1c24p10g24676/Avh1c24p13g24964/Avh1c25p04g25297/Avh1c26p09g26492/Avh1c28p…	143
GO:0000916	actomyosin contractile ring contraction	18/41484	18/155846	4.48904e-11	9.31757e-09	6.95211e-09	Avh1c12p02g10991/Avh1c12p04g11102/Avh1c17p04g16578/Avh2c12p02g10858/Avh2c12p04g10942/Avh2c17p03g16229/Avh3c12p02g09877/Avh3c12p03g09942/Avh3c17p03g14689/Avh4c12p01g10046/Avh4c12p03g10139/Avh4c17p04g14071/Avh5c12p02g09486/Avh5c12p04g09553/Avh5c17p04g14277/Avh6c17p05g13333/Avh6c12p02g09159/Avh6c12p04g09262	18
GO:0000917	division septum assembly	18/41484	18/155846	4.48904e-11	9.31757e-09	6.95211e-09	Avh1c12p02g10991/Avh1c12p04g11102/Avh1c17p04g16578/Avh2c12p02g10858/Avh2c12p04g10942/Avh2c17p03g16229/Avh3c12p02g09877/Avh3c12p03g09942/Avh3c17p03g14689/Avh4c12p01g10046/Avh4c12p03g10139/Avh4c17p04g14071/Avh5c12p02g09486/Avh5c12p04g09553/Avh5c17p04g14277/Avh6c17p05g13333/Avh6c12p02g09159/Avh6c12p04g09262	18
GO:0005642	annulate lamellae	18/41484	18/155846	4.48904e-11	9.31757e-09	6.95211e-09	Avh1c01p13g00670/Avh1c09p08g08552/Avh1c21p01g20583/Avh2c01p11g00545/Avh2c09p07g08558/Avh2c21p00g20502/Avh3c01p12g00598/Avh3c01p02g00146/Avh3c21p00g18287/Avh4c01p12g00694/Avh4c01p03g00178/Avh4c21p00g17525/Avh5c01p11g00601/Avh5c01p01g00106/Avh5c21p00g17616/Avh6c01p11g00564/Avh6c01p02g00112/Avh6c21p00g17007	18
GO:0007096	regulation of exit from mitosis	18/41484	18/155846	4.48904e-11	9.31757e-09	6.95211e-09	Avh1c12p02g10991/Avh1c12p04g11102/Avh1c17p04g16578/Avh2c12p02g10858/Avh2c12p04g10942/Avh2c17p03g16229/Avh3c12p02g09877/Avh3c12p03g09942/Avh3c17p03g14689/Avh4c12p01g10046/Avh4c12p03g10139/Avh4c17p04g14071/Avh5c12p02g09486/Avh5c12p04g09553/Avh5c17p04g14277/Avh6c17p05g13333/Avh6c12p02g09159/Avh6c12p04g09262	18
GO:0010973	positive regulation of division septum assembly	18/41484	18/155846	4.48904e-11	9.31757e-09	6.95211e-09	Avh1c12p02g10991/Avh1c12p04g11102/Avh1c17p04g16578/Avh2c12p02g10858/Avh2c12p04g10942/Avh2c17p03g16229/Avh3c12p02g09877/Avh3c12p03g09942/Avh3c17p03g14689/Avh4c12p01g10046/Avh4c12p03g10139/Avh4c17p04g14071/Avh5c12p02g09486/Avh5c12p04g09553/Avh5c17p04g14277/Avh6c17p05g13333/Avh6c12p02g09159/Avh6c12p04g09262	18
GO:0019367	fatty acid elongation, saturated fatty acid	18/41484	18/155846	4.48904e-11	9.31757e-09	6.95211e-09	Avh1c06p16g05572/Avh1c06p16g05573/Avh1c19p13g18785/Avh2c06p15g05515/Avh2c06p15g05516/Avh2c19p12g18381/Avh3c06p12g05171/Avh3c06p12g05172/Avh3c19p09g16422/Avh4c06p12g05170/Avh4c06p12g05171/Avh4c19p12g15634/Avh5c06p11g04449/Avh5c06p11g04450/Avh5c19p08g15661/Avh6c06p13g04343/Avh6c06p13g04344/Avh6c19p07g15200	18
GO:0019368	fatty acid elongation, unsaturated fatty acid	18/41484	18/155846	4.48904e-11	9.31757e-09	6.95211e-09	Avh1c06p16g05572/Avh1c06p16g05573/Avh1c19p13g18785/Avh2c06p15g05515/Avh2c06p15g05516/Avh2c19p12g18381/Avh3c06p12g05171/Avh3c06p12g05172/Avh3c19p09g16422/Avh4c06p12g05170/Avh4c06p12g05171/Avh4c19p12g15634/Avh5c06p11g04449/Avh5c06p11g04450/Avh5c19p08g15661/Avh6c06p13g04343/Avh6c06p13g04344/Avh6c19p07g15200	18
GO:0031028	septation initiation signaling	18/41484	18/155846	4.48904e-11	9.31757e-09	6.95211e-09	Avh1c12p02g10991/Avh1c12p04g11102/Avh1c17p04g16578/Avh2c12p02g10858/Avh2c12p04g10942/Avh2c17p03g16229/Avh3c12p02g09877/Avh3c12p03g09942/Avh3c17p03g14689/Avh4c12p01g10046/Avh4c12p03g10139/Avh4c17p04g14071/Avh5c12p02g09486/Avh5c12p04g09553/Avh5c17p04g14277/Avh6c17p05g13333/Avh6c12p02g09159/Avh6c12p04g09262	18
GO:0031991	regulation of actomyosin contractile ring contraction	18/41484	18/155846	4.48904e-11	9.31757e-09	6.95211e-09	Avh1c12p02g10991/Avh1c12p04g11102/Avh1c17p04g16578/Avh2c12p02g10858/Avh2c12p04g10942/Avh2c17p03g16229/Avh3c12p02g09877/Avh3c12p03g09942/Avh3c17p03g14689/Avh4c12p01g10046/Avh4c12p03g10139/Avh4c17p04g14071/Avh5c12p02g09486/Avh5c12p04g09553/Avh5c17p04g14277/Avh6c17p05g13333/Avh6c12p02g09159/Avh6c12p04g09262	18
GO:0032955	regulation of division septum assembly	18/41484	18/155846	4.48904e-11	9.31757e-09	6.95211e-09	Avh1c12p02g10991/Avh1c12p04g11102/Avh1c17p04g16578/Avh2c12p02g10858/Avh2c12p04g10942/Avh2c17p03g16229/Avh3c12p02g09877/Avh3c12p03g09942/Avh3c17p03g14689/Avh4c12p01g10046/Avh4c12p03g10139/Avh4c17p04g14071/Avh5c12p02g09486/Avh5c12p04g09553/Avh5c17p04g14277/Avh6c17p05g13333/Avh6c12p02g09159/Avh6c12p04g09262	18
GO:0034625	fatty acid elongation, monounsaturated fatty acid	18/41484	18/155846	4.48904e-11	9.31757e-09	6.95211e-09	Avh1c06p16g05572/Avh1c06p16g05573/Avh1c19p13g18785/Avh2c06p15g05515/Avh2c06p15g05516/Avh2c19p12g18381/Avh3c06p12g05171/Avh3c06p12g05172/Avh3c19p09g16422/Avh4c06p12g05170/Avh4c06p12g05171/Avh4c19p12g15634/Avh5c06p11g04449/Avh5c06p11g04450/Avh5c19p08g15661/Avh6c06p13g04343/Avh6c06p13g04344/Avh6c19p07g15200	18
GO:0034626	fatty acid elongation, polyunsaturated fatty acid	18/41484	18/155846	4.48904e-11	9.31757e-09	6.95211e-09	Avh1c06p16g05572/Avh1c06p16g05573/Avh1c19p13g18785/Avh2c06p15g05515/Avh2c06p15g05516/Avh2c19p12g18381/Avh3c06p12g05171/Avh3c06p12g05172/Avh3c19p09g16422/Avh4c06p12g05170/Avh4c06p12g05171/Avh4c19p12g15634/Avh5c06p11g04449/Avh5c06p11g04450/Avh5c19p08g15661/Avh6c06p13g04343/Avh6c06p13g04344/Avh6c19p07g15200	18
GO:0036213	contractile ring contraction	18/41484	18/155846	4.48904e-11	9.31757e-09	6.95211e-09	Avh1c12p02g10991/Avh1c12p04g11102/Avh1c17p04g16578/Avh2c12p02g10858/Avh2c12p04g10942/Avh2c17p03g16229/Avh3c12p02g09877/Avh3c12p03g09942/Avh3c17p03g14689/Avh4c12p01g10046/Avh4c12p03g10139/Avh4c17p04g14071/Avh5c12p02g09486/Avh5c12p04g09553/Avh5c17p04g14277/Avh6c17p05g13333/Avh6c12p02g09159/Avh6c12p04g09262	18
GO:0044837	actomyosin contractile ring organization	18/41484	18/155846	4.48904e-11	9.31757e-09	6.95211e-09	Avh1c12p02g10991/Avh1c12p04g11102/Avh1c17p04g16578/Avh2c12p02g10858/Avh2c12p04g10942/Avh2c17p03g16229/Avh3c12p02g09877/Avh3c12p03g09942/Avh3c17p03g14689/Avh4c12p01g10046/Avh4c12p03g10139/Avh4c17p04g14071/Avh5c12p02g09486/Avh5c12p04g09553/Avh5c17p04g14277/Avh6c17p05g13333/Avh6c12p02g09159/Avh6c12p04g09262	18
GO:0090529	cell septum assembly	18/41484	18/155846	4.48904e-11	9.31757e-09	6.95211e-09	Avh1c12p02g10991/Avh1c12p04g11102/Avh1c17p04g16578/Avh2c12p02g10858/Avh2c12p04g10942/Avh2c17p03g16229/Avh3c12p02g09877/Avh3c12p03g09942/Avh3c17p03g14689/Avh4c12p01g10046/Avh4c12p03g10139/Avh4c17p04g14071/Avh5c12p02g09486/Avh5c12p04g09553/Avh5c17p04g14277/Avh6c17p05g13333/Avh6c12p02g09159/Avh6c12p04g09262	18
GO:1901891	regulation of cell septum assembly	18/41484	18/155846	4.48904e-11	9.31757e-09	6.95211e-09	Avh1c12p02g10991/Avh1c12p04g11102/Avh1c17p04g16578/Avh2c12p02g10858/Avh2c12p04g10942/Avh2c17p03g16229/Avh3c12p02g09877/Avh3c12p03g09942/Avh3c17p03g14689/Avh4c12p01g10046/Avh4c12p03g10139/Avh4c17p04g14071/Avh5c12p02g09486/Avh5c12p04g09553/Avh5c17p04g14277/Avh6c17p05g13333/Avh6c12p02g09159/Avh6c12p04g09262	18
GO:1901893	positive regulation of cell septum assembly	18/41484	18/155846	4.48904e-11	9.31757e-09	6.95211e-09	Avh1c12p02g10991/Avh1c12p04g11102/Avh1c17p04g16578/Avh2c12p02g10858/Avh2c12p04g10942/Avh2c17p03g16229/Avh3c12p02g09877/Avh3c12p03g09942/Avh3c17p03g14689/Avh4c12p01g10046/Avh4c12p03g10139/Avh4c17p04g14071/Avh5c12p02g09486/Avh5c12p04g09553/Avh5c17p04g14277/Avh6c17p05g13333/Avh6c12p02g09159/Avh6c12p04g09262	18
GO:1903438	positive regulation of mitotic cytokinetic process	18/41484	18/155846	4.48904e-11	9.31757e-09	6.95211e-09	Avh1c12p02g10991/Avh1c12p04g11102/Avh1c17p04g16578/Avh2c12p02g10858/Avh2c12p04g10942/Avh2c17p03g16229/Avh3c12p02g09877/Avh3c12p03g09942/Avh3c17p03g14689/Avh4c12p01g10046/Avh4c12p03g10139/Avh4c17p04g14071/Avh5c12p02g09486/Avh5c12p04g09553/Avh5c17p04g14277/Avh6c17p05g13333/Avh6c12p02g09159/Avh6c12p04g09262	18
GO:1903490	positive regulation of mitotic cytokinesis	18/41484	18/155846	4.48904e-11	9.31757e-09	6.95211e-09	Avh1c12p02g10991/Avh1c12p04g11102/Avh1c17p04g16578/Avh2c12p02g10858/Avh2c12p04g10942/Avh2c17p03g16229/Avh3c12p02g09877/Avh3c12p03g09942/Avh3c17p03g14689/Avh4c12p01g10046/Avh4c12p03g10139/Avh4c17p04g14071/Avh5c12p02g09486/Avh5c12p04g09553/Avh5c17p04g14277/Avh6c17p05g13333/Avh6c12p02g09159/Avh6c12p04g09262	18
GO:0005457	GDP-fucose transmembrane transporter activity	36/41484	51/155846	7.21966e-11	1.37008e-08	1.02226e-08	Avh1c07p09g06429/Avh1c07p09g06453/Avh1c09p02g08189/Avh1c12p18g11678/Avh1c20p16g20360/Avh1c21p08g20944/Avh2c07p10g06589/Avh2c07p11g06613/Avh2c09p02g08242/Avh2c12p17g11516/Avh2c20p16g20257/Avh2c21p07g20851/Avh3c07p06g05993/Avh3c07p07g06016/Avh3c09p02g07649/Avh3c12p12g10386/Avh3c20p16g18038/Avh3c21p07g18595/Avh4c07p10g06300/Avh4c07p11g06321/Avh4c09p02g07817/Avh4c12p08g10380/Avh4c20p16g17296/Avh4c21p…	36
GO:0015783	GDP-fucose transmembrane transport	36/41484	51/155846	7.21966e-11	1.37008e-08	1.02226e-08	Avh1c07p09g06429/Avh1c07p09g06453/Avh1c09p02g08189/Avh1c12p18g11678/Avh1c20p16g20360/Avh1c21p08g20944/Avh2c07p10g06589/Avh2c07p11g06613/Avh2c09p02g08242/Avh2c12p17g11516/Avh2c20p16g20257/Avh2c21p07g20851/Avh3c07p06g05993/Avh3c07p07g06016/Avh3c09p02g07649/Avh3c12p12g10386/Avh3c20p16g18038/Avh3c21p07g18595/Avh4c07p10g06300/Avh4c07p11g06321/Avh4c09p02g07817/Avh4c12p08g10380/Avh4c20p16g17296/Avh4c21p…	36
GO:0036080	purine nucleotide-sugar transmembrane transporter activity	36/41484	51/155846	7.21966e-11	1.37008e-08	1.02226e-08	Avh1c07p09g06429/Avh1c07p09g06453/Avh1c09p02g08189/Avh1c12p18g11678/Avh1c20p16g20360/Avh1c21p08g20944/Avh2c07p10g06589/Avh2c07p11g06613/Avh2c09p02g08242/Avh2c12p17g11516/Avh2c20p16g20257/Avh2c21p07g20851/Avh3c07p06g05993/Avh3c07p07g06016/Avh3c09p02g07649/Avh3c12p12g10386/Avh3c20p16g18038/Avh3c21p07g18595/Avh4c07p10g06300/Avh4c07p11g06321/Avh4c09p02g07817/Avh4c12p08g10380/Avh4c20p16g17296/Avh4c21p…	36
GO:0032954	regulation of cytokinetic process	24/41484	28/155846	1.00383e-10	1.71882e-08	1.28246e-08	Avh1c12p02g10991/Avh1c12p04g11102/Avh1c17p04g16578/Avh1c24p12g24826/Avh2c12p02g10858/Avh2c12p04g10942/Avh2c17p03g16229/Avh2c24p10g24404/Avh3c12p02g09877/Avh3c12p03g09942/Avh3c17p03g14689/Avh3c24p11g21981/Avh4c12p01g10046/Avh4c12p03g10139/Avh4c17p04g14071/Avh4c24p12g21025/Avh5c12p02g09486/Avh5c12p04g09553/Avh5c17p04g14277/Avh5c24p09g21011/Avh6c17p05g13333/Avh6c12p02g09159/Avh6c12p04g09262/Avh6c24p…	24
GO:1902412	regulation of mitotic cytokinesis	24/41484	28/155846	1.00383e-10	1.71882e-08	1.28246e-08	Avh1c12p02g10991/Avh1c12p04g11102/Avh1c17p04g16578/Avh1c24p12g24826/Avh2c12p02g10858/Avh2c12p04g10942/Avh2c17p03g16229/Avh2c24p10g24404/Avh3c12p02g09877/Avh3c12p03g09942/Avh3c17p03g14689/Avh3c24p11g21981/Avh4c12p01g10046/Avh4c12p03g10139/Avh4c17p04g14071/Avh4c24p12g21025/Avh5c12p02g09486/Avh5c12p04g09553/Avh5c17p04g14277/Avh5c24p09g21011/Avh6c17p05g13333/Avh6c12p02g09159/Avh6c12p04g09262/Avh6c24p…	24
GO:1903436	regulation of mitotic cytokinetic process	24/41484	28/155846	1.00383e-10	1.71882e-08	1.28246e-08	Avh1c12p02g10991/Avh1c12p04g11102/Avh1c17p04g16578/Avh1c24p12g24826/Avh2c12p02g10858/Avh2c12p04g10942/Avh2c17p03g16229/Avh2c24p10g24404/Avh3c12p02g09877/Avh3c12p03g09942/Avh3c17p03g14689/Avh3c24p11g21981/Avh4c12p01g10046/Avh4c12p03g10139/Avh4c17p04g14071/Avh4c24p12g21025/Avh5c12p02g09486/Avh5c12p04g09553/Avh5c17p04g14277/Avh5c24p09g21011/Avh6c17p05g13333/Avh6c12p02g09159/Avh6c12p04g09262/Avh6c24p…	24
GO:0070676	intralumenal vesicle formation	48/41484	78/155846	1.03512e-10	1.71882e-08	1.28246e-08	Avh1c07p08g06408/Avh1c12p19g11761/Avh1c20p17g20466/Avh1c20p18g20529/Avh1c23p09g23399/Avh1c26p14g26947/Avh1c28p12g29008/Avh1c28p12g29068/Avh2c07p10g06568/Avh2c12p18g11607/Avh2c20p18g20363/Avh2c20p18g20425/Avh2c23p10g23267/Avh2c26p15g26455/Avh2c28p10g28658/Avh2c28p11g28715/Avh3c07p06g05976/Avh3c09p01g07580/Avh3c12p14g10485/Avh3c20p18g18206/Avh3c23p08g20591/Avh3c26p13g23910/Avh3c28p12g25366/Avh3c28p…	48
GO:0071484	cellular response to light intensity	48/41484	78/155846	1.03512e-10	1.71882e-08	1.28246e-08	Avh1c01p06g00367/Avh1c03p19g03241/Avh1c12p02g10962/Avh1c17p15g17025/Avh1c23p20g23997/Avh1c24p06g24520/Avh1c26p15g26984/Avh1c28p12g29061/Avh2c01p04g00247/Avh2c03p20g03270/Avh2c12p02g10832/Avh2c17p14g16674/Avh2c23p19g23729/Avh2c24p05g24110/Avh2c26p15g26490/Avh2c28p11g28709/Avh3c01p05g00329/Avh3c03p21g03272/Avh3c12p02g09859/Avh3c17p13g15077/Avh3c23p18g21171/Avh3c24p05g21679/Avh3c26p13g23954/Avh3c28p…	48
GO:0051569	regulation of histone H3-K4 methylation	60/41484	107/155846	1.20928e-10	1.95903e-08	1.46169e-08	Avh1c01p06g00382/Avh1c03p15g02983/Avh1c03p19g03239/Avh1c09p01g08149/Avh1c11p03g10131/Avh1c12p18g11698/Avh1c15p14g15130/Avh1c20p05g19838/Avh1c20p16g20377/Avh1c22p04g21887/Avh2c01p04g00267/Avh2c03p17g03046/Avh2c03p20g03268/Avh2c09p01g08204/Avh2c11p03g10076/Avh2c12p17g11538/Avh2c15p16g14887/Avh2c20p04g19713/Avh2c20p17g20275/Avh2c22p04g21743/Avh3c01p05g00344/Avh3c03p16g02969/Avh3c03p21g03270/Avh3c09p…	60
GO:0051193	GO:0051193	170/41484	415/155846	1.60741e-10	2.54201e-08	1.89667e-08	Avh1c01p06g00380/Avh1c01p07g00447/Avh1c01p12g00626/Avh1c03p17g03138/Avh1c06p01g04841/Avh1c08p03g07009/Avh1c11p10g10444/Avh1c12p17g11611/Avh1c12p19g11781/Avh1c13p03g12133/Avh1c13p13g12682/Avh1c16p21g15898/Avh1c17p00g16355/Avh1c17p16g17072/Avh1c19p10g18610/Avh1c20p14g20260/Avh1c20p15g20321/Avh1c20p15g20326/Avh1c20p18g20495/Avh1c21p17g21589/Avh1c23p11g23514/Avh1c24p09g24653/Avh1c24p12g24825/Avh1c25p…	170
GO:0010295	(+)-abscisic acid 8'-hydroxylase activity	36/41484	52/155846	1.74166e-10	2.69026e-08	2.00728e-08	Avh1c06p18g05778/Avh1c11p05g10237/Avh1c20p04g19775/Avh1c21p14g21320/Avh1c21p15g21425/Avh1c26p08g26480/Avh2c06p18g05715/Avh2c11p05g10195/Avh2c20p03g19655/Avh2c21p13g21179/Avh2c21p14g21292/Avh2c26p08g25977/Avh3c06p14g05359/Avh3c11p05g09188/Avh3c20p03g17485/Avh3c21p13g18924/Avh3c21p14g19034/Avh3c26p06g23436/Avh4c06p14g05359/Avh4c11p05g09470/Avh4c20p03g16747/Avh4c21p12g18113/Avh4c21p14g18239/Avh4c26p…	36
GO:0008469	histone arginine N-methyltransferase activity	42/41484	66/155846	3.3091e-10	4.88423e-08	3.64427e-08	Avh1c03p19g03259/Avh1c08p07g07296/Avh1c12p19g11771/Avh1c13p15g12786/Avh1c25p02g25257/Avh1c25p20g26188/Avh1c29p01g29441/Avh2c03p21g03275/Avh2c08p08g07452/Avh2c12p18g11618/Avh2c13p15g12649/Avh2c25p01g24772/Avh2c25p19g25684/Avh2c29p01g29101/Avh3c03p22g03298/Avh3c08p06g06757/Avh3c12p14g10498/Avh3c13p14g11384/Avh3c25p01g22352/Avh3c25p18g23240/Avh3c29p01g25668/Avh4c03p22g03211/Avh4c08p07g07103/Avh4c12p…	42
GO:0035247	peptidyl-arginine omega-N-methylation	42/41484	66/155846	3.3091e-10	4.88423e-08	3.64427e-08	Avh1c03p19g03259/Avh1c08p07g07296/Avh1c12p19g11771/Avh1c13p15g12786/Avh1c25p02g25257/Avh1c25p20g26188/Avh1c29p01g29441/Avh2c03p21g03275/Avh2c08p08g07452/Avh2c12p18g11618/Avh2c13p15g12649/Avh2c25p01g24772/Avh2c25p19g25684/Avh2c29p01g29101/Avh3c03p22g03298/Avh3c08p06g06757/Avh3c12p14g10498/Avh3c13p14g11384/Avh3c25p01g22352/Avh3c25p18g23240/Avh3c29p01g25668/Avh4c03p22g03211/Avh4c08p07g07103/Avh4c12p…	42
GO:0009863	salicylic acid mediated signaling pathway	159/41484	386/155846	3.7728e-10	5.44759e-08	4.06461e-08	Avh1c03p01g02144/Avh1c06p16g05601/Avh1c08p03g07029/Avh1c08p08g07367/Avh1c10p05g09334/Avh1c10p06g09382/Avh1c10p17g09699/Avh1c10p18g09779/Avh1c11p04g10199/Avh1c12p06g11176/Avh1c14p15g14109/Avh1c17p16g17076/Avh1c18p04g17479/Avh1c21p09g20999/Avh1c21p14g21347/Avh1c21p15g21369/Avh1c22p03g21784/Avh1c22p04g21891/Avh1c23p17g23711/Avh1c24p10g24672/Avh1c24p11g24787/Avh1c24p13g24883/Avh1c25p09g25438/Avh1c26p…	159
GO:1905622	negative regulation of leaf development	59/41484	107/155846	4.23194e-10	5.98054e-08	4.46225e-08	Avh1c03p01g02144/Avh1c06p03g05024/Avh1c08p10g07435/Avh1c13p12g12626/Avh1c17p16g17072/Avh1c23p11g23514/Avh1c24p13g24883/Avh1c25p09g25438/Avh1c27p12g27703/Avh2c03p02g02075/Avh2c06p03g04964/Avh2c08p11g07603/Avh2c13p12g12492/Avh2c17p15g16729/Avh2c23p12g23378/Avh2c24p11g24463/Avh2c25p07g24930/Avh2c27p18g27442/Avh3c03p02g02021/Avh3c06p03g04736/Avh3c08p08g06879/Avh3c13p12g11265/Avh3c17p14g15138/Avh3c20p…	59
GO:0004560	alpha-L-fucosidase activity	18/41484	19/155846	6.37901e-10	8.64682e-08	6.45164e-08	Avh1c03p00g02098/Avh1c19p10g18622/Avh1c28p12g29072/Avh2c03p01g02027/Avh2c19p10g18218/Avh2c28p11g28719/Avh3c03p01g01973/Avh3c19p06g16259/Avh3c28p13g25422/Avh4c03p01g01956/Avh4c19p08g15482/Avh4c28p12g24650/Avh5c03p01g01615/Avh5c19p05g15488/Avh5c28p14g24452/Avh6c03p01g01446/Avh6c19p05g15043/Avh6c28p09g23837	18
GO:0015928	fucosidase activity	18/41484	19/155846	6.37901e-10	8.64682e-08	6.45164e-08	Avh1c03p00g02098/Avh1c19p10g18622/Avh1c28p12g29072/Avh2c03p01g02027/Avh2c19p10g18218/Avh2c28p11g28719/Avh3c03p01g01973/Avh3c19p06g16259/Avh3c28p13g25422/Avh4c03p01g01956/Avh4c19p08g15482/Avh4c28p12g24650/Avh5c03p01g01615/Avh5c19p05g15488/Avh5c28p14g24452/Avh6c03p01g01446/Avh6c19p05g15043/Avh6c28p09g23837	18
GO:0004784	superoxide dismutase activity	30/41484	41/155846	6.80537e-10	8.86299e-08	6.61294e-08	Avh1c01p06g00367/Avh1c03p19g03241/Avh1c24p13g24897/Avh1c26p15g26984/Avh1c28p12g29061/Avh2c01p04g00247/Avh2c03p20g03270/Avh2c24p11g24476/Avh2c26p15g26490/Avh2c28p11g28709/Avh3c01p05g00329/Avh3c03p21g03272/Avh3c24p12g22054/Avh3c26p13g23954/Avh3c28p13g25414/Avh4c01p06g00423/Avh4c03p22g03186/Avh4c24p13g21086/Avh4c26p12g22674/Avh4c28p11g24640/Avh5c01p05g00338/Avh5c03p12g02378/Avh5c24p10g21081/Avh5c26p…	30
GO:0016721	oxidoreductase activity, acting on superoxide radicals as acceptor	30/41484	41/155846	6.80537e-10	8.86299e-08	6.61294e-08	Avh1c01p06g00367/Avh1c03p19g03241/Avh1c24p13g24897/Avh1c26p15g26984/Avh1c28p12g29061/Avh2c01p04g00247/Avh2c03p20g03270/Avh2c24p11g24476/Avh2c26p15g26490/Avh2c28p11g28709/Avh3c01p05g00329/Avh3c03p21g03272/Avh3c24p12g22054/Avh3c26p13g23954/Avh3c28p13g25414/Avh4c01p06g00423/Avh4c03p22g03186/Avh4c24p13g21086/Avh4c26p12g22674/Avh4c28p11g24640/Avh5c01p05g00338/Avh5c03p12g02378/Avh5c24p10g21081/Avh5c26p…	30
GO:0032182	ubiquitin-like protein binding	123/41484	283/155846	7.28324e-10	9.30294e-08	6.94119e-08	Avh1c01p13g00670/Avh1c06p16g05600/Avh1c06p18g05716/Avh1c07p14g06575/Avh1c08p01g06860/Avh1c10p02g09131/Avh1c14p14g14017/Avh1c17p16g17070/Avh1c19p12g18742/Avh1c19p22g19470/Avh1c20p09g20084/Avh1c21p01g20614/Avh1c21p04g20817/Avh1c23p08g23339/Avh1c23p11g23515/Avh1c23p13g23586/Avh1c25p10g25479/Avh1c26p09g26562/Avh1c26p10g26656/Avh1c27p06g27455/Avh1c27p11g27658/Avh2c01p11g00545/Avh2c06p16g05544/Avh2c06p…	123
GO:0010162	seed dormancy process	103/41484	227/155846	9.8246e-10	1.20843e-07	9.01642e-08	Avh1c02p01g01094/Avh1c06p08g05262/Avh1c10p18g09778/Avh1c15p14g15095/Avh1c16p20g15843/Avh1c17p14g16974/Avh1c18p08g17775/Avh1c19p16g19013/Avh1c19p18g19165/Avh1c20p05g19852/Avh1c22p03g21849/Avh1c23p10g23411/Avh1c23p16g23661/Avh1c23p18g23804/Avh1c24p07g24563/Avh1c24p13g24884/Avh1c25p09g25438/Avh1c27p12g27703/Avh2c03p00g01945/Avh2c06p08g05192/Avh2c10p18g09710/Avh2c15p16g14873/Avh2c16p17g15528/Avh2c17p…	103
GO:0022611	dormancy process	103/41484	227/155846	9.8246e-10	1.20843e-07	9.01642e-08	Avh1c02p01g01094/Avh1c06p08g05262/Avh1c10p18g09778/Avh1c15p14g15095/Avh1c16p20g15843/Avh1c17p14g16974/Avh1c18p08g17775/Avh1c19p16g19013/Avh1c19p18g19165/Avh1c20p05g19852/Avh1c22p03g21849/Avh1c23p10g23411/Avh1c23p16g23661/Avh1c23p18g23804/Avh1c24p07g24563/Avh1c24p13g24884/Avh1c25p09g25438/Avh1c27p12g27703/Avh2c03p00g01945/Avh2c06p08g05192/Avh2c10p18g09710/Avh2c15p16g14873/Avh2c16p17g15528/Avh2c17p…	103
GO:0010048	vernalization response	68/41484	132/155846	1.06685e-09	1.28837e-07	9.61289e-08	Avh1c01p06g00382/Avh1c04p08g03573/Avh1c11p03g10131/Avh1c12p18g11698/Avh1c18p04g17494/Avh1c20p05g19838/Avh1c20p16g20377/Avh1c21p15g21369/Avh1c25p15g25819/Avh1c25p20g26188/Avh2c01p04g00267/Avh2c04p01g03402/Avh2c11p03g10076/Avh2c12p17g11538/Avh2c14p10g13587/Avh2c18p04g17143/Avh2c20p04g19713/Avh2c20p17g20275/Avh2c21p13g21231/Avh2c25p14g25314/Avh2c25p19g25684/Avh3c01p05g00344/Avh3c04p08g03618/Avh3c11p…	68
GO:0005816	spindle pole body	24/41484	30/155846	1.6167e-09	1.91752e-07	1.43072e-07	Avh1c06p16g05567/Avh1c12p02g10991/Avh1c12p04g11102/Avh1c17p04g16578/Avh2c06p15g05510/Avh2c12p02g10858/Avh2c12p04g10942/Avh2c17p03g16229/Avh3c06p12g05166/Avh3c12p02g09877/Avh3c12p03g09942/Avh3c17p03g14689/Avh4c06p12g05165/Avh4c12p01g10046/Avh4c12p03g10139/Avh4c17p04g14071/Avh5c06p11g04444/Avh5c12p02g09486/Avh5c12p04g09553/Avh5c17p04g14277/Avh6c06p12g04338/Avh6c17p05g13333/Avh6c12p02g09159/Avh6c12p…	24
GO:0005546	phosphatidylinositol-4,5-bisphosphate binding	48/41484	83/155846	2.06763e-09	2.40933e-07	1.79767e-07	Avh1c06p19g05847/Avh1c08p10g07436/Avh1c10p18g09827/Avh1c13p12g12625/Avh1c14p11g13773/Avh1c23p02g22772/Avh1c24p10g24698/Avh1c26p16g27058/Avh2c06p18g05785/Avh2c08p11g07604/Avh2c10p18g09757/Avh2c13p12g12491/Avh2c14p10g13590/Avh2c23p02g22631/Avh2c24p09g24284/Avh2c26p17g26583/Avh3c06p15g05428/Avh3c08p08g06880/Avh3c10p17g08758/Avh3c13p12g11264/Avh3c14p11g12322/Avh3c23p02g20074/Avh3c24p10g21859/Avh3c26p…	48
GO:0010075	regulation of meristem growth	147/41484	358/155846	2.16326e-09	2.4773e-07	1.84839e-07	Avh1c01p07g00447/Avh1c01p12g00626/Avh1c07p17g06692/Avh1c10p05g09308/Avh1c10p19g09893/Avh1c11p10g10444/Avh1c12p17g11611/Avh1c13p13g12682/Avh1c13p14g12759/Avh1c17p00g16355/Avh1c20p14g20260/Avh1c20p15g20321/Avh1c21p16g21498/Avh1c22p17g22541/Avh1c23p16g23702/Avh1c24p05g24467/Avh1c25p11g25544/Avh1c25p15g25819/Avh1c25p20g26155/Avh1c27p13g27739/Avh1c27p16g27947/Avh1c29p02g29527/Avh1c29p04g29664/Avh1c29p…	147
GO:0071236	cellular response to antibiotic	153/41484	377/155846	2.71322e-09	3.05444e-07	2.27901e-07	Avh1c01p06g00367/Avh1c03p01g02144/Avh1c03p19g03241/Avh1c06p16g05601/Avh1c08p03g07029/Avh1c08p08g07367/Avh1c08p16g07698/Avh1c10p06g09382/Avh1c10p17g09699/Avh1c11p04g10199/Avh1c11p09g10424/Avh1c12p04g11103/Avh1c12p06g11176/Avh1c17p14g16968/Avh1c17p16g17076/Avh1c18p04g17479/Avh1c22p04g21891/Avh1c23p15g23624/Avh1c23p17g23711/Avh1c24p10g24672/Avh1c24p13g24883/Avh1c25p09g25438/Avh1c26p15g26984/Avh1c26p…	153
GO:0031012	extracellular matrix	32/41484	47/155846	3.46589e-09	3.83673e-07	2.8627e-07	Avh1c06p16g05576/Avh1c18p06g17666/Avh1c19p13g18779/Avh1c19p13g18780/Avh1c21p09g20998/Avh2c06p15g05519/Avh2c18p06g17310/Avh2c19p12g18376/Avh2c19p12g18377/Avh2c21p09g20911/Avh3c06p12g05176/Avh3c18p05g15517/Avh3c19p09g16417/Avh3c19p09g16418/Avh3c20p19g18218/Avh3c21p08g18636/Avh4c18p06g15052/Avh4c19p12g15630/Avh4c19p12g15631/Avh4c20p18g17460/Avh4c21p08g17830/Avh5c06p11g04453/Avh5c18p04g14835/Avh5c19p…	32
GO:0042989	sequestering of actin monomers	36/41484	56/155846	4.01276e-09	4.3651e-07	3.25693e-07	Avh1c09p01g08135/Avh1c12p19g11751/Avh1c12p19g11752/Avh1c20p03g19745/Avh1c20p17g20452/Avh1c26p09g26518/Avh2c09p01g08193/Avh2c12p18g11592/Avh2c12p18g11593/Avh2c20p03g19624/Avh2c20p17g20349/Avh2c26p09g26014/Avh3c09p01g07598/Avh3c12p13g10468/Avh3c12p13g10469/Avh3c20p03g17457/Avh3c20p18g18131/Avh3c26p07g23474/Avh4c09p01g07769/Avh4c12p09g10438/Avh4c12p09g10439/Avh4c20p03g16714/Avh4c20p17g17370/Avh4c26p…	36
GO:0035303	regulation of dephosphorylation	91/41484	198/155846	4.07462e-09	4.3651e-07	3.25693e-07	Avh1c02p01g01099/Avh1c03p05g02502/Avh1c03p08g02704/Avh1c07p15g06620/Avh1c08p01g06860/Avh1c08p07g07313/Avh1c10p13g09554/Avh1c11p03g10130/Avh1c13p17g13008/Avh1c17p16g17057/Avh1c23p01g22710/Avh1c23p13g23586/Avh1c24p12g24848/Avh1c25p17g25945/Avh1c27p09g27591/Avh2c02p01g00964/Avh2c03p08g02593/Avh2c03p11g02802/Avh2c07p17g06772/Avh2c08p01g06973/Avh2c08p08g07472/Avh2c10p13g09475/Avh2c11p03g10075/Avh2c13p…	91
GO:0031038	myosin II filament organization	30/41484	43/155846	4.35768e-09	4.59424e-07	3.42789e-07	Avh1c01p05g00326/Avh1c04p10g03723/Avh1c10p18g09823/Avh1c11p05g10277/Avh1c21p14g21364/Avh2c01p03g00202/Avh2c04p04g03586/Avh2c10p18g09755/Avh2c11p06g10234/Avh2c21p13g21226/Avh3c01p04g00286/Avh3c04p11g03795/Avh3c10p17g08754/Avh3c11p05g09226/Avh3c21p13g18965/Avh4c01p05g00381/Avh4c04p11g03691/Avh4c10p16g09074/Avh4c11p05g09508/Avh4c21p13g18175/Avh5c01p04g00301/Avh5c04p12g02950/Avh5c10p17g08407/Avh5c11p…	30
GO:0010219	regulation of vernalization response	24/41484	31/155846	5.33721e-09	5.53903e-07	4.13283e-07	Avh1c04p08g03573/Avh1c18p04g17494/Avh1c21p15g21369/Avh1c25p20g26188/Avh2c04p01g03402/Avh2c18p04g17143/Avh2c21p13g21231/Avh2c25p19g25684/Avh3c04p08g03618/Avh3c18p03g15365/Avh3c21p13g18970/Avh3c25p18g23240/Avh4c04p09g03535/Avh4c18p03g14895/Avh4c21p13g18180/Avh4c25p15g22007/Avh5c04p09g02772/Avh5c18p01g14620/Avh5c21p13g18293/Avh5c25p14g22050/Avh6c04p09g02932/Avh6c18p04g14149/Avh6c21p13g17678/Avh6c25p…	24
GO:0000303	response to superoxide	46/41484	80/155846	5.72478e-09	5.84985e-07	4.36474e-07	Avh1c01p06g00367/Avh1c03p00g02079/Avh1c03p19g03241/Avh1c24p13g24897/Avh1c25p17g25972/Avh1c26p15g26984/Avh1c28p12g29061/Avh2c01p04g00247/Avh2c03p01g02004/Avh2c03p20g03270/Avh2c24p11g24476/Avh2c25p16g25464/Avh2c26p15g26490/Avh2c28p11g28709/Avh3c01p05g00329/Avh3c03p01g01944/Avh3c03p21g03272/Avh3c20p04g17539/Avh3c24p12g22054/Avh3c25p15g23049/Avh3c26p13g23954/Avh3c28p13g25414/Avh4c01p06g00423/Avh4c03p…	46
GO:0030435	sporulation resulting in formation of a cellular spore	54/41484	100/155846	6.19082e-09	6.15647e-07	4.59352e-07	Avh1c06p19g05877/Avh1c08p01g06920/Avh1c14p10g13705/Avh1c18p10g17897/Avh1c23p18g23843/Avh1c25p10g25479/Avh1c26p15g27041/Avh1c27p05g27446/Avh1c27p11g27658/Avh2c06p19g05812/Avh2c08p01g07034/Avh2c14p09g13517/Avh2c18p09g17543/Avh2c13p10g12272/Avh2c25p08g24973/Avh2c26p16g26547/Avh2c27p11g27193/Avh2c27p17g27402/Avh3c06p15g05456/Avh3c08p01g06414/Avh3c14p10g12258/Avh3c18p07g15682/Avh3c23p16g21014/Avh3c25p…	54
GO:0010082	regulation of root meristem growth	93/41484	205/155846	6.22527e-09	6.15647e-07	4.59352e-07	Avh1c01p07g00447/Avh1c07p17g06692/Avh1c10p05g09308/Avh1c11p10g10444/Avh1c13p13g12682/Avh1c17p00g16355/Avh1c20p14g20260/Avh1c22p17g22541/Avh1c23p16g23702/Avh1c25p11g25544/Avh1c25p15g25819/Avh1c25p20g26155/Avh1c27p13g27739/Avh1c29p04g29664/Avh1c29p06g29745/Avh2c01p05g00327/Avh2c07p18g06836/Avh2c10p05g09231/Avh2c11p10g10400/Avh2c13p13g12549/Avh2c14p10g13587/Avh2c17p00g16076/Avh2c20p14g20126/Avh2c22p…	93
GO:0000305	response to oxygen radical	52/41484	95/155846	6.30292e-09	6.15647e-07	4.59352e-07	Avh1c01p06g00367/Avh1c03p00g02079/Avh1c03p19g03241/Avh1c23p21g24059/Avh1c24p13g24897/Avh1c25p17g25972/Avh1c26p15g26984/Avh1c28p12g29061/Avh2c01p04g00247/Avh2c03p01g02004/Avh2c03p20g03270/Avh2c23p19g23758/Avh2c24p11g24476/Avh2c25p16g25464/Avh2c26p15g26490/Avh2c28p11g28709/Avh3c01p05g00329/Avh3c03p01g01944/Avh3c03p21g03272/Avh3c20p04g17539/Avh3c23p19g21217/Avh3c24p12g22054/Avh3c25p15g23049/Avh3c26p…	52
GO:0071446	cellular response to salicylic acid stimulus	165/41484	418/155846	7.07384e-09	6.80934e-07	5.08064e-07	Avh1c03p01g02144/Avh1c06p16g05601/Avh1c08p03g07029/Avh1c08p08g07367/Avh1c08p16g07698/Avh1c10p05g09334/Avh1c10p06g09382/Avh1c10p17g09699/Avh1c10p18g09779/Avh1c11p04g10199/Avh1c12p06g11176/Avh1c14p15g14109/Avh1c17p16g17076/Avh1c18p04g17479/Avh1c21p09g20999/Avh1c21p14g21347/Avh1c21p15g21369/Avh1c22p03g21784/Avh1c22p04g21891/Avh1c23p17g23711/Avh1c24p10g24672/Avh1c24p11g24787/Avh1c24p13g24883/Avh1c25p…	165
GO:0008356	asymmetric cell division	94/41484	209/155846	8.82088e-09	8.36976e-07	6.24492e-07	Avh1c01p11g00587/Avh1c02p13g01871/Avh1c09p05g08426/Avh1c10p18g09797/Avh1c11p02g10078/Avh1c11p10g10438/Avh1c11p12g10563/Avh1c16p19g15758/Avh1c16p21g15882/Avh1c21p03g20725/Avh1c21p14g21306/Avh1c22p01g21648/Avh1c24p05g24467/Avh1c25p10g25501/Avh1c26p06g26345/Avh1c28p12g29053/Avh2c01p09g00466/Avh2c02p13g01738/Avh2c09p05g08457/Avh2c10p18g09730/Avh2c11p02g10008/Avh2c11p10g10394/Avh2c11p12g10511/Avh2c16p…	94
GO:0043624	GO:0043624	84/41484	181/155846	8.9746e-09	8.39568e-07	6.26426e-07	Avh1c01p09g00522/Avh1c03p19g03268/Avh1c04p07g03549/Avh1c04p10g03723/Avh1c10p18g09823/Avh1c11p04g10195/Avh1c11p05g10277/Avh1c14p10g13737/Avh1c16p24g16129/Avh1c19p20g19297/Avh1c20p04g19828/Avh1c21p14g21364/Avh1c22p02g21739/Avh1c23p05g23092/Avh2c01p07g00396/Avh2c03p21g03285/Avh2c04p01g03366/Avh2c04p04g03586/Avh2c10p18g09755/Avh2c11p04g10144/Avh2c11p06g10234/Avh2c14p10g13556/Avh2c16p21g15851/Avh2c19p…	84
GO:0051571	positive regulation of histone H3-K4 methylation	54/41484	101/155846	9.85459e-09	9.09086e-07	6.78296e-07	Avh1c01p06g00382/Avh1c03p15g02983/Avh1c03p19g03239/Avh1c09p01g08149/Avh1c11p03g10131/Avh1c12p18g11698/Avh1c15p14g15130/Avh1c20p05g19838/Avh1c20p16g20377/Avh2c01p04g00267/Avh2c03p17g03046/Avh2c03p20g03268/Avh2c09p01g08204/Avh2c11p03g10076/Avh2c12p17g11538/Avh2c15p16g14887/Avh2c20p04g19713/Avh2c20p17g20275/Avh3c01p05g00344/Avh3c03p16g02969/Avh3c03p21g03270/Avh3c09p01g07610/Avh3c11p03g09098/Avh3c12p…	54
GO:1902936	phosphatidylinositol bisphosphate binding	65/41484	130/155846	1.14757e-08	1.04414e-06	7.7906e-07	Avh1c06p19g05847/Avh1c08p10g07436/Avh1c10p03g09204/Avh1c10p18g09827/Avh1c13p12g12625/Avh1c14p11g13773/Avh1c17p01g16394/Avh1c23p02g22772/Avh1c24p10g24698/Avh1c26p16g27058/Avh2c06p18g05785/Avh2c08p11g07604/Avh2c10p03g09126/Avh2c10p18g09757/Avh2c13p12g12491/Avh2c14p10g13590/Avh2c17p00g16101/Avh2c23p02g22631/Avh2c24p09g24284/Avh2c26p17g26583/Avh3c01p13g00671/Avh3c06p15g05428/Avh3c08p08g06880/Avh3c09p…	65
GO:1901981	phosphatidylinositol phosphate binding	117/41484	277/155846	1.3521e-08	1.2136e-06	9.055e-07	Avh1c02p01g01122/Avh1c03p05g02515/Avh1c06p19g05847/Avh1c08p01g06920/Avh1c08p10g07436/Avh1c10p03g09204/Avh1c10p18g09827/Avh1c13p12g12625/Avh1c14p11g13773/Avh1c17p01g16394/Avh1c21p07g20924/Avh1c22p01g21648/Avh1c23p02g22772/Avh1c24p10g24698/Avh1c24p12g24814/Avh1c24p12g24826/Avh1c26p16g27058/Avh1c28p12g29053/Avh2c02p01g00987/Avh2c03p08g02606/Avh2c06p18g05785/Avh2c08p01g07034/Avh2c08p11g07604/Avh2c10p…	117
GO:0090079	translation regulator activity, nucleic acid binding	112/41484	263/155846	1.58794e-08	1.40196e-06	1.04604e-06	Avh1c03p15g02998/Avh1c04p07g03549/Avh1c04p08g03573/Avh1c06p18g05762/Avh1c07p07g06337/Avh1c08p03g07009/Avh1c08p04g07112/Avh1c10p01g09087/Avh1c10p03g09214/Avh1c10p18g09794/Avh1c11p02g10083/Avh1c11p04g10195/Avh1c12p19g11788/Avh1c13p13g12652/Avh1c14p10g13737/Avh1c20p18g20502/Avh1c21p03g20734/Avh1c21p14g21296/Avh2c03p17g03059/Avh2c04p01g03366/Avh2c04p01g03402/Avh2c06p18g05702/Avh2c07p09g06507/Avh2c08p…	112
GO:0009073	aromatic amino acid family biosynthetic process	102/41484	234/155846	1.60417e-08	1.40196e-06	1.04604e-06	Avh1c03p08g02736/Avh1c04p07g03536/Avh1c08p01g06884/Avh1c12p02g10992/Avh1c13p18g13123/Avh1c19p18g19154/Avh1c20p02g19675/Avh1c20p05g19852/Avh1c22p00g21616/Avh1c23p06g23152/Avh1c23p09g23388/Avh1c23p17g23734/Avh1c24p10g24665/Avh1c24p12g24828/Avh1c25p07g25375/Avh1c25p20g26164/Avh1c27p09g27585/Avh2c03p11g02835/Avh2c04p00g03350/Avh2c08p01g06997/Avh2c12p02g10859/Avh2c13p18g12950/Avh2c19p18g18781/Avh2c20p…	102
GO:0006469	negative regulation of protein kinase activity	60/41484	118/155846	1.85608e-08	1.58052e-06	1.17927e-06	Avh1c01p16g00877/Avh1c06p18g05754/Avh1c12p20g11800/Avh1c13p04g12184/Avh1c20p18g20515/Avh1c21p07g20918/Avh1c22p06g22054/Avh1c23p12g23566/Avh1c24p10g24706/Avh1c28p10g28892/Avh2c01p14g00750/Avh2c06p17g05692/Avh2c12p19g11647/Avh2c13p05g12055/Avh2c20p18g20410/Avh2c21p06g20830/Avh2c22p06g21910/Avh2c23p13g23422/Avh2c24p09g24291/Avh2c28p09g28537/Avh3c01p15g00768/Avh3c06p14g05337/Avh3c12p14g10524/Avh3c13p…	60
GO:0033673	negative regulation of kinase activity	60/41484	118/155846	1.85608e-08	1.58052e-06	1.17927e-06	Avh1c01p16g00877/Avh1c06p18g05754/Avh1c12p20g11800/Avh1c13p04g12184/Avh1c20p18g20515/Avh1c21p07g20918/Avh1c22p06g22054/Avh1c23p12g23566/Avh1c24p10g24706/Avh1c28p10g28892/Avh2c01p14g00750/Avh2c06p17g05692/Avh2c12p19g11647/Avh2c13p05g12055/Avh2c20p18g20410/Avh2c21p06g20830/Avh2c22p06g21910/Avh2c23p13g23422/Avh2c24p09g24291/Avh2c28p09g28537/Avh3c01p15g00768/Avh3c06p14g05337/Avh3c12p14g10524/Avh3c13p…	60
GO:0002237	response to molecule of bacterial origin	143/41484	356/155846	1.88376e-08	1.58379e-06	1.18171e-06	Avh1c03p16g03029/Avh1c10p03g09222/Avh1c11p09g10424/Avh1c11p10g10439/Avh1c11p12g10561/Avh1c12p18g11669/Avh1c12p19g11759/Avh1c14p02g13379/Avh1c14p14g14049/Avh1c15p03g14286/Avh1c15p04g14429/Avh1c17p14g16940/Avh1c19p17g19077/Avh1c19p20g19309/Avh1c20p17g20460/Avh1c22p00g21643/Avh1c23p02g22798/Avh1c23p09g23361/Avh1c23p09g23402/Avh1c24p08g24609/Avh1c24p10g24698/Avh1c26p09g26524/Avh1c28p12g29001/Avh1c29p…	143
GO:0010231	maintenance of seed dormancy	30/41484	45/155846	2.27398e-08	1.86466e-06	1.39128e-06	Avh1c17p14g16974/Avh1c19p16g19013/Avh1c19p18g19165/Avh1c20p05g19852/Avh1c23p10g23411/Avh2c17p12g16586/Avh2c19p16g18639/Avh2c19p18g18791/Avh2c20p04g19727/Avh2c23p10g23285/Avh3c17p12g14989/Avh3c19p12g16589/Avh3c19p13g16719/Avh3c20p04g17548/Avh3c23p08g20613/Avh4c17p12g14379/Avh4c19p14g15766/Avh4c19p16g15908/Avh4c20p05g16819/Avh4c23p05g19623/Avh5c17p06g14368/Avh5c19p12g15920/Avh5c19p14g16074/Avh5c20p…	30
GO:0097437	maintenance of dormancy	30/41484	45/155846	2.27398e-08	1.86466e-06	1.39128e-06	Avh1c17p14g16974/Avh1c19p16g19013/Avh1c19p18g19165/Avh1c20p05g19852/Avh1c23p10g23411/Avh2c17p12g16586/Avh2c19p16g18639/Avh2c19p18g18791/Avh2c20p04g19727/Avh2c23p10g23285/Avh3c17p12g14989/Avh3c19p12g16589/Avh3c19p13g16719/Avh3c20p04g17548/Avh3c23p08g20613/Avh4c17p12g14379/Avh4c19p14g15766/Avh4c19p16g15908/Avh4c20p05g16819/Avh4c23p05g19623/Avh5c17p06g14368/Avh5c19p12g15920/Avh5c19p14g16074/Avh5c20p…	30
GO:0010479	stele development	18/41484	21/155846	2.50009e-08	1.95738e-06	1.46045e-06	Avh1c19p16g19012/Avh1c23p10g23412/Avh1c28p11g28962/Avh2c19p16g18638/Avh2c23p10g23286/Avh2c28p10g28614/Avh3c19p12g16588/Avh3c23p08g20614/Avh3c28p11g25323/Avh4c19p14g15765/Avh4c23p05g19624/Avh4c28p10g24529/Avh5c19p12g15919/Avh5c23p09g19779/Avh5c28p12g24351/Avh6c19p10g15390/Avh6c23p09g19429/Avh6c28p08g23745	18
GO:0035591	signaling adaptor activity	18/41484	21/155846	2.50009e-08	1.95738e-06	1.46045e-06	Avh1c01p13g00670/Avh1c19p20g19299/Avh1c23p05g23091/Avh2c01p11g00545/Avh2c19p20g18976/Avh2c23p06g22958/Avh3c01p12g00598/Avh3c19p15g16848/Avh3c23p04g20295/Avh4c01p12g00694/Avh4c19p18g16072/Avh4c23p02g19361/Avh5c01p11g00601/Avh5c19p17g16238/Avh5c23p05g19531/Avh6c01p11g00564/Avh6c19p14g15692/Avh6c23p05g19114	18
GO:0048363	mucilage pectin metabolic process	18/41484	21/155846	2.50009e-08	1.95738e-06	1.46045e-06	Avh1c17p00g16353/Avh1c17p16g17058/Avh1c28p01g28433/Avh2c17p00g16074/Avh2c17p14g16714/Avh2c28p01g28164/Avh3c17p01g14530/Avh3c17p14g15123/Avh3c28p01g24833/Avh4c17p01g13866/Avh4c17p14g14496/Avh4c28p01g24065/Avh5c17p01g14076/Avh5c17p08g14476/Avh5c28p01g23806/Avh6c17p01g13074/Avh6c17p14g13729/Avh6c28p01g23432	18
GO:0005758	mitochondrial intermembrane space	42/41484	73/155846	2.53439e-08	1.95738e-06	1.46045e-06	Avh1c06p05g05147/Avh1c06p15g05535/Avh1c08p02g06951/Avh1c13p15g12776/Avh1c17p15g17007/Avh1c17p15g17008/Avh1c25p20g26137/Avh2c06p05g05067/Avh2c06p15g05478/Avh2c08p02g07068/Avh2c13p15g12639/Avh2c17p14g16649/Avh2c17p14g16650/Avh2c25p19g25635/Avh3c06p04g04823/Avh3c06p11g05128/Avh3c08p02g06449/Avh3c13p14g11371/Avh3c17p13g15058/Avh3c17p13g15059/Avh3c25p17g23196/Avh4c06p03g04832/Avh4c06p11g05149/Avh4c08p…	42
GO:0031970	organelle envelope lumen	42/41484	73/155846	2.53439e-08	1.95738e-06	1.46045e-06	Avh1c06p05g05147/Avh1c06p15g05535/Avh1c08p02g06951/Avh1c13p15g12776/Avh1c17p15g17007/Avh1c17p15g17008/Avh1c25p20g26137/Avh2c06p05g05067/Avh2c06p15g05478/Avh2c08p02g07068/Avh2c13p15g12639/Avh2c17p14g16649/Avh2c17p14g16650/Avh2c25p19g25635/Avh3c06p04g04823/Avh3c06p11g05128/Avh3c08p02g06449/Avh3c13p14g11371/Avh3c17p13g15058/Avh3c17p13g15059/Avh3c25p17g23196/Avh4c06p03g04832/Avh4c06p11g05149/Avh4c08p…	42
GO:0008865	fructokinase activity	48/41484	88/155846	2.755e-08	2.08729e-06	1.55739e-06	Avh1c01p15g00784/Avh1c02p01g01179/Avh1c09p01g08139/Avh1c12p19g11742/Avh1c21p16g21494/Avh1c23p10g23438/Avh1c24p14g24994/Avh1c26p17g27206/Avh2c01p13g00669/Avh2c02p01g01042/Avh2c09p01g08196/Avh2c12p18g11583/Avh2c21p15g21360/Avh2c23p10g23314/Avh2c24p12g24575/Avh2c26p18g26723/Avh3c01p13g00685/Avh3c02p02g01067/Avh3c09p01g07602/Avh3c12p13g10460/Avh3c21p15g19097/Avh3c23p09g20649/Avh3c24p13g22151/Avh3c26p…	48
GO:0015995	chlorophyll biosynthetic process	147/41484	370/155846	2.76545e-08	2.08729e-06	1.55739e-06	Avh1c01p07g00447/Avh1c01p12g00626/Avh1c08p03g07009/Avh1c11p02g10108/Avh1c11p10g10444/Avh1c12p17g11611/Avh1c12p19g11781/Avh1c13p11g12544/Avh1c13p13g12682/Avh1c17p00g16355/Avh1c17p16g17072/Avh1c19p21g19404/Avh1c20p14g20260/Avh1c20p15g20321/Avh1c20p15g20326/Avh1c20p18g20495/Avh1c21p17g21589/Avh1c23p11g23514/Avh1c23p19g23960/Avh1c24p12g24854/Avh1c25p11g25544/Avh1c25p16g25906/Avh1c25p20g26155/Avh1c25p…	147
GO:0080050	regulation of seed development	143/41484	359/155846	3.49514e-08	2.60839e-06	1.9462e-06	Avh1c01p07g00447/Avh1c06p08g05262/Avh1c09p10g08651/Avh1c10p05g09308/Avh1c11p10g10444/Avh1c12p19g11781/Avh1c13p13g12682/Avh1c15p14g15095/Avh1c16p20g15843/Avh1c17p00g16355/Avh1c19p16g18975/Avh1c19p18g19165/Avh1c20p14g20260/Avh1c20p18g20495/Avh1c22p17g22541/Avh1c23p18g23804/Avh1c25p09g25438/Avh1c25p11g25544/Avh1c25p17g25946/Avh1c25p20g26155/Avh1c27p12g27703/Avh1c27p13g27739/Avh1c29p04g29664/Avh1c29p…	143
GO:0045182	translation regulator activity	118/41484	284/155846	3.54815e-08	2.61853e-06	1.95376e-06	Avh1c03p15g02998/Avh1c04p07g03549/Avh1c04p08g03573/Avh1c06p18g05762/Avh1c07p07g06337/Avh1c08p03g07009/Avh1c08p04g07112/Avh1c10p01g09087/Avh1c10p03g09214/Avh1c10p18g09794/Avh1c11p02g10083/Avh1c11p04g10195/Avh1c12p19g11788/Avh1c13p13g12652/Avh1c13p19g13194/Avh1c14p10g13737/Avh1c20p18g20502/Avh1c21p03g20734/Avh1c21p14g21296/Avh2c03p17g03059/Avh2c04p01g03366/Avh2c04p01g03402/Avh2c06p18g05702/Avh2c07p…	118
GO:0016273	arginine N-methyltransferase activity	42/41484	74/155846	4.34936e-08	2.98058e-06	2.2239e-06	Avh1c03p19g03259/Avh1c08p07g07296/Avh1c12p19g11771/Avh1c13p15g12786/Avh1c25p02g25257/Avh1c25p20g26188/Avh1c29p01g29441/Avh2c03p21g03275/Avh2c08p08g07452/Avh2c12p18g11618/Avh2c13p15g12649/Avh2c25p01g24772/Avh2c25p19g25684/Avh2c29p01g29101/Avh3c03p22g03298/Avh3c08p06g06757/Avh3c12p14g10498/Avh3c13p14g11384/Avh3c25p01g22352/Avh3c25p18g23240/Avh3c29p01g25668/Avh4c03p22g03211/Avh4c08p07g07103/Avh4c12p…	42
GO:0016274	protein-arginine N-methyltransferase activity	42/41484	74/155846	4.34936e-08	2.98058e-06	2.2239e-06	Avh1c03p19g03259/Avh1c08p07g07296/Avh1c12p19g11771/Avh1c13p15g12786/Avh1c25p02g25257/Avh1c25p20g26188/Avh1c29p01g29441/Avh2c03p21g03275/Avh2c08p08g07452/Avh2c12p18g11618/Avh2c13p15g12649/Avh2c25p01g24772/Avh2c25p19g25684/Avh2c29p01g29101/Avh3c03p22g03298/Avh3c08p06g06757/Avh3c12p14g10498/Avh3c13p14g11384/Avh3c25p01g22352/Avh3c25p18g23240/Avh3c29p01g25668/Avh4c03p22g03211/Avh4c08p07g07103/Avh4c12p…	42
GO:0034969	histone arginine methylation	42/41484	74/155846	4.34936e-08	2.98058e-06	2.2239e-06	Avh1c03p19g03259/Avh1c08p07g07296/Avh1c12p19g11771/Avh1c13p15g12786/Avh1c25p02g25257/Avh1c25p20g26188/Avh1c29p01g29441/Avh2c03p21g03275/Avh2c08p08g07452/Avh2c12p18g11618/Avh2c13p15g12649/Avh2c25p01g24772/Avh2c25p19g25684/Avh2c29p01g29101/Avh3c03p22g03298/Avh3c08p06g06757/Avh3c12p14g10498/Avh3c13p14g11384/Avh3c25p01g22352/Avh3c25p18g23240/Avh3c29p01g25668/Avh4c03p22g03211/Avh4c08p07g07103/Avh4c12p…	42
GO:0035246	peptidyl-arginine N-methylation	42/41484	74/155846	4.34936e-08	2.98058e-06	2.2239e-06	Avh1c03p19g03259/Avh1c08p07g07296/Avh1c12p19g11771/Avh1c13p15g12786/Avh1c25p02g25257/Avh1c25p20g26188/Avh1c29p01g29441/Avh2c03p21g03275/Avh2c08p08g07452/Avh2c12p18g11618/Avh2c13p15g12649/Avh2c25p01g24772/Avh2c25p19g25684/Avh2c29p01g29101/Avh3c03p22g03298/Avh3c08p06g06757/Avh3c12p14g10498/Avh3c13p14g11384/Avh3c25p01g22352/Avh3c25p18g23240/Avh3c29p01g25668/Avh4c03p22g03211/Avh4c08p07g07103/Avh4c12p…	42
GO:0016905	myosin heavy chain kinase activity	24/41484	33/155846	4.35285e-08	2.98058e-06	2.2239e-06	Avh1c04p10g03723/Avh1c10p18g09823/Avh1c11p05g10277/Avh1c21p14g21364/Avh2c04p04g03586/Avh2c10p18g09755/Avh2c11p06g10234/Avh2c21p13g21226/Avh3c04p11g03795/Avh3c10p17g08754/Avh3c11p05g09226/Avh3c21p13g18965/Avh4c04p11g03691/Avh4c10p16g09074/Avh4c11p05g09508/Avh4c21p13g18175/Avh5c04p12g02950/Avh5c10p17g08407/Avh5c11p05g08791/Avh5c21p13g18288/Avh6c04p11g03066/Avh6c10p17g08158/Avh6c11p07g08692/Avh6c21p…	24
GO:0031035	myosin filament disassembly	24/41484	33/155846	4.35285e-08	2.98058e-06	2.2239e-06	Avh1c04p10g03723/Avh1c10p18g09823/Avh1c11p05g10277/Avh1c21p14g21364/Avh2c04p04g03586/Avh2c10p18g09755/Avh2c11p06g10234/Avh2c21p13g21226/Avh3c04p11g03795/Avh3c10p17g08754/Avh3c11p05g09226/Avh3c21p13g18965/Avh4c04p11g03691/Avh4c10p16g09074/Avh4c11p05g09508/Avh4c21p13g18175/Avh5c04p12g02950/Avh5c10p17g08407/Avh5c11p05g08791/Avh5c21p13g18288/Avh6c04p11g03066/Avh6c10p17g08158/Avh6c11p07g08692/Avh6c21p…	24
GO:0031037	myosin II filament disassembly	24/41484	33/155846	4.35285e-08	2.98058e-06	2.2239e-06	Avh1c04p10g03723/Avh1c10p18g09823/Avh1c11p05g10277/Avh1c21p14g21364/Avh2c04p04g03586/Avh2c10p18g09755/Avh2c11p06g10234/Avh2c21p13g21226/Avh3c04p11g03795/Avh3c10p17g08754/Avh3c11p05g09226/Avh3c21p13g18965/Avh4c04p11g03691/Avh4c10p16g09074/Avh4c11p05g09508/Avh4c21p13g18175/Avh5c04p12g02950/Avh5c10p17g08407/Avh5c11p05g08791/Avh5c21p13g18288/Avh6c04p11g03066/Avh6c10p17g08158/Avh6c11p07g08692/Avh6c21p…	24
GO:0019373	epoxygenase P450 pathway	23/41484	31/155846	4.51012e-08	3.05676e-06	2.28074e-06	Avh1c04p10g03725/Avh1c06p12g05394/Avh1c20p08g20032/Avh1c21p15g21366/Avh2c04p04g03587/Avh2c06p12g05325/Avh2c20p08g19903/Avh2c21p13g21228/Avh3c04p11g03796/Avh3c06p09g05007/Avh3c21p13g18967/Avh4c04p11g03693/Avh4c06p09g05021/Avh4c20p07g16970/Avh4c21p13g18177/Avh5c04p12g02952/Avh5c06p08g04302/Avh5c20p06g17025/Avh5c21p13g18290/Avh6c04p11g03068/Avh6c06p09g04170/Avh6c20p06g16475/Avh6c21p13g17675	23
GO:0010921	regulation of phosphatase activity	86/41484	192/155846	4.61397e-08	3.09555e-06	2.30968e-06	Avh1c02p01g01099/Avh1c03p05g02502/Avh1c03p08g02704/Avh1c07p15g06620/Avh1c08p01g06860/Avh1c08p07g07313/Avh1c10p13g09554/Avh1c11p03g10130/Avh1c13p17g13008/Avh1c17p16g17057/Avh1c23p01g22710/Avh1c23p13g23586/Avh1c24p12g24848/Avh1c25p17g25945/Avh2c02p01g00964/Avh2c03p08g02593/Avh2c03p11g02802/Avh2c07p17g06772/Avh2c08p01g06973/Avh2c08p08g07472/Avh2c10p13g09475/Avh2c11p03g10075/Avh2c13p17g12838/Avh2c17p…	86
GO:0080110	sporopollenin biosynthetic process	30/41484	46/155846	4.86489e-08	3.23126e-06	2.41094e-06	Avh1c06p05g05108/Avh1c06p20g05905/Avh1c08p12g07514/Avh1c13p19g13176/Avh1c29p05g29726/Avh2c27p11g27182/Avh2c06p19g05842/Avh2c08p12g07687/Avh2c13p19g12999/Avh2c29p05g29375/Avh3c06p04g04785/Avh3c06p16g05494/Avh3c08p12g06989/Avh3c13p18g11707/Avh3c29p05g25919/Avh4c06p02g04791/Avh4c06p15g05472/Avh4c08p11g07282/Avh4c13p16g11415/Avh4c29p07g25343/Avh5c06p04g04128/Avh5c06p15g04772/Avh5c08p09g06348/Avh5c13p…	30
GO:0019919	peptidyl-arginine methylation, to asymmetrical-dimethyl arginine	36/41484	60/155846	5.60778e-08	3.62731e-06	2.70644e-06	Avh1c03p19g03259/Avh1c08p07g07296/Avh1c12p19g11771/Avh1c13p15g12786/Avh1c25p02g25257/Avh1c29p01g29441/Avh2c03p21g03275/Avh2c08p08g07452/Avh2c12p18g11618/Avh2c13p15g12649/Avh2c25p01g24772/Avh2c29p01g29101/Avh3c03p22g03298/Avh3c08p06g06757/Avh3c12p14g10498/Avh3c13p14g11384/Avh3c25p01g22352/Avh3c29p01g25668/Avh4c03p22g03211/Avh4c08p07g07103/Avh4c12p10g10467/Avh4c13p12g11105/Avh4c25p00g21335/Avh4c29p…	36
GO:0035242	protein-arginine omega-N asymmetric methyltransferase activity	36/41484	60/155846	5.60778e-08	3.62731e-06	2.70644e-06	Avh1c03p19g03259/Avh1c08p07g07296/Avh1c12p19g11771/Avh1c13p15g12786/Avh1c25p02g25257/Avh1c29p01g29441/Avh2c03p21g03275/Avh2c08p08g07452/Avh2c12p18g11618/Avh2c13p15g12649/Avh2c25p01g24772/Avh2c29p01g29101/Avh3c03p22g03298/Avh3c08p06g06757/Avh3c12p14g10498/Avh3c13p14g11384/Avh3c25p01g22352/Avh3c29p01g25668/Avh4c03p22g03211/Avh4c08p07g07103/Avh4c12p10g10467/Avh4c13p12g11105/Avh4c25p00g21335/Avh4c29p…	36
GO:0009543	chloroplast thylakoid lumen	54/41484	105/155846	5.67962e-08	3.62731e-06	2.70644e-06	Avh1c08p02g06983/Avh1c11p03g10160/Avh1c12p02g10962/Avh1c13p18g13084/Avh1c17p14g16972/Avh1c17p15g17025/Avh1c18p04g17522/Avh1c19p16g18991/Avh1c24p11g24758/Avh2c08p02g07104/Avh2c11p03g10107/Avh2c12p02g10832/Avh2c13p18g12916/Avh2c17p12g16584/Avh2c17p14g16674/Avh2c18p04g17173/Avh2c19p16g18616/Avh2c24p10g24343/Avh3c08p02g06472/Avh3c11p03g09125/Avh3c12p02g09859/Avh3c13p17g11619/Avh3c17p12g14987/Avh3c17p…	54
GO:0031978	plastid thylakoid lumen	54/41484	105/155846	5.67962e-08	3.62731e-06	2.70644e-06	Avh1c08p02g06983/Avh1c11p03g10160/Avh1c12p02g10962/Avh1c13p18g13084/Avh1c17p14g16972/Avh1c17p15g17025/Avh1c18p04g17522/Avh1c19p16g18991/Avh1c24p11g24758/Avh2c08p02g07104/Avh2c11p03g10107/Avh2c12p02g10832/Avh2c13p18g12916/Avh2c17p12g16584/Avh2c17p14g16674/Avh2c18p04g17173/Avh2c19p16g18616/Avh2c24p10g24343/Avh3c08p02g06472/Avh3c11p03g09125/Avh3c12p02g09859/Avh3c13p17g11619/Avh3c17p12g14987/Avh3c17p…	54
GO:0009816	GO:0009816	151/41484	386/155846	5.81136e-08	3.6761e-06	2.74285e-06	Avh1c03p00g02100/Avh1c03p05g02508/Avh1c03p06g02545/Avh1c06p18g05785/Avh1c08p01g06849/Avh1c08p03g07072/Avh1c08p07g07294/Avh1c08p10g07436/Avh1c10p03g09222/Avh1c13p12g12625/Avh1c14p11g13773/Avh1c14p15g14109/Avh1c15p04g14429/Avh1c15p13g15020/Avh1c15p14g15074/Avh1c19p18g19163/Avh1c20p07g20005/Avh1c21p17g21582/Avh1c21p17g21593/Avh1c24p10g24678/Avh1c25p17g25972/Avh1c26p15g26979/Avh1c28p12g29056/Avh1c29p…	151
GO:0005677	chromatin silencing complex	60/41484	121/155846	6.03034e-08	3.77863e-06	2.81935e-06	Avh1c01p06g00382/Avh1c06p19g05888/Avh1c10p02g09127/Avh1c11p03g10131/Avh1c12p18g11698/Avh1c19p13g18774/Avh1c19p18g19165/Avh1c20p05g19838/Avh1c20p16g20377/Avh1c23p13g23585/Avh2c01p04g00267/Avh2c06p19g05823/Avh2c10p02g09047/Avh2c11p03g10076/Avh2c12p17g11538/Avh2c19p12g18371/Avh2c19p18g18791/Avh2c20p04g19713/Avh2c20p17g20275/Avh2c23p13g23438/Avh3c01p05g00344/Avh3c06p16g05466/Avh3c10p02g08100/Avh3c11p…	60
GO:0019208	phosphatase regulator activity	75/41484	163/155846	8.3922e-08	4.90925e-06	3.66294e-06	Avh1c02p01g01099/Avh1c03p05g02502/Avh1c03p08g02704/Avh1c07p15g06620/Avh1c08p01g06860/Avh1c08p07g07313/Avh1c10p13g09554/Avh1c13p17g13008/Avh1c17p16g17057/Avh1c23p01g22710/Avh1c23p13g23586/Avh1c24p12g24848/Avh1c25p17g25945/Avh2c02p01g00964/Avh2c03p08g02593/Avh2c03p11g02802/Avh2c07p17g06772/Avh2c08p01g06973/Avh2c08p08g07472/Avh2c10p13g09475/Avh2c13p17g12838/Avh2c17p14g16713/Avh2c23p01g22566/Avh2c23p…	75
GO:0006911	phagocytosis, engulfment	30/41484	47/155846	1.00103e-07	4.90925e-06	3.66294e-06	Avh1c02p01g01122/Avh1c03p05g02515/Avh1c11p03g10141/Avh1c15p02g14283/Avh1c15p03g14284/Avh2c02p01g00987/Avh2c03p08g02606/Avh2c11p03g10087/Avh2c15p05g14109/Avh2c15p05g14110/Avh3c02p01g01001/Avh3c03p08g02529/Avh3c11p03g09109/Avh3c15p04g12856/Avh3c15p04g12857/Avh4c02p01g01128/Avh4c03p06g02350/Avh4c11p03g09387/Avh4c15p04g12328/Avh4c15p04g12330/Avh5c02p01g00957/Avh5c03p05g01873/Avh5c11p03g08667/Avh5c15p…	30
GO:0006984	ER-nucleus signaling pathway	30/41484	47/155846	1.00103e-07	4.90925e-06	3.66294e-06	Avh1c09p02g08172/Avh1c14p09g13689/Avh1c15p05g14455/Avh1c21p17g21593/Avh1c25p16g25902/Avh2c09p02g08224/Avh2c14p09g13503/Avh2c15p07g14275/Avh2c21p16g21436/Avh2c25p15g25395/Avh3c09p02g07632/Avh3c14p10g12236/Avh3c15p06g13018/Avh3c21p15g19167/Avh3c25p14g22969/Avh4c09p02g07801/Avh4c14p07g11765/Avh4c15p06g12480/Avh4c21p15g18359/Avh4c25p11g21773/Avh5c09p01g07055/Avh5c14p03g11555/Avh5c15p08g12450/Avh5c21p…	30
GO:0043171	peptide catabolic process	36/41484	61/155846	1.01678e-07	4.90925e-06	3.66294e-06	Avh1c10p13g09511/Avh1c11p06g10305/Avh1c12p19g11759/Avh1c15p03g14314/Avh1c20p17g20460/Avh1c24p10g24676/Avh2c10p13g09433/Avh2c11p06g10259/Avh2c12p18g11600/Avh2c15p05g14145/Avh2c20p18g20357/Avh2c24p09g24261/Avh3c10p11g08410/Avh3c11p06g09250/Avh3c12p13g10476/Avh3c28p08g25120/Avh3c20p18g18140/Avh3c24p10g21839/Avh4c11p08g09595/Avh4c11p06g09533/Avh4c12p09g10446/Avh4c28p07g24333/Avh4c20p17g17379/Avh4c24p…	36
GO:0018131	oxazole or thiazole biosynthetic process	18/41484	22/155846	1.0294e-07	4.90925e-06	3.66294e-06	Avh1c12p03g10996/Avh1c17p04g16571/Avh1c19p18g19160/Avh2c12p02g10863/Avh2c17p03g16223/Avh2c19p18g18788/Avh3c12p02g09882/Avh3c17p03g14682/Avh3c19p13g16715/Avh4c12p01g10051/Avh4c17p04g14063/Avh4c19p16g15905/Avh5c12p02g09491/Avh5c17p04g14271/Avh5c19p14g16071/Avh6c12p02g09164/Avh6c17p05g13325/Avh6c19p12g15526	18
GO:0033281	TAT protein transport complex	18/41484	22/155846	1.0294e-07	4.90925e-06	3.66294e-06	Avh1c13p19g13155/Avh1c18p09g17869/Avh1c29p06g29757/Avh2c13p19g12980/Avh2c18p09g17511/Avh2c29p06g29404/Avh3c13p17g11687/Avh3c18p07g15655/Avh3c29p05g25941/Avh4c13p16g11397/Avh4c18p08g15230/Avh4c29p06g25321/Avh5c13p14g11299/Avh5c18p06g15026/Avh5c29p06g25075/Avh6c13p10g10602/Avh6c18p09g14498/Avh6c29p05g24391	18
GO:0036257	multivesicular body organization	18/41484	22/155846	1.0294e-07	4.90925e-06	3.66294e-06	Avh1c21p02g20675/Avh1c25p10g25479/Avh1c27p11g27658/Avh2c21p02g20593/Avh2c25p08g24973/Avh2c27p17g27402/Avh3c21p02g18382/Avh3c25p08g22537/Avh3c27p12g24447/Avh4c21p01g17563/Avh4c25p07g21521/Avh4c27p12g23360/Avh5c21p02g17701/Avh5c25p06g21541/Avh5c27p10g23285/Avh6c21p02g17115/Avh6c25p07g21042/Avh6c27p17g22974	18
GO:0046482	para-aminobenzoic acid metabolic process	18/41484	22/155846	1.0294e-07	4.90925e-06	3.66294e-06	Avh1c03p04g02397/Avh1c20p02g19675/Avh1c27p09g27585/Avh2c03p05g02389/Avh2c20p02g19571/Avh2c27p15g27330/Avh3c03p06g02335/Avh3c20p02g17394/Avh3c27p10g24372/Avh4c03p04g02191/Avh4c20p02g16658/Avh4c27p10g23299/Avh5c03p04g01805/Avh5c20p01g16716/Avh5c27p09g23225/Avh6c03p03g01573/Avh6c20p02g16252/Avh6c27p16g22914	18
GO:0046484	oxazole or thiazole metabolic process	18/41484	22/155846	1.0294e-07	4.90925e-06	3.66294e-06	Avh1c12p03g10996/Avh1c17p04g16571/Avh1c19p18g19160/Avh2c12p02g10863/Avh2c17p03g16223/Avh2c19p18g18788/Avh3c12p02g09882/Avh3c17p03g14682/Avh3c19p13g16715/Avh4c12p01g10051/Avh4c17p04g14063/Avh4c19p16g15905/Avh5c12p02g09491/Avh5c17p04g14271/Avh5c19p14g16071/Avh6c12p02g09164/Avh6c17p05g13325/Avh6c19p12g15526	18
GO:0046676	negative regulation of insulin secretion	18/41484	22/155846	1.0294e-07	4.90925e-06	3.66294e-06	Avh1c12p19g11756/Avh1c20p17g20456/Avh1c24p12g24830/Avh2c12p18g11597/Avh2c20p18g20353/Avh2c24p10g24408/Avh3c12p13g10473/Avh3c20p18g18136/Avh3c24p11g21985/Avh4c12p09g10443/Avh4c20p17g17375/Avh4c24p12g21029/Avh5c12p16g10125/Avh5c20p16g17464/Avh5c24p09g21015/Avh6c12p16g09831/Avh6c20p16g16866/Avh6c24p09g20644	18
GO:0046888	negative regulation of hormone secretion	18/41484	22/155846	1.0294e-07	4.90925e-06	3.66294e-06	Avh1c12p19g11756/Avh1c20p17g20456/Avh1c24p12g24830/Avh2c12p18g11597/Avh2c20p18g20353/Avh2c24p10g24408/Avh3c12p13g10473/Avh3c20p18g18136/Avh3c24p11g21985/Avh4c12p09g10443/Avh4c20p17g17375/Avh4c24p12g21029/Avh5c12p16g10125/Avh5c20p16g17464/Avh5c24p09g21015/Avh6c12p16g09831/Avh6c20p16g16866/Avh6c24p09g20644	18
GO:0052837	thiazole biosynthetic process	18/41484	22/155846	1.0294e-07	4.90925e-06	3.66294e-06	Avh1c12p03g10996/Avh1c17p04g16571/Avh1c19p18g19160/Avh2c12p02g10863/Avh2c17p03g16223/Avh2c19p18g18788/Avh3c12p02g09882/Avh3c17p03g14682/Avh3c19p13g16715/Avh4c12p01g10051/Avh4c17p04g14063/Avh4c19p16g15905/Avh5c12p02g09491/Avh5c17p04g14271/Avh5c19p14g16071/Avh6c12p02g09164/Avh6c17p05g13325/Avh6c19p12g15526	18
GO:0052838	thiazole metabolic process	18/41484	22/155846	1.0294e-07	4.90925e-06	3.66294e-06	Avh1c12p03g10996/Avh1c17p04g16571/Avh1c19p18g19160/Avh2c12p02g10863/Avh2c17p03g16223/Avh2c19p18g18788/Avh3c12p02g09882/Avh3c17p03g14682/Avh3c19p13g16715/Avh4c12p01g10051/Avh4c17p04g14063/Avh4c19p16g15905/Avh5c12p02g09491/Avh5c17p04g14271/Avh5c19p14g16071/Avh6c12p02g09164/Avh6c17p05g13325/Avh6c19p12g15526	18
GO:0070775	H3 histone acetyltransferase complex	18/41484	22/155846	1.0294e-07	4.90925e-06	3.66294e-06	Avh1c10p19g09916/Avh1c11p00g09950/Avh1c21p17g21584/Avh2c10p20g09852/Avh2c11p00g09884/Avh2c21p16g21427/Avh3c10p18g08858/Avh3c11p00g08888/Avh3c21p15g19159/Avh4c10p17g09175/Avh4c11p00g09209/Avh4c21p15g18351/Avh5c10p18g08452/Avh5c11p00g08485/Avh5c21p15g18444/Avh6c10p18g08260/Avh6c11p00g08291/Avh6c21p15g17835	18
GO:0070776	MOZ/MORF histone acetyltransferase complex	18/41484	22/155846	1.0294e-07	4.90925e-06	3.66294e-06	Avh1c10p19g09916/Avh1c11p00g09950/Avh1c21p17g21584/Avh2c10p20g09852/Avh2c11p00g09884/Avh2c21p16g21427/Avh3c10p18g08858/Avh3c11p00g08888/Avh3c21p15g19159/Avh4c10p17g09175/Avh4c11p00g09209/Avh4c21p15g18351/Avh5c10p18g08452/Avh5c11p00g08485/Avh5c21p15g18444/Avh6c10p18g08260/Avh6c11p00g08291/Avh6c21p15g17835	18
GO:0090278	negative regulation of peptide hormone secretion	18/41484	22/155846	1.0294e-07	4.90925e-06	3.66294e-06	Avh1c12p19g11756/Avh1c20p17g20456/Avh1c24p12g24830/Avh2c12p18g11597/Avh2c20p18g20353/Avh2c24p10g24408/Avh3c12p13g10473/Avh3c20p18g18136/Avh3c24p11g21985/Avh4c12p09g10443/Avh4c20p17g17375/Avh4c24p12g21029/Avh5c12p16g10125/Avh5c20p16g17464/Avh5c24p09g21015/Avh6c12p16g09831/Avh6c20p16g16866/Avh6c24p09g20644	18
GO:0098589	GO:0098589	18/41484	22/155846	1.0294e-07	4.90925e-06	3.66294e-06	Avh1c01p13g00670/Avh1c09p08g08552/Avh1c21p01g20583/Avh2c01p11g00545/Avh2c09p07g08558/Avh2c21p00g20502/Avh3c01p12g00598/Avh3c01p02g00146/Avh3c21p00g18287/Avh4c01p12g00694/Avh4c01p03g00178/Avh4c21p00g17525/Avh5c01p11g00601/Avh5c01p01g00106/Avh5c21p00g17616/Avh6c01p11g00564/Avh6c01p02g00112/Avh6c21p00g17007	18
GO:0032511	late endosome to vacuole transport via multivesicular body sorting pathway	50/41484	96/155846	1.03027e-07	4.90925e-06	3.66294e-06	Avh1c08p01g06920/Avh1c08p02g06960/Avh1c10p02g09131/Avh1c10p11g09460/Avh1c19p18g19147/Avh1c21p02g20675/Avh1c23p09g23399/Avh1c26p14g26947/Avh1c28p12g29008/Avh2c08p01g07034/Avh2c08p02g07077/Avh2c10p02g09051/Avh2c10p11g09393/Avh2c19p18g18775/Avh2c21p02g20593/Avh2c23p10g23267/Avh2c26p15g26455/Avh2c28p10g28658/Avh3c08p01g06414/Avh3c10p02g08102/Avh3c20p04g17552/Avh3c19p13g16701/Avh3c21p02g18382/Avh3c23p…	50
GO:0015932	nucleobase-containing compound transmembrane transporter activity	120/41484	295/155846	1.10153e-07	4.90925e-06	3.66294e-06	Avh1c01p09g00528/Avh1c07p09g06429/Avh1c07p09g06453/Avh1c09p02g08189/Avh1c10p03g09198/Avh1c11p03g10154/Avh1c12p18g11678/Avh1c13p18g13063/Avh1c13p19g13169/Avh1c14p14g14025/Avh1c15p03g14312/Avh1c16p24g16100/Avh1c17p16g17059/Avh1c20p03g19752/Avh1c20p16g20360/Avh1c21p08g20944/Avh1c21p12g21153/Avh1c23p17g23759/Avh1c24p11g24801/Avh1c26p10g26573/Avh2c01p06g00384/Avh2c07p10g06589/Avh2c07p11g06613/Avh2c09p…	120
GO:1902326	positive regulation of chlorophyll biosynthetic process	24/41484	34/155846	1.10398e-07	4.90925e-06	3.66294e-06	Avh1c12p19g11781/Avh1c20p18g20495/Avh1c25p16g25906/Avh1c25p20g26181/Avh2c12p18g11628/Avh2c20p18g20391/Avh2c25p15g25399/Avh2c25p19g25677/Avh3c12p14g10507/Avh3c20p18g18169/Avh3c25p14g22974/Avh3c25p18g23235/Avh4c12p10g10477/Avh4c20p18g17413/Avh4c25p11g21777/Avh4c25p14g22002/Avh5c12p16g10158/Avh5c20p17g17503/Avh5c25p11g21904/Avh5c25p13g22045/Avh6c12p17g09865/Avh6c20p16g16892/Avh6c25p13g21434/Avh6c25p…	24
GO:0036452	ESCRT complex	80/41484	178/155846	1.11137e-07	4.90925e-06	3.66294e-06	Avh1c07p08g06408/Avh1c08p01g06920/Avh1c08p02g06960/Avh1c10p02g09131/Avh1c10p11g09460/Avh1c12p19g11761/Avh1c19p18g19147/Avh1c20p17g20466/Avh1c20p18g20529/Avh1c21p04g20817/Avh1c23p09g23399/Avh1c26p14g26947/Avh1c28p12g29008/Avh1c28p12g29068/Avh2c07p10g06568/Avh2c08p01g07034/Avh2c08p02g07077/Avh2c10p02g09051/Avh2c10p11g09393/Avh2c12p18g11607/Avh2c19p18g18775/Avh2c20p18g20363/Avh2c20p18g20425/Avh2c21p…	80
GO:0072505	GO:0072505	66/41484	139/155846	1.13336e-07	4.90925e-06	3.66294e-06	Avh1c02p02g01195/Avh1c03p01g02109/Avh1c06p05g05114/Avh1c13p19g13135/Avh1c15p05g14458/Avh1c19p19g19273/Avh1c23p20g23997/Avh1c24p06g24520/Avh1c25p11g25544/Avh1c25p16g25898/Avh1c29p07g29774/Avh2c02p02g01058/Avh2c03p01g02038/Avh2c06p04g05032/Avh2c13p18g12963/Avh2c15p07g14277/Avh2c19p20g18947/Avh2c23p19g23729/Avh2c24p05g24110/Avh2c25p09g25038/Avh2c25p15g25391/Avh2c29p06g29424/Avh3c02p02g01085/Avh3c03p…	66
GO:0002190	cap-independent translational initiation	12/41484	12/155846	1.2639e-07	4.90925e-06	3.66294e-06	Avh1c12p19g11788/Avh1c20p18g20502/Avh2c12p18g11637/Avh2c20p18g20397/Avh3c12p14g10515/Avh3c20p18g18176/Avh4c12p10g10486/Avh4c20p18g17418/Avh5c12p16g10167/Avh5c20p17g17509/Avh6c12p17g09874/Avh6c20p16g16896	12
GO:0002192	IRES-dependent translational initiation of linear mRNA	12/41484	12/155846	1.2639e-07	4.90925e-06	3.66294e-06	Avh1c12p19g11788/Avh1c20p18g20502/Avh2c12p18g11637/Avh2c20p18g20397/Avh3c12p14g10515/Avh3c20p18g18176/Avh4c12p10g10486/Avh4c20p18g17418/Avh5c12p16g10167/Avh5c20p17g17509/Avh6c12p17g09874/Avh6c20p16g16896	12
GO:0008153	para-aminobenzoic acid biosynthetic process	12/41484	12/155846	1.2639e-07	4.90925e-06	3.66294e-06	Avh1c20p02g19675/Avh1c27p09g27585/Avh2c20p02g19571/Avh2c27p15g27330/Avh3c20p02g17394/Avh3c27p10g24372/Avh4c20p02g16658/Avh4c27p10g23299/Avh5c20p01g16716/Avh5c27p09g23225/Avh6c20p02g16252/Avh6c27p16g22914	12
GO:0009330	DNA topoisomerase type II (double strand cut, ATP-hydrolyzing) complex	12/41484	12/155846	1.2639e-07	4.90925e-06	3.66294e-06	Avh1c18p07g17730/Avh1c23p10g23468/Avh2c18p07g17373/Avh2c23p11g23336/Avh3c18p06g15578/Avh3c23p09g20680/Avh4c18p07g15119/Avh4c23p06g19687/Avh5c18p05g14895/Avh5c23p10g19847/Avh6c18p07g14375/Avh6c23p10g19490	12
GO:0010454	negative regulation of cell fate commitment	12/41484	12/155846	1.2639e-07	4.90925e-06	3.66294e-06	Avh1c25p09g25438/Avh1c27p12g27703/Avh2c25p07g24930/Avh2c27p18g27442/Avh3c25p07g22502/Avh3c27p13g24490/Avh4c25p06g21488/Avh4c27p13g23409/Avh5c25p05g21507/Avh5c27p11g23328/Avh6c25p07g21006/Avh6c27p18g23015	12
GO:0015334	high-affinity oligopeptide transmembrane transporter activity	12/41484	12/155846	1.2639e-07	4.90925e-06	3.66294e-06	Avh1c07p14g06563/Avh1c29p04g29672/Avh2c07p15g06725/Avh2c29p04g29321/Avh3c07p10g06109/Avh3c29p04g25867/Avh4c07p14g06409/Avh4c29p05g25248/Avh5c07p13g05637/Avh5c29p04g24995/Avh6c07p13g05469/Avh6c29p03g24315	12
GO:0019343	cysteine biosynthetic process via cystathionine	12/41484	12/155846	1.2639e-07	4.90925e-06	3.66294e-06	Avh1c14p13g13973/Avh1c20p14g20283/Avh2c14p12g13725/Avh2c20p14g20151/Avh3c14p14g12524/Avh3c20p14g17936/Avh4c14p10g11992/Avh4c20p14g17198/Avh5c14p07g11838/Avh5c20p13g17246/Avh6c14p13g11348/Avh6c20p13g16702	12
GO:0019346	transsulfuration	12/41484	12/155846	1.2639e-07	4.90925e-06	3.66294e-06	Avh1c14p13g13973/Avh1c20p14g20283/Avh2c14p12g13725/Avh2c20p14g20151/Avh3c14p14g12524/Avh3c20p14g17936/Avh4c14p10g11992/Avh4c20p14g17198/Avh5c14p07g11838/Avh5c20p13g17246/Avh6c14p13g11348/Avh6c20p13g16702	12
GO:0030836	positive regulation of actin filament depolymerization	12/41484	12/155846	1.2639e-07	4.90925e-06	3.66294e-06	Avh1c19p20g19297/Avh1c23p05g23092/Avh2c19p20g18974/Avh2c23p06g22959/Avh3c19p15g16846/Avh3c23p04g20296/Avh4c19p18g16070/Avh4c23p02g19362/Avh5c19p16g16236/Avh5c23p05g19532/Avh6c19p14g15690/Avh6c23p05g19115	12
GO:0030899	calcium-dependent ATPase activity	12/41484	12/155846	1.2639e-07	4.90925e-06	3.66294e-06	Avh1c02p01g01147/Avh1c03p00g02069/Avh2c02p01g01012/Avh2c03p01g01995/Avh3c02p01g01025/Avh3c03p01g01934/Avh4c02p01g01150/Avh4c03p01g01918/Avh5c02p01g00980/Avh5c03p01g01576/Avh6c02p01g00978/Avh6c03p01g01408	12
GO:0031149	sorocarp stalk cell differentiation	12/41484	12/155846	1.2639e-07	4.90925e-06	3.66294e-06	Avh1c25p10g25479/Avh1c27p11g27658/Avh2c25p08g24973/Avh2c27p17g27402/Avh3c25p08g22537/Avh3c27p12g24447/Avh4c25p07g21521/Avh4c27p12g23360/Avh5c25p06g21541/Avh5c27p10g23285/Avh6c25p07g21042/Avh6c27p17g22974	12
GO:0031150	sorocarp stalk development	12/41484	12/155846	1.2639e-07	4.90925e-06	3.66294e-06	Avh1c25p10g25479/Avh1c27p11g27658/Avh2c25p08g24973/Avh2c27p17g27402/Avh3c25p08g22537/Avh3c27p12g24447/Avh4c25p07g21521/Avh4c27p12g23360/Avh5c25p06g21541/Avh5c27p10g23285/Avh6c25p07g21042/Avh6c27p17g22974	12
GO:0031179	peptide modification	12/41484	12/155846	1.2639e-07	4.90925e-06	3.66294e-06	Avh1c12p19g11759/Avh1c20p17g20460/Avh2c12p18g11600/Avh2c20p18g20357/Avh3c12p13g10476/Avh3c20p18g18140/Avh4c12p09g10446/Avh4c20p17g17379/Avh5c12p16g10128/Avh5c20p16g17468/Avh6c12p16g09834/Avh6c20p16g16870	12
GO:0031285	regulation of sorocarp stalk cell differentiation	12/41484	12/155846	1.2639e-07	4.90925e-06	3.66294e-06	Avh1c25p10g25479/Avh1c27p11g27658/Avh2c25p08g24973/Avh2c27p17g27402/Avh3c25p08g22537/Avh3c27p12g24447/Avh4c25p07g21521/Avh4c27p12g23360/Avh5c25p06g21541/Avh5c27p10g23285/Avh6c25p07g21042/Avh6c27p17g22974	12
GO:0031286	negative regulation of sorocarp stalk cell differentiation	12/41484	12/155846	1.2639e-07	4.90925e-06	3.66294e-06	Avh1c25p10g25479/Avh1c27p11g27658/Avh2c25p08g24973/Avh2c27p17g27402/Avh3c25p08g22537/Avh3c27p12g24447/Avh4c25p07g21521/Avh4c27p12g23360/Avh5c25p06g21541/Avh5c27p10g23285/Avh6c25p07g21042/Avh6c27p17g22974	12
GO:0032105	negative regulation of response to extracellular stimulus	12/41484	12/155846	1.2639e-07	4.90925e-06	3.66294e-06	Avh1c25p10g25479/Avh1c27p11g27658/Avh2c25p08g24973/Avh2c27p17g27402/Avh3c25p08g22537/Avh3c27p12g24447/Avh4c25p07g21521/Avh4c27p12g23360/Avh5c25p06g21541/Avh5c27p10g23285/Avh6c25p07g21042/Avh6c27p17g22974	12
GO:0032108	negative regulation of response to nutrient levels	12/41484	12/155846	1.2639e-07	4.90925e-06	3.66294e-06	Avh1c25p10g25479/Avh1c27p11g27658/Avh2c25p08g24973/Avh2c27p17g27402/Avh3c25p08g22537/Avh3c27p12g24447/Avh4c25p07g21521/Avh4c27p12g23360/Avh5c25p06g21541/Avh5c27p10g23285/Avh6c25p07g21042/Avh6c27p17g22974	12
GO:0032441	pheophorbide a oxygenase activity	12/41484	12/155846	1.2639e-07	4.90925e-06	3.66294e-06	Avh1c26p15g26979/Avh1c28p12g29056/Avh2c26p15g26485/Avh2c28p11g28703/Avh3c26p13g23949/Avh3c28p13g25412/Avh4c26p12g22669/Avh4c28p11g24638/Avh5c26p08g22619/Avh5c28p13g24440/Avh6c26p08g22255/Avh6c28p09g23826	12
GO:0036374	glutathione hydrolase activity	12/41484	12/155846	1.2639e-07	4.90925e-06	3.66294e-06	Avh1c12p19g11759/Avh1c20p17g20460/Avh2c12p18g11600/Avh2c20p18g20357/Avh3c12p13g10476/Avh3c20p18g18140/Avh4c12p09g10446/Avh4c20p17g17379/Avh5c12p16g10128/Avh5c20p16g17468/Avh6c12p16g09834/Avh6c20p16g16870	12
GO:0042643	GO:0042643	12/41484	12/155846	1.2639e-07	4.90925e-06	3.66294e-06	Avh1c19p20g19297/Avh1c23p05g23092/Avh2c19p20g18974/Avh2c23p06g22959/Avh3c19p15g16846/Avh3c23p04g20296/Avh4c19p18g16070/Avh4c23p02g19362/Avh5c19p16g16236/Avh5c23p05g19532/Avh6c19p14g15690/Avh6c23p05g19115	12
GO:0043235	receptor complex	12/41484	12/155846	1.2639e-07	4.90925e-06	3.66294e-06	Avh1c13p19g13155/Avh1c29p06g29757/Avh2c13p19g12980/Avh2c29p06g29404/Avh3c13p17g11687/Avh3c29p05g25941/Avh4c13p16g11397/Avh4c29p06g25321/Avh5c13p14g11299/Avh5c29p06g25075/Avh6c13p10g10602/Avh6c29p05g24391	12
GO:0043765	T/G mismatch-specific endonuclease activity	12/41484	12/155846	1.2639e-07	4.90925e-06	3.66294e-06	Avh1c08p02g06968/Avh1c08p02g06969/Avh2c08p02g07085/Avh2c08p02g07086/Avh3c08p02g06459/Avh3c08p02g06460/Avh4c08p02g06766/Avh4c08p02g06767/Avh5c08p02g05938/Avh5c08p02g05939/Avh6c08p02g05840/Avh6c08p02g05841	12
GO:0045881	positive regulation of sporulation resulting in formation of a cellular spore	12/41484	12/155846	1.2639e-07	4.90925e-06	3.66294e-06	Avh1c25p10g25479/Avh1c27p11g27658/Avh2c25p08g24973/Avh2c27p17g27402/Avh3c25p08g22537/Avh3c27p12g24447/Avh4c25p07g21521/Avh4c27p12g23360/Avh5c25p06g21541/Avh5c27p10g23285/Avh6c25p07g21042/Avh6c27p17g22974	12
GO:0046602	regulation of mitotic centrosome separation	12/41484	12/155846	1.2639e-07	4.90925e-06	3.66294e-06	Avh1c09p08g08552/Avh1c21p01g20583/Avh2c09p07g08558/Avh2c21p00g20502/Avh3c01p02g00146/Avh3c21p00g18287/Avh4c01p03g00178/Avh4c21p00g17525/Avh5c01p01g00106/Avh5c21p00g17616/Avh6c01p02g00112/Avh6c21p00g17007	12
GO:0046604	positive regulation of mitotic centrosome separation	12/41484	12/155846	1.2639e-07	4.90925e-06	3.66294e-06	Avh1c09p08g08552/Avh1c21p01g20583/Avh2c09p07g08558/Avh2c21p00g20502/Avh3c01p02g00146/Avh3c21p00g18287/Avh4c01p03g00178/Avh4c21p00g17525/Avh5c01p01g00106/Avh5c21p00g17616/Avh6c01p02g00112/Avh6c21p00g17007	12
GO:0046605	regulation of centrosome cycle	12/41484	12/155846	1.2639e-07	4.90925e-06	3.66294e-06	Avh1c09p08g08552/Avh1c21p01g20583/Avh2c09p07g08558/Avh2c21p00g20502/Avh3c01p02g00146/Avh3c21p00g18287/Avh4c01p03g00178/Avh4c21p00g17525/Avh5c01p01g00106/Avh5c21p00g17616/Avh6c01p02g00112/Avh6c21p00g17007	12
GO:0046607	positive regulation of centrosome cycle	12/41484	12/155846	1.2639e-07	4.90925e-06	3.66294e-06	Avh1c09p08g08552/Avh1c21p01g20583/Avh2c09p07g08558/Avh2c21p00g20502/Avh3c01p02g00146/Avh3c21p00g18287/Avh4c01p03g00178/Avh4c21p00g17525/Avh5c01p01g00106/Avh5c21p00g17616/Avh6c01p02g00112/Avh6c21p00g17007	12
GO:0061388	regulation of rate of cell growth	12/41484	12/155846	1.2639e-07	4.90925e-06	3.66294e-06	Avh1c13p04g12184/Avh1c23p12g23566/Avh2c13p05g12055/Avh2c23p13g23422/Avh3c13p05g10941/Avh3c23p11g20761/Avh4c13p03g10719/Avh4c23p08g19766/Avh5c13p04g10548/Avh5c23p11g19927/Avh6c13p03g10164/Avh6c23p12g19565	12
GO:0061392	GO:0061392	12/41484	12/155846	1.2639e-07	4.90925e-06	3.66294e-06	Avh1c10p19g09919/Avh1c11p00g09948/Avh2c10p20g09855/Avh2c11p00g09883/Avh3c10p18g08861/Avh3c11p00g08886/Avh4c10p17g09178/Avh4c11p00g09207/Avh5c10p18g08455/Avh5c11p00g08483/Avh6c10p18g08263/Avh6c11p00g08289	12
GO:0061416	GO:0061416	12/41484	12/155846	1.2639e-07	4.90925e-06	3.66294e-06	Avh1c10p19g09919/Avh1c11p00g09948/Avh2c10p20g09855/Avh2c11p00g09883/Avh3c10p18g08861/Avh3c11p00g08886/Avh4c10p17g09178/Avh4c11p00g09207/Avh5c10p18g08455/Avh5c11p00g08483/Avh6c10p18g08263/Avh6c11p00g08289	12
GO:0061851	leading edge of lamellipodium	12/41484	12/155846	1.2639e-07	4.90925e-06	3.66294e-06	Avh1c02p01g01122/Avh1c03p05g02515/Avh2c02p01g00987/Avh2c03p08g02606/Avh3c02p01g01001/Avh3c03p08g02529/Avh4c02p01g01128/Avh4c03p06g02350/Avh5c02p01g00957/Avh5c03p05g01873/Avh6c02p01g00953/Avh6c03p05g01738	12
GO:0070003	threonine-type peptidase activity	12/41484	12/155846	1.2639e-07	4.90925e-06	3.66294e-06	Avh1c12p19g11759/Avh1c20p17g20460/Avh2c12p18g11600/Avh2c20p18g20357/Avh3c12p13g10476/Avh3c20p18g18140/Avh4c12p09g10446/Avh4c20p17g17379/Avh5c12p16g10128/Avh5c20p16g17468/Avh6c12p16g09834/Avh6c20p16g16870	12
GO:0070992	translation initiation complex	12/41484	12/155846	1.2639e-07	4.90925e-06	3.66294e-06	Avh1c12p19g11788/Avh1c20p18g20502/Avh2c12p18g11637/Avh2c20p18g20397/Avh3c12p14g10515/Avh3c20p18g18176/Avh4c12p10g10486/Avh4c20p18g17418/Avh5c12p16g10167/Avh5c20p17g17509/Avh6c12p17g09874/Avh6c20p16g16896	12
GO:0070997	GO:0070997	12/41484	12/155846	1.2639e-07	4.90925e-06	3.66294e-06	Avh1c15p04g14433/Avh1c28p10g28875/Avh2c15p07g14253/Avh2c28p09g28521/Avh3c15p06g12995/Avh3c28p10g25209/Avh4c15p06g12460/Avh4c28p09g24425/Avh5c15p07g12427/Avh5c28p11g24243/Avh6c15p06g11836/Avh6c28p07g23688	12
GO:0071266	'de novo' L-methionine biosynthetic process	12/41484	12/155846	1.2639e-07	4.90925e-06	3.66294e-06	Avh1c14p13g13973/Avh1c20p14g20283/Avh2c14p12g13725/Avh2c20p14g20151/Avh3c14p14g12524/Avh3c20p14g17936/Avh4c14p10g11992/Avh4c20p14g17198/Avh5c14p07g11838/Avh5c20p13g17246/Avh6c14p13g11348/Avh6c20p13g16702	12
GO:0071454	cellular response to anoxia	12/41484	12/155846	1.2639e-07	4.90925e-06	3.66294e-06	Avh1c11p00g09940/Avh1c16p21g15902/Avh2c11p00g09876/Avh2c16p18g15597/Avh3c11p00g08879/Avh3c16p09g13931/Avh4c11p00g09200/Avh4c16p15g13594/Avh5c11p00g08475/Avh5c16p19g13577/Avh6c11p00g08282/Avh6c16p08g12696	12
GO:0075260	regulation of spore-bearing organ development	12/41484	12/155846	1.2639e-07	4.90925e-06	3.66294e-06	Avh1c25p10g25479/Avh1c27p11g27658/Avh2c25p08g24973/Avh2c27p17g27402/Avh3c25p08g22537/Avh3c27p12g24447/Avh4c25p07g21521/Avh4c27p12g23360/Avh5c25p06g21541/Avh5c27p10g23285/Avh6c25p07g21042/Avh6c27p17g22974	12
GO:0075262	negative regulation of spore-bearing organ development	12/41484	12/155846	1.2639e-07	4.90925e-06	3.66294e-06	Avh1c25p10g25479/Avh1c27p11g27658/Avh2c25p08g24973/Avh2c27p17g27402/Avh3c25p08g22537/Avh3c27p12g24447/Avh4c25p07g21521/Avh4c27p12g23360/Avh5c25p06g21541/Avh5c27p10g23285/Avh6c25p07g21042/Avh6c27p17g22974	12
GO:0110017	cap-independent translational initiation of linear mRNA	12/41484	12/155846	1.2639e-07	4.90925e-06	3.66294e-06	Avh1c12p19g11788/Avh1c20p18g20502/Avh2c12p18g11637/Avh2c20p18g20397/Avh3c12p14g10515/Avh3c20p18g18176/Avh4c12p10g10486/Avh4c20p18g17418/Avh5c12p16g10167/Avh5c20p17g17509/Avh6c12p17g09874/Avh6c20p16g16896	12
GO:1900032	regulation of trichome patterning	12/41484	12/155846	1.2639e-07	4.90925e-06	3.66294e-06	Avh1c25p09g25438/Avh1c27p12g27703/Avh2c25p07g24930/Avh2c27p18g27442/Avh3c25p07g22502/Avh3c27p13g24490/Avh4c25p06g21488/Avh4c27p13g23409/Avh5c25p05g21507/Avh5c27p11g23328/Avh6c25p07g21006/Avh6c27p18g23015	12
GO:1900033	negative regulation of trichome patterning	12/41484	12/155846	1.2639e-07	4.90925e-06	3.66294e-06	Avh1c25p09g25438/Avh1c27p12g27703/Avh2c25p07g24930/Avh2c27p18g27442/Avh3c25p07g22502/Avh3c27p13g24490/Avh4c25p06g21488/Avh4c27p13g23409/Avh5c25p05g21507/Avh5c27p11g23328/Avh6c25p07g21006/Avh6c27p18g23015	12
GO:1902348	cellular response to strigolactone	12/41484	12/155846	1.2639e-07	4.90925e-06	3.66294e-06	Avh1c04p09g03644/Avh1c21p13g21241/Avh2c04p02g03478/Avh2c21p12g21133/Avh3c04p09g03689/Avh3c21p12g18851/Avh4c04p10g03606/Avh4c21p11g18042/Avh5c04p10g02842/Avh5c21p12g18174/Avh6c04p10g02999/Avh6c21p11g17558	12
GO:1905614	negative regulation of developmental vegetative growth	12/41484	12/155846	1.2639e-07	4.90925e-06	3.66294e-06	Avh1c25p09g25438/Avh1c27p12g27703/Avh2c25p07g24930/Avh2c27p18g27442/Avh3c25p07g22502/Avh3c27p13g24490/Avh4c25p06g21488/Avh4c27p13g23409/Avh5c25p05g21507/Avh5c27p11g23328/Avh6c25p07g21006/Avh6c27p18g23015	12
GO:0000470	maturation of LSU-rRNA	76/41484	168/155846	1.63855e-07	6.32745e-06	4.7211e-06	Avh1c02p14g01964/Avh1c03p19g03278/Avh1c05p18g04651/Avh1c06p19g05868/Avh1c15p09g14728/Avh1c16p19g15742/Avh1c16p21g15890/Avh1c19p16g19029/Avh1c23p05g23050/Avh1c23p09g23358/Avh1c24p10g24699/Avh1c26p14g26936/Avh1c28p11g28999/Avh2c02p14g01825/Avh2c03p21g03295/Avh2c05p19g04599/Avh2c06p19g05804/Avh2c15p11g14531/Avh2c16p15g15423/Avh2c16p17g15583/Avh2c19p16g18656/Avh2c23p05g22913/Avh2c23p09g23226/Avh2c24p…	76
GO:0009567	double fertilization forming a zygote and endosperm	83/41484	188/155846	1.68356e-07	6.4637e-06	4.82275e-06	Avh1c01p12g00657/Avh1c07p09g06426/Avh1c08p16g07696/Avh1c08p20g07942/Avh1c10p03g09223/Avh1c13p19g13155/Avh1c19p06g18458/Avh1c22p03g21849/Avh1c22p06g22051/Avh1c23p21g24063/Avh1c24p07g24563/Avh1c27p08g27536/Avh1c29p06g29757/Avh1c29p18g30290/Avh2c01p11g00533/Avh2c07p10g06586/Avh2c08p17g07860/Avh2c08p20g08010/Avh2c10p03g09150/Avh2c13p19g12980/Avh2c19p08g18121/Avh2c19p21g19067/Avh2c22p03g21708/Avh2c22p…	83
GO:0034309	primary alcohol biosynthetic process	36/41484	62/155846	1.802e-07	6.87867e-06	5.13237e-06	Avh1c08p14g07622/Avh1c12p03g10996/Avh1c17p04g16571/Avh1c19p13g18798/Avh1c19p18g19160/Avh1c25p16g25906/Avh2c08p15g07791/Avh2c12p02g10863/Avh2c17p03g16223/Avh2c19p13g18394/Avh2c19p18g18788/Avh2c25p15g25399/Avh3c08p14g07054/Avh3c12p02g09882/Avh3c17p03g14682/Avh3c19p09g16434/Avh3c19p13g16715/Avh3c25p14g22974/Avh4c08p15g07363/Avh4c12p01g10051/Avh4c17p04g14063/Avh4c19p12g15648/Avh4c19p16g15905/Avh4c25p…	36
GO:1901403	positive regulation of tetrapyrrole metabolic process	30/41484	48/155846	1.98706e-07	7.54176e-06	5.62713e-06	Avh1c01p06g00380/Avh1c12p19g11781/Avh1c20p18g20495/Avh1c25p16g25906/Avh1c25p20g26181/Avh2c01p04g00262/Avh2c12p18g11628/Avh2c20p18g20391/Avh2c25p15g25399/Avh2c25p19g25677/Avh3c01p05g00340/Avh3c12p14g10507/Avh3c20p18g18169/Avh3c25p14g22974/Avh3c25p18g23235/Avh4c01p06g00434/Avh4c12p10g10477/Avh4c20p18g17413/Avh4c25p11g21777/Avh4c25p14g22002/Avh5c01p05g00350/Avh5c12p16g10158/Avh5c20p17g17503/Avh5c25p…	30
GO:0004713	protein tyrosine kinase activity	35/41484	60/155846	2.27468e-07	8.58432e-06	6.40501e-06	Avh1c01p07g00414/Avh1c09p03g08298/Avh1c15p01g14221/Avh1c18p10g17897/Avh1c19p22g19483/Avh1c27p05g27446/Avh2c01p04g00297/Avh2c09p03g08349/Avh2c15p03g14036/Avh2c18p09g17543/Avh2c19p23g19188/Avh2c27p11g27193/Avh3c01p06g00371/Avh3c28p09g25165/Avh3c18p07g15682/Avh3c19p17g17029/Avh3c27p07g24233/Avh4c01p07g00467/Avh4c09p03g07874/Avh4c15p03g12282/Avh4c18p08g15257/Avh4c19p20g16254/Avh4c27p06g23160/Avh5c01p…	35
GO:0005459	UDP-galactose transmembrane transporter activity	24/41484	35/155846	2.62089e-07	9.6711e-06	7.21589e-06	Avh1c07p09g06429/Avh1c13p18g13063/Avh1c14p14g14025/Avh1c21p08g20944/Avh2c07p10g06589/Avh2c13p18g12893/Avh2c14p13g13781/Avh2c21p07g20851/Avh3c07p06g05993/Avh3c13p16g11596/Avh3c14p14g12572/Avh3c21p07g18595/Avh4c07p10g06300/Avh4c13p15g11309/Avh4c14p11g12046/Avh4c21p06g17782/Avh5c07p09g05522/Avh5c13p13g11210/Avh5c14p08g11891/Avh5c21p07g17917/Avh6c07p09g05356/Avh6c13p09g10514/Avh6c14p14g11396/Avh6c21p…	24
GO:0043515	kinetochore binding	24/41484	35/155846	2.62089e-07	9.6711e-06	7.21589e-06	Avh1c05p20g04771/Avh1c19p20g19307/Avh1c21p00g20571/Avh1c23p05g23084/Avh2c05p20g04712/Avh2c19p20g18986/Avh2c21p00g20490/Avh2c23p05g22951/Avh3c05p14g04533/Avh3c19p15g16857/Avh3c21p00g18278/Avh3c23p04g20288/Avh4c05p15g04623/Avh4c19p18g16082/Avh4c21p00g17517/Avh4c23p02g19353/Avh5c05p16g03841/Avh5c19p17g16247/Avh5c21p00g17605/Avh5c23p05g19523/Avh6c05p08g03710/Avh6c19p14g15701/Avh6c21p00g16996/Avh6c23p…	24
GO:0071457	cellular response to ozone	24/41484	35/155846	2.62089e-07	9.6711e-06	7.21589e-06	Avh1c01p06g00367/Avh1c03p19g03241/Avh1c26p15g26984/Avh1c28p12g29061/Avh2c01p04g00247/Avh2c03p20g03270/Avh2c26p15g26490/Avh2c28p11g28709/Avh3c01p05g00329/Avh3c03p21g03272/Avh3c26p13g23954/Avh3c28p13g25414/Avh4c01p06g00423/Avh4c03p22g03186/Avh4c26p12g22674/Avh4c28p11g24640/Avh5c01p05g00338/Avh5c03p12g02378/Avh5c26p08g22624/Avh5c28p13g24443/Avh6c01p04g00306/Avh6c03p20g02568/Avh6c26p09g22278/Avh6c28p…	24
GO:0072334	UDP-galactose transmembrane transport	24/41484	35/155846	2.62089e-07	9.6711e-06	7.21589e-06	Avh1c07p09g06429/Avh1c13p18g13063/Avh1c14p14g14025/Avh1c21p08g20944/Avh2c07p10g06589/Avh2c13p18g12893/Avh2c14p13g13781/Avh2c21p07g20851/Avh3c07p06g05993/Avh3c13p16g11596/Avh3c14p14g12572/Avh3c21p07g18595/Avh4c07p10g06300/Avh4c13p15g11309/Avh4c14p11g12046/Avh4c21p06g17782/Avh5c07p09g05522/Avh5c13p13g11210/Avh5c14p08g11891/Avh5c21p07g17917/Avh6c07p09g05356/Avh6c13p09g10514/Avh6c14p14g11396/Avh6c21p…	24
GO:0008135	translation factor activity, RNA binding	96/41484	228/155846	3.0082e-07	1.10389e-05	8.23647e-06	Avh1c03p15g02998/Avh1c04p07g03549/Avh1c06p18g05762/Avh1c08p03g07009/Avh1c08p04g07112/Avh1c10p01g09087/Avh1c10p03g09214/Avh1c10p18g09794/Avh1c11p02g10083/Avh1c11p04g10195/Avh1c12p19g11788/Avh1c13p13g12652/Avh1c14p10g13737/Avh1c20p18g20502/Avh1c21p03g20734/Avh1c21p14g21296/Avh2c03p17g03059/Avh2c04p01g03366/Avh2c06p18g05702/Avh2c08p03g07132/Avh2c08p04g07241/Avh2c10p01g09007/Avh2c10p03g09142/Avh2c10p…	96
GO:0003962	cystathionine gamma-synthase activity	18/41484	23/155846	3.54616e-07	1.27317e-05	9.49948e-06	Avh1c02p13g01860/Avh1c14p13g13973/Avh1c20p14g20283/Avh2c02p13g01725/Avh2c14p12g13725/Avh2c20p14g20151/Avh3c02p12g01658/Avh3c14p14g12524/Avh3c20p14g17936/Avh4c02p08g01637/Avh4c14p10g11992/Avh4c20p14g17198/Avh5c02p05g01296/Avh5c14p07g11838/Avh5c20p13g17246/Avh6c02p07g01264/Avh6c14p13g11348/Avh6c20p13g16702	18
GO:0016618	hydroxypyruvate reductase activity	18/41484	23/155846	3.54616e-07	1.27317e-05	9.49948e-06	Avh1c14p01g13294/Avh1c14p15g14074/Avh1c16p24g16134/Avh2c14p01g13114/Avh2c14p14g13835/Avh2c16p21g15857/Avh3c14p01g11823/Avh3c14p15g12622/Avh3c16p13g14298/Avh4c14p01g11485/Avh4c14p11g12090/Avh4c16p17g13715/Avh5c14p01g11434/Avh5c14p09g11940/Avh5c16p22g13865/Avh6c14p01g10691/Avh6c14p15g11446/Avh6c16p11g12916	18
GO:0017046	peptide hormone binding	18/41484	23/155846	3.54616e-07	1.27317e-05	9.49948e-06	Avh1c04p08g03607/Avh1c11p02g10105/Avh1c15p03g14314/Avh2c04p02g03438/Avh2c11p02g10050/Avh2c15p05g14145/Avh3c04p09g03654/Avh3c11p02g09068/Avh3c28p08g25120/Avh4c04p09g03570/Avh4c11p02g09350/Avh4c28p07g24333/Avh5c04p10g02800/Avh5c11p02g08633/Avh5c28p09g24136/Avh6c04p09g02961/Avh6c11p04g08527/Avh6c28p06g23647	18
GO:0044732	mitotic spindle pole body	18/41484	23/155846	3.54616e-07	1.27317e-05	9.49948e-06	Avh1c12p02g10991/Avh1c12p04g11102/Avh1c17p04g16578/Avh2c12p02g10858/Avh2c12p04g10942/Avh2c17p03g16229/Avh3c12p02g09877/Avh3c12p03g09942/Avh3c17p03g14689/Avh4c12p01g10046/Avh4c12p03g10139/Avh4c17p04g14071/Avh5c12p02g09486/Avh5c12p04g09553/Avh5c17p04g14277/Avh6c17p05g13333/Avh6c12p02g09159/Avh6c12p04g09262	18
GO:0004396	hexokinase activity	48/41484	94/155846	3.98479e-07	1.42296e-05	1.06171e-05	Avh1c01p15g00784/Avh1c02p01g01179/Avh1c09p01g08139/Avh1c12p19g11742/Avh1c21p16g21494/Avh1c23p10g23438/Avh1c24p14g24994/Avh1c26p17g27206/Avh2c01p13g00669/Avh2c02p01g01042/Avh2c09p01g08196/Avh2c12p18g11583/Avh2c21p15g21360/Avh2c23p10g23314/Avh2c24p12g24575/Avh2c26p18g26723/Avh3c01p13g00685/Avh3c02p02g01067/Avh3c09p01g07602/Avh3c12p13g10460/Avh3c21p15g19097/Avh3c23p09g20649/Avh3c24p13g22151/Avh3c26p…	48
GO:0000038	very long-chain fatty acid metabolic process	66/41484	143/155846	4.20319e-07	1.49292e-05	1.11391e-05	Avh1c04p08g03580/Avh1c06p02g04905/Avh1c06p16g05572/Avh1c06p16g05573/Avh1c13p18g13094/Avh1c14p09g13689/Avh1c15p05g14455/Avh1c19p13g18785/Avh1c22p02g21763/Avh1c25p04g25304/Avh1c25p16g25902/Avh2c04p01g03409/Avh2c06p02g04845/Avh2c06p15g05515/Avh2c06p15g05516/Avh2c13p18g12925/Avh2c14p09g13503/Avh2c15p07g14275/Avh2c19p12g18381/Avh2c22p02g21622/Avh2c25p03g24816/Avh2c25p15g25395/Avh3c04p08g03625/Avh3c06p…	66
GO:0051205	protein insertion into membrane	32/41484	54/155846	4.53159e-07	1.601e-05	1.19455e-05	Avh1c06p05g05142/Avh1c11p06g10300/Avh1c14p15g14073/Avh1c21p16g21542/Avh1c22p03g21827/Avh2c06p05g05059/Avh2c11p06g10254/Avh2c14p14g13830/Avh2c14p14g13832/Avh2c04p06g03716/Avh2c22p03g21688/Avh3c06p04g04818/Avh3c11p06g09247/Avh3c14p15g12620/Avh3c04p12g03898/Avh3c22p03g19390/Avh4c06p03g04826/Avh4c11p06g09528/Avh4c14p11g12084/Avh4c14p11g12087/Avh4c04p13g03837/Avh4c22p03g18598/Avh5c06p05g04159/Avh5c11p…	32
GO:0016125	sterol metabolic process	176/41484	477/155846	5.44997e-07	1.91527e-05	1.42904e-05	Avh1c01p03g00216/Avh1c01p05g00304/Avh1c04p08g03622/Avh1c04p10g03725/Avh1c05p18g04655/Avh1c05p20g04783/Avh1c06p12g05394/Avh1c06p18g05778/Avh1c08p11g07469/Avh1c09p02g08172/Avh1c10p03g09195/Avh1c10p03g09251/Avh1c11p05g10237/Avh1c11p14g10691/Avh1c13p04g12167/Avh1c14p10g13743/Avh1c20p04g19775/Avh1c20p08g20032/Avh1c20p10g20097/Avh1c21p14g21320/Avh1c21p15g21366/Avh1c21p15g21425/Avh1c21p16g21528/Avh1c23p…	176
GO:0032104	regulation of response to extracellular stimulus	72/41484	161/155846	5.85349e-07	2.02994e-05	1.5146e-05	Avh1c02p01g01099/Avh1c06p01g04832/Avh1c09p01g08149/Avh1c12p19g11781/Avh1c20p18g20495/Avh1c23p20g23965/Avh1c25p09g25438/Avh1c25p10g25479/Avh1c25p11g25544/Avh1c27p11g27658/Avh1c27p12g27703/Avh1c29p03g29560/Avh2c02p01g00964/Avh2c06p01g04772/Avh2c09p01g08204/Avh2c12p18g11628/Avh2c20p18g20391/Avh2c23p18g23695/Avh2c25p07g24930/Avh2c25p08g24973/Avh2c25p09g25038/Avh2c27p17g27402/Avh2c27p18g27442/Avh2c29p…	72
GO:0032107	regulation of response to nutrient levels	72/41484	161/155846	5.85349e-07	2.02994e-05	1.5146e-05	Avh1c02p01g01099/Avh1c06p01g04832/Avh1c09p01g08149/Avh1c12p19g11781/Avh1c20p18g20495/Avh1c23p20g23965/Avh1c25p09g25438/Avh1c25p10g25479/Avh1c25p11g25544/Avh1c27p11g27658/Avh1c27p12g27703/Avh1c29p03g29560/Avh2c02p01g00964/Avh2c06p01g04772/Avh2c09p01g08204/Avh2c12p18g11628/Avh2c20p18g20391/Avh2c23p18g23695/Avh2c25p07g24930/Avh2c25p08g24973/Avh2c25p09g25038/Avh2c27p17g27402/Avh2c27p18g27442/Avh2c29p…	72
GO:0043157	response to cation stress	24/41484	36/155846	5.86794e-07	2.02994e-05	1.5146e-05	Avh1c20p12g20212/Avh1c20p18g20554/Avh1c23p01g22671/Avh1c25p10g25476/Avh2c20p12g20081/Avh2c20p19g20453/Avh2c19p25g19401/Avh2c25p08g24969/Avh3c20p12g17851/Avh3c20p19g18232/Avh3c19p20g17248/Avh3c25p08g22534/Avh4c20p12g17121/Avh4c20p19g17477/Avh4c19p23g16485/Avh4c25p07g21518/Avh5c20p11g17170/Avh5c20p17g17560/Avh5c19p21g16592/Avh5c25p06g21538/Avh6c19p19g16081/Avh6c20p11g16626/Avh6c20p17g16951/Avh6c25p…	24
GO:0003756	protein disulfide isomerase activity	80/41484	184/155846	5.957e-07	2.03532e-05	1.51861e-05	Avh1c01p16g00874/Avh1c03p17g03140/Avh1c08p16g07687/Avh1c10p03g09223/Avh1c11p03g10171/Avh1c12p05g11150/Avh1c12p09g11251/Avh1c19p11g18668/Avh1c21p06g20893/Avh1c21p08g20953/Avh1c21p16g21489/Avh1c23p17g23709/Avh1c23p17g23725/Avh1c25p10g25476/Avh2c01p14g00747/Avh2c03p19g03179/Avh2c08p17g07852/Avh2c10p03g09150/Avh2c11p03g10117/Avh2c12p05g10987/Avh2c12p07g11077/Avh2c19p09g18170/Avh2c21p06g20810/Avh2c21p…	80
GO:0016864	intramolecular oxidoreductase activity, transposing S-S bonds	80/41484	184/155846	5.957e-07	2.03532e-05	1.51861e-05	Avh1c01p16g00874/Avh1c03p17g03140/Avh1c08p16g07687/Avh1c10p03g09223/Avh1c11p03g10171/Avh1c12p05g11150/Avh1c12p09g11251/Avh1c19p11g18668/Avh1c21p06g20893/Avh1c21p08g20953/Avh1c21p16g21489/Avh1c23p17g23709/Avh1c23p17g23725/Avh1c25p10g25476/Avh2c01p14g00747/Avh2c03p19g03179/Avh2c08p17g07852/Avh2c10p03g09150/Avh2c11p03g10117/Avh2c12p05g10987/Avh2c12p07g11077/Avh2c19p09g18170/Avh2c21p06g20810/Avh2c21p…	80
GO:0071901	negative regulation of protein serine/threonine kinase activity	48/41484	95/155846	5.97542e-07	2.03532e-05	1.51861e-05	Avh1c01p16g00877/Avh1c06p18g05754/Avh1c13p04g12184/Avh1c21p07g20918/Avh1c22p06g22054/Avh1c23p12g23566/Avh1c24p10g24706/Avh1c28p10g28892/Avh2c01p14g00750/Avh2c06p17g05692/Avh2c13p05g12055/Avh2c21p06g20830/Avh2c22p06g21910/Avh2c23p13g23422/Avh2c24p09g24291/Avh2c28p09g28537/Avh3c01p15g00768/Avh3c06p14g05337/Avh3c13p05g10941/Avh3c21p06g18578/Avh3c22p05g19584/Avh3c23p11g20761/Avh3c24p10g21870/Avh3c28p…	48
GO:0048354	mucilage biosynthetic process involved in seed coat development	55/41484	114/155846	6.51777e-07	2.20872e-05	1.64799e-05	Avh1c01p10g00545/Avh1c09p06g08460/Avh1c17p00g16353/Avh1c18p22g18309/Avh1c21p03g20768/Avh1c22p19g22602/Avh1c23p11g23495/Avh1c26p16g27097/Avh1c28p01g28433/Avh2c01p08g00425/Avh2c09p06g08490/Avh2c17p00g16074/Avh2c18p21g17933/Avh2c21p03g20684/Avh2c22p18g22453/Avh2c23p11g23359/Avh2c26p17g26616/Avh2c28p01g28164/Avh3c01p09g00491/Avh3c09p05g07880/Avh3c17p01g14530/Avh3c18p18g16096/Avh3c21p03g18437/Avh3c22p…	55
GO:0016706	2-oxoglutarate-dependent dioxygenase activity	145/41484	381/155846	6.94602e-07	2.3419e-05	1.74736e-05	Avh1c01p13g00674/Avh1c02p00g01064/Avh1c02p13g01899/Avh1c03p06g02597/Avh1c07p09g06439/Avh1c07p13g06539/Avh1c08p01g06904/Avh1c08p08g07364/Avh1c08p10g07445/Avh1c08p15g07655/Avh1c09p08g08550/Avh1c10p19g09898/Avh1c13p12g12620/Avh1c14p11g13815/Avh1c15p05g14447/Avh1c16p24g16105/Avh1c20p03g19768/Avh1c20p07g19993/Avh1c20p08g20062/Avh1c22p03g21808/Avh1c22p19g22596/Avh1c24p14g24997/Avh1c25p15g25822/Avh1c27p…	145
GO:0004340	glucokinase activity	30/41484	50/155846	7.10268e-07	2.3588e-05	1.75997e-05	Avh1c09p01g08139/Avh1c12p19g11742/Avh1c21p16g21494/Avh1c23p10g23438/Avh1c26p17g27206/Avh2c09p01g08196/Avh2c12p18g11583/Avh2c21p15g21360/Avh2c23p10g23314/Avh2c26p18g26723/Avh3c09p01g07602/Avh3c12p13g10460/Avh3c21p15g19097/Avh3c23p09g20649/Avh3c26p15g24103/Avh4c09p01g07773/Avh4c12p09g10430/Avh4c21p14g18303/Avh4c23p06g19654/Avh4c26p15g22899/Avh5c09p01g07021/Avh5c12p16g10111/Avh5c21p14g18376/Avh5c23p…	30
GO:0009228	thiamine biosynthetic process	30/41484	50/155846	7.10268e-07	2.3588e-05	1.75997e-05	Avh1c08p14g07622/Avh1c12p03g10996/Avh1c17p04g16571/Avh1c19p13g18798/Avh1c19p18g19160/Avh2c08p15g07791/Avh2c12p02g10863/Avh2c17p03g16223/Avh2c19p13g18394/Avh2c19p18g18788/Avh3c08p14g07054/Avh3c12p02g09882/Avh3c17p03g14682/Avh3c19p09g16434/Avh3c19p13g16715/Avh4c08p15g07363/Avh4c12p01g10051/Avh4c17p04g14063/Avh4c19p12g15648/Avh4c19p16g15905/Avh5c08p13g06463/Avh5c12p02g09491/Avh5c17p04g14271/Avh5c19p…	30
GO:0010387	COP9 signalosome assembly	30/41484	50/155846	7.10268e-07	2.3588e-05	1.75997e-05	Avh1c06p16g05587/Avh1c08p12g07544/Avh1c19p10g18610/Avh1c19p13g18766/Avh1c23p09g23383/Avh2c06p16g05532/Avh2c08p13g07718/Avh2c19p10g18230/Avh2c19p12g18365/Avh2c23p09g23252/Avh3c06p12g05184/Avh3c08p12g06978/Avh3c19p07g16271/Avh3c19p09g16406/Avh3c23p08g20578/Avh4c06p12g05188/Avh4c08p11g07295/Avh4c19p08g15470/Avh4c19p12g15620/Avh4c23p05g19583/Avh5c06p11g04461/Avh5c08p09g06360/Avh5c19p06g15501/Avh5c19p…	30
GO:0055067	GO:0055067	165/41484	444/155846	7.24242e-07	2.39324e-05	1.78567e-05	Avh1c01p03g00161/Avh1c01p07g00432/Avh1c05p19g04719/Avh1c06p01g04821/Avh1c06p20g05898/Avh1c07p02g06105/Avh1c08p09g07381/Avh1c10p15g09638/Avh1c11p03g10150/Avh1c14p10g13715/Avh1c15p00g14195/Avh1c15p03g14291/Avh1c15p09g14740/Avh1c15p13g15018/Avh1c18p05g17609/Avh1c18p22g18308/Avh1c19p22g19445/Avh1c20p07g20000/Avh1c21p12g21137/Avh1c23p09g23399/Avh1c23p17g23742/Avh1c25p17g25929/Avh1c26p11g26725/Avh1c26p…	165
GO:0009862	systemic acquired resistance, salicylic acid mediated signaling pathway	53/41484	109/155846	7.58657e-07	2.49455e-05	1.86126e-05	Avh1c03p01g02144/Avh1c06p16g05601/Avh1c08p08g07367/Avh1c10p06g09382/Avh1c10p17g09699/Avh1c11p04g10199/Avh1c23p17g23711/Avh1c24p13g24883/Avh1c26p17g27167/Avh2c03p02g02075/Avh2c06p16g05545/Avh2c08p09g07528/Avh2c10p07g09308/Avh2c10p17g09622/Avh2c11p04g10147/Avh2c23p17g23565/Avh2c24p11g24463/Avh2c26p18g26682/Avh3c03p02g02021/Avh3c06p12g05205/Avh3c08p07g06814/Avh3c10p05g08316/Avh3c10p15g08631/Avh3c11p…	53
GO:0031503	protein-containing complex localization	172/41484	467/155846	8.26995e-07	2.70586e-05	2.01892e-05	Avh1c01p09g00522/Avh1c01p13g00670/Avh1c02p00g01044/Avh1c05p18g04651/Avh1c06p03g05048/Avh1c09p08g08550/Avh1c09p08g08552/Avh1c10p04g09272/Avh1c10p18g09827/Avh1c14p13g14001/Avh1c14p14g14023/Avh1c14p15g14122/Avh1c15p08g14686/Avh1c15p08g14707/Avh1c16p24g16116/Avh1c18p07g17710/Avh1c19p17g19075/Avh1c20p18g20492/Avh1c21p01g20583/Avh1c22p01g21710/Avh1c23p08g23342/Avh1c24p10g24672/Avh1c24p12g24820/Avh1c25p…	172
GO:0005338	nucleotide-sugar transmembrane transporter activity	54/41484	112/155846	8.41146e-07	2.73427e-05	2.04012e-05	Avh1c07p09g06429/Avh1c07p09g06453/Avh1c09p02g08189/Avh1c12p18g11678/Avh1c13p18g13063/Avh1c14p14g14025/Avh1c15p03g14312/Avh1c20p16g20360/Avh1c21p08g20944/Avh2c07p10g06589/Avh2c07p11g06613/Avh2c09p02g08242/Avh2c12p17g11516/Avh2c13p18g12893/Avh2c14p13g13781/Avh2c15p05g14142/Avh2c20p16g20257/Avh2c21p07g20851/Avh3c07p06g05993/Avh3c07p07g06016/Avh3c09p02g07649/Avh3c12p12g10386/Avh3c13p16g11596/Avh3c14p…	54
GO:1901505	carbohydrate derivative transmembrane transporter activity	144/41484	379/155846	8.43911e-07	2.73427e-05	2.04012e-05	Avh1c01p09g00528/Avh1c01p15g00814/Avh1c06p07g05221/Avh1c07p09g06429/Avh1c07p09g06453/Avh1c09p02g08189/Avh1c10p03g09198/Avh1c11p03g10154/Avh1c12p02g10993/Avh1c12p18g11678/Avh1c13p18g13063/Avh1c14p14g14025/Avh1c15p03g14312/Avh1c16p21g15876/Avh1c16p24g16100/Avh1c17p16g17059/Avh1c18p04g17484/Avh1c20p03g19752/Avh1c20p16g20360/Avh1c21p08g20944/Avh1c21p12g21153/Avh1c23p17g23759/Avh1c24p11g24801/Avh1c26p…	144
GO:0015780	nucleotide-sugar transmembrane transport	90/41484	215/155846	9.31356e-07	3.00294e-05	2.24058e-05	Avh1c03p15g03001/Avh1c07p09g06429/Avh1c07p09g06453/Avh1c09p02g08189/Avh1c10p19g09932/Avh1c11p00g09937/Avh1c11p04g10213/Avh1c12p18g11678/Avh1c13p18g13063/Avh1c14p14g14025/Avh1c15p03g14312/Avh1c20p01g19637/Avh1c20p16g20360/Avh1c21p08g20944/Avh1c23p08g23342/Avh2c03p17g03064/Avh2c07p10g06589/Avh2c07p11g06613/Avh2c09p02g08242/Avh2c10p20g09868/Avh2c11p00g09873/Avh2c11p04g10167/Avh2c12p17g11516/Avh2c13p…	90
GO:0045048	protein insertion into ER membrane	20/41484	28/155846	9.60912e-07	3.06845e-05	2.28946e-05	Avh1c11p06g10300/Avh1c14p15g14073/Avh1c21p16g21542/Avh2c11p06g10254/Avh2c14p14g13830/Avh2c14p14g13832/Avh2c04p06g03716/Avh3c11p06g09247/Avh3c14p15g12620/Avh3c04p12g03898/Avh4c11p06g09528/Avh4c14p11g12084/Avh4c14p11g12087/Avh4c04p13g03837/Avh5c11p05g08810/Avh5c14p09g11939/Avh5c21p15g18416/Avh6c11p07g08709/Avh6c14p15g11445/Avh6c04p13g03178	20
GO:0071816	tail-anchored membrane protein insertion into ER membrane	20/41484	28/155846	9.60912e-07	3.06845e-05	2.28946e-05	Avh1c11p06g10300/Avh1c14p15g14073/Avh1c21p16g21542/Avh2c11p06g10254/Avh2c14p14g13830/Avh2c14p14g13832/Avh2c04p06g03716/Avh3c11p06g09247/Avh3c14p15g12620/Avh3c04p12g03898/Avh4c11p06g09528/Avh4c14p11g12084/Avh4c14p11g12087/Avh4c04p13g03837/Avh5c11p05g08810/Avh5c14p09g11939/Avh5c21p15g18416/Avh6c11p07g08709/Avh6c14p15g11445/Avh6c04p13g03178	20
GO:0050435	amyloid-beta metabolic process	19/41484	26/155846	1.02828e-06	3.26787e-05	2.43825e-05	Avh1c13p19g13134/Avh1c15p03g14314/Avh1c27p05g27445/Avh2c13p18g12962/Avh2c15p05g14145/Avh2c27p11g27192/Avh3c13p17g11665/Avh3c28p08g25120/Avh3c27p07g24232/Avh4c13p16g11378/Avh4c28p07g24333/Avh4c27p06g23159/Avh5c07p10g05545/Avh5c13p14g11279/Avh5c28p09g24136/Avh5c27p05g23078/Avh6c13p10g10581/Avh6c27p12g22774/Avh6c28p06g23647	19
GO:1990621	ESCRT IV complex	18/41484	24/155846	1.06264e-06	3.36099e-05	2.50773e-05	Avh1c23p09g23399/Avh1c26p14g26947/Avh1c28p12g29008/Avh2c23p10g23267/Avh2c26p15g26455/Avh2c28p10g28658/Avh3c23p08g20591/Avh3c26p13g23910/Avh3c28p12g25366/Avh4c23p05g19595/Avh4c26p12g22626/Avh4c28p11g24581/Avh5c23p08g19752/Avh5c26p08g22577/Avh5c28p13g24395/Avh6c23p09g19402/Avh6c26p08g22221/Avh6c28p08g23780	18
GO:0006654	phosphatidic acid biosynthetic process	12/41484	13/155846	1.23944e-06	3.82899e-05	2.85692e-05	Avh1c01p11g00603/Avh1c08p01g06849/Avh2c01p09g00480/Avh2c08p01g06962/Avh3c01p10g00535/Avh3c08p01g06339/Avh4c01p11g00631/Avh4c08p01g06645/Avh5c01p10g00541/Avh5c08p01g05813/Avh6c01p09g00504/Avh6c08p01g05717	12
GO:0008465	glycerate dehydrogenase activity	12/41484	13/155846	1.23944e-06	3.82899e-05	2.85692e-05	Avh1c14p01g13294/Avh1c14p15g14074/Avh2c14p01g13114/Avh2c14p14g13835/Avh3c14p01g11823/Avh3c14p15g12622/Avh4c14p01g11485/Avh4c14p11g12090/Avh5c14p01g11434/Avh5c14p09g11940/Avh6c14p01g10691/Avh6c14p15g11446	12
GO:0035671	enone reductase activity	12/41484	13/155846	1.23944e-06	3.82899e-05	2.85692e-05	Avh1c10p17g09770/Avh1c21p13g21279/Avh2c10p18g09704/Avh2c21p12g21146/Avh3c10p16g08704/Avh3c21p12g18867/Avh4c10p15g09020/Avh4c21p11g18055/Avh5c10p16g08358/Avh5c21p12g18188/Avh6c10p17g08110/Avh6c21p12g17575	12
GO:0052858	peptidyl-lysine acetyltransferase activity	12/41484	13/155846	1.23944e-06	3.82899e-05	2.85692e-05	Avh1c20p02g19658/Avh1c20p16g20364/Avh2c20p02g19561/Avh2c20p16g20261/Avh3c20p01g17359/Avh3c20p16g18042/Avh4c20p01g16616/Avh4c20p16g17300/Avh5c20p01g16676/Avh5c20p14g17348/Avh6c20p02g16210/Avh6c20p15g16802	12
GO:0071962	mitotic sister chromatid cohesion, centromeric	12/41484	13/155846	1.23944e-06	3.82899e-05	2.85692e-05	Avh1c20p02g19658/Avh1c20p16g20364/Avh2c20p02g19561/Avh2c20p16g20261/Avh3c20p01g17359/Avh3c20p16g18042/Avh4c20p01g16616/Avh4c20p16g17300/Avh5c20p01g16676/Avh5c20p14g17348/Avh6c20p02g16210/Avh6c20p15g16802	12
GO:0009590	detection of gravity	24/41484	37/155846	1.24671e-06	3.83363e-05	2.86039e-05	Avh1c07p13g06540/Avh1c24p14g24996/Avh1c25p07g25369/Avh1c27p12g27715/Avh2c07p15g06703/Avh2c24p12g24577/Avh2c25p05g24869/Avh2c27p18g27453/Avh3c07p09g06090/Avh3c24p13g22153/Avh3c25p05g22439/Avh3c27p13g24498/Avh4c07p14g06395/Avh4c24p14g21176/Avh4c25p04g21424/Avh4c27p13g23417/Avh5c07p13g05621/Avh5c24p11g21183/Avh5c25p03g21444/Avh5c27p12g23337/Avh6c07p13g05463/Avh6c24p11g20821/Avh6c25p04g20941/Avh6c27p…	24
GO:0001216	DNA-binding transcription activator activity	170/41484	464/155846	1.38337e-06	4.21483e-05	3.14481e-05	Avh1c01p03g00173/Avh1c01p03g00208/Avh1c01p12g00624/Avh1c01p12g00660/Avh1c04p08g03582/Avh1c04p09g03649/Avh1c06p17g05714/Avh1c06p18g05739/Avh1c07p02g06042/Avh1c07p08g06382/Avh1c07p08g06400/Avh1c08p02g06926/Avh1c08p15g07658/Avh1c10p19g09928/Avh1c11p03g10125/Avh1c12p19g11781/Avh1c15p05g14453/Avh1c19p10g18625/Avh1c20p16g20349/Avh1c20p18g20495/Avh1c21p05g20859/Avh1c21p12g21186/Avh1c21p15g21432/Avh1c22p…	170
GO:0001228	DNA-binding transcription activator activity, RNA polymerase II-specific	170/41484	464/155846	1.38337e-06	4.21483e-05	3.14481e-05	Avh1c01p03g00173/Avh1c01p03g00208/Avh1c01p12g00624/Avh1c01p12g00660/Avh1c04p08g03582/Avh1c04p09g03649/Avh1c06p17g05714/Avh1c06p18g05739/Avh1c07p02g06042/Avh1c07p08g06382/Avh1c07p08g06400/Avh1c08p02g06926/Avh1c08p15g07658/Avh1c10p19g09928/Avh1c11p03g10125/Avh1c12p19g11781/Avh1c15p05g14453/Avh1c19p10g18625/Avh1c20p16g20349/Avh1c20p18g20495/Avh1c21p05g20859/Avh1c21p12g21186/Avh1c21p15g21432/Avh1c22p…	170
GO:0007088	regulation of mitotic nuclear division	90/41484	217/155846	1.49218e-06	4.52559e-05	3.37667e-05	Avh1c06p18g05716/Avh1c09p04g08357/Avh1c09p08g08552/Avh1c10p19g09930/Avh1c12p02g10991/Avh1c12p04g11102/Avh1c12p05g11151/Avh1c17p04g16578/Avh1c18p07g17704/Avh1c19p04g18419/Avh1c20p16g20351/Avh1c21p01g20583/Avh1c22p00g21615/Avh1c23p10g23439/Avh1c27p06g27455/Avh2c06p17g05655/Avh2c09p04g08392/Avh2c09p07g08558/Avh2c10p20g09866/Avh2c12p02g10858/Avh2c12p04g10942/Avh2c12p05g10988/Avh2c17p03g16229/Avh2c18p…	90
GO:1900056	negative regulation of leaf senescence	47/41484	95/155846	1.68444e-06	5.08547e-05	3.79442e-05	Avh1c03p01g02144/Avh1c06p03g05024/Avh1c08p10g07435/Avh1c13p12g12626/Avh1c17p16g17072/Avh1c23p11g23514/Avh1c24p13g24883/Avh2c03p02g02075/Avh2c06p03g04964/Avh2c08p11g07603/Avh2c13p12g12492/Avh2c17p15g16729/Avh2c23p12g23378/Avh2c24p11g24463/Avh3c03p02g02021/Avh3c06p03g04736/Avh3c08p08g06879/Avh3c13p12g11265/Avh3c17p14g15138/Avh3c20p03g17499/Avh3c23p10g20728/Avh3c24p12g22039/Avh4c03p02g02004/Avh4c06p…	47
GO:0018108	peptidyl-tyrosine phosphorylation	35/41484	64/155846	1.86141e-06	5.52096e-05	4.11935e-05	Avh1c01p07g00414/Avh1c09p03g08298/Avh1c15p01g14221/Avh1c18p10g17897/Avh1c19p22g19483/Avh1c27p05g27446/Avh2c01p04g00297/Avh2c09p03g08349/Avh2c15p03g14036/Avh2c18p09g17543/Avh2c19p23g19188/Avh2c27p11g27193/Avh3c01p06g00371/Avh3c28p09g25165/Avh3c18p07g15682/Avh3c19p17g17029/Avh3c27p07g24233/Avh4c01p07g00467/Avh4c09p03g07874/Avh4c15p03g12282/Avh4c18p08g15257/Avh4c19p20g16254/Avh4c27p06g23160/Avh5c01p…	35
GO:0018212	peptidyl-tyrosine modification	35/41484	64/155846	1.86141e-06	5.52096e-05	4.11935e-05	Avh1c01p07g00414/Avh1c09p03g08298/Avh1c15p01g14221/Avh1c18p10g17897/Avh1c19p22g19483/Avh1c27p05g27446/Avh2c01p04g00297/Avh2c09p03g08349/Avh2c15p03g14036/Avh2c18p09g17543/Avh2c19p23g19188/Avh2c27p11g27193/Avh3c01p06g00371/Avh3c28p09g25165/Avh3c18p07g15682/Avh3c19p17g17029/Avh3c27p07g24233/Avh4c01p07g00467/Avh4c09p03g07874/Avh4c15p03g12282/Avh4c18p08g15257/Avh4c19p20g16254/Avh4c27p06g23160/Avh5c01p…	35
GO:0018195	peptidyl-arginine modification	42/41484	82/155846	1.86193e-06	5.52096e-05	4.11935e-05	Avh1c03p19g03259/Avh1c08p07g07296/Avh1c12p19g11771/Avh1c13p15g12786/Avh1c25p02g25257/Avh1c25p20g26188/Avh1c29p01g29441/Avh2c03p21g03275/Avh2c08p08g07452/Avh2c12p18g11618/Avh2c13p15g12649/Avh2c25p01g24772/Avh2c25p19g25684/Avh2c29p01g29101/Avh3c03p22g03298/Avh3c08p06g06757/Avh3c12p14g10498/Avh3c13p14g11384/Avh3c25p01g22352/Avh3c25p18g23240/Avh3c29p01g25668/Avh4c03p22g03211/Avh4c08p07g07103/Avh4c12p…	42
GO:0018216	peptidyl-arginine methylation	42/41484	82/155846	1.86193e-06	5.52096e-05	4.11935e-05	Avh1c03p19g03259/Avh1c08p07g07296/Avh1c12p19g11771/Avh1c13p15g12786/Avh1c25p02g25257/Avh1c25p20g26188/Avh1c29p01g29441/Avh2c03p21g03275/Avh2c08p08g07452/Avh2c12p18g11618/Avh2c13p15g12649/Avh2c25p01g24772/Avh2c25p19g25684/Avh2c29p01g29101/Avh3c03p22g03298/Avh3c08p06g06757/Avh3c12p14g10498/Avh3c13p14g11384/Avh3c25p01g22352/Avh3c25p18g23240/Avh3c29p01g25668/Avh4c03p22g03211/Avh4c08p07g07103/Avh4c12p…	42
GO:0010027	thylakoid membrane organization	101/41484	251/155846	1.87895e-06	5.52424e-05	4.1218e-05	Avh1c02p13g01868/Avh1c03p01g02139/Avh1c08p09g07392/Avh1c08p16g07660/Avh1c09p02g08167/Avh1c10p14g09584/Avh1c11p07g10332/Avh1c13p19g13155/Avh1c14p14g14036/Avh1c20p12g20212/Avh1c23p18g23774/Avh1c25p17g25934/Avh1c25p20g26181/Avh1c28p04g28595/Avh1c28p12g29038/Avh1c28p16g29333/Avh1c29p06g29757/Avh2c02p13g01733/Avh2c03p02g02071/Avh2c08p09g07557/Avh2c08p16g07827/Avh2c09p02g08220/Avh2c10p14g09503/Avh2c11p…	101
GO:0001047	GO:0001047	90/41484	218/155846	1.87967e-06	5.52424e-05	4.1218e-05	Avh1c01p12g00624/Avh1c04p09g03649/Avh1c06p15g05544/Avh1c06p17g05714/Avh1c06p18g05739/Avh1c08p15g07658/Avh1c09p01g08139/Avh1c12p19g11742/Avh1c14p11g13815/Avh1c19p10g18625/Avh1c20p16g20349/Avh1c21p05g20859/Avh1c21p15g21432/Avh1c23p18g23802/Avh1c23p21g24063/Avh2c01p10g00502/Avh2c04p02g03483/Avh2c06p15g05487/Avh2c06p17g05653/Avh2c06p17g05676/Avh2c08p16g07825/Avh2c09p01g08196/Avh2c12p18g11583/Avh2c14p…	90
GO:0009635	response to herbicide	28/41484	47/155846	2.03078e-06	5.94204e-05	4.43353e-05	Avh1c03p05g02510/Avh1c19p19g19194/Avh1c23p07g23237/Avh1c25p20g26181/Avh2c03p08g02600/Avh2c19p18g18821/Avh2c23p07g23113/Avh2c25p19g25677/Avh3c03p08g02523/Avh3c19p14g16743/Avh3c23p05g20375/Avh3c23p06g20445/Avh3c25p18g23235/Avh4c03p06g02344/Avh4c19p16g15921/Avh4c23p03g19409/Avh4c23p03g19452/Avh4c25p14g22002/Avh5c03p05g01867/Avh5c19p15g16082/Avh5c23p06g19605/Avh5c23p07g19630/Avh5c25p13g22045/Avh6c03p…	28
GO:0019888	protein phosphatase regulator activity	69/41484	157/155846	2.13367e-06	6.21573e-05	4.63773e-05	Avh1c02p01g01099/Avh1c03p05g02502/Avh1c03p08g02704/Avh1c07p15g06620/Avh1c08p01g06860/Avh1c08p07g07313/Avh1c10p13g09554/Avh1c13p17g13008/Avh1c23p01g22710/Avh1c23p13g23586/Avh1c24p12g24848/Avh1c25p17g25945/Avh2c02p01g00964/Avh2c03p08g02593/Avh2c03p11g02802/Avh2c07p17g06772/Avh2c08p01g06973/Avh2c08p08g07472/Avh2c10p13g09475/Avh2c13p17g12838/Avh2c23p01g22566/Avh2c23p13g23439/Avh2c24p11g24425/Avh2c25p…	69
GO:0051187	GO:0051187	102/41484	255/155846	2.30396e-06	6.68248e-05	4.98599e-05	Avh1c08p13g07557/Avh1c11p03g10160/Avh1c11p05g10257/Avh1c11p06g10305/Avh1c12p19g11759/Avh1c13p14g12759/Avh1c20p05g19882/Avh1c20p15g20326/Avh1c20p17g20460/Avh1c21p01g20606/Avh1c21p09g21001/Avh1c21p17g21578/Avh1c23p17g23740/Avh1c25p19g26127/Avh1c25p20g26181/Avh1c26p15g26979/Avh1c28p12g29056/Avh2c08p13g07730/Avh2c11p03g10107/Avh2c11p05g10216/Avh2c11p06g10259/Avh2c12p18g11600/Avh2c13p14g12623/Avh2c20p…	102
GO:0010485	histone H4 acetyltransferase activity	20/41484	29/155846	2.31692e-06	6.69087e-05	4.99225e-05	Avh1c11p06g10315/Avh1c12p19g11767/Avh1c20p02g19658/Avh1c20p16g20364/Avh2c11p07g10273/Avh2c12p18g11613/Avh2c20p02g19561/Avh2c20p16g20261/Avh3c12p14g10491/Avh3c20p01g17359/Avh3c20p16g18042/Avh4c12p09g10460/Avh4c20p01g16616/Avh4c20p16g17300/Avh5c12p16g10143/Avh5c20p01g16676/Avh5c20p14g17348/Avh6c12p16g09847/Avh6c20p02g16210/Avh6c20p15g16802	20
GO:0035304	regulation of protein dephosphorylation	74/41484	172/155846	2.46824e-06	7.09699e-05	5.29527e-05	Avh1c02p01g01099/Avh1c03p05g02502/Avh1c03p08g02704/Avh1c07p15g06620/Avh1c08p01g06860/Avh1c08p07g07313/Avh1c10p13g09554/Avh1c13p17g13008/Avh1c23p01g22710/Avh1c23p13g23586/Avh1c24p12g24848/Avh1c25p17g25945/Avh1c27p09g27591/Avh2c02p01g00964/Avh2c03p08g02593/Avh2c03p11g02802/Avh2c07p17g06772/Avh2c08p01g06973/Avh2c08p08g07472/Avh2c10p13g09475/Avh2c13p17g12838/Avh2c23p01g22566/Avh2c23p13g23439/Avh2c24p…	74
GO:0072546	EMC complex	24/41484	38/155846	2.52669e-06	7.23373e-05	5.3973e-05	Avh1c14p15g14077/Avh1c18p06g17679/Avh1c23p09g23359/Avh1c25p19g26135/Avh2c14p14g13840/Avh2c18p06g17320/Avh2c23p09g23227/Avh2c25p19g25632/Avh3c14p15g12625/Avh3c18p05g15525/Avh3c23p08g20554/Avh3c25p17g23193/Avh4c14p11g12096/Avh4c18p06g15061/Avh4c23p04g19555/Avh4c25p14g21953/Avh5c14p09g11943/Avh5c18p04g14841/Avh5c23p08g19712/Avh5c25p13g21996/Avh6c14p15g11450/Avh6c18p06g14319/Avh6c23p08g19361/Avh6c25p…	24
GO:0015095	magnesium ion transmembrane transporter activity	42/41484	83/155846	2.80019e-06	7.77407e-05	5.80046e-05	Avh1c06p05g05160/Avh1c07p09g06428/Avh1c10p06g09364/Avh1c13p01g11996/Avh1c16p23g16014/Avh1c19p13g18803/Avh1c28p12g29038/Avh2c06p05g05083/Avh2c07p10g06588/Avh2c10p06g09289/Avh2c13p02g11869/Avh2c16p19g15732/Avh2c19p13g18400/Avh2c28p11g28686/Avh3c06p04g04838/Avh3c07p06g05991/Avh3c10p05g08308/Avh3c13p02g10726/Avh3c16p12g14162/Avh3c19p10g16439/Avh3c28p12g25396/Avh4c06p03g04845/Avh4c07p10g06299/Avh4c10p…	42
GO:0042761	very long-chain fatty acid biosynthetic process	42/41484	83/155846	2.80019e-06	7.77407e-05	5.80046e-05	Avh1c04p08g03580/Avh1c06p02g04905/Avh1c06p16g05572/Avh1c06p16g05573/Avh1c13p18g13094/Avh1c19p13g18785/Avh1c25p04g25304/Avh2c04p01g03409/Avh2c06p02g04845/Avh2c06p15g05515/Avh2c06p15g05516/Avh2c13p18g12925/Avh2c19p12g18381/Avh2c25p03g24816/Avh3c04p08g03625/Avh3c06p01g04635/Avh3c06p12g05171/Avh3c06p12g05172/Avh3c13p17g11628/Avh3c19p09g16422/Avh3c25p02g22401/Avh4c04p09g03542/Avh4c06p00g04667/Avh4c06p…	42
GO:1903830	magnesium ion transmembrane transport	42/41484	83/155846	2.80019e-06	7.77407e-05	5.80046e-05	Avh1c06p05g05160/Avh1c07p09g06428/Avh1c10p06g09364/Avh1c13p01g11996/Avh1c16p23g16014/Avh1c19p13g18803/Avh1c28p12g29038/Avh2c06p05g05083/Avh2c07p10g06588/Avh2c10p06g09289/Avh2c13p02g11869/Avh2c16p19g15732/Avh2c19p13g18400/Avh2c28p11g28686/Avh3c06p04g04838/Avh3c07p06g05991/Avh3c10p05g08308/Avh3c13p02g10726/Avh3c16p12g14162/Avh3c19p10g16439/Avh3c28p12g25396/Avh4c06p03g04845/Avh4c07p10g06299/Avh4c10p…	42
GO:0004088	carbamoyl-phosphate synthase (glutamine-hydrolyzing) activity	18/41484	25/155846	2.84417e-06	7.77407e-05	5.80046e-05	Avh1c07p10g06492/Avh1c23p17g23730/Avh1c26p16g27043/Avh2c07p12g06654/Avh2c23p17g23583/Avh2c26p16g26549/Avh3c07p07g06054/Avh3c23p15g20899/Avh3c26p14g24011/Avh4c07p12g06354/Avh4c23p12g19904/Avh4c26p13g22735/Avh5c07p11g05581/Avh5c23p15g20057/Avh5c26p10g22715/Avh6c07p11g05416/Avh6c23p15g19688/Avh6c26p09g22317	18
GO:0005951	carbamoyl-phosphate synthase complex	18/41484	25/155846	2.84417e-06	7.77407e-05	5.80046e-05	Avh1c07p10g06492/Avh1c23p17g23730/Avh1c26p16g27043/Avh2c07p12g06654/Avh2c23p17g23583/Avh2c26p16g26549/Avh3c07p07g06054/Avh3c23p15g20899/Avh3c26p14g24011/Avh4c07p12g06354/Avh4c23p12g19904/Avh4c26p13g22735/Avh5c07p11g05581/Avh5c23p15g20057/Avh5c26p10g22715/Avh6c07p11g05416/Avh6c23p15g19688/Avh6c26p09g22317	18
GO:0010220	positive regulation of vernalization response	18/41484	25/155846	2.84417e-06	7.77407e-05	5.80046e-05	Avh1c04p08g03573/Avh1c18p04g17494/Avh1c25p20g26188/Avh2c04p01g03402/Avh2c18p04g17143/Avh2c25p19g25684/Avh3c04p08g03618/Avh3c18p03g15365/Avh3c25p18g23240/Avh4c04p09g03535/Avh4c18p03g14895/Avh4c25p15g22007/Avh5c04p09g02772/Avh5c18p01g14620/Avh5c25p14g22050/Avh6c04p09g02932/Avh6c18p04g14149/Avh6c25p17g21692	18
GO:0015939	pantothenate metabolic process	18/41484	25/155846	2.84417e-06	7.77407e-05	5.80046e-05	Avh1c08p08g07352/Avh1c22p17g22509/Avh1c26p13g26863/Avh2c08p09g07515/Avh2c22p16g22355/Avh2c26p14g26377/Avh3c08p07g06797/Avh3c22p10g19806/Avh3c26p11g23784/Avh4c08p08g07154/Avh4c22p14g19109/Avh4c28p09g24446/Avh5c08p06g06245/Avh5c22p07g19006/Avh5c26p07g22496/Avh6c08p07g06179/Avh6c22p12g18627/Avh6c26p06g22106	18
GO:0031156	regulation of sorocarp development	18/41484	25/155846	2.84417e-06	7.77407e-05	5.80046e-05	Avh1c23p17g23715/Avh1c25p10g25479/Avh1c27p11g27658/Avh2c23p17g23569/Avh2c25p08g24973/Avh2c27p17g27402/Avh3c23p14g20884/Avh3c25p08g22537/Avh3c27p12g24447/Avh4c23p11g19887/Avh4c25p07g21521/Avh4c27p12g23360/Avh5c23p15g20039/Avh5c25p06g21541/Avh5c27p10g23285/Avh6c23p15g19672/Avh6c25p07g21042/Avh6c27p17g22974	18
GO:0032467	positive regulation of cytokinesis	18/41484	25/155846	2.84417e-06	7.77407e-05	5.80046e-05	Avh1c12p02g10991/Avh1c12p04g11102/Avh1c17p04g16578/Avh2c12p02g10858/Avh2c12p04g10942/Avh2c17p03g16229/Avh3c12p02g09877/Avh3c12p03g09942/Avh3c17p03g14689/Avh4c12p01g10046/Avh4c12p03g10139/Avh4c17p04g14071/Avh5c12p02g09486/Avh5c12p04g09553/Avh5c17p04g14277/Avh6c17p05g13333/Avh6c12p02g09159/Avh6c12p04g09262	18
GO:0048219	inter-Golgi cisterna vesicle-mediated transport	18/41484	25/155846	2.84417e-06	7.77407e-05	5.80046e-05	Avh1c01p16g00866/Avh1c08p15g07657/Avh1c15p04g14380/Avh2c01p14g00739/Avh2c08p16g07824/Avh2c15p06g14207/Avh3c01p15g00756/Avh3c08p16g07087/Avh3c15p06g12950/Avh4c01p16g00894/Avh4c08p16g07398/Avh4c15p05g12413/Avh5c01p14g00743/Avh5c08p14g06497/Avh5c15p07g12384/Avh6c01p14g00742/Avh6c08p16g06475/Avh6c15p06g11788	18
GO:0061842	microtubule organizing center localization	18/41484	25/155846	2.84417e-06	7.77407e-05	5.80046e-05	Avh1c01p13g00685/Avh1c09p08g08552/Avh1c21p01g20583/Avh2c01p11g00560/Avh2c09p07g08558/Avh2c21p00g20502/Avh3c01p12g00608/Avh3c01p02g00146/Avh3c21p00g18287/Avh4c01p13g00706/Avh4c01p03g00178/Avh4c21p00g17525/Avh5c01p12g00614/Avh5c01p01g00106/Avh5c21p00g17616/Avh6c01p11g00581/Avh6c01p02g00112/Avh6c21p00g17007	18
GO:0031537	regulation of anthocyanin metabolic process	90/41484	220/155846	2.95469e-06	8.04306e-05	6.00116e-05	Avh1c01p07g00447/Avh1c03p09g02794/Avh1c04p08g03607/Avh1c06p14g05485/Avh1c11p02g10105/Avh1c11p10g10444/Avh1c11p11g10493/Avh1c13p13g12682/Avh1c17p00g16355/Avh1c20p14g20260/Avh1c25p10g25499/Avh1c25p11g25544/Avh1c25p15g25783/Avh1c25p20g26155/Avh1c25p20g26181/Avh2c01p05g00327/Avh2c24p09g24301/Avh2c04p02g03438/Avh2c06p14g05428/Avh2c11p02g10050/Avh2c11p10g10400/Avh2c11p11g10441/Avh2c13p13g12549/Avh2c17p…	90
GO:0031400	negative regulation of protein modification process	159/41484	435/155846	3.44488e-06	9.33915e-05	6.96821e-05	Avh1c01p04g00217/Avh1c01p16g00877/Avh1c01p16g00878/Avh1c03p05g02502/Avh1c03p08g02704/Avh1c06p18g05754/Avh1c06p19g05888/Avh1c07p15g06620/Avh1c08p07g07313/Avh1c09p04g08357/Avh1c11p10g10452/Avh1c12p20g11800/Avh1c13p04g12184/Avh1c13p17g13008/Avh1c14p11g13815/Avh1c19p22g19492/Avh1c20p16g20351/Avh1c20p18g20515/Avh1c21p07g20918/Avh1c22p04g21887/Avh1c22p06g22054/Avh1c23p12g23566/Avh1c24p09g24653/Avh1c24p…	159
GO:0009668	plastid membrane organization	101/41484	254/155846	3.50193e-06	9.38289e-05	7.00085e-05	Avh1c02p13g01868/Avh1c03p01g02139/Avh1c08p09g07392/Avh1c08p16g07660/Avh1c09p02g08167/Avh1c10p14g09584/Avh1c11p07g10332/Avh1c13p19g13155/Avh1c14p14g14036/Avh1c20p12g20212/Avh1c23p18g23774/Avh1c25p17g25934/Avh1c25p20g26181/Avh1c28p04g28595/Avh1c28p12g29038/Avh1c28p16g29333/Avh1c29p06g29757/Avh2c02p13g01733/Avh2c03p02g02071/Avh2c08p09g07557/Avh2c08p16g07827/Avh2c09p02g08220/Avh2c10p14g09503/Avh2c11p…	101
GO:0010563	negative regulation of phosphorus metabolic process	116/41484	300/155846	3.5034e-06	9.38289e-05	7.00085e-05	Avh1c01p16g00877/Avh1c03p05g02502/Avh1c03p08g02704/Avh1c06p18g05754/Avh1c07p15g06620/Avh1c08p07g07313/Avh1c12p20g11800/Avh1c13p04g12184/Avh1c13p17g13008/Avh1c17p16g17057/Avh1c20p18g20515/Avh1c21p07g20918/Avh1c22p06g22054/Avh1c23p12g23566/Avh1c24p09g24653/Avh1c24p10g24706/Avh1c24p12g24848/Avh1c25p17g25945/Avh1c28p10g28892/Avh2c01p14g00750/Avh2c03p08g02593/Avh2c03p11g02802/Avh2c06p17g05692/Avh2c07p…	116
GO:0045936	negative regulation of phosphate metabolic process	116/41484	300/155846	3.5034e-06	9.38289e-05	7.00085e-05	Avh1c01p16g00877/Avh1c03p05g02502/Avh1c03p08g02704/Avh1c06p18g05754/Avh1c07p15g06620/Avh1c08p07g07313/Avh1c12p20g11800/Avh1c13p04g12184/Avh1c13p17g13008/Avh1c17p16g17057/Avh1c20p18g20515/Avh1c21p07g20918/Avh1c22p06g22054/Avh1c23p12g23566/Avh1c24p09g24653/Avh1c24p10g24706/Avh1c24p12g24848/Avh1c25p17g25945/Avh1c28p10g28892/Avh2c01p14g00750/Avh2c03p08g02593/Avh2c03p11g02802/Avh2c06p17g05692/Avh2c07p…	116
GO:0016846	carbon-sulfur lyase activity	51/41484	108/155846	3.60558e-06	9.61778e-05	7.1761e-05	Avh1c08p08g07357/Avh1c10p16g09688/Avh1c11p02g10099/Avh1c12p19g11769/Avh1c14p13g13973/Avh1c17p16g17065/Avh1c18p09g17882/Avh1c20p14g20283/Avh1c28p00g28370/Avh2c08p09g07518/Avh2c09p01g08207/Avh2c10p16g09612/Avh2c11p02g10044/Avh2c12p18g11616/Avh2c14p12g13725/Avh2c17p14g16722/Avh2c18p09g17527/Avh2c20p14g20151/Avh2c28p00g28102/Avh3c08p07g06803/Avh3c10p15g08619/Avh3c11p02g09059/Avh3c12p14g10496/Avh3c14p…	51
GO:0000779	condensed chromosome, centromeric region	84/41484	203/155846	3.62858e-06	9.64041e-05	7.19299e-05	Avh1c02p00g01044/Avh1c03p19g03268/Avh1c06p16g05567/Avh1c06p18g05716/Avh1c10p19g09930/Avh1c12p05g11151/Avh1c16p24g16111/Avh1c16p24g16129/Avh1c18p07g17710/Avh1c19p04g18419/Avh1c20p03g19744/Avh1c22p04g21931/Avh1c26p09g26516/Avh1c27p06g27455/Avh2c02p00g00914/Avh2c03p21g03285/Avh2c06p15g05510/Avh2c06p17g05655/Avh2c10p20g09866/Avh2c12p05g10988/Avh2c16p20g15834/Avh2c16p21g15851/Avh2c18p07g17353/Avh2c19p…	84
GO:0019430	removal of superoxide radicals	36/41484	68/155846	3.67895e-06	9.65834e-05	7.20637e-05	Avh1c01p06g00367/Avh1c03p00g02079/Avh1c03p19g03241/Avh1c24p13g24897/Avh1c26p15g26984/Avh1c28p12g29061/Avh2c01p04g00247/Avh2c03p01g02004/Avh2c03p20g03270/Avh2c24p11g24476/Avh2c26p15g26490/Avh2c28p11g28709/Avh3c01p05g00329/Avh3c03p01g01944/Avh3c03p21g03272/Avh3c24p12g22054/Avh3c26p13g23954/Avh3c28p13g25414/Avh4c01p06g00423/Avh4c03p01g01928/Avh4c03p22g03186/Avh4c24p13g21086/Avh4c26p12g22674/Avh4c28p…	36
GO:0071450	cellular response to oxygen radical	36/41484	68/155846	3.67895e-06	9.65834e-05	7.20637e-05	Avh1c01p06g00367/Avh1c03p00g02079/Avh1c03p19g03241/Avh1c24p13g24897/Avh1c26p15g26984/Avh1c28p12g29061/Avh2c01p04g00247/Avh2c03p01g02004/Avh2c03p20g03270/Avh2c24p11g24476/Avh2c26p15g26490/Avh2c28p11g28709/Avh3c01p05g00329/Avh3c03p01g01944/Avh3c03p21g03272/Avh3c24p12g22054/Avh3c26p13g23954/Avh3c28p13g25414/Avh4c01p06g00423/Avh4c03p01g01928/Avh4c03p22g03186/Avh4c24p13g21086/Avh4c26p12g22674/Avh4c28p…	36
GO:0071451	cellular response to superoxide	36/41484	68/155846	3.67895e-06	9.65834e-05	7.20637e-05	Avh1c01p06g00367/Avh1c03p00g02079/Avh1c03p19g03241/Avh1c24p13g24897/Avh1c26p15g26984/Avh1c28p12g29061/Avh2c01p04g00247/Avh2c03p01g02004/Avh2c03p20g03270/Avh2c24p11g24476/Avh2c26p15g26490/Avh2c28p11g28709/Avh3c01p05g00329/Avh3c03p01g01944/Avh3c03p21g03272/Avh3c24p12g22054/Avh3c26p13g23954/Avh3c28p13g25414/Avh4c01p06g00423/Avh4c03p01g01928/Avh4c03p22g03186/Avh4c24p13g21086/Avh4c26p12g22674/Avh4c28p…	36
GO:0016647	oxidoreductase activity, acting on the CH-NH group of donors, oxygen as acceptor	30/41484	53/155846	3.88375e-06	0.000101558	7.57757e-05	Avh1c05p17g04650/Avh1c12p19g11783/Avh1c14p14g14018/Avh1c20p18g20497/Avh1c21p03g20774/Avh2c05p18g04597/Avh2c12p18g11631/Avh2c14p13g13776/Avh2c20p18g20393/Avh2c21p03g20692/Avh3c05p11g04399/Avh3c12p14g10510/Avh3c14p14g12567/Avh3c20p18g18172/Avh3c21p03g18449/Avh4c05p13g04516/Avh4c12p10g10480/Avh4c14p11g12041/Avh4c20p18g17415/Avh4c21p02g17644/Avh5c05p15g03788/Avh5c12p16g10161/Avh5c14p08g11886/Avh5c20p…	30
GO:0010091	trichome branching	120/41484	313/155846	3.91775e-06	0.000102046	7.61393e-05	Avh1c01p18g00976/Avh1c07p03g06118/Avh1c07p03g06132/Avh1c08p08g07359/Avh1c09p04g08357/Avh1c10p02g09135/Avh1c13p15g12827/Avh1c14p01g13304/Avh1c16p24g16106/Avh1c18p22g18316/Avh1c20p16g20351/Avh1c21p04g20817/Avh1c23p01g22763/Avh1c23p09g23399/Avh1c25p10g25482/Avh1c25p11g25543/Avh1c25p15g25783/Avh1c26p14g26947/Avh1c28p12g29008/Avh1c29p01g29477/Avh2c01p16g00849/Avh2c07p04g06199/Avh2c07p04g06213/Avh2c08p…	120
GO:0009566	fertilization	95/41484	237/155846	4.49641e-06	0.000116661	8.7044e-05	Avh1c01p12g00657/Avh1c07p09g06426/Avh1c08p16g07696/Avh1c08p20g07942/Avh1c10p03g09223/Avh1c13p19g13155/Avh1c19p06g18458/Avh1c20p14g20255/Avh1c22p03g21849/Avh1c22p06g22051/Avh1c23p10g23427/Avh1c23p21g24063/Avh1c24p07g24563/Avh1c27p08g27536/Avh1c29p06g29757/Avh1c29p18g30290/Avh2c01p11g00533/Avh2c07p10g06586/Avh2c08p17g07860/Avh2c08p20g08010/Avh2c10p03g09150/Avh2c13p19g12980/Avh2c19p08g18121/Avh2c19p…	95
GO:0010319	stromule	91/41484	225/155846	4.57667e-06	0.000118278	8.82509e-05	Avh1c01p11g00616/Avh1c02p01g01083/Avh1c06p13g05444/Avh1c08p01g06865/Avh1c11p02g10115/Avh1c11p04g10201/Avh1c16p20g15840/Avh1c18p07g17767/Avh1c19p16g18993/Avh1c19p17g19076/Avh1c19p18g19160/Avh1c20p11g20130/Avh1c23p02g22826/Avh1c24p14g24996/Avh1c27p09g27576/Avh1c27p12g27715/Avh2c01p10g00494/Avh2c02p01g00950/Avh2c06p13g05385/Avh2c08p01g06977/Avh2c09p01g08207/Avh2c11p04g10150/Avh2c16p17g15524/Avh2c18p…	91
GO:0007051	spindle organization	121/41484	317/155846	4.59437e-06	0.000118278	8.82509e-05	Avh1c05p20g04771/Avh1c09p08g08552/Avh1c10p19g09894/Avh1c13p15g12820/Avh1c16p24g16116/Avh1c19p04g18419/Avh1c19p18g19169/Avh1c19p20g19307/Avh1c20p03g19744/Avh1c20p16g20390/Avh1c21p00g20571/Avh1c21p01g20583/Avh1c21p09g21000/Avh1c22p04g21931/Avh1c23p05g23084/Avh1c24p09g24653/Avh1c26p09g26516/Avh1c26p16g27050/Avh1c26p17g27173/Avh1c29p01g29469/Avh2c05p20g04712/Avh2c09p07g08558/Avh2c10p19g09827/Avh2c13p…	121
GO:0010023	proanthocyanidin biosynthetic process	40/41484	79/155846	4.69433e-06	0.000119922	8.94773e-05	Avh1c04p07g03537/Avh1c17p14g16974/Avh1c19p16g19013/Avh1c21p11g21102/Avh1c23p10g23411/Avh1c25p15g25822/Avh2c04p01g03353/Avh2c17p12g16586/Avh2c19p16g18639/Avh2c21p10g21007/Avh2c23p10g23285/Avh2c25p14g25317/Avh3c04p07g03569/Avh3c11p14g09640/Avh3c17p12g14989/Avh3c19p12g16589/Avh3c21p10g18722/Avh3c23p08g20613/Avh3c25p13g22903/Avh4c04p08g03481/Avh4c11p13g09928/Avh4c17p12g14379/Avh4c19p14g15766/Avh4c21p…	40
GO:0043248	proteasome assembly	40/41484	79/155846	4.69433e-06	0.000119922	8.94773e-05	Avh1c06p05g05120/Avh1c20p05g19861/Avh1c20p09g20084/Avh1c21p01g20600/Avh1c25p10g25499/Avh1c29p07g29778/Avh2c06p04g05037/Avh2c20p05g19734/Avh2c20p09g19952/Avh2c21p01g20521/Avh2c25p09g24995/Avh2c29p06g29431/Avh3c06p04g04800/Avh3c13p11g11186/Avh3c20p04g17555/Avh3c20p11g17798/Avh3c21p01g18305/Avh3c25p08g22557/Avh3c29p06g25967/Avh4c06p02g04806/Avh4c13p10g10947/Avh4c20p05g16828/Avh4c20p11g17071/Avh4c21p…	40
GO:0006983	ER overload response	24/41484	39/155846	4.90645e-06	0.000124384	9.28066e-05	Avh1c14p09g13689/Avh1c15p05g14455/Avh1c21p17g21593/Avh1c25p16g25902/Avh2c14p09g13503/Avh2c15p07g14275/Avh2c21p16g21436/Avh2c25p15g25395/Avh3c14p10g12236/Avh3c15p06g13018/Avh3c21p15g19167/Avh3c25p14g22969/Avh4c14p07g11765/Avh4c15p06g12480/Avh4c21p15g18359/Avh4c25p11g21773/Avh5c14p03g11555/Avh5c15p08g12450/Avh5c21p15g18452/Avh5c25p11g21900/Avh6c14p10g11092/Avh6c15p07g11857/Avh6c21p15g17843/Avh6c25p…	24
GO:1901465	positive regulation of tetrapyrrole biosynthetic process	24/41484	39/155846	4.90645e-06	0.000124384	9.28066e-05	Avh1c12p19g11781/Avh1c20p18g20495/Avh1c25p16g25906/Avh1c25p20g26181/Avh2c12p18g11628/Avh2c20p18g20391/Avh2c25p15g25399/Avh2c25p19g25677/Avh3c12p14g10507/Avh3c20p18g18169/Avh3c25p14g22974/Avh3c25p18g23235/Avh4c12p10g10477/Avh4c20p18g17413/Avh4c25p11g21777/Avh4c25p14g22002/Avh5c12p16g10158/Avh5c20p17g17503/Avh5c25p11g21904/Avh5c25p13g22045/Avh6c12p17g09865/Avh6c20p16g16892/Avh6c25p13g21434/Avh6c25p…	24
GO:0051348	negative regulation of transferase activity	72/41484	169/155846	5.10245e-06	0.000128861	9.61471e-05	Avh1c01p16g00877/Avh1c06p18g05754/Avh1c09p04g08357/Avh1c12p20g11800/Avh1c13p04g12184/Avh1c20p16g20351/Avh1c20p18g20515/Avh1c21p07g20918/Avh1c22p06g22054/Avh1c23p12g23566/Avh1c24p10g24706/Avh1c28p10g28892/Avh2c01p14g00750/Avh2c06p17g05692/Avh2c09p04g08392/Avh2c12p19g11647/Avh2c13p05g12055/Avh2c20p16g20247/Avh2c20p18g20410/Avh2c21p06g20830/Avh2c22p06g21910/Avh2c23p13g23422/Avh2c24p09g24291/Avh2c28p…	72
GO:0000070	mitotic sister chromatid segregation	138/41484	371/155846	5.17724e-06	0.000130255	9.71867e-05	Avh1c03p19g03268/Avh1c05p20g04771/Avh1c06p16g05567/Avh1c06p18g05716/Avh1c10p19g09894/Avh1c10p19g09930/Avh1c12p05g11151/Avh1c13p04g12168/Avh1c13p10g12446/Avh1c13p15g12820/Avh1c16p24g16111/Avh1c16p24g16129/Avh1c19p04g18419/Avh1c19p20g19307/Avh1c20p02g19658/Avh1c20p11g20138/Avh1c20p16g20364/Avh1c21p00g20571/Avh1c22p00g21615/Avh1c23p05g23084/Avh1c23p10g23439/Avh1c27p06g27455/Avh1c29p01g29469/Avh2c03p…	138
GO:0009072	aromatic amino acid metabolic process	122/41484	321/155846	5.36792e-06	0.000134542	0.000100386	Avh1c03p04g02397/Avh1c03p08g02736/Avh1c04p07g03536/Avh1c08p01g06840/Avh1c08p01g06884/Avh1c12p02g10992/Avh1c13p18g13123/Avh1c17p16g17065/Avh1c19p18g19154/Avh1c20p02g19675/Avh1c20p05g19852/Avh1c22p00g21616/Avh1c23p06g23152/Avh1c23p07g23192/Avh1c23p09g23388/Avh1c23p17g23734/Avh1c24p10g24665/Avh1c24p12g24828/Avh1c25p07g25375/Avh1c25p20g26164/Avh1c27p09g27585/Avh2c03p05g02389/Avh2c03p11g02835/Avh2c04p…	122
GO:0044448	GO:0044448	172/41484	480/155846	5.5939e-06	0.000139679	0.000104219	Avh1c02p02g01186/Avh1c04p10g03723/Avh1c06p03g05048/Avh1c06p18g05754/Avh1c06p19g05855/Avh1c10p02g09135/Avh1c10p18g09823/Avh1c10p18g09827/Avh1c10p19g09918/Avh1c11p05g10277/Avh1c12p15g11487/Avh1c13p15g12820/Avh1c14p15g14122/Avh1c15p03g14286/Avh1c16p20g15855/Avh1c19p20g19297/Avh1c19p21g19369/Avh1c19p21g19375/Avh1c21p14g21364/Avh1c22p04g21931/Avh1c23p05g23092/Avh1c24p10g24698/Avh1c24p12g24826/Avh1c24p…	172
GO:0001933	negative regulation of protein phosphorylation	66/41484	152/155846	5.75249e-06	0.000143101	0.000106772	Avh1c01p16g00877/Avh1c06p18g05754/Avh1c12p20g11800/Avh1c13p04g12184/Avh1c20p18g20515/Avh1c21p07g20918/Avh1c22p06g22054/Avh1c23p12g23566/Avh1c24p09g24653/Avh1c24p10g24706/Avh1c28p10g28892/Avh2c01p14g00750/Avh2c06p17g05692/Avh2c12p19g11647/Avh2c13p05g12055/Avh2c20p18g20410/Avh2c21p06g20830/Avh2c22p06g21910/Avh2c23p13g23422/Avh2c24p08g24238/Avh2c24p09g24291/Avh2c28p09g28537/Avh3c01p15g00768/Avh3c06p…	66
GO:0032435	negative regulation of proteasomal ubiquitin-dependent protein catabolic process	26/41484	44/155846	5.79711e-06	0.000143139	0.0001068	Avh1c11p06g10300/Avh1c14p15g14073/Avh1c21p16g21542/Avh1c25p02g25255/Avh2c11p06g10254/Avh2c14p14g13830/Avh2c14p14g13832/Avh2c04p06g03716/Avh2c25p01g24770/Avh3c11p06g09247/Avh3c14p15g12620/Avh3c04p12g03898/Avh3c25p01g22350/Avh4c11p06g09528/Avh4c14p11g12084/Avh4c14p11g12087/Avh4c04p13g03837/Avh4c25p00g21333/Avh5c11p05g08810/Avh5c14p09g11939/Avh5c21p15g18416/Avh5c25p00g21376/Avh6c11p07g08709/Avh6c14p…	26
GO:2000059	negative regulation of ubiquitin-dependent protein catabolic process	26/41484	44/155846	5.79711e-06	0.000143139	0.0001068	Avh1c11p06g10300/Avh1c14p15g14073/Avh1c21p16g21542/Avh1c25p02g25255/Avh2c11p06g10254/Avh2c14p14g13830/Avh2c14p14g13832/Avh2c04p06g03716/Avh2c25p01g24770/Avh3c11p06g09247/Avh3c14p15g12620/Avh3c04p12g03898/Avh3c25p01g22350/Avh4c11p06g09528/Avh4c14p11g12084/Avh4c14p11g12087/Avh4c04p13g03837/Avh4c25p00g21333/Avh5c11p05g08810/Avh5c14p09g11939/Avh5c21p15g18416/Avh5c25p00g21376/Avh6c11p07g08709/Avh6c14p…	26
GO:0003018	vascular process in circulatory system	59/41484	132/155846	5.90723e-06	0.000144782	0.000108026	Avh1c06p12g05394/Avh1c06p13g05422/Avh1c16p21g15876/Avh1c20p02g19681/Avh1c20p08g20032/Avh1c20p09g20093/Avh1c21p04g20801/Avh1c25p07g25374/Avh1c25p09g25438/Avh1c27p12g27703/Avh2c06p12g05325/Avh2c06p12g05351/Avh2c16p17g15563/Avh2c20p02g19579/Avh2c20p08g19903/Avh2c20p09g19963/Avh2c21p04g20723/Avh2c25p05g24874/Avh2c25p07g24930/Avh2c27p18g27442/Avh3c06p09g05007/Avh3c06p10g05036/Avh3c16p08g13897/Avh3c20p…	59
GO:0080186	developmental vegetative growth	59/41484	132/155846	5.90723e-06	0.000144782	0.000108026	Avh1c01p12g00626/Avh1c06p01g04848/Avh1c06p03g05024/Avh1c06p12g05373/Avh1c12p17g11611/Avh1c20p11g20138/Avh1c20p15g20321/Avh1c23p17g23727/Avh1c25p09g25438/Avh1c27p12g27703/Avh1c29p16g30157/Avh2c01p10g00504/Avh2c06p01g04790/Avh2c06p03g04964/Avh2c06p12g05303/Avh2c12p16g11453/Avh2c20p11g20013/Avh2c20p15g20187/Avh2c23p17g23580/Avh2c25p07g24930/Avh2c27p18g27442/Avh2c29p15g29786/Avh3c01p11g00561/Avh3c07p…	59
GO:0035091	phosphatidylinositol binding	165/41484	458/155846	6.01704e-06	0.000146931	0.000109629	Avh1c02p01g01105/Avh1c02p01g01122/Avh1c03p05g02515/Avh1c06p16g05592/Avh1c06p19g05847/Avh1c08p01g06920/Avh1c08p10g07436/Avh1c10p03g09204/Avh1c10p18g09827/Avh1c11p05g10232/Avh1c13p12g12625/Avh1c14p11g13773/Avh1c15p03g14285/Avh1c17p01g16394/Avh1c19p13g18761/Avh1c21p07g20924/Avh1c22p01g21648/Avh1c23p02g22772/Avh1c24p08g24598/Avh1c24p10g24698/Avh1c24p12g24814/Avh1c24p12g24826/Avh1c24p12g24850/Avh1c26p…	165
GO:0010345	suberin biosynthetic process	69/41484	161/155846	6.19785e-06	0.000150792	0.00011251	Avh1c01p06g00359/Avh1c06p02g04905/Avh1c06p18g05763/Avh1c14p13g13976/Avh1c21p15g21434/Avh1c23p09g23397/Avh1c24p04g24403/Avh1c24p10g24690/Avh1c24p11g24747/Avh1c25p04g25304/Avh1c26p10g26622/Avh2c01p03g00238/Avh2c06p02g04845/Avh2c06p18g05704/Avh2c14p12g13728/Avh2c21p14g21300/Avh2c23p09g23264/Avh2c24p03g23991/Avh2c24p09g24274/Avh2c24p10g24331/Avh2c25p03g24816/Avh2c26p10g26124/Avh3c01p05g00322/Avh3c06p…	69
GO:0070628	proteasome binding	32/41484	59/155846	6.42799e-06	0.00015582	0.000116262	Avh1c12p06g11154/Avh1c14p15g14073/Avh1c20p09g20084/Avh1c21p16g21542/Avh1c26p09g26562/Avh2c12p05g10990/Avh2c14p14g13830/Avh2c14p14g13832/Avh2c20p09g19952/Avh2c04p06g03716/Avh2c26p09g26057/Avh3c12p04g09991/Avh3c14p15g12620/Avh3c20p11g17798/Avh3c04p12g03898/Avh3c26p08g23524/Avh4c12p04g10187/Avh4c14p11g12084/Avh4c14p11g12087/Avh4c20p11g17071/Avh4c04p13g03837/Avh4c26p07g22282/Avh5c12p05g09603/Avh5c14p…	32
GO:0055078	sodium ion homeostasis	30/41484	54/155846	6.51208e-06	0.000155904	0.000116325	Avh1c11p03g10150/Avh1c21p12g21137/Avh1c23p09g23399/Avh1c26p14g26947/Avh1c28p12g29008/Avh2c11p03g10095/Avh2c21p11g21044/Avh2c23p10g23267/Avh2c26p15g26455/Avh2c28p10g28658/Avh3c11p03g09116/Avh3c21p11g18775/Avh3c23p08g20591/Avh3c26p13g23910/Avh3c28p12g25366/Avh4c11p03g09394/Avh4c21p10g17937/Avh4c23p05g19595/Avh4c26p12g22626/Avh4c28p11g24581/Avh5c11p03g08674/Avh5c21p11g18095/Avh5c23p08g19752/Avh5c26p…	30
GO:0003975	UDP-N-acetylglucosamine-dolichyl-phosphate N-acetylglucosaminephosphotransferase activity	12/41484	14/155846	6.54883e-06	0.000155904	0.000116325	Avh1c03p15g02989/Avh1c20p15g20305/Avh2c03p17g03050/Avh2c20p14g20173/Avh3c03p16g02972/Avh3c20p15g17958/Avh4c03p16g02845/Avh4c20p15g17218/Avh5c03p07g02054/Avh5c20p13g17267/Avh6c03p15g02226/Avh6c20p13g16722	12
GO:0008446	GDP-mannose 4,6-dehydratase activity	12/41484	14/155846	6.54883e-06	0.000155904	0.000116325	Avh1c05p20g04765/Avh1c21p00g20578/Avh2c05p20g04704/Avh2c21p00g20497/Avh3c05p13g04524/Avh3c21p00g18283/Avh4c05p15g04615/Avh4c21p00g17522/Avh5c05p15g03835/Avh5c21p00g17611/Avh6c05p07g03702/Avh6c21p00g17002	12
GO:0042351	'de novo' GDP-L-fucose biosynthetic process	12/41484	14/155846	6.54883e-06	0.000155904	0.000116325	Avh1c05p20g04765/Avh1c21p00g20578/Avh2c05p20g04704/Avh2c21p00g20497/Avh3c05p13g04524/Avh3c21p00g18283/Avh4c05p15g04615/Avh4c21p00g17522/Avh5c05p15g03835/Avh5c21p00g17611/Avh6c05p07g03702/Avh6c21p00g17002	12
GO:0045007	depurination	12/41484	14/155846	6.54883e-06	0.000155904	0.000116325	Avh1c11p05g10281/Avh1c21p15g21407/Avh2c11p06g10238/Avh2c21p14g21273/Avh3c11p05g09231/Avh3c21p14g19016/Avh4c11p05g09512/Avh4c21p13g18221/Avh5c11p05g08795/Avh5c21p14g18324/Avh6c11p07g08695/Avh6c21p13g17699	12
GO:0005846	nuclear cap binding complex	18/41484	26/155846	6.92992e-06	0.000163803	0.000122218	Avh1c13p02g12011/Avh1c19p17g19075/Avh1c23p10g23430/Avh2c13p02g11889/Avh2c19p17g18702/Avh2c23p10g23306/Avh3c13p02g10746/Avh3c19p12g16650/Avh3c23p09g20634/Avh4c13p01g10589/Avh4c19p15g15850/Avh4c23p06g19640/Avh5c13p02g10407/Avh5c19p13g15987/Avh5c23p09g19801/Avh6c13p02g10079/Avh6c19p11g15451/Avh6c23p09g19445	18
GO:0042173	regulation of sporulation resulting in formation of a cellular spore	18/41484	26/155846	6.92992e-06	0.000163803	0.000122218	Avh1c23p18g23843/Avh1c25p10g25479/Avh1c27p11g27658/Avh2c13p10g12272/Avh2c25p08g24973/Avh2c27p17g27402/Avh3c23p16g21014/Avh3c25p08g22537/Avh3c27p12g24447/Avh4c23p13g20007/Avh4c25p07g21521/Avh4c27p12g23360/Avh5c23p17g20216/Avh5c25p06g21541/Avh5c27p10g23285/Avh6c23p16g19806/Avh6c25p07g21042/Avh6c27p17g22974	18
GO:0005788	endoplasmic reticulum lumen	84/41484	206/155846	7.15235e-06	0.000168461	0.000125693	Avh1c02p13g01899/Avh1c06p06g05186/Avh1c06p13g05418/Avh1c09p02g08172/Avh1c12p05g11150/Avh1c12p19g11789/Avh1c17p00g16346/Avh1c19p16g18971/Avh1c20p18g20503/Avh1c21p08g20953/Avh1c21p16g21498/Avh1c24p05g24468/Avh1c25p02g25260/Avh1c26p11g26673/Avh2c02p13g01766/Avh2c06p05g05102/Avh2c06p12g05347/Avh2c09p02g08224/Avh2c12p05g10987/Avh2c12p18g11638/Avh2c17p00g16067/Avh2c19p16g18597/Avh2c20p18g20398/Avh2c21p…	84
GO:0031062	positive regulation of histone methylation	66/41484	153/155846	7.49629e-06	0.000175938	0.000131272	Avh1c01p04g00217/Avh1c01p06g00382/Avh1c03p15g02983/Avh1c03p19g03239/Avh1c09p01g08149/Avh1c11p03g10131/Avh1c12p15g11490/Avh1c12p18g11698/Avh1c15p14g15130/Avh1c20p05g19838/Avh1c20p16g20377/Avh2c01p01g00099/Avh2c01p04g00267/Avh2c03p17g03046/Avh2c03p20g03268/Avh2c09p01g08204/Avh2c11p03g10076/Avh2c12p14g11336/Avh2c12p17g11538/Avh2c15p16g14887/Avh2c20p04g19713/Avh2c20p17g20275/Avh3c01p03g00195/Avh3c01p…	66
GO:0051560	mitochondrial calcium ion homeostasis	17/41484	24/155846	7.75716e-06	0.000180783	0.000134887	Avh1c12p05g11120/Avh1c22p05g21997/Avh1c25p20g26137/Avh2c22p05g21853/Avh2c25p19g25635/Avh3c12p04g09960/Avh3c22p05g19538/Avh3c25p17g23196/Avh4c12p04g10158/Avh4c22p04g18746/Avh4c25p14g21956/Avh5c12p04g09572/Avh5c22p05g18818/Avh5c25p13g21999/Avh6c12p04g09280/Avh6c22p05g18217/Avh6c25p16g21644	17
GO:0051561	positive regulation of mitochondrial calcium ion concentration	17/41484	24/155846	7.75716e-06	0.000180783	0.000134887	Avh1c12p05g11120/Avh1c22p05g21997/Avh1c25p20g26137/Avh2c22p05g21853/Avh2c25p19g25635/Avh3c12p04g09960/Avh3c22p05g19538/Avh3c25p17g23196/Avh4c12p04g10158/Avh4c22p04g18746/Avh4c25p14g21956/Avh5c12p04g09572/Avh5c22p05g18818/Avh5c25p13g21999/Avh6c12p04g09280/Avh6c22p05g18217/Avh6c25p16g21644	17
GO:0033612	receptor serine/threonine kinase binding	128/41484	342/155846	7.8048e-06	0.000181257	0.000135241	Avh1c03p04g02403/Avh1c04p07g03538/Avh1c07p10g06478/Avh1c07p17g06718/Avh1c10p17g09696/Avh1c10p19g09893/Avh1c11p04g10202/Avh1c11p10g10441/Avh1c11p12g10563/Avh1c14p15g14104/Avh1c15p04g14357/Avh1c19p10g18606/Avh1c19p12g18743/Avh1c21p17g21589/Avh1c22p00g21629/Avh1c23p18g23776/Avh1c24p14g24986/Avh1c25p20g26161/Avh1c27p13g27752/Avh1c27p16g27947/Avh1c29p02g29527/Avh2c03p05g02395/Avh2c04p01g03355/Avh2c07p…	128
GO:0071426	GO:0071426	154/41484	425/155846	8.3591e-06	0.000193421	0.000144317	Avh1c01p09g00522/Avh1c01p13g00670/Avh1c02p00g01044/Avh1c05p18g04651/Avh1c09p08g08550/Avh1c09p08g08552/Avh1c10p04g09272/Avh1c14p13g14001/Avh1c14p14g14023/Avh1c15p08g14686/Avh1c15p08g14707/Avh1c16p24g16116/Avh1c18p07g17710/Avh1c19p17g19075/Avh1c20p18g20492/Avh1c21p01g20583/Avh1c22p01g21710/Avh1c23p08g23342/Avh1c24p10g24672/Avh1c24p12g24820/Avh1c25p19g26125/Avh1c26p17g27173/Avh1c27p13g27732/Avh1c28p…	154
GO:0001046	core promoter sequence-specific DNA binding	72/41484	171/155846	8.38683e-06	0.000193421	0.000144317	Avh1c01p12g00624/Avh1c04p09g03649/Avh1c06p17g05714/Avh1c06p18g05739/Avh1c08p15g07658/Avh1c14p11g13815/Avh1c19p10g18625/Avh1c20p16g20349/Avh1c21p05g20859/Avh1c21p15g21432/Avh1c23p18g23802/Avh1c23p21g24063/Avh2c01p10g00502/Avh2c04p02g03483/Avh2c06p17g05653/Avh2c06p17g05676/Avh2c08p16g07825/Avh2c14p11g13635/Avh2c19p10g18215/Avh2c20p16g20245/Avh2c21p05g20777/Avh2c21p14g21298/Avh2c23p18g23657/Avh2c23p…	72
GO:2000033	regulation of seed dormancy process	36/41484	70/155846	8.7673e-06	0.000199443	0.00014881	Avh1c06p08g05262/Avh1c15p14g15095/Avh1c16p20g15843/Avh1c23p18g23804/Avh1c25p09g25438/Avh1c27p12g27703/Avh2c06p08g05192/Avh2c15p16g14873/Avh2c16p17g15528/Avh2c23p18g23660/Avh2c25p07g24930/Avh2c27p18g27442/Avh3c06p08g04964/Avh3c15p14g13503/Avh3c16p08g13860/Avh3c23p16g20978/Avh3c25p07g22502/Avh3c27p13g24490/Avh4c06p08g04981/Avh4c15p13g12974/Avh4c16p15g13524/Avh4c23p13g19988/Avh4c25p06g21488/Avh4c27p…	36
GO:0061857	endoplasmic reticulum stress-induced pre-emptive quality control	14/41484	18/155846	8.76805e-06	0.000199443	0.00014881	Avh1c14p15g14073/Avh1c21p16g21542/Avh2c14p14g13830/Avh2c14p14g13832/Avh2c04p06g03716/Avh3c14p15g12620/Avh3c04p12g03898/Avh4c14p11g12084/Avh4c14p11g12087/Avh4c04p13g03837/Avh5c14p09g11939/Avh5c21p15g18416/Avh6c14p15g11445/Avh6c04p13g03178	14
GO:0071818	BAT3 complex	14/41484	18/155846	8.76805e-06	0.000199443	0.00014881	Avh1c14p15g14073/Avh1c21p16g21542/Avh2c14p14g13830/Avh2c14p14g13832/Avh2c04p06g03716/Avh3c14p15g12620/Avh3c04p12g03898/Avh4c14p11g12084/Avh4c14p11g12087/Avh4c04p13g03837/Avh5c14p09g11939/Avh5c21p15g18416/Avh6c14p15g11445/Avh6c04p13g03178	14
GO:0072379	ER membrane insertion complex	14/41484	18/155846	8.76805e-06	0.000199443	0.00014881	Avh1c14p15g14073/Avh1c21p16g21542/Avh2c14p14g13830/Avh2c14p14g13832/Avh2c04p06g03716/Avh3c14p15g12620/Avh3c04p12g03898/Avh4c14p11g12084/Avh4c14p11g12087/Avh4c04p13g03837/Avh5c14p09g11939/Avh5c21p15g18416/Avh6c14p15g11445/Avh6c04p13g03178	14
GO:0042548	regulation of photosynthesis, light reaction	63/41484	145/155846	9.02153e-06	0.000204299	0.000152434	Avh1c02p13g01868/Avh1c08p01g06865/Avh1c08p09g07392/Avh1c11p12g10566/Avh1c12p20g11800/Avh1c13p01g11994/Avh1c20p18g20515/Avh1c23p21g24058/Avh1c25p11g25548/Avh1c27p09g27571/Avh2c02p13g01733/Avh2c08p01g06977/Avh2c08p09g07557/Avh2c11p12g10514/Avh2c12p19g11647/Avh2c13p02g11868/Avh2c20p18g20410/Avh2c23p19g23757/Avh2c25p10g25042/Avh2c27p14g27319/Avh3c08p01g06354/Avh3c08p07g06844/Avh3c11p11g09458/Avh3c12p…	63
GO:0015101	organic cation transmembrane transporter activity	39/41484	78/155846	9.04306e-06	0.000204299	0.000152434	Avh1c03p19g03265/Avh1c08p03g06996/Avh1c16p24g16152/Avh1c19p19g19218/Avh1c20p04g19783/Avh1c24p11g24801/Avh2c03p21g03281/Avh2c08p03g07114/Avh2c16p21g15876/Avh2c19p19g18841/Avh2c20p03g19663/Avh2c24p10g24378/Avh3c03p22g03303/Avh3c08p02g06484/Avh3c16p14g14312/Avh3c19p14g16761/Avh3c20p03g17492/Avh3c23p05g20320/Avh3c24p11g21960/Avh4c03p22g03217/Avh4c08p03g06791/Avh4c16p18g13727/Avh4c19p16g15939/Avh4c20p…	39
GO:0015012	heparan sulfate proteoglycan biosynthetic process	24/41484	40/155846	9.16356e-06	0.000204931	0.000152905	Avh1c13p14g12764/Avh1c23p16g23702/Avh1c25p10g25469/Avh1c27p11g27667/Avh2c13p14g12629/Avh2c23p17g23555/Avh2c25p08g24961/Avh2c27p17g27409/Avh3c13p14g11366/Avh3c23p14g20871/Avh3c25p08g22528/Avh3c27p12g24454/Avh4c13p12g11086/Avh4c23p11g19875/Avh4c25p07g21512/Avh4c27p12g23368/Avh5c13p10g10924/Avh5c23p14g20025/Avh5c25p06g21533/Avh5c27p11g23295/Avh6c13p07g10372/Avh6c23p15g19659/Avh6c25p07g21031/Avh6c27p…	24
GO:0016530	metallochaperone activity	24/41484	40/155846	9.16356e-06	0.000204931	0.000152905	Avh1c03p05g02510/Avh1c13p03g12133/Avh1c14p10g13759/Avh1c19p12g18730/Avh2c03p08g02600/Avh2c13p04g12001/Avh2c14p10g13575/Avh2c19p12g18329/Avh3c03p08g02523/Avh3c23p11g20753/Avh3c14p11g12311/Avh3c19p09g16372/Avh4c03p06g02344/Avh4c23p07g19754/Avh4c14p08g11874/Avh4c19p11g15585/Avh5c03p05g01867/Avh5c23p11g19918/Avh5c14p05g11668/Avh5c19p08g15611/Avh6c03p05g01732/Avh6c14p11g11191/Avh6c19p07g15149/Avh6c23p…	24
GO:0030201	heparan sulfate proteoglycan metabolic process	24/41484	40/155846	9.16356e-06	0.000204931	0.000152905	Avh1c13p14g12764/Avh1c23p16g23702/Avh1c25p10g25469/Avh1c27p11g27667/Avh2c13p14g12629/Avh2c23p17g23555/Avh2c25p08g24961/Avh2c27p17g27409/Avh3c13p14g11366/Avh3c23p14g20871/Avh3c25p08g22528/Avh3c27p12g24454/Avh4c13p12g11086/Avh4c23p11g19875/Avh4c25p07g21512/Avh4c27p12g23368/Avh5c13p10g10924/Avh5c23p14g20025/Avh5c25p06g21533/Avh5c27p11g23295/Avh6c13p07g10372/Avh6c23p15g19659/Avh6c25p07g21031/Avh6c27p…	24
GO:0043433	negative regulation of DNA-binding transcription factor activity	32/41484	60/155846	1.02606e-05	0.000228694	0.000170635	Avh1c12p05g11141/Avh1c21p12g21137/Avh1c22p04g21911/Avh1c25p03g25280/Avh1c28p13g29081/Avh2c12p04g10980/Avh2c21p11g21044/Avh2c22p04g21767/Avh2c25p02g24798/Avh2c28p11g28728/Avh3c12p04g09978/Avh3c21p11g18775/Avh3c22p04g19472/Avh3c23p18g21147/Avh3c25p02g22381/Avh3c28p13g25432/Avh4c12p04g10177/Avh4c21p10g17937/Avh4c22p04g18669/Avh4c23p14g20133/Avh4c25p01g21363/Avh4c28p12g24657/Avh5c12p05g09590/Avh5c21p…	32
GO:0000103	sulfate assimilation	30/41484	55/155846	1.06786e-05	0.000236425	0.000176404	Avh1c01p11g00586/Avh1c05p19g04706/Avh1c08p01g06883/Avh1c09p05g08427/Avh1c24p04g24394/Avh2c01p09g00465/Avh2c05p19g04644/Avh2c08p01g06996/Avh2c09p05g08458/Avh2c24p02g23980/Avh3c01p10g00521/Avh3c05p13g04470/Avh3c08p01g06375/Avh3c09p05g07842/Avh3c24p03g21545/Avh4c01p11g00617/Avh4c05p14g04576/Avh4c08p01g06681/Avh4c09p04g07984/Avh4c24p03g20591/Avh5c01p10g00528/Avh5c05p15g03802/Avh5c08p01g05848/Avh5c09p…	30
GO:0042405	nuclear inclusion body	30/41484	55/155846	1.06786e-05	0.000236425	0.000176404	Avh1c09p08g08552/Avh1c14p02g13379/Avh1c14p13g14001/Avh1c21p01g20583/Avh1c21p02g20679/Avh2c09p07g08558/Avh2c14p02g13199/Avh2c14p13g13753/Avh2c21p00g20502/Avh2c21p02g20597/Avh3c01p02g00146/Avh3c14p02g11902/Avh3c14p14g12546/Avh3c21p00g18287/Avh3c21p02g18386/Avh4c01p03g00178/Avh4c14p02g11542/Avh4c14p10g12020/Avh4c21p00g17525/Avh4c21p01g17567/Avh5c01p01g00106/Avh5c14p02g11502/Avh5c14p07g11865/Avh5c21p…	30
GO:0032984	protein-containing complex disassembly	138/41484	376/155846	1.13819e-05	0.000251159	0.000187397	Avh1c01p05g00312/Avh1c01p09g00522/Avh1c03p19g03268/Avh1c04p07g03533/Avh1c04p07g03549/Avh1c04p10g03723/Avh1c10p16g09690/Avh1c10p18g09823/Avh1c11p04g10195/Avh1c11p05g10277/Avh1c12p17g11621/Avh1c13p10g12466/Avh1c13p13g12652/Avh1c14p10g13737/Avh1c16p24g16129/Avh1c18p06g17666/Avh1c19p20g19297/Avh1c20p04g19828/Avh1c21p14g21364/Avh1c21p15g21369/Avh1c22p02g21739/Avh1c22p19g22626/Avh1c23p05g23092/Avh2c01p…	138
GO:0015693	magnesium ion transport	49/41484	106/155846	1.15202e-05	0.000253369	0.000189046	Avh1c03p20g03309/Avh1c06p05g05160/Avh1c07p09g06428/Avh1c10p06g09364/Avh1c13p01g11996/Avh1c16p23g16014/Avh1c19p13g18803/Avh1c28p12g29038/Avh2c03p21g03321/Avh2c03p21g03322/Avh2c06p05g05083/Avh2c07p10g06588/Avh2c10p06g09289/Avh2c13p02g11869/Avh2c16p19g15732/Avh2c19p13g18400/Avh2c28p11g28686/Avh3c03p22g03349/Avh3c06p04g04838/Avh3c07p06g05991/Avh3c10p05g08308/Avh3c13p02g10726/Avh3c16p12g14162/Avh3c19p…	49
GO:0000165	MAPK cascade	134/41484	364/155846	1.27021e-05	0.00027844	0.000207752	Avh1c03p04g02395/Avh1c06p05g05157/Avh1c07p09g06457/Avh1c08p08g07367/Avh1c09p02g08230/Avh1c11p01g10026/Avh1c11p06g10311/Avh1c13p04g12184/Avh1c13p11g12520/Avh1c14p02g13379/Avh1c17p05g16642/Avh1c19p20g19299/Avh1c20p07g19982/Avh1c20p07g20005/Avh1c20p17g20449/Avh1c21p07g20918/Avh1c23p02g22792/Avh1c23p05g23091/Avh1c23p12g23566/Avh1c23p17g23741/Avh1c23p18g23843/Avh1c24p09g24653/Avh1c24p10g24706/Avh1c25p…	134
GO:0006885	regulation of pH	105/41484	273/155846	1.27917e-05	0.000279483	0.00020853	Avh1c01p03g00161/Avh1c01p07g00432/Avh1c05p19g04719/Avh1c06p01g04821/Avh1c06p20g05898/Avh1c08p09g07381/Avh1c10p15g09638/Avh1c14p10g13715/Avh1c15p00g14195/Avh1c15p03g14291/Avh1c15p09g14740/Avh1c15p13g15018/Avh1c18p22g18308/Avh1c19p22g19445/Avh1c20p07g20000/Avh1c23p17g23742/Avh1c28p04g28548/Avh1c28p04g28549/Avh1c29p15g30060/Avh2c01p01g00045/Avh2c01p05g00315/Avh2c05p20g04656/Avh2c06p01g04762/Avh2c06p…	105
GO:0006909	phagocytosis	68/41484	161/155846	1.29657e-05	0.000282355	0.000210674	Avh1c01p05g00326/Avh1c01p07g00432/Avh1c02p01g01122/Avh1c03p05g02515/Avh1c08p09g07381/Avh1c11p03g10141/Avh1c15p02g14283/Avh1c15p03g14284/Avh1c15p05g14456/Avh1c20p05g19869/Avh1c20p13g20236/Avh1c26p14g26938/Avh2c01p03g00202/Avh2c01p05g00315/Avh2c02p01g00987/Avh2c03p08g02606/Avh2c08p09g07541/Avh2c11p03g10087/Avh2c15p05g14109/Avh2c15p05g14110/Avh2c15p07g14276/Avh2c20p05g19742/Avh2c20p13g20101/Avh2c26p…	68
GO:0005838	proteasome regulatory particle	60/41484	138/155846	1.41605e-05	0.000306364	0.000228587	Avh1c06p05g05120/Avh1c06p19g05883/Avh1c07p11g06513/Avh1c13p11g12545/Avh1c17p16g17070/Avh1c20p05g19861/Avh1c20p09g20084/Avh1c22p06g22052/Avh1c23p11g23515/Avh1c29p07g29778/Avh2c06p04g05037/Avh2c06p19g05818/Avh2c07p13g06674/Avh2c13p11g12405/Avh2c17p15g16727/Avh2c20p05g19734/Avh2c20p09g19952/Avh2c22p06g21908/Avh2c23p12g23379/Avh2c29p06g29431/Avh3c06p04g04800/Avh3c06p15g05462/Avh3c07p08g06069/Avh3c13p…	60
GO:0022624	proteasome accessory complex	60/41484	138/155846	1.41605e-05	0.000306364	0.000228587	Avh1c06p05g05120/Avh1c06p19g05883/Avh1c07p11g06513/Avh1c13p11g12545/Avh1c17p16g17070/Avh1c20p05g19861/Avh1c20p09g20084/Avh1c22p06g22052/Avh1c23p11g23515/Avh1c29p07g29778/Avh2c06p04g05037/Avh2c06p19g05818/Avh2c07p13g06674/Avh2c13p11g12405/Avh2c17p15g16727/Avh2c20p05g19734/Avh2c20p09g19952/Avh2c22p06g21908/Avh2c23p12g23379/Avh2c29p06g29431/Avh3c06p04g04800/Avh3c06p15g05462/Avh3c07p08g06069/Avh3c13p…	60
GO:0015238	GO:0015238	172/41484	487/155846	1.44489e-05	0.000311133	0.000232145	Avh1c03p19g03265/Avh1c03p19g03277/Avh1c04p08g03604/Avh1c04p09g03710/Avh1c07p07g06356/Avh1c10p03g09198/Avh1c12p04g11108/Avh1c12p19g11743/Avh1c13p19g13153/Avh1c14p10g13752/Avh1c14p11g13787/Avh1c16p24g16100/Avh1c17p14g16974/Avh1c17p16g17059/Avh1c18p04g17497/Avh1c19p16g19013/Avh1c19p20g19303/Avh1c20p03g19752/Avh1c20p17g20443/Avh1c23p02g22803/Avh1c23p09g23389/Avh1c23p10g23411/Avh1c24p11g24801/Avh1c25p…	172
GO:0016860	intramolecular oxidoreductase activity	116/41484	308/155846	1.44746e-05	0.000311133	0.000232145	Avh1c01p16g00874/Avh1c03p15g02978/Avh1c03p16g03044/Avh1c03p17g03140/Avh1c08p16g07687/Avh1c10p03g09223/Avh1c11p03g10171/Avh1c12p05g11150/Avh1c12p09g11251/Avh1c19p11g18668/Avh1c21p06g20893/Avh1c21p08g20953/Avh1c21p16g21489/Avh1c23p17g23709/Avh1c23p17g23725/Avh1c24p12g24828/Avh1c25p10g25476/Avh1c27p09g27576/Avh1c27p11g27664/Avh1c29p02g29546/Avh2c01p14g00747/Avh2c03p17g03041/Avh2c03p18g03110/Avh2c03p…	116
GO:0005978	glycogen biosynthetic process	48/41484	104/155846	1.48249e-05	0.000317635	0.000236997	Avh1c06p13g05445/Avh1c07p10g06483/Avh1c14p10g13703/Avh1c21p04g20793/Avh1c24p06g24507/Avh1c24p14g24996/Avh1c27p12g27715/Avh1c29p04g29635/Avh2c06p13g05386/Avh2c07p12g06640/Avh2c14p09g13515/Avh2c21p04g20712/Avh2c24p05g24097/Avh2c24p12g24577/Avh2c27p18g27453/Avh2c29p04g29284/Avh3c06p10g05058/Avh3c07p07g06042/Avh3c14p10g12255/Avh3c21p03g18464/Avh3c24p05g21669/Avh3c24p13g22153/Avh3c27p13g24498/Avh3c29p…	48
GO:0000814	ESCRT II complex	18/41484	27/155846	1.55922e-05	0.000327732	0.00024453	Avh1c10p02g09131/Avh1c10p11g09460/Avh1c19p18g19147/Avh2c10p02g09051/Avh2c10p11g09393/Avh2c19p18g18775/Avh3c10p02g08102/Avh3c20p04g17552/Avh3c19p13g16701/Avh4c10p01g08457/Avh4c20p05g16824/Avh4c19p16g15894/Avh5c10p02g07760/Avh5c20p04g16885/Avh5c19p14g16059/Avh6c10p01g07436/Avh6c19p12g15514/Avh6c20p05g16398	18
GO:0009977	proton motive force dependent protein transmembrane transporter activity	18/41484	27/155846	1.55922e-05	0.000327732	0.00024453	Avh1c13p19g13155/Avh1c18p09g17869/Avh1c29p06g29757/Avh2c13p19g12980/Avh2c18p09g17511/Avh2c29p06g29404/Avh3c13p17g11687/Avh3c18p07g15655/Avh3c29p05g25941/Avh4c13p16g11397/Avh4c18p08g15230/Avh4c29p06g25321/Avh5c13p14g11299/Avh5c18p06g15026/Avh5c29p06g25075/Avh6c13p10g10602/Avh6c18p09g14498/Avh6c29p05g24391	18
GO:0033946	xyloglucan-specific endo-beta-1,4-glucanase activity	18/41484	27/155846	1.55922e-05	0.000327732	0.00024453	Avh1c26p15g26988/Avh1c26p15g26989/Avh1c28p12g29066/Avh2c26p15g26495/Avh2c26p15g26496/Avh2c28p11g28713/Avh3c26p13g23957/Avh3c26p13g23958/Avh3c28p13g25419/Avh4c26p12g22678/Avh4c26p12g22679/Avh4c28p11g24645/Avh5c26p08g22627/Avh5c26p08g22628/Avh5c28p13g24447/Avh6c26p09g22281/Avh6c26p09g22282/Avh6c28p09g23833	18
GO:0043953	protein transport by the Tat complex	18/41484	27/155846	1.55922e-05	0.000327732	0.00024453	Avh1c13p19g13155/Avh1c18p09g17869/Avh1c29p06g29757/Avh2c13p19g12980/Avh2c18p09g17511/Avh2c29p06g29404/Avh3c13p17g11687/Avh3c18p07g15655/Avh3c29p05g25941/Avh4c13p16g11397/Avh4c18p08g15230/Avh4c29p06g25321/Avh5c13p14g11299/Avh5c18p06g15026/Avh5c29p06g25075/Avh6c13p10g10602/Avh6c18p09g14498/Avh6c29p05g24391	18
GO:0052736	beta-glucanase activity	18/41484	27/155846	1.55922e-05	0.000327732	0.00024453	Avh1c26p15g26988/Avh1c26p15g26989/Avh1c28p12g29066/Avh2c26p15g26495/Avh2c26p15g26496/Avh2c28p11g28713/Avh3c26p13g23957/Avh3c26p13g23958/Avh3c28p13g25419/Avh4c26p12g22678/Avh4c26p12g22679/Avh4c28p11g24645/Avh5c26p08g22627/Avh5c26p08g22628/Avh5c28p13g24447/Avh6c26p09g22281/Avh6c26p09g22282/Avh6c28p09g23833	18
GO:0090603	sieve element differentiation	18/41484	27/155846	1.55922e-05	0.000327732	0.00024453	Avh1c08p03g06996/Avh1c19p19g19218/Avh1c21p03g20766/Avh2c08p03g07114/Avh2c19p19g18841/Avh2c21p03g20681/Avh3c08p02g06484/Avh3c19p14g16761/Avh3c21p03g18435/Avh4c08p03g06791/Avh4c19p16g15939/Avh4c21p02g17638/Avh5c08p02g05965/Avh5c19p15g16101/Avh5c21p03g17763/Avh6c08p03g05865/Avh6c19p13g15578/Avh6c21p04g17225	18
GO:0003743	translation initiation factor activity	66/41484	156/155846	1.61202e-05	0.000337762	0.000252014	Avh1c03p15g02998/Avh1c06p18g05762/Avh1c08p03g07009/Avh1c08p04g07112/Avh1c10p03g09214/Avh1c10p18g09794/Avh1c11p02g10083/Avh1c12p19g11788/Avh1c13p13g12652/Avh1c20p18g20502/Avh1c21p14g21296/Avh2c03p17g03059/Avh2c06p18g05702/Avh2c08p03g07132/Avh2c08p04g07241/Avh2c10p03g09142/Avh2c10p18g09727/Avh2c11p02g10013/Avh2c12p18g11637/Avh2c13p13g12521/Avh2c20p18g20397/Avh2c21p13g21164/Avh3c03p16g02978/Avh3c06p…	66
GO:0071712	ER-associated misfolded protein catabolic process	56/41484	127/155846	1.63596e-05	0.0003417	0.000254953	Avh1c10p01g09111/Avh1c10p18g09829/Avh1c14p15g14073/Avh1c17p15g17041/Avh1c19p19g19221/Avh1c21p15g21378/Avh1c21p16g21542/Avh1c23p12g23526/Avh1c29p01g29465/Avh2c10p02g09032/Avh2c10p18g09759/Avh2c14p14g13830/Avh2c14p14g13832/Avh2c17p14g16695/Avh2c19p19g18844/Avh2c21p13g21241/Avh2c04p06g03716/Avh2c23p12g23391/Avh2c29p01g29115/Avh3c10p01g08088/Avh3c10p17g08760/Avh3c14p15g12620/Avh3c17p14g15100/Avh3c19p…	56
GO:0019369	arachidonic acid metabolic process	41/41484	85/155846	1.65093e-05	0.000342786	0.000255763	Avh1c04p10g03725/Avh1c06p12g05394/Avh1c08p16g07662/Avh1c11p14g10731/Avh1c20p08g20032/Avh1c21p15g21366/Avh1c22p17g22525/Avh2c04p04g03587/Avh2c06p12g05325/Avh2c08p16g07829/Avh2c11p14g10629/Avh2c20p08g19903/Avh2c21p13g21228/Avh2c22p16g22372/Avh3c04p11g03796/Avh3c06p09g05007/Avh3c08p16g07092/Avh3c11p14g09650/Avh3c21p13g18967/Avh3c22p10g19821/Avh4c04p11g03693/Avh4c06p09g05021/Avh4c08p16g07402/Avh4c11p…	41
GO:0010445	nuclear dicing body	24/41484	41/155846	1.65149e-05	0.000342786	0.000255763	Avh1c02p01g01095/Avh1c11p03g10129/Avh1c13p02g12011/Avh1c23p10g23430/Avh2c02p01g00960/Avh2c11p03g10074/Avh2c13p02g11889/Avh2c23p10g23306/Avh3c02p01g00978/Avh3c11p03g09096/Avh3c13p02g10746/Avh3c23p09g20634/Avh4c02p01g01100/Avh4c11p03g09374/Avh4c13p01g10589/Avh4c23p06g19640/Avh5c02p01g00926/Avh5c11p02g08654/Avh5c13p02g10407/Avh5c23p09g19801/Avh6c02p01g00902/Avh6c11p04g08555/Avh6c13p02g10079/Avh6c23p…	24
GO:1900055	regulation of leaf senescence	117/41484	312/155846	1.67295e-05	0.000346161	0.00025828	Avh1c01p06g00380/Avh1c03p01g02144/Avh1c06p03g05024/Avh1c07p09g06418/Avh1c08p10g07435/Avh1c08p11g07484/Avh1c11p02g10081/Avh1c11p05g10283/Avh1c11p09g10412/Avh1c13p12g12626/Avh1c17p16g17072/Avh1c21p14g21298/Avh1c23p01g22761/Avh1c23p11g23514/Avh1c24p04g24412/Avh1c24p13g24883/Avh1c25p20g26183/Avh1c28p02g28458/Avh2c01p04g00262/Avh2c03p02g02075/Avh2c06p03g04964/Avh2c07p10g06577/Avh2c08p11g07603/Avh2c08p…	117
GO:0043901	GO:0043901	84/41484	210/155846	1.68909e-05	0.000348415	0.000259962	Avh1c05p19g04757/Avh1c06p05g05126/Avh1c06p19g05896/Avh1c21p01g20590/Avh1c21p16g21514/Avh1c22p04g21887/Avh1c25p10g25479/Avh1c25p15g25799/Avh1c26p12g26765/Avh1c26p12g26766/Avh1c27p06g27453/Avh1c27p11g27658/Avh1c28p04g28595/Avh1c29p07g29785/Avh2c05p20g04696/Avh2c06p04g05043/Avh2c06p19g05832/Avh2c21p01g20512/Avh2c21p15g21380/Avh2c22p04g21743/Avh2c25p08g24973/Avh2c25p14g25295/Avh2c26p12g26276/Avh2c26p…	84
GO:0016742	hydroxymethyl-, formyl- and related transferase activity	30/41484	56/155846	1.71473e-05	0.000351519	0.000262279	Avh1c01p11g00616/Avh1c08p08g07352/Avh1c10p17g09744/Avh1c11p02g10115/Avh1c20p03g19722/Avh2c01p10g00494/Avh2c08p09g07515/Avh2c10p17g09669/Avh2c11p03g10059/Avh2c20p03g19618/Avh3c01p11g00551/Avh3c08p07g06797/Avh3c10p16g08673/Avh3c11p03g09081/Avh3c20p02g17442/Avh4c01p11g00648/Avh4c08p08g07154/Avh4c10p14g08987/Avh4c11p02g09360/Avh4c20p03g16700/Avh5c01p10g00557/Avh5c08p06g06245/Avh5c10p16g08324/Avh5c11p…	30
GO:0019158	mannokinase activity	30/41484	56/155846	1.71473e-05	0.000351519	0.000262279	Avh1c09p01g08139/Avh1c12p19g11742/Avh1c21p16g21494/Avh1c23p10g23438/Avh1c26p17g27206/Avh2c09p01g08196/Avh2c12p18g11583/Avh2c21p15g21360/Avh2c23p10g23314/Avh2c26p18g26723/Avh3c09p01g07602/Avh3c12p13g10460/Avh3c21p15g19097/Avh3c23p09g20649/Avh3c26p15g24103/Avh4c09p01g07773/Avh4c12p09g10430/Avh4c21p14g18303/Avh4c23p06g19654/Avh4c26p15g22899/Avh5c09p01g07021/Avh5c12p16g10111/Avh5c21p14g18376/Avh5c23p…	30
GO:0000775	chromosome, centromeric region	108/41484	284/155846	1.7257e-05	0.000352681	0.000263145	Avh1c02p00g01044/Avh1c03p19g03268/Avh1c05p20g04771/Avh1c06p16g05567/Avh1c06p18g05716/Avh1c10p19g09930/Avh1c12p05g11151/Avh1c16p24g16111/Avh1c16p24g16129/Avh1c18p07g17710/Avh1c19p04g18419/Avh1c19p20g19307/Avh1c20p03g19744/Avh1c21p00g20571/Avh1c22p04g21931/Avh1c23p05g23084/Avh1c26p09g26516/Avh1c27p06g27455/Avh2c02p00g00914/Avh2c03p21g03285/Avh2c05p20g04712/Avh2c06p15g05510/Avh2c06p17g05655/Avh2c10p…	108
GO:0010259	GO:0010259	21/41484	34/155846	1.7758e-05	0.000361805	0.000269953	Avh1c02p01g01143/Avh1c15p03g14314/Avh1c20p05g19888/Avh2c02p01g01008/Avh2c15p05g14145/Avh2c20p05g19759/Avh3c02p01g01021/Avh3c28p08g25120/Avh3c17p13g15060/Avh3c20p05g17579/Avh4c02p01g01147/Avh4c28p07g24333/Avh4c20p05g16853/Avh5c02p01g00976/Avh5c28p09g24136/Avh5c17p07g14419/Avh5c20p04g16912/Avh6c02p01g00974/Avh6c17p13g13665/Avh6c20p05g16426/Avh6c28p06g23647	21
GO:0055062	phosphate ion homeostasis	54/41484	122/155846	2.01128e-05	0.000406047	0.000302963	Avh1c02p02g01195/Avh1c03p01g02109/Avh1c06p05g05114/Avh1c13p19g13135/Avh1c15p05g14458/Avh1c19p19g19273/Avh1c25p11g25544/Avh1c25p16g25898/Avh1c29p07g29774/Avh2c02p02g01058/Avh2c03p01g02038/Avh2c06p04g05032/Avh2c13p18g12963/Avh2c15p07g14277/Avh2c19p20g18947/Avh2c25p09g25038/Avh2c25p15g25391/Avh2c29p06g29424/Avh3c02p02g01085/Avh3c03p02g01983/Avh3c06p04g04797/Avh3c13p17g11667/Avh3c15p07g13022/Avh3c19p…	54
GO:0072506	GO:0072506	54/41484	122/155846	2.01128e-05	0.000406047	0.000302963	Avh1c02p02g01195/Avh1c03p01g02109/Avh1c06p05g05114/Avh1c13p19g13135/Avh1c15p05g14458/Avh1c19p19g19273/Avh1c25p11g25544/Avh1c25p16g25898/Avh1c29p07g29774/Avh2c02p02g01058/Avh2c03p01g02038/Avh2c06p04g05032/Avh2c13p18g12963/Avh2c15p07g14277/Avh2c19p20g18947/Avh2c25p09g25038/Avh2c25p15g25391/Avh2c29p06g29424/Avh3c02p02g01085/Avh3c03p02g01983/Avh3c06p04g04797/Avh3c13p17g11667/Avh3c15p07g13022/Avh3c19p…	54
GO:1900425	negative regulation of defense response to bacterium	54/41484	122/155846	2.01128e-05	0.000406047	0.000302963	Avh1c05p19g04757/Avh1c06p05g05126/Avh1c21p01g20590/Avh1c21p16g21514/Avh1c26p12g26765/Avh1c26p12g26766/Avh1c27p06g27453/Avh1c28p04g28595/Avh1c29p07g29785/Avh2c05p20g04696/Avh2c06p04g05043/Avh2c21p01g20512/Avh2c21p15g21380/Avh2c26p12g26276/Avh2c26p12g26277/Avh2c27p11g27200/Avh2c28p04g28302/Avh2c29p06g29437/Avh3c05p13g04519/Avh3c06p04g04803/Avh3c21p01g18295/Avh3c21p15g19123/Avh3c26p10g23694/Avh3c26p…	54
GO:0071470	cellular response to osmotic stress	116/41484	310/155846	2.02388e-05	0.000407352	0.000303937	Avh1c01p06g00367/Avh1c03p05g02507/Avh1c03p19g03241/Avh1c08p02g06926/Avh1c10p19g09919/Avh1c11p00g09948/Avh1c11p02g10113/Avh1c17p16g17084/Avh1c19p21g19369/Avh1c21p01g20612/Avh1c21p11g21125/Avh1c24p03g24376/Avh1c24p11g24764/Avh1c25p08g25404/Avh1c26p15g26984/Avh1c28p05g28640/Avh1c28p12g29061/Avh1c28p13g29095/Avh1c29p17g30203/Avh2c01p04g00247/Avh2c03p08g02597/Avh2c03p20g03270/Avh2c08p02g07041/Avh2c10p…	116
GO:0048572	short-day photoperiodism	66/41484	157/155846	2.06152e-05	0.000412429	0.000307725	Avh1c01p04g00276/Avh1c01p06g00382/Avh1c03p06g02597/Avh1c08p10g07445/Avh1c13p12g12620/Avh1c13p18g13079/Avh1c20p05g19838/Avh1c20p09g20082/Avh1c22p02g21743/Avh1c24p06g24500/Avh1c24p14g24997/Avh2c01p02g00153/Avh2c01p04g00267/Avh2c03p09g02692/Avh2c08p11g07611/Avh2c13p12g12486/Avh2c13p18g12911/Avh2c20p04g19713/Avh2c20p09g19950/Avh2c22p02g21605/Avh2c24p04g24090/Avh2c24p12g24578/Avh3c01p03g00235/Avh3c01p…	66
GO:0048575	short-day photoperiodism, flowering	66/41484	157/155846	2.06152e-05	0.000412429	0.000307725	Avh1c01p04g00276/Avh1c01p06g00382/Avh1c03p06g02597/Avh1c08p10g07445/Avh1c13p12g12620/Avh1c13p18g13079/Avh1c20p05g19838/Avh1c20p09g20082/Avh1c22p02g21743/Avh1c24p06g24500/Avh1c24p14g24997/Avh2c01p02g00153/Avh2c01p04g00267/Avh2c03p09g02692/Avh2c08p11g07611/Avh2c13p12g12486/Avh2c13p18g12911/Avh2c20p04g19713/Avh2c20p09g19950/Avh2c22p02g21605/Avh2c24p04g24090/Avh2c24p12g24578/Avh3c01p03g00235/Avh3c01p…	66
GO:0000451	rRNA 2'-O-methylation	11/41484	13/155846	2.11893e-05	0.000417188	0.000311276	Avh1c09p01g08140/Avh2c09p01g08197/Avh2c21p14g21305/Avh3c09p01g07603/Avh3c21p14g19044/Avh4c09p01g07774/Avh4c21p14g18250/Avh5c09p01g07022/Avh5c21p14g18350/Avh6c09p01g06839/Avh6c21p13g17727	11
GO:0000453	GO:0000453	11/41484	13/155846	2.11893e-05	0.000417188	0.000311276	Avh1c09p01g08140/Avh2c09p01g08197/Avh2c21p14g21305/Avh3c09p01g07603/Avh3c21p14g19044/Avh4c09p01g07774/Avh4c21p14g18250/Avh5c09p01g07022/Avh5c21p14g18350/Avh6c09p01g06839/Avh6c21p13g17727	11
GO:0007179	transforming growth factor beta receptor signaling pathway	11/41484	13/155846	2.11893e-05	0.000417188	0.000311276	Avh1c09p01g08149/Avh1c13p15g12795/Avh2c09p01g08204/Avh2c13p15g12658/Avh3c09p01g07610/Avh3c13p14g11391/Avh4c09p01g07780/Avh4c13p13g11113/Avh5c09p01g07031/Avh5c13p10g10957/Avh6c09p01g06847	11
GO:0017015	regulation of transforming growth factor beta receptor signaling pathway	11/41484	13/155846	2.11893e-05	0.000417188	0.000311276	Avh1c09p01g08149/Avh1c13p15g12795/Avh2c09p01g08204/Avh2c13p15g12658/Avh3c09p01g07610/Avh3c13p14g11391/Avh4c09p01g07780/Avh4c13p13g11113/Avh5c09p01g07031/Avh5c13p10g10957/Avh6c09p01g06847	11
GO:1903844	regulation of cellular response to transforming growth factor beta stimulus	11/41484	13/155846	2.11893e-05	0.000417188	0.000311276	Avh1c09p01g08149/Avh1c13p15g12795/Avh2c09p01g08204/Avh2c13p15g12658/Avh3c09p01g07610/Avh3c13p14g11391/Avh4c09p01g07780/Avh4c13p13g11113/Avh5c09p01g07031/Avh5c13p10g10957/Avh6c09p01g06847	11
GO:0043666	regulation of phosphoprotein phosphatase activity	69/41484	166/155846	2.123e-05	0.000417188	0.000311276	Avh1c02p01g01099/Avh1c03p05g02502/Avh1c03p08g02704/Avh1c07p15g06620/Avh1c08p01g06860/Avh1c08p07g07313/Avh1c10p13g09554/Avh1c13p17g13008/Avh1c23p01g22710/Avh1c23p13g23586/Avh1c24p12g24848/Avh1c25p17g25945/Avh2c02p01g00964/Avh2c03p08g02593/Avh2c03p11g02802/Avh2c07p17g06772/Avh2c08p01g06973/Avh2c08p08g07472/Avh2c10p13g09475/Avh2c13p17g12838/Avh2c23p01g22566/Avh2c23p13g23439/Avh2c24p11g24425/Avh2c25p…	69
GO:0015706	nitrate transmembrane transport	72/41484	175/155846	2.15699e-05	0.000418911	0.000312562	Avh1c01p13g00698/Avh1c04p08g03607/Avh1c06p02g04954/Avh1c08p12g07546/Avh1c09p07g08492/Avh1c11p02g10105/Avh1c14p10g13717/Avh1c18p06g17673/Avh1c19p22g19475/Avh1c23p01g22737/Avh1c25p17g25929/Avh1c28p13g29095/Avh2c01p11g00571/Avh2c04p02g03438/Avh2c06p02g04893/Avh2c08p13g07720/Avh2c09p06g08521/Avh2c11p02g10050/Avh2c14p10g13530/Avh2c18p06g17318/Avh2c19p23g19179/Avh2c23p01g22594/Avh2c25p16g25423/Avh2c28p…	72
GO:0018107	peptidyl-threonine phosphorylation	72/41484	175/155846	2.15699e-05	0.000418911	0.000312562	Avh1c02p02g01245/Avh1c04p10g03723/Avh1c07p02g06105/Avh1c10p18g09823/Avh1c11p05g10277/Avh1c13p13g12674/Avh1c14p14g14050/Avh1c15p03g14302/Avh1c15p03g14304/Avh1c21p14g21364/Avh1c22p19g22620/Avh1c23p17g23715/Avh2c02p02g01101/Avh2c04p04g03586/Avh2c07p04g06185/Avh2c10p18g09755/Avh2c11p06g10234/Avh2c13p13g12541/Avh2c14p13g13811/Avh2c15p05g14132/Avh2c15p05g14134/Avh2c21p13g21226/Avh2c22p18g22471/Avh2c23p…	72
GO:0018210	peptidyl-threonine modification	72/41484	175/155846	2.15699e-05	0.000418911	0.000312562	Avh1c02p02g01245/Avh1c04p10g03723/Avh1c07p02g06105/Avh1c10p18g09823/Avh1c11p05g10277/Avh1c13p13g12674/Avh1c14p14g14050/Avh1c15p03g14302/Avh1c15p03g14304/Avh1c21p14g21364/Avh1c22p19g22620/Avh1c23p17g23715/Avh2c02p02g01101/Avh2c04p04g03586/Avh2c07p04g06185/Avh2c10p18g09755/Avh2c11p06g10234/Avh2c13p13g12541/Avh2c14p13g13811/Avh2c15p05g14132/Avh2c15p05g14134/Avh2c21p13g21226/Avh2c22p18g22471/Avh2c23p…	72
GO:1902025	nitrate import	72/41484	175/155846	2.15699e-05	0.000418911	0.000312562	Avh1c01p13g00698/Avh1c04p08g03607/Avh1c06p02g04954/Avh1c08p12g07546/Avh1c09p07g08492/Avh1c11p02g10105/Avh1c14p10g13717/Avh1c18p06g17673/Avh1c19p22g19475/Avh1c23p01g22737/Avh1c25p17g25929/Avh1c28p13g29095/Avh2c01p11g00571/Avh2c04p02g03438/Avh2c06p02g04893/Avh2c08p13g07720/Avh2c09p06g08521/Avh2c11p02g10050/Avh2c14p10g13530/Avh2c18p06g17318/Avh2c19p23g19179/Avh2c23p01g22594/Avh2c25p16g25423/Avh2c28p…	72
GO:1990381	ubiquitin-specific protease binding	20/41484	32/155846	2.19305e-05	0.000424672	0.00031686	Avh1c02p00g01043/Avh1c06p18g05763/Avh1c14p15g14073/Avh2c02p00g00913/Avh2c06p18g05704/Avh2c14p14g13830/Avh2c14p14g13832/Avh3c02p00g00932/Avh3c06p14g05347/Avh3c14p15g12620/Avh4c02p00g01055/Avh4c06p14g05354/Avh4c14p11g12084/Avh4c14p11g12087/Avh5c02p00g00879/Avh5c06p13g04631/Avh5c14p09g11939/Avh6c02p00g00858/Avh6c06p14g04488/Avh6c14p15g11445	20
GO:0042364	water-soluble vitamin biosynthetic process	108/41484	286/155846	2.44168e-05	0.000448825	0.000334881	Avh1c03p16g03044/Avh1c07p03g06123/Avh1c07p07g06355/Avh1c08p08g07352/Avh1c08p14g07622/Avh1c12p03g10996/Avh1c12p19g11772/Avh1c17p04g16571/Avh1c17p15g17042/Avh1c18p10g17898/Avh1c19p10g18610/Avh1c19p13g18798/Avh1c19p18g19160/Avh1c20p02g19678/Avh1c20p17g20462/Avh1c23p17g23760/Avh1c26p13g26863/Avh1c27p09g27585/Avh2c03p18g03110/Avh2c07p04g06205/Avh2c07p09g06525/Avh2c08p09g07515/Avh2c08p15g07791/Avh2c12p…	108
GO:0004123	cystathionine gamma-lyase activity	12/41484	15/155846	2.4732e-05	0.000448825	0.000334881	Avh1c14p13g13973/Avh1c20p14g20283/Avh2c14p12g13725/Avh2c20p14g20151/Avh3c14p14g12524/Avh3c20p14g17936/Avh4c14p10g11992/Avh4c20p14g17198/Avh5c14p07g11838/Avh5c20p13g17246/Avh6c14p13g11348/Avh6c20p13g16702	12
GO:0004457	lactate dehydrogenase activity	12/41484	15/155846	2.4732e-05	0.000448825	0.000334881	Avh1c05p20g04784/Avh1c20p12g20175/Avh2c05p21g04725/Avh2c20p12g20048/Avh3c05p14g04549/Avh3c20p12g17825/Avh4c05p15g04640/Avh4c20p12g17096/Avh5c05p16g03858/Avh5c20p10g17143/Avh6c05p08g03729/Avh6c20p10g16604	12
GO:0004458	D-lactate dehydrogenase (cytochrome) activity	12/41484	15/155846	2.4732e-05	0.000448825	0.000334881	Avh1c05p20g04784/Avh1c20p12g20175/Avh2c05p21g04725/Avh2c20p12g20048/Avh3c05p14g04549/Avh3c20p12g17825/Avh4c05p15g04640/Avh4c20p12g17096/Avh5c05p16g03858/Avh5c20p10g17143/Avh6c05p08g03729/Avh6c20p10g16604	12
GO:0005078	MAP-kinase scaffold activity	12/41484	15/155846	2.4732e-05	0.000448825	0.000334881	Avh1c19p20g19299/Avh1c23p05g23091/Avh2c19p20g18976/Avh2c23p06g22958/Avh3c19p15g16848/Avh3c23p04g20295/Avh4c19p18g16072/Avh4c23p02g19361/Avh5c19p17g16238/Avh5c23p05g19531/Avh6c19p14g15692/Avh6c23p05g19114	12
GO:0009978	allene oxide synthase activity	12/41484	15/155846	2.4732e-05	0.000448825	0.000334881	Avh1c04p10g03725/Avh1c21p15g21366/Avh2c04p04g03587/Avh2c21p13g21228/Avh3c04p11g03796/Avh3c21p13g18967/Avh4c04p11g03693/Avh4c21p13g18177/Avh5c04p12g02952/Avh5c21p13g18290/Avh6c04p11g03068/Avh6c21p13g17675	12
GO:0015940	pantothenate biosynthetic process	12/41484	15/155846	2.4732e-05	0.000448825	0.000334881	Avh1c08p08g07352/Avh1c26p13g26863/Avh2c08p09g07515/Avh2c26p14g26377/Avh3c08p07g06797/Avh3c26p11g23784/Avh4c08p08g07154/Avh4c28p09g24446/Avh5c08p06g06245/Avh5c26p07g22496/Avh6c08p07g06179/Avh6c26p06g22106	12
GO:0016898	oxidoreductase activity, acting on the CH-OH group of donors, cytochrome as acceptor	12/41484	15/155846	2.4732e-05	0.000448825	0.000334881	Avh1c05p20g04784/Avh1c20p12g20175/Avh2c05p21g04725/Avh2c20p12g20048/Avh3c05p14g04549/Avh3c20p12g17825/Avh4c05p15g04640/Avh4c20p12g17096/Avh5c05p16g03858/Avh5c20p10g17143/Avh6c05p08g03729/Avh6c20p10g16604	12
GO:0019825	oxygen binding	12/41484	15/155846	2.4732e-05	0.000448825	0.000334881	Avh1c04p10g03725/Avh1c21p15g21366/Avh2c04p04g03587/Avh2c21p13g21228/Avh3c04p11g03796/Avh3c21p13g18967/Avh4c04p11g03693/Avh4c21p13g18177/Avh5c04p12g02952/Avh5c21p13g18290/Avh6c04p11g03068/Avh6c21p13g17675	12
GO:0033333	fin development	12/41484	15/155846	2.4732e-05	0.000448825	0.000334881	Avh1c11p12g10551/Avh1c24p04g24413/Avh2c11p12g10499/Avh2c24p03g23999/Avh3c11p11g09443/Avh3c24p03g21568/Avh4c11p11g09726/Avh4c24p04g20609/Avh5c11p10g09001/Avh5c24p02g20624/Avh6c11p12g08894/Avh6c24p03g20328	12
GO:0033334	fin morphogenesis	12/41484	15/155846	2.4732e-05	0.000448825	0.000334881	Avh1c11p12g10551/Avh1c24p04g24413/Avh2c11p12g10499/Avh2c24p03g23999/Avh3c11p11g09443/Avh3c24p03g21568/Avh4c11p11g09726/Avh4c24p04g20609/Avh5c11p10g09001/Avh5c24p02g20624/Avh6c11p12g08894/Avh6c24p03g20328	12
GO:0033339	pectoral fin development	12/41484	15/155846	2.4732e-05	0.000448825	0.000334881	Avh1c11p12g10551/Avh1c24p04g24413/Avh2c11p12g10499/Avh2c24p03g23999/Avh3c11p11g09443/Avh3c24p03g21568/Avh4c11p11g09726/Avh4c24p04g20609/Avh5c11p10g09001/Avh5c24p02g20624/Avh6c11p12g08894/Avh6c24p03g20328	12
GO:0035138	pectoral fin morphogenesis	12/41484	15/155846	2.4732e-05	0.000448825	0.000334881	Avh1c11p12g10551/Avh1c24p04g24413/Avh2c11p12g10499/Avh2c24p03g23999/Avh3c11p11g09443/Avh3c24p03g21568/Avh4c11p11g09726/Avh4c24p04g20609/Avh5c11p10g09001/Avh5c24p02g20624/Avh6c11p12g08894/Avh6c24p03g20328	12
GO:0043240	Fanconi anaemia nuclear complex	12/41484	15/155846	2.4732e-05	0.000448825	0.000334881	Avh1c11p08g10379/Avh1c19p22g19484/Avh2c11p09g10343/Avh2c19p23g19189/Avh3c11p07g09275/Avh3c19p17g17030/Avh4c11p07g09562/Avh4c19p20g16255/Avh5c11p07g08848/Avh5c19p19g16396/Avh6c11p08g08741/Avh6c19p16g15847	12
GO:0046040	IMP metabolic process	12/41484	15/155846	2.4732e-05	0.000448825	0.000334881	Avh1c11p03g10152/Avh1c24p06g24501/Avh2c11p03g10097/Avh2c24p04g24091/Avh3c11p03g09118/Avh3c24p05g21663/Avh4c11p03g09395/Avh4c24p05g20697/Avh5c11p03g08675/Avh5c24p04g20710/Avh6c11p04g08576/Avh6c24p04g20391	12
GO:0046524	sucrose-phosphate synthase activity	12/41484	15/155846	2.4732e-05	0.000448825	0.000334881	Avh1c10p13g09532/Avh1c14p15g14080/Avh2c10p13g09454/Avh2c14p14g13843/Avh3c10p11g08444/Avh3c14p15g12628/Avh4c10p10g08785/Avh4c14p11g12098/Avh5c10p12g08107/Avh5c14p09g11946/Avh6c10p12g07835/Avh6c14p15g11453	12
GO:0060263	regulation of respiratory burst	12/41484	15/155846	2.4732e-05	0.000448825	0.000334881	Avh1c19p20g19299/Avh1c23p05g23091/Avh2c19p20g18976/Avh2c23p06g22958/Avh3c19p15g16848/Avh3c23p04g20295/Avh4c19p18g16072/Avh4c23p02g19361/Avh5c19p17g16238/Avh5c23p05g19531/Avh6c19p14g15692/Avh6c23p05g19114	12
GO:0060267	positive regulation of respiratory burst	12/41484	15/155846	2.4732e-05	0.000448825	0.000334881	Avh1c19p20g19299/Avh1c23p05g23091/Avh2c19p20g18976/Avh2c23p06g22958/Avh3c19p15g16848/Avh3c23p04g20295/Avh4c19p18g16072/Avh4c23p02g19361/Avh5c19p17g16238/Avh5c23p05g19531/Avh6c19p14g15692/Avh6c23p05g19114	12
GO:0071821	FANCM-MHF complex	12/41484	15/155846	2.4732e-05	0.000448825	0.000334881	Avh1c11p08g10379/Avh1c19p22g19484/Avh2c11p09g10343/Avh2c19p23g19189/Avh3c11p07g09275/Avh3c19p17g17030/Avh4c11p07g09562/Avh4c19p20g16255/Avh5c11p07g08848/Avh5c19p19g16396/Avh6c11p08g08741/Avh6c19p16g15847	12
GO:0080064	4,4-dimethyl-9beta,19-cyclopropylsterol oxidation	12/41484	15/155846	2.4732e-05	0.000448825	0.000334881	Avh1c08p11g07469/Avh1c14p10g13743/Avh2c08p11g07635/Avh2c14p10g13561/Avh3c08p09g06915/Avh3c14p11g12297/Avh4c08p10g07251/Avh4c14p08g11861/Avh5c08p08g06336/Avh5c14p05g11652/Avh6c08p09g06292/Avh6c14p11g11175	12
GO:0080187	floral organ senescence	12/41484	15/155846	2.4732e-05	0.000448825	0.000334881	Avh1c03p06g02602/Avh1c08p02g06969/Avh2c03p09g02696/Avh2c08p02g07086/Avh3c03p09g02651/Avh3c08p02g06460/Avh4c03p08g02475/Avh4c08p02g06767/Avh5c03p06g01968/Avh5c08p02g05939/Avh6c03p06g01852/Avh6c08p02g05841	12
GO:1990059	fruit valve development	12/41484	15/155846	2.4732e-05	0.000448825	0.000334881	Avh1c01p03g00194/Avh1c21p15g21423/Avh2c01p01g00075/Avh2c21p14g21290/Avh3c01p02g00171/Avh3c21p14g19032/Avh4c01p03g00224/Avh4c21p14g18237/Avh5c01p02g00154/Avh5c21p14g18339/Avh6c01p02g00147/Avh6c21p13g17715	12
GO:1990534	thermospermine oxidase activity	12/41484	15/155846	2.4732e-05	0.000448825	0.000334881	Avh1c12p19g11783/Avh1c20p18g20497/Avh2c12p18g11631/Avh2c20p18g20393/Avh3c12p14g10510/Avh3c20p18g18172/Avh4c12p10g10480/Avh4c20p18g17415/Avh5c12p16g10161/Avh5c20p17g17506/Avh6c12p17g09868/Avh6c20p16g16893	12
GO:0051402	neuron apoptotic process	19/41484	30/155846	2.69091e-05	0.000485887	0.000362535	Avh1c15p04g14433/Avh1c28p10g28875/Avh1c28p10g28902/Avh2c15p07g14253/Avh2c28p09g28521/Avh2c28p09g28546/Avh3c15p06g12995/Avh3c28p10g25209/Avh3c28p10g25254/Avh4c15p06g12460/Avh4c28p09g24425/Avh4c28p09g24470/Avh5c07p10g05545/Avh5c15p07g12427/Avh5c28p11g24243/Avh5c28p11g24289/Avh6c15p06g11836/Avh6c28p07g23688/Avh6c28p08g23737	19
GO:0000972	transcription-dependent tethering of RNA polymerase II gene DNA at nuclear periphery	30/41484	57/155846	2.69937e-05	0.000485887	0.000362535	Avh1c06p16g05600/Avh1c14p13g14001/Avh1c19p12g18742/Avh1c20p18g20492/Avh1c27p13g27732/Avh2c06p16g05544/Avh2c14p13g13753/Avh2c19p12g18341/Avh2c20p18g20389/Avh2c27p18g27468/Avh3c06p12g05204/Avh3c14p14g12546/Avh3c19p09g16385/Avh3c20p18g18167/Avh3c27p13g24515/Avh4c06p12g05204/Avh4c14p10g12020/Avh4c19p12g15598/Avh4c20p18g17411/Avh4c27p13g23435/Avh5c06p11g04480/Avh5c14p07g11865/Avh5c19p08g15623/Avh5c20p…	30
GO:0140142	nucleocytoplasmic carrier activity	30/41484	57/155846	2.69937e-05	0.000485887	0.000362535	Avh1c02p00g01044/Avh1c08p04g07101/Avh1c18p07g17710/Avh1c19p13g18790/Avh1c20p14g20253/Avh2c02p00g00914/Avh2c08p04g07232/Avh2c18p07g17353/Avh2c19p13g18385/Avh2c20p13g20119/Avh3c02p00g00934/Avh3c08p03g06585/Avh3c18p06g15557/Avh3c06p12g05164/Avh3c20p14g17905/Avh4c02p00g01056/Avh4c08p04g06915/Avh4c18p06g15096/Avh4c06p12g05163/Avh4c20p14g17168/Avh5c02p00g00880/Avh5c08p04g06059/Avh5c18p04g14876/Avh5c06p…	30
GO:0002181	cytoplasmic translation	143/41484	398/155846	2.76286e-05	0.000493888	0.000368505	Avh1c01p11g00585/Avh1c03p16g03045/Avh1c06p02g04935/Avh1c07p16g06652/Avh1c08p04g07112/Avh1c09p05g08428/Avh1c10p03g09214/Avh1c10p17g09701/Avh1c11p04g10194/Avh1c12p03g11021/Avh1c12p19g11765/Avh1c12p19g11788/Avh1c13p02g12010/Avh1c19p22g19467/Avh1c20p05g19860/Avh1c20p17g20470/Avh1c20p18g20502/Avh1c21p11g21113/Avh1c21p16g21488/Avh1c23p10g23431/Avh1c24p01g24252/Avh1c24p11g24790/Avh1c28p02g28470/Avh1c28p…	143
GO:0008519	ammonium transmembrane transporter activity	39/41484	81/155846	2.76613e-05	0.000493888	0.000368505	Avh1c01p18g00996/Avh1c08p03g06996/Avh1c08p15g07634/Avh1c16p24g16152/Avh1c19p19g19218/Avh1c20p04g19783/Avh2c01p16g00867/Avh2c08p03g07114/Avh2c08p15g07800/Avh2c16p21g15876/Avh2c19p19g18841/Avh2c20p03g19663/Avh3c01p17g00894/Avh3c08p02g06484/Avh3c08p15g07064/Avh3c16p14g14312/Avh3c19p14g16761/Avh3c20p03g17492/Avh3c23p05g20320/Avh4c01p18g01021/Avh4c08p03g06791/Avh4c08p16g07377/Avh4c16p18g13727/Avh4c19p…	39
GO:0072488	ammonium transmembrane transport	39/41484	81/155846	2.76613e-05	0.000493888	0.000368505	Avh1c01p18g00996/Avh1c08p03g06996/Avh1c08p15g07634/Avh1c16p24g16152/Avh1c19p19g19218/Avh1c20p04g19783/Avh2c01p16g00867/Avh2c08p03g07114/Avh2c08p15g07800/Avh2c16p21g15876/Avh2c19p19g18841/Avh2c20p03g19663/Avh3c01p17g00894/Avh3c08p02g06484/Avh3c08p15g07064/Avh3c16p14g14312/Avh3c19p14g16761/Avh3c20p03g17492/Avh3c23p05g20320/Avh4c01p18g01021/Avh4c08p03g06791/Avh4c08p16g07377/Avh4c16p18g13727/Avh4c19p…	39
GO:0042219	cellular modified amino acid catabolic process	24/41484	42/155846	2.88037e-05	0.000511535	0.000381671	Avh1c11p06g10305/Avh1c12p19g11759/Avh1c20p17g20460/Avh1c28p00g28370/Avh2c11p06g10259/Avh2c12p18g11600/Avh2c20p18g20357/Avh2c28p00g28102/Avh3c11p06g09250/Avh3c12p13g10476/Avh3c20p18g18140/Avh3c28p00g24775/Avh4c11p06g09533/Avh4c12p09g10446/Avh4c20p17g17379/Avh4c28p00g24039/Avh5c11p06g08815/Avh5c12p16g10128/Avh5c20p16g17468/Avh5c28p00g23754/Avh6c11p07g08714/Avh6c12p16g09834/Avh6c20p16g16870/Avh6c28p…	24
GO:0071493	cellular response to UV-B	24/41484	42/155846	2.88037e-05	0.000511535	0.000381671	Avh1c01p06g00367/Avh1c03p19g03241/Avh1c26p15g26984/Avh1c28p12g29061/Avh2c01p04g00247/Avh2c03p20g03270/Avh2c26p15g26490/Avh2c28p11g28709/Avh3c01p05g00329/Avh3c03p21g03272/Avh3c26p13g23954/Avh3c28p13g25414/Avh4c01p06g00423/Avh4c03p22g03186/Avh4c26p12g22674/Avh4c28p11g24640/Avh5c01p05g00338/Avh5c03p12g02378/Avh5c26p08g22624/Avh5c28p13g24443/Avh6c01p04g00306/Avh6c03p20g02568/Avh6c26p09g22278/Avh6c28p…	24
GO:0043620	regulation of DNA-templated transcription in response to stress	36/41484	73/155846	2.8942e-05	0.000512621	0.000382482	Avh1c04p03g03388/Avh1c06p01g04832/Avh1c07p15g06597/Avh1c10p19g09919/Avh1c11p00g09948/Avh1c29p03g29560/Avh2c21p06g20821/Avh2c06p01g04772/Avh2c07p16g06752/Avh2c10p20g09855/Avh2c11p00g09883/Avh2c29p03g29219/Avh3c04p02g03406/Avh3c06p01g04594/Avh3c07p11g06137/Avh3c10p18g08861/Avh3c11p00g08886/Avh3c29p02g25781/Avh4c04p02g03306/Avh4c06p00g04651/Avh4c07p16g06436/Avh4c10p17g09178/Avh4c11p00g09207/Avh4c29p…	36
GO:0098797	plasma membrane protein complex	60/41484	141/155846	3.09672e-05	0.000547033	0.000408157	Avh1c06p19g05854/Avh1c07p09g06452/Avh1c13p19g13134/Avh1c13p19g13155/Avh1c18p09g17869/Avh1c19p06g18463/Avh1c25p09g25451/Avh1c27p05g27445/Avh1c27p12g27685/Avh1c29p06g29757/Avh2c06p19g05790/Avh2c07p11g06612/Avh2c13p18g12962/Avh2c13p19g12980/Avh2c18p09g17511/Avh2c19p08g18126/Avh2c25p08g24942/Avh2c27p11g27192/Avh2c27p17g27424/Avh2c29p06g29404/Avh3c06p15g05433/Avh3c07p06g06015/Avh3c13p17g11665/Avh3c13p…	60
GO:0004664	prephenate dehydratase activity	18/41484	28/155846	3.27563e-05	0.000571043	0.000426072	Avh1c08p01g06884/Avh1c23p17g23734/Avh1c24p10g24665/Avh2c08p01g06997/Avh2c23p17g23587/Avh2c24p08g24249/Avh3c08p01g06376/Avh3c23p15g20903/Avh3c24p09g21827/Avh4c08p01g06682/Avh4c23p12g19908/Avh4c24p10g20857/Avh5c08p01g05849/Avh5c23p15g20061/Avh5c24p07g20839/Avh6c08p01g05752/Avh6c23p15g19692/Avh6c24p07g20498	18
GO:0042350	GDP-L-fucose biosynthetic process	18/41484	28/155846	3.27563e-05	0.000571043	0.000426072	Avh1c05p20g04765/Avh1c18p22g18314/Avh1c21p00g20578/Avh2c05p20g04704/Avh2c18p21g17937/Avh2c21p00g20497/Avh3c05p13g04524/Avh3c08p23g07480/Avh3c21p00g18283/Avh4c05p15g04615/Avh4c08p21g07660/Avh4c21p00g17522/Avh5c05p15g03835/Avh5c08p22g06949/Avh5c21p00g17611/Avh6c05p07g03702/Avh6c08p22g06775/Avh6c21p00g17002	18
GO:0046368	GDP-L-fucose metabolic process	18/41484	28/155846	3.27563e-05	0.000571043	0.000426072	Avh1c05p20g04765/Avh1c18p22g18314/Avh1c21p00g20578/Avh2c05p20g04704/Avh2c18p21g17937/Avh2c21p00g20497/Avh3c05p13g04524/Avh3c08p23g07480/Avh3c21p00g18283/Avh4c05p15g04615/Avh4c08p21g07660/Avh4c21p00g17522/Avh5c05p15g03835/Avh5c08p22g06949/Avh5c21p00g17611/Avh6c05p07g03702/Avh6c08p22g06775/Avh6c21p00g17002	18
GO:0050650	chondroitin sulfate proteoglycan biosynthetic process	18/41484	28/155846	3.27563e-05	0.000571043	0.000426072	Avh1c13p14g12764/Avh1c25p10g25469/Avh1c27p11g27667/Avh2c13p14g12629/Avh2c25p08g24961/Avh2c27p17g27409/Avh3c13p14g11366/Avh3c25p08g22528/Avh3c27p12g24454/Avh4c13p12g11086/Avh4c25p07g21512/Avh4c27p12g23368/Avh5c13p10g10924/Avh5c25p06g21533/Avh5c27p11g23295/Avh6c13p07g10372/Avh6c25p07g21031/Avh6c27p17g22983	18
GO:0050654	chondroitin sulfate proteoglycan metabolic process	18/41484	28/155846	3.27563e-05	0.000571043	0.000426072	Avh1c13p14g12764/Avh1c25p10g25469/Avh1c27p11g27667/Avh2c13p14g12629/Avh2c25p08g24961/Avh2c27p17g27409/Avh3c13p14g11366/Avh3c25p08g22528/Avh3c27p12g24454/Avh4c13p12g11086/Avh4c25p07g21512/Avh4c27p12g23368/Avh5c13p10g10924/Avh5c25p06g21533/Avh5c27p11g23295/Avh6c13p07g10372/Avh6c25p07g21031/Avh6c27p17g22983	18
GO:0007052	mitotic spindle organization	78/41484	195/155846	3.294e-05	0.000572742	0.00042734	Avh1c05p20g04771/Avh1c10p19g09894/Avh1c13p15g12820/Avh1c19p04g18419/Avh1c19p20g19307/Avh1c20p03g19744/Avh1c20p16g20390/Avh1c21p00g20571/Avh1c21p09g21000/Avh1c23p05g23084/Avh1c26p09g26516/Avh1c26p16g27050/Avh1c29p01g29469/Avh2c05p20g04712/Avh2c10p19g09827/Avh2c13p15g12683/Avh2c19p05g18079/Avh2c19p20g18986/Avh2c20p03g19623/Avh2c20p17g20286/Avh2c21p00g20490/Avh2c21p09g20913/Avh2c23p05g22951/Avh2c26p…	78
GO:0010287	plastoglobule	114/41484	307/155846	3.47606e-05	0.000601854	0.000449061	Avh1c03p01g02142/Avh1c04p10g03725/Avh1c06p13g05444/Avh1c06p16g05607/Avh1c08p01g06865/Avh1c10p11g09477/Avh1c11p04g10201/Avh1c16p24g16136/Avh1c19p12g18737/Avh1c19p16g18993/Avh1c19p19g19194/Avh1c20p02g19681/Avh1c20p05g19841/Avh1c21p04g20828/Avh1c21p15g21366/Avh1c23p06g23165/Avh1c23p07g23237/Avh1c25p15g25836/Avh1c25p20g26181/Avh2c03p02g02073/Avh2c04p04g03587/Avh2c06p13g05385/Avh2c06p16g05551/Avh2c08p…	114
GO:0033014	tetrapyrrole biosynthetic process	165/41484	471/155846	3.47956e-05	0.000601854	0.000449061	Avh1c01p07g00447/Avh1c01p12g00626/Avh1c08p03g07009/Avh1c11p02g10108/Avh1c11p10g10444/Avh1c12p15g11487/Avh1c12p17g11611/Avh1c12p19g11781/Avh1c13p11g12544/Avh1c13p13g12682/Avh1c13p14g12759/Avh1c17p00g16355/Avh1c17p16g17072/Avh1c19p21g19404/Avh1c20p14g20260/Avh1c20p15g20321/Avh1c20p15g20326/Avh1c20p18g20495/Avh1c21p17g21589/Avh1c23p11g23514/Avh1c23p19g23960/Avh1c24p09g24627/Avh1c24p12g24854/Avh1c25p…	165
GO:0120256	olefinic compound catabolic process	29/41484	55/155846	3.49883e-05	0.000603616	0.000450375	Avh1c06p12g05394/Avh1c11p05g10237/Avh1c20p04g19775/Avh1c20p08g20032/Avh1c26p08g26480/Avh2c06p12g05325/Avh2c11p05g10195/Avh2c20p03g19655/Avh2c20p08g19903/Avh2c26p08g25977/Avh3c06p09g05007/Avh3c11p05g09188/Avh3c20p03g17485/Avh3c26p06g23436/Avh4c06p09g05021/Avh4c11p05g09470/Avh4c20p03g16747/Avh4c20p07g16970/Avh4c26p06g22200/Avh5c06p08g04302/Avh5c11p04g08756/Avh5c20p03g16812/Avh5c20p06g17025/Avh5c26p…	29
GO:0071559	response to transforming growth factor beta	23/41484	40/155846	3.67889e-05	0.000631401	0.000471106	Avh1c09p01g08149/Avh1c13p15g12795/Avh1c16p19g15744/Avh1c22p03g21827/Avh2c09p01g08204/Avh2c13p15g12658/Avh2c16p15g15426/Avh2c22p03g21688/Avh3c09p01g07610/Avh3c13p14g11391/Avh3c16p06g13773/Avh3c22p03g19390/Avh4c09p01g07780/Avh4c13p13g11113/Avh4c16p13g13431/Avh4c22p03g18598/Avh5c09p01g07031/Avh5c13p10g10957/Avh5c16p16g13434/Avh5c22p03g18677/Avh6c09p01g06847/Avh6c16p05g12525/Avh6c22p03g18065	23
GO:0071560	cellular response to transforming growth factor beta stimulus	23/41484	40/155846	3.67889e-05	0.000631401	0.000471106	Avh1c09p01g08149/Avh1c13p15g12795/Avh1c16p19g15744/Avh1c22p03g21827/Avh2c09p01g08204/Avh2c13p15g12658/Avh2c16p15g15426/Avh2c22p03g21688/Avh3c09p01g07610/Avh3c13p14g11391/Avh3c16p06g13773/Avh3c22p03g19390/Avh4c09p01g07780/Avh4c13p13g11113/Avh4c16p13g13431/Avh4c22p03g18598/Avh5c09p01g07031/Avh5c13p10g10957/Avh5c16p16g13434/Avh5c22p03g18677/Avh6c09p01g06847/Avh6c16p05g12525/Avh6c22p03g18065	23
GO:0000055	ribosomal large subunit export from nucleus	30/41484	58/155846	4.17047e-05	0.000707726	0.000528055	Avh1c02p00g01044/Avh1c15p08g14686/Avh1c18p07g17710/Avh1c23p08g23342/Avh1c24p12g24820/Avh2c02p00g00914/Avh2c15p10g14489/Avh2c18p07g17353/Avh2c23p09g23212/Avh2c24p10g24398/Avh3c02p00g00934/Avh3c15p09g13224/Avh3c18p06g15557/Avh3c23p07g20541/Avh3c24p11g21975/Avh4c02p00g01056/Avh4c15p08g12665/Avh4c18p06g15096/Avh4c23p04g19542/Avh4c24p12g21019/Avh5c02p00g00880/Avh5c15p11g12693/Avh5c18p04g14876/Avh5c23p…	30
GO:0042727	flavin-containing compound biosynthetic process	30/41484	58/155846	4.17047e-05	0.000707726	0.000528055	Avh1c07p07g06355/Avh1c17p15g17042/Avh1c18p06g17659/Avh1c18p10g17898/Avh1c23p17g23760/Avh2c07p09g06525/Avh2c17p14g16696/Avh2c18p06g17304/Avh2c18p09g17544/Avh2c23p18g23612/Avh3c07p05g05939/Avh3c17p14g15101/Avh3c18p05g15510/Avh3c18p07g15683/Avh3c23p15g20924/Avh4c07p09g06246/Avh4c17p14g14472/Avh4c18p06g15049/Avh4c18p09g15258/Avh4c23p12g19932/Avh5c07p08g05467/Avh5c17p07g14456/Avh5c18p04g14831/Avh5c18p…	30
GO:0042771	intrinsic apoptotic signaling pathway in response to DNA damage by p53 class mediator	20/41484	33/155846	4.17139e-05	0.000707726	0.000528055	Avh1c09p01g08149/Avh1c14p15g14073/Avh1c21p16g21542/Avh2c09p01g08204/Avh2c14p14g13830/Avh2c14p14g13832/Avh2c04p06g03716/Avh3c09p01g07610/Avh3c14p15g12620/Avh3c04p12g03898/Avh4c09p01g07780/Avh4c14p11g12084/Avh4c14p11g12087/Avh4c04p13g03837/Avh5c09p01g07031/Avh5c14p09g11939/Avh5c21p15g18416/Avh6c09p01g06847/Avh6c14p15g11445/Avh6c04p13g03178	20
GO:0004725	protein tyrosine phosphatase activity	36/41484	74/155846	4.19664e-05	0.000707726	0.000528055	Avh1c06p18g05754/Avh1c12p05g11143/Avh1c13p04g12180/Avh1c18p06g17655/Avh1c21p07g20918/Avh1c24p10g24706/Avh2c06p17g05692/Avh2c12p04g10983/Avh2c13p04g12051/Avh2c18p06g17300/Avh2c21p06g20830/Avh2c24p09g24291/Avh3c06p14g05337/Avh3c12p04g09981/Avh3c13p05g10937/Avh3c18p05g15507/Avh3c21p06g18578/Avh3c24p10g21870/Avh4c06p14g05345/Avh4c12p04g10180/Avh4c13p03g10714/Avh4c18p06g15046/Avh4c21p06g17771/Avh4c24p…	36
GO:0035335	peptidyl-tyrosine dephosphorylation	36/41484	74/155846	4.19664e-05	0.000707726	0.000528055	Avh1c06p18g05754/Avh1c12p05g11143/Avh1c13p04g12180/Avh1c18p06g17655/Avh1c21p07g20918/Avh1c24p10g24706/Avh2c06p17g05692/Avh2c12p04g10983/Avh2c13p04g12051/Avh2c18p06g17300/Avh2c21p06g20830/Avh2c24p09g24291/Avh3c06p14g05337/Avh3c12p04g09981/Avh3c13p05g10937/Avh3c18p05g15507/Avh3c21p06g18578/Avh3c24p10g21870/Avh4c06p14g05345/Avh4c12p04g10180/Avh4c13p03g10714/Avh4c18p06g15046/Avh4c21p06g17771/Avh4c24p…	36
GO:0061087	positive regulation of histone H3-K27 methylation	36/41484	74/155846	4.19664e-05	0.000707726	0.000528055	Avh1c01p06g00382/Avh1c11p03g10131/Avh1c12p15g11490/Avh1c12p18g11698/Avh1c20p05g19838/Avh1c20p16g20377/Avh2c01p04g00267/Avh2c11p03g10076/Avh2c12p14g11336/Avh2c12p17g11538/Avh2c20p04g19713/Avh2c20p17g20275/Avh3c01p05g00344/Avh3c11p03g09098/Avh3c12p09g10207/Avh3c12p13g10407/Avh3c20p04g17535/Avh3c20p17g18054/Avh4c01p06g00438/Avh4c11p03g09376/Avh4c12p07g10278/Avh4c12p09g10392/Avh4c20p04g16806/Avh4c20p…	36
GO:0042326	negative regulation of phosphorylation	66/41484	160/155846	4.19819e-05	0.000707726	0.000528055	Avh1c01p16g00877/Avh1c06p18g05754/Avh1c12p20g11800/Avh1c13p04g12184/Avh1c20p18g20515/Avh1c21p07g20918/Avh1c22p06g22054/Avh1c23p12g23566/Avh1c24p09g24653/Avh1c24p10g24706/Avh1c28p10g28892/Avh2c01p14g00750/Avh2c06p17g05692/Avh2c12p19g11647/Avh2c13p05g12055/Avh2c20p18g20410/Avh2c21p06g20830/Avh2c22p06g21910/Avh2c23p13g23422/Avh2c24p08g24238/Avh2c24p09g24291/Avh2c28p09g28537/Avh3c01p15g00768/Avh3c06p…	66
GO:0034389	lipid droplet organization	37/41484	77/155846	4.6392e-05	0.00078009	0.000582048	Avh1c06p01g04848/Avh1c06p12g05373/Avh1c12p02g10993/Avh1c19p13g18781/Avh1c21p02g20695/Avh1c22p03g21849/Avh1c24p07g24563/Avh2c06p01g04790/Avh2c06p12g05303/Avh2c12p02g10860/Avh2c19p12g18378/Avh2c21p02g20611/Avh2c22p03g21708/Avh2c24p06g24148/Avh3c07p14g06245/Avh3c12p02g09879/Avh3c19p09g16419/Avh3c21p02g18397/Avh3c22p03g19411/Avh3c24p06g21703/Avh4c12p01g10048/Avh4c19p12g15632/Avh4c21p01g17572/Avh4c22p…	37
GO:0019902	phosphatase binding	47/41484	105/155846	4.7538e-05	0.000795333	0.000593421	Avh1c02p01g01099/Avh1c07p09g06445/Avh1c07p15g06620/Avh1c10p13g09554/Avh1c13p17g13008/Avh1c16p21g15912/Avh1c17p04g16594/Avh1c22p05g21991/Avh2c02p01g00964/Avh2c07p11g06605/Avh2c07p17g06772/Avh2c10p13g09475/Avh2c13p17g12838/Avh2c16p18g15609/Avh2c17p03g16231/Avh2c22p05g21846/Avh3c02p01g00974/Avh3c07p06g06009/Avh3c07p12g06152/Avh3c10p12g08463/Avh3c13p16g11543/Avh3c16p09g13943/Avh3c17p04g14707/Avh3c22p…	47
GO:0019903	protein phosphatase binding	47/41484	105/155846	4.7538e-05	0.000795333	0.000593421	Avh1c02p01g01099/Avh1c07p09g06445/Avh1c07p15g06620/Avh1c10p13g09554/Avh1c13p17g13008/Avh1c16p21g15912/Avh1c17p04g16594/Avh1c22p05g21991/Avh2c02p01g00964/Avh2c07p11g06605/Avh2c07p17g06772/Avh2c10p13g09475/Avh2c13p17g12838/Avh2c16p18g15609/Avh2c17p03g16231/Avh2c22p05g21846/Avh3c02p01g00974/Avh3c07p06g06009/Avh3c07p12g06152/Avh3c10p12g08463/Avh3c13p16g11543/Avh3c16p09g13943/Avh3c17p04g14707/Avh3c22p…	47
GO:0050502	cis-zeatin O-beta-D-glucosyltransferase activity	26/41484	48/155846	4.79442e-05	0.000800113	0.000596988	Avh1c07p07g06371/Avh1c18p06g17642/Avh1c19p12g18747/Avh1c21p12g21128/Avh1c21p12g21131/Avh2c07p09g06540/Avh2c18p06g17288/Avh2c19p12g18348/Avh2c21p11g21034/Avh2c21p11g21038/Avh3c07p05g05954/Avh3c18p05g15497/Avh3c21p10g18766/Avh3c21p10g18768/Avh4c07p10g06260/Avh4c18p05g15038/Avh4c21p10g17929/Avh4c21p10g17932/Avh5c07p08g05483/Avh5c18p03g14820/Avh5c21p10g18086/Avh5c21p10g18088/Avh6c07p08g05318/Avh6c18p…	26
GO:0006848	pyruvate transport	24/41484	43/155846	4.87398e-05	0.000801312	0.000597882	Avh1c12p18g11685/Avh1c18p05g17588/Avh1c22p05g22017/Avh1c26p11g26699/Avh2c12p17g11523/Avh2c18p05g17236/Avh2c22p05g21874/Avh2c26p11g26210/Avh3c12p12g10396/Avh3c18p04g15452/Avh3c22p05g19558/Avh3c26p09g23655/Avh4c12p09g10390/Avh4c18p05g15004/Avh4c22p05g18768/Avh4c26p09g22418/Avh5c12p15g10060/Avh5c18p03g14770/Avh5c22p05g18838/Avh5c26p05g22336/Avh6c12p15g09762/Avh6c18p05g14235/Avh6c22p05g18237/Avh6c26p…	24
GO:0050833	pyruvate transmembrane transporter activity	24/41484	43/155846	4.87398e-05	0.000801312	0.000597882	Avh1c12p18g11685/Avh1c18p05g17588/Avh1c22p05g22017/Avh1c26p11g26699/Avh2c12p17g11523/Avh2c18p05g17236/Avh2c22p05g21874/Avh2c26p11g26210/Avh3c12p12g10396/Avh3c18p04g15452/Avh3c22p05g19558/Avh3c26p09g23655/Avh4c12p09g10390/Avh4c18p05g15004/Avh4c22p05g18768/Avh4c26p09g22418/Avh5c12p15g10060/Avh5c18p03g14770/Avh5c22p05g18838/Avh5c26p05g22336/Avh6c12p15g09762/Avh6c18p05g14235/Avh6c22p05g18237/Avh6c26p…	24
GO:0051233	spindle midzone	24/41484	43/155846	4.87398e-05	0.000801312	0.000597882	Avh1c02p01g01122/Avh1c03p05g02515/Avh1c20p03g19744/Avh1c26p09g26516/Avh2c02p01g00987/Avh2c03p08g02606/Avh2c20p03g19623/Avh2c26p09g26012/Avh3c02p01g01001/Avh3c03p08g02529/Avh3c20p03g17456/Avh3c26p07g23472/Avh4c02p01g01128/Avh4c03p06g02350/Avh4c20p03g16713/Avh4c26p07g22231/Avh5c02p01g00957/Avh5c03p05g01873/Avh5c20p02g16777/Avh5c26p03g22230/Avh6c02p01g00953/Avh6c03p05g01738/Avh6c20p03g16308/Avh6c26p…	24
GO:1901475	pyruvate transmembrane transport	24/41484	43/155846	4.87398e-05	0.000801312	0.000597882	Avh1c12p18g11685/Avh1c18p05g17588/Avh1c22p05g22017/Avh1c26p11g26699/Avh2c12p17g11523/Avh2c18p05g17236/Avh2c22p05g21874/Avh2c26p11g26210/Avh3c12p12g10396/Avh3c18p04g15452/Avh3c22p05g19558/Avh3c26p09g23655/Avh4c12p09g10390/Avh4c18p05g15004/Avh4c22p05g18768/Avh4c26p09g22418/Avh5c12p15g10060/Avh5c18p03g14770/Avh5c22p05g18838/Avh5c26p05g22336/Avh6c12p15g09762/Avh6c18p05g14235/Avh6c22p05g18237/Avh6c26p…	24
GO:1901600	strigolactone metabolic process	24/41484	43/155846	4.87398e-05	0.000801312	0.000597882	Avh1c01p13g00673/Avh1c04p09g03644/Avh1c21p13g21241/Avh1c28p05g28646/Avh2c01p11g00547/Avh2c04p02g03478/Avh2c21p12g21133/Avh2c28p05g28341/Avh3c01p12g00599/Avh3c04p09g03689/Avh3c21p12g18851/Avh3c28p04g24973/Avh4c01p12g00695/Avh4c04p10g03606/Avh4c21p11g18042/Avh4c28p04g24219/Avh5c01p11g00603/Avh5c04p10g02842/Avh5c21p12g18174/Avh5c28p05g23986/Avh6c01p11g00566/Avh6c04p10g02999/Avh6c21p11g17558/Avh6c28p…	24
GO:1901601	strigolactone biosynthetic process	24/41484	43/155846	4.87398e-05	0.000801312	0.000597882	Avh1c01p13g00673/Avh1c04p09g03644/Avh1c21p13g21241/Avh1c28p05g28646/Avh2c01p11g00547/Avh2c04p02g03478/Avh2c21p12g21133/Avh2c28p05g28341/Avh3c01p12g00599/Avh3c04p09g03689/Avh3c21p12g18851/Avh3c28p04g24973/Avh4c01p12g00695/Avh4c04p10g03606/Avh4c21p11g18042/Avh4c28p04g24219/Avh5c01p11g00603/Avh5c04p10g02842/Avh5c21p12g18174/Avh5c28p05g23986/Avh6c01p11g00566/Avh6c04p10g02999/Avh6c21p11g17558/Avh6c28p…	24
GO:0042273	ribosomal large subunit biogenesis	166/41484	477/155846	4.90755e-05	0.000804822	0.000600501	Avh1c01p11g00585/Avh1c02p14g01964/Avh1c03p19g03264/Avh1c03p19g03278/Avh1c05p18g04651/Avh1c06p16g05579/Avh1c06p19g05868/Avh1c09p05g08428/Avh1c10p01g09097/Avh1c11p09g10414/Avh1c13p10g12463/Avh1c14p13g13993/Avh1c15p09g14728/Avh1c16p19g15742/Avh1c16p21g15890/Avh1c19p13g18776/Avh1c19p16g19029/Avh1c21p03g20744/Avh1c22p03g21786/Avh1c23p05g23050/Avh1c23p08g23342/Avh1c23p09g23358/Avh1c24p05g24475/Avh1c24p…	166
GO:0009768	photosynthesis, light harvesting in photosystem I	42/41484	91/155846	4.91957e-05	0.000804822	0.000600501	Avh1c06p16g05607/Avh1c19p12g18737/Avh1c19p16g19020/Avh1c19p19g19194/Avh1c21p04g20828/Avh1c23p06g23165/Avh1c23p07g23237/Avh2c06p16g05551/Avh2c19p12g18336/Avh2c19p16g18646/Avh2c19p18g18821/Avh2c21p04g20748/Avh2c23p06g23033/Avh2c23p07g23113/Avh3c06p12g05210/Avh3c19p09g16380/Avh3c19p12g16595/Avh3c19p14g16743/Avh3c21p04g18495/Avh3c23p05g20373/Avh3c23p06g20445/Avh4c06p12g05210/Avh4c19p11g15593/Avh4c19p…	42
GO:0032465	regulation of cytokinesis	48/41484	108/155846	4.96117e-05	0.000809162	0.000603739	Avh1c11p11g10535/Avh1c12p02g10991/Avh1c12p04g11102/Avh1c17p04g16578/Avh1c19p09g18577/Avh1c20p03g19744/Avh1c24p12g24826/Avh1c26p09g26516/Avh2c11p12g10486/Avh2c12p02g10858/Avh2c12p04g10942/Avh2c17p03g16229/Avh2c19p11g18263/Avh2c20p03g19623/Avh2c24p10g24404/Avh2c26p09g26012/Avh3c11p11g09431/Avh3c12p02g09877/Avh3c12p03g09942/Avh3c17p03g14689/Avh3c19p07g16299/Avh3c20p03g17456/Avh3c24p11g21981/Avh3c26p…	48
GO:0017053	transcription repressor complex	78/41484	197/155846	4.97046e-05	0.000809162	0.000603739	Avh1c01p06g00382/Avh1c06p19g05888/Avh1c10p02g09127/Avh1c11p03g10131/Avh1c12p18g11698/Avh1c19p13g18774/Avh1c19p18g19165/Avh1c20p05g19838/Avh1c20p16g20377/Avh1c23p13g23585/Avh1c23p20g23965/Avh1c24p09g24653/Avh1c26p15g26978/Avh2c01p04g00267/Avh2c06p19g05823/Avh2c10p02g09047/Avh2c11p03g10076/Avh2c12p17g11538/Avh2c19p12g18371/Avh2c19p18g18791/Avh2c20p04g19713/Avh2c20p17g20275/Avh2c23p13g23438/Avh2c23p…	78
GO:0007265	Ras protein signal transduction	43/41484	94/155846	5.23219e-05	0.000849687	0.000633976	Avh1c06p05g05157/Avh1c09p02g08230/Avh1c11p03g10141/Avh1c12p02g10991/Avh1c12p04g11102/Avh1c17p04g16578/Avh1c19p20g19316/Avh1c23p02g22792/Avh2c06p05g05079/Avh2c09p02g08282/Avh2c11p03g10087/Avh2c12p02g10858/Avh2c12p04g10942/Avh2c17p03g16229/Avh2c19p20g18994/Avh3c06p04g04833/Avh3c09p02g07681/Avh3c11p03g09109/Avh3c12p02g09877/Avh3c12p03g09942/Avh3c17p03g14689/Avh3c19p15g16866/Avh4c06p03g04840/Avh4c09p…	43
GO:0140104	molecular carrier activity	68/41484	167/155846	5.27914e-05	0.000855221	0.000638106	Avh1c02p00g01044/Avh1c03p05g02510/Avh1c08p04g07101/Avh1c13p03g12133/Avh1c14p10g13759/Avh1c18p07g17710/Avh1c19p12g18730/Avh1c19p13g18790/Avh1c20p07g19999/Avh1c20p14g20253/Avh1c20p16g20370/Avh1c24p07g24540/Avh2c02p00g00914/Avh2c03p08g02600/Avh2c08p04g07232/Avh2c13p04g12001/Avh2c14p10g13575/Avh2c18p07g17353/Avh2c19p12g18329/Avh2c19p13g18385/Avh2c20p07g19872/Avh2c20p13g20119/Avh2c20p16g20268/Avh2c24p…	68
GO:0006611	protein export from nucleus	166/41484	478/155846	5.55303e-05	0.000897401	0.000669577	Avh1c01p09g00522/Avh1c01p13g00670/Avh1c02p00g01044/Avh1c05p18g04651/Avh1c08p04g07101/Avh1c09p08g08550/Avh1c09p08g08552/Avh1c10p04g09272/Avh1c14p13g14001/Avh1c14p14g14023/Avh1c15p08g14686/Avh1c15p08g14707/Avh1c16p24g16116/Avh1c18p07g17710/Avh1c19p17g19075/Avh1c20p14g20253/Avh1c20p18g20492/Avh1c21p01g20583/Avh1c22p01g21710/Avh1c23p08g23342/Avh1c24p10g24672/Avh1c24p12g24820/Avh1c25p19g26125/Avh1c26p…	166
GO:0055081	monoatomic anion homeostasis	114/41484	310/155846	5.59404e-05	0.000901835	0.000672885	Avh1c02p02g01195/Avh1c03p01g02109/Avh1c06p05g05114/Avh1c10p19g09925/Avh1c11p06g10306/Avh1c13p19g13135/Avh1c15p05g14458/Avh1c19p17g19073/Avh1c19p19g19273/Avh1c20p13g20214/Avh1c20p15g20319/Avh1c23p09g23363/Avh1c23p20g23997/Avh1c24p05g24474/Avh1c24p06g24520/Avh1c25p11g25544/Avh1c25p16g25898/Avh1c27p09g27602/Avh1c29p07g29774/Avh2c02p02g01058/Avh2c03p01g02038/Avh2c06p04g05032/Avh2c10p20g09861/Avh2c11p…	114
GO:0004721	phosphoprotein phosphatase activity	154/41484	439/155846	5.70818e-05	0.000918009	0.000684953	Avh1c02p03g01282/Avh1c02p03g01286/Avh1c05p18g04657/Avh1c05p19g04757/Avh1c06p18g05754/Avh1c08p03g07009/Avh1c08p19g07867/Avh1c10p13g09510/Avh1c12p02g10963/Avh1c12p05g11143/Avh1c12p20g11800/Avh1c13p04g12180/Avh1c13p04g12184/Avh1c14p14g14030/Avh1c18p06g17655/Avh1c19p16g19003/Avh1c20p18g20515/Avh1c21p01g20590/Avh1c21p07g20918/Avh1c23p12g23566/Avh1c23p18g23804/Avh1c24p10g24706/Avh1c24p11g24761/Avh1c25p…	154
GO:1902850	microtubule cytoskeleton organization involved in mitosis	78/41484	198/155846	6.07601e-05	0.000974803	0.000727329	Avh1c05p20g04771/Avh1c10p19g09894/Avh1c13p15g12820/Avh1c19p04g18419/Avh1c19p20g19307/Avh1c20p03g19744/Avh1c20p16g20390/Avh1c21p00g20571/Avh1c21p09g21000/Avh1c23p05g23084/Avh1c26p09g26516/Avh1c26p16g27050/Avh1c29p01g29469/Avh2c05p20g04712/Avh2c10p19g09827/Avh2c13p15g12683/Avh2c19p05g18079/Avh2c19p20g18986/Avh2c20p03g19623/Avh2c20p17g20286/Avh2c21p00g20490/Avh2c21p09g20913/Avh2c23p05g22951/Avh2c26p…	78
GO:0080113	regulation of seed growth	77/41484	195/155846	6.14695e-05	0.000982095	0.00073277	Avh1c01p07g00447/Avh1c10p05g09308/Avh1c11p10g10444/Avh1c13p13g12682/Avh1c17p00g16355/Avh1c20p14g20260/Avh1c22p17g22541/Avh1c25p11g25544/Avh1c25p17g25946/Avh1c25p20g26155/Avh1c27p13g27739/Avh1c29p04g29664/Avh1c29p06g29745/Avh2c01p05g00327/Avh2c10p05g09231/Avh2c11p10g10400/Avh2c13p13g12549/Avh2c17p00g16076/Avh2c20p14g20126/Avh2c22p17g22394/Avh2c25p09g25038/Avh2c25p16g25440/Avh2c25p19g25652/Avh2c27p…	77
GO:0016226	iron-sulfur cluster assembly	56/41484	132/155846	6.16582e-05	0.000982095	0.00073277	Avh1c01p03g00214/Avh1c10p01g09102/Avh1c10p16g09688/Avh1c13p03g12133/Avh1c19p13g18791/Avh1c22p02g21723/Avh1c25p16g25840/Avh1c25p17g25934/Avh1c26p13g26873/Avh1c27p16g27939/Avh2c01p01g00095/Avh2c10p01g09022/Avh2c10p16g09612/Avh2c13p04g12001/Avh2c19p13g18386/Avh2c22p02g21583/Avh2c25p15g25333/Avh2c25p16g25429/Avh2c26p14g26396/Avh2c27p22g27681/Avh3c10p01g08078/Avh3c10p15g08619/Avh3c23p11g20753/Avh3c06p…	56
GO:0031163	metallo-sulfur cluster assembly	56/41484	132/155846	6.16582e-05	0.000982095	0.00073277	Avh1c01p03g00214/Avh1c10p01g09102/Avh1c10p16g09688/Avh1c13p03g12133/Avh1c19p13g18791/Avh1c22p02g21723/Avh1c25p16g25840/Avh1c25p17g25934/Avh1c26p13g26873/Avh1c27p16g27939/Avh2c01p01g00095/Avh2c10p01g09022/Avh2c10p16g09612/Avh2c13p04g12001/Avh2c19p13g18386/Avh2c22p02g21583/Avh2c25p15g25333/Avh2c25p16g25429/Avh2c26p14g26396/Avh2c27p22g27681/Avh3c10p01g08078/Avh3c10p15g08619/Avh3c23p11g20753/Avh3c06p…	56
GO:0015977	carbon fixation	30/41484	59/155846	6.32976e-05	0.000998628	0.000745105	Avh1c08p05g07144/Avh1c11p00g09940/Avh1c16p20g15827/Avh1c19p17g19076/Avh1c19p21g19399/Avh2c08p04g07248/Avh2c11p00g09876/Avh2c16p16g15509/Avh2c19p17g18703/Avh2c19p21g19076/Avh3c08p04g06606/Avh3c11p00g08879/Avh3c16p07g13844/Avh3c19p12g16651/Avh3c19p16g16943/Avh4c08p05g06938/Avh4c11p00g09200/Avh4c16p14g13508/Avh4c19p15g15851/Avh4c19p19g16165/Avh5c08p04g06082/Avh5c11p00g08475/Avh5c16p17g13490/Avh5c19p…	30
GO:0019253	reductive pentose-phosphate cycle	30/41484	59/155846	6.32976e-05	0.000998628	0.000745105	Avh1c08p05g07144/Avh1c11p00g09940/Avh1c16p20g15827/Avh1c19p17g19076/Avh1c19p21g19399/Avh2c08p04g07248/Avh2c11p00g09876/Avh2c16p16g15509/Avh2c19p17g18703/Avh2c19p21g19076/Avh3c08p04g06606/Avh3c11p00g08879/Avh3c16p07g13844/Avh3c19p12g16651/Avh3c19p16g16943/Avh4c08p05g06938/Avh4c11p00g09200/Avh4c16p14g13508/Avh4c19p15g15851/Avh4c19p19g16165/Avh5c08p04g06082/Avh5c11p00g08475/Avh5c16p17g13490/Avh5c19p…	30
GO:0019685	photosynthesis, dark reaction	30/41484	59/155846	6.32976e-05	0.000998628	0.000745105	Avh1c08p05g07144/Avh1c11p00g09940/Avh1c16p20g15827/Avh1c19p17g19076/Avh1c19p21g19399/Avh2c08p04g07248/Avh2c11p00g09876/Avh2c16p16g15509/Avh2c19p17g18703/Avh2c19p21g19076/Avh3c08p04g06606/Avh3c11p00g08879/Avh3c16p07g13844/Avh3c19p12g16651/Avh3c19p16g16943/Avh4c08p05g06938/Avh4c11p00g09200/Avh4c16p14g13508/Avh4c19p15g15851/Avh4c19p19g16165/Avh5c08p04g06082/Avh5c11p00g08475/Avh5c16p17g13490/Avh5c19p…	30
GO:1902347	response to strigolactone	30/41484	59/155846	6.32976e-05	0.000998628	0.000745105	Avh1c01p06g00406/Avh1c03p08g02723/Avh1c04p09g03644/Avh1c09p03g08307/Avh1c21p13g21241/Avh2c01p04g00291/Avh2c03p11g02821/Avh2c04p02g03478/Avh2c09p03g08357/Avh2c21p12g21133/Avh3c01p05g00364/Avh3c03p11g02788/Avh3c04p09g03689/Avh3c09p03g07734/Avh3c21p12g18851/Avh4c01p06g00459/Avh4c03p10g02611/Avh4c04p10g03606/Avh4c09p03g07882/Avh4c21p11g18042/Avh5c01p05g00375/Avh5c03p06g02014/Avh5c04p10g02842/Avh5c09p…	30
GO:0035266	meristem growth	158/41484	453/155846	6.4343e-05	0.00099892	0.000745323	Avh1c01p07g00447/Avh1c01p12g00626/Avh1c02p01g01107/Avh1c07p17g06692/Avh1c10p05g09308/Avh1c10p19g09893/Avh1c11p06g10311/Avh1c11p10g10444/Avh1c12p17g11611/Avh1c13p13g12682/Avh1c13p14g12759/Avh1c17p00g16355/Avh1c20p14g20260/Avh1c20p15g20321/Avh1c21p16g21498/Avh1c22p17g22541/Avh1c23p16g23702/Avh1c24p05g24467/Avh1c25p11g25544/Avh1c25p15g25819/Avh1c25p20g26155/Avh1c27p13g27739/Avh1c27p16g27947/Avh1c29p…	158
GO:0002188	translation reinitiation	18/41484	29/155846	6.482e-05	0.00099892	0.000745323	Avh1c10p03g09214/Avh1c12p19g11788/Avh1c20p18g20502/Avh2c10p03g09142/Avh2c12p18g11637/Avh2c20p18g20397/Avh3c10p03g08171/Avh3c12p14g10515/Avh3c20p18g18176/Avh4c10p02g08532/Avh4c12p10g10486/Avh4c20p18g17418/Avh5c10p03g07832/Avh5c12p16g10167/Avh5c20p17g17509/Avh6c10p02g07515/Avh6c12p17g09874/Avh6c20p16g16896	18
GO:0006751	glutathione catabolic process	18/41484	29/155846	6.482e-05	0.00099892	0.000745323	Avh1c11p06g10305/Avh1c12p19g11759/Avh1c20p17g20460/Avh2c11p06g10259/Avh2c12p18g11600/Avh2c20p18g20357/Avh3c11p06g09250/Avh3c12p13g10476/Avh3c20p18g18140/Avh4c11p06g09533/Avh4c12p09g10446/Avh4c20p17g17379/Avh5c11p06g08815/Avh5c12p16g10128/Avh5c20p16g17468/Avh6c11p07g08714/Avh6c12p16g09834/Avh6c20p16g16870	18
GO:0010458	exit from mitosis	18/41484	29/155846	6.482e-05	0.00099892	0.000745323	Avh1c12p02g10991/Avh1c12p04g11102/Avh1c17p04g16578/Avh2c12p02g10858/Avh2c12p04g10942/Avh2c17p03g16229/Avh3c12p02g09877/Avh3c12p03g09942/Avh3c17p03g14689/Avh4c12p01g10046/Avh4c12p03g10139/Avh4c17p04g14071/Avh5c12p02g09486/Avh5c12p04g09553/Avh5c17p04g14277/Avh6c17p05g13333/Avh6c12p02g09159/Avh6c12p04g09262	18
GO:0010972	negative regulation of G2/M transition of mitotic cell cycle	18/41484	29/155846	6.482e-05	0.00099892	0.000745323	Avh1c21p01g20608/Avh1c21p02g20679/Avh1c24p12g24826/Avh2c21p01g20528/Avh2c21p02g20597/Avh2c24p10g24404/Avh3c21p01g18311/Avh3c21p02g18386/Avh3c24p11g21981/Avh4c21p01g17548/Avh4c21p01g17567/Avh4c24p12g21025/Avh5c21p01g17640/Avh5c21p02g17705/Avh5c24p09g21011/Avh6c21p01g17029/Avh6c21p02g17120/Avh6c24p09g20640	18
GO:0030267	glyoxylate reductase (NADP+) activity	18/41484	29/155846	6.482e-05	0.00099892	0.000745323	Avh1c14p01g13294/Avh1c14p15g14074/Avh1c16p24g16134/Avh2c14p01g13114/Avh2c14p14g13835/Avh2c16p21g15857/Avh3c14p01g11823/Avh3c14p15g12622/Avh3c16p13g14298/Avh4c14p01g11485/Avh4c14p11g12090/Avh4c16p17g13715/Avh5c14p01g11434/Avh5c14p09g11940/Avh5c16p22g13865/Avh6c14p01g10691/Avh6c14p15g11446/Avh6c16p11g12916	18
GO:0090548	response to nitrate starvation	18/41484	29/155846	6.482e-05	0.00099892	0.000745323	Avh1c04p08g03607/Avh1c11p02g10105/Avh1c25p11g25544/Avh2c04p02g03438/Avh2c11p02g10050/Avh2c25p09g25038/Avh3c04p09g03654/Avh3c11p02g09068/Avh3c25p09g22620/Avh4c04p09g03570/Avh4c11p02g09350/Avh4c25p08g21605/Avh5c04p10g02800/Avh5c11p02g08633/Avh5c25p07g21593/Avh6c04p09g02961/Avh6c11p04g08527/Avh6c25p09g21115	18
GO:0106345	glyoxylate reductase activity	18/41484	29/155846	6.482e-05	0.00099892	0.000745323	Avh1c14p01g13294/Avh1c14p15g14074/Avh1c16p24g16134/Avh2c14p01g13114/Avh2c14p14g13835/Avh2c16p21g15857/Avh3c14p01g11823/Avh3c14p15g12622/Avh3c16p13g14298/Avh4c14p01g11485/Avh4c14p11g12090/Avh4c16p17g13715/Avh5c14p01g11434/Avh5c14p09g11940/Avh5c16p22g13865/Avh6c14p01g10691/Avh6c14p15g11446/Avh6c16p11g12916	18
GO:0140035	ubiquitination-like modification-dependent protein binding	18/41484	29/155846	6.482e-05	0.00099892	0.000745323	Avh1c15p03g14314/Avh1c15p04g14436/Avh1c21p04g20821/Avh2c15p05g14145/Avh2c15p07g14255/Avh2c21p04g20742/Avh3c28p08g25120/Avh3c15p06g12997/Avh3c21p04g18490/Avh4c28p07g24333/Avh4c15p06g12462/Avh4c21p03g17692/Avh5c28p09g24136/Avh5c15p07g12429/Avh5c21p04g17819/Avh6c15p06g11838/Avh6c21p05g17277/Avh6c28p06g23647	18
GO:0140036	ubiquitin-dependent protein binding	18/41484	29/155846	6.482e-05	0.00099892	0.000745323	Avh1c15p03g14314/Avh1c15p04g14436/Avh1c21p04g20821/Avh2c15p05g14145/Avh2c15p07g14255/Avh2c21p04g20742/Avh3c28p08g25120/Avh3c15p06g12997/Avh3c21p04g18490/Avh4c28p07g24333/Avh4c15p06g12462/Avh4c21p03g17692/Avh5c28p09g24136/Avh5c15p07g12429/Avh5c21p04g17819/Avh6c15p06g11838/Avh6c21p05g17277/Avh6c28p06g23647	18
GO:0006349	regulation of gene expression by genomic imprinting	48/41484	109/155846	6.58746e-05	0.00100895	0.00075281	Avh1c01p04g00217/Avh1c08p13g07573/Avh1c10p02g09127/Avh1c18p08g17790/Avh1c19p13g18774/Avh1c19p18g19165/Avh1c21p03g20725/Avh1c24p13g24908/Avh2c01p01g00099/Avh2c08p14g07749/Avh2c10p02g09047/Avh2c18p08g17437/Avh2c19p12g18371/Avh2c19p18g18791/Avh2c21p03g20643/Avh2c24p11g24490/Avh3c01p03g00195/Avh3c08p13g07012/Avh3c10p02g08100/Avh3c18p06g15616/Avh3c19p09g16412/Avh3c19p13g16719/Avh3c10p01g08048/Avh3c24p…	48
GO:0071514	genomic imprinting	48/41484	109/155846	6.58746e-05	0.00100895	0.00075281	Avh1c01p04g00217/Avh1c08p13g07573/Avh1c10p02g09127/Avh1c18p08g17790/Avh1c19p13g18774/Avh1c19p18g19165/Avh1c21p03g20725/Avh1c24p13g24908/Avh2c01p01g00099/Avh2c08p14g07749/Avh2c10p02g09047/Avh2c18p08g17437/Avh2c19p12g18371/Avh2c19p18g18791/Avh2c21p03g20643/Avh2c24p11g24490/Avh3c01p03g00195/Avh3c08p13g07012/Avh3c10p02g08100/Avh3c18p06g15616/Avh3c19p09g16412/Avh3c19p13g16719/Avh3c10p01g08048/Avh3c24p…	48
GO:0051225	spindle assembly	67/41484	165/155846	6.59268e-05	0.00100895	0.00075281	Avh1c05p20g04771/Avh1c10p19g09894/Avh1c13p15g12820/Avh1c19p04g18419/Avh1c19p18g19169/Avh1c19p20g19307/Avh1c21p00g20571/Avh1c23p05g23084/Avh1c24p09g24653/Avh1c26p17g27173/Avh1c29p01g29469/Avh2c05p20g04712/Avh2c10p19g09827/Avh2c13p11g12379/Avh2c13p15g12683/Avh2c19p05g18079/Avh2c19p18g18795/Avh2c19p20g18986/Avh2c21p00g20490/Avh2c23p05g22951/Avh2c24p08g24238/Avh2c26p18g26689/Avh2c29p01g29119/Avh3c05p…	67
GO:0032509	endosome transport via multivesicular body sorting pathway	50/41484	115/155846	7.0177e-05	0.00105582	0.000787779	Avh1c08p01g06920/Avh1c08p02g06960/Avh1c10p02g09131/Avh1c10p11g09460/Avh1c19p18g19147/Avh1c21p02g20675/Avh1c23p09g23399/Avh1c26p14g26947/Avh1c28p12g29008/Avh2c08p01g07034/Avh2c08p02g07077/Avh2c10p02g09051/Avh2c10p11g09393/Avh2c19p18g18775/Avh2c21p02g20593/Avh2c23p10g23267/Avh2c26p15g26455/Avh2c28p10g28658/Avh3c08p01g06414/Avh3c10p02g08102/Avh3c20p04g17552/Avh3c19p13g16701/Avh3c21p02g18382/Avh3c23p…	50
GO:0071985	multivesicular body sorting pathway	50/41484	115/155846	7.0177e-05	0.00105582	0.000787779	Avh1c08p01g06920/Avh1c08p02g06960/Avh1c10p02g09131/Avh1c10p11g09460/Avh1c19p18g19147/Avh1c21p02g20675/Avh1c23p09g23399/Avh1c26p14g26947/Avh1c28p12g29008/Avh2c08p01g07034/Avh2c08p02g07077/Avh2c10p02g09051/Avh2c10p11g09393/Avh2c19p18g18775/Avh2c21p02g20593/Avh2c23p10g23267/Avh2c26p15g26455/Avh2c28p10g28658/Avh3c08p01g06414/Avh3c10p02g08102/Avh3c20p04g17552/Avh3c19p13g16701/Avh3c21p02g18382/Avh3c23p…	50
GO:0006779	porphyrin-containing compound biosynthetic process	159/41484	457/155846	7.04683e-05	0.00105582	0.000787779	Avh1c01p07g00447/Avh1c01p12g00626/Avh1c08p03g07009/Avh1c11p02g10108/Avh1c11p10g10444/Avh1c12p15g11487/Avh1c12p17g11611/Avh1c12p19g11781/Avh1c13p11g12544/Avh1c13p13g12682/Avh1c17p00g16355/Avh1c17p16g17072/Avh1c19p21g19404/Avh1c20p14g20260/Avh1c20p15g20321/Avh1c20p15g20326/Avh1c20p18g20495/Avh1c21p17g21589/Avh1c23p11g23514/Avh1c23p19g23960/Avh1c24p09g24627/Avh1c24p12g24854/Avh1c25p11g25544/Avh1c25p…	159
GO:0010214	seed coat development	121/41484	334/155846	7.19849e-05	0.00105582	0.000787779	Avh1c01p10g00545/Avh1c03p15g03001/Avh1c04p08g03609/Avh1c06p08g05253/Avh1c09p06g08443/Avh1c09p06g08460/Avh1c10p02g09127/Avh1c17p00g16353/Avh1c18p22g18309/Avh1c19p09g18572/Avh1c19p13g18774/Avh1c19p15g18917/Avh1c21p03g20768/Avh1c22p18g22555/Avh1c22p19g22602/Avh1c23p11g23495/Avh1c23p20g23967/Avh1c26p16g27097/Avh1c28p01g28433/Avh1c28p02g28474/Avh2c01p08g00425/Avh2c03p17g03064/Avh2c04p02g03440/Avh2c06p…	121
GO:0006405	RNA export from nucleus	172/41484	500/155846	7.31552e-05	0.00105582	0.000787779	Avh1c01p09g00522/Avh1c01p13g00670/Avh1c02p00g01044/Avh1c05p18g04651/Avh1c06p16g05600/Avh1c08p04g07101/Avh1c09p08g08550/Avh1c09p08g08552/Avh1c10p04g09272/Avh1c14p13g14001/Avh1c14p14g14023/Avh1c15p08g14686/Avh1c15p08g14707/Avh1c16p24g16116/Avh1c18p07g17710/Avh1c19p12g18742/Avh1c19p17g19075/Avh1c20p18g20492/Avh1c21p01g20583/Avh1c22p01g21710/Avh1c23p08g23342/Avh1c24p10g24672/Avh1c24p12g24820/Avh1c25p…	172
GO:0003825	alpha,alpha-trehalose-phosphate synthase (UDP-forming) activity	12/41484	16/155846	7.4772e-05	0.00105582	0.000787779	Avh1c25p08g25421/Avh1c27p13g27743/Avh2c25p07g24916/Avh2c27p19g27478/Avh3c25p06g22469/Avh3c27p14g24524/Avh4c25p05g21455/Avh4c27p13g23447/Avh5c25p05g21474/Avh5c27p12g23365/Avh6c25p06g20970/Avh6c27p19g23055	12
GO:0007549	dosage compensation	12/41484	16/155846	7.4772e-05	0.00105582	0.000787779	Avh1c12p05g11111/Avh1c12p15g11490/Avh2c12p04g10950/Avh2c12p14g11336/Avh3c12p03g09950/Avh3c12p09g10207/Avh4c12p03g10148/Avh4c12p07g10278/Avh5c12p04g09562/Avh5c12p13g09910/Avh6c12p04g09271/Avh6c12p12g09597	12
GO:0008252	nucleotidase activity	12/41484	16/155846	7.4772e-05	0.00105582	0.000787779	Avh1c08p02g06970/Avh1c15p15g15150/Avh2c08p02g07087/Avh2c15p16g14905/Avh3c08p02g06461/Avh3c15p14g13546/Avh4c08p02g06768/Avh4c15p14g13015/Avh5c08p02g05940/Avh5c15p14g12937/Avh6c08p02g05842/Avh6c15p14g12284	12
GO:0008441	3'(2'),5'-bisphosphate nucleotidase activity	12/41484	16/155846	7.4772e-05	0.00105582	0.000787779	Avh1c08p02g06970/Avh1c15p15g15150/Avh2c08p02g07087/Avh2c15p16g14905/Avh3c08p02g06461/Avh3c15p14g13546/Avh4c08p02g06768/Avh4c15p14g13015/Avh5c08p02g05940/Avh5c15p14g12937/Avh6c08p02g05842/Avh6c15p14g12284	12
GO:0008623	CHRAC	12/41484	16/155846	7.4772e-05	0.00105582	0.000787779	Avh1c06p13g05407/Avh1c10p03g09217/Avh2c06p12g05335/Avh2c10p03g09145/Avh3c06p09g05016/Avh3c10p03g08174/Avh4c06p09g05031/Avh4c10p02g08535/Avh5c06p08g04311/Avh5c10p03g07835/Avh6c06p10g04180/Avh6c10p02g07518	12
GO:0008962	phosphatidylglycerophosphatase activity	12/41484	16/155846	7.4772e-05	0.00105582	0.000787779	Avh1c12p19g11756/Avh1c20p17g20456/Avh2c12p18g11597/Avh2c20p18g20353/Avh3c12p13g10473/Avh3c20p18g18136/Avh4c12p09g10443/Avh4c20p17g17375/Avh5c12p16g10125/Avh5c20p16g17464/Avh6c12p16g09831/Avh6c20p16g16866	12
GO:0009048	dosage compensation by inactivation of X chromosome	12/41484	16/155846	7.4772e-05	0.00105582	0.000787779	Avh1c12p05g11111/Avh1c12p15g11490/Avh2c12p04g10950/Avh2c12p14g11336/Avh3c12p03g09950/Avh3c12p09g10207/Avh4c12p03g10148/Avh4c12p07g10278/Avh5c12p04g09562/Avh5c12p13g09910/Avh6c12p04g09271/Avh6c12p12g09597	12
GO:0009304	tRNA transcription	12/41484	16/155846	7.4772e-05	0.00105582	0.000787779	Avh1c12p19g11770/Avh1c12p19g11774/Avh2c12p18g11617/Avh2c12p18g11621/Avh3c12p14g10497/Avh3c12p14g10502/Avh4c12p10g10466/Avh4c12p10g10471/Avh5c12p16g10147/Avh5c12p16g10153/Avh6c12p16g09854/Avh6c12p16g09860	12
GO:0009758	carbohydrate utilization	12/41484	16/155846	7.4772e-05	0.00105582	0.000787779	Avh1c12p19g11781/Avh1c20p18g20495/Avh2c12p18g11628/Avh2c20p18g20391/Avh3c12p14g10507/Avh3c20p18g18169/Avh4c12p10g10477/Avh4c20p18g17413/Avh5c12p16g10158/Avh5c20p17g17503/Avh6c12p17g09865/Avh6c20p16g16892	12
GO:0010151	chloroplast elongation	12/41484	16/155846	7.4772e-05	0.00105582	0.000787779	Avh1c12p19g11781/Avh1c20p18g20495/Avh2c12p18g11628/Avh2c20p18g20391/Avh3c12p14g10507/Avh3c20p18g18169/Avh4c12p10g10477/Avh4c20p18g17413/Avh5c12p16g10158/Avh5c20p17g17503/Avh6c12p17g09865/Avh6c20p16g16892	12
GO:0016590	ACF complex	12/41484	16/155846	7.4772e-05	0.00105582	0.000787779	Avh1c06p13g05407/Avh1c10p03g09217/Avh2c06p12g05335/Avh2c10p03g09145/Avh3c06p09g05016/Avh3c10p03g08174/Avh4c06p09g05031/Avh4c10p02g08535/Avh5c06p08g04311/Avh5c10p03g07835/Avh6c06p10g04180/Avh6c10p02g07518	12
GO:0019237	centromeric DNA binding	12/41484	16/155846	7.4772e-05	0.00105582	0.000787779	Avh1c16p24g16111/Avh1c16p24g16129/Avh2c16p20g15834/Avh2c16p21g15851/Avh3c16p13g14268/Avh3c16p13g14293/Avh4c16p17g13693/Avh4c16p17g13711/Avh5c16p22g13841/Avh5c16p22g13860/Avh6c16p11g12921/Avh6c16p12g12945	12
GO:0030581	symbiont intracellular protein transport in host	12/41484	16/155846	7.4772e-05	0.00105582	0.000787779	Avh1c06p13g05435/Avh1c19p16g18986/Avh2c06p13g05373/Avh2c19p16g18612/Avh3c06p10g05048/Avh3c19p11g16560/Avh4c06p10g05063/Avh4c19p14g15804/Avh5c06p09g04340/Avh5c19p12g15890/Avh6c06p10g04208/Avh6c19p10g15364	12
GO:0030638	polyketide metabolic process	12/41484	16/155846	7.4772e-05	0.00105582	0.000787779	Avh1c06p20g05905/Avh1c08p12g07514/Avh2c06p19g05842/Avh2c08p12g07687/Avh3c06p16g05494/Avh3c08p12g06989/Avh4c06p15g05472/Avh4c08p11g07282/Avh5c06p15g04772/Avh5c08p09g06348/Avh6c06p16g04602/Avh6c08p12g06372	12
GO:0030639	polyketide biosynthetic process	12/41484	16/155846	7.4772e-05	0.00105582	0.000787779	Avh1c06p20g05905/Avh1c08p12g07514/Avh2c06p19g05842/Avh2c08p12g07687/Avh3c06p16g05494/Avh3c08p12g06989/Avh4c06p15g05472/Avh4c08p11g07282/Avh5c06p15g04772/Avh5c08p09g06348/Avh6c06p16g04602/Avh6c08p12g06372	12
GO:0043610	regulation of carbohydrate utilization	12/41484	16/155846	7.4772e-05	0.00105582	0.000787779	Avh1c12p19g11781/Avh1c20p18g20495/Avh2c12p18g11628/Avh2c20p18g20391/Avh3c12p14g10507/Avh3c20p18g18169/Avh4c12p10g10477/Avh4c20p18g17413/Avh5c12p16g10158/Avh5c20p17g17503/Avh6c12p17g09865/Avh6c20p16g16892	12
GO:0043625	delta DNA polymerase complex	12/41484	16/155846	7.4772e-05	0.00105582	0.000787779	Avh1c02p00g01032/Avh1c13p15g12807/Avh2c02p00g00905/Avh2c13p15g12669/Avh3c02p00g00922/Avh3c13p14g11403/Avh4c02p00g01045/Avh4c13p13g11126/Avh5c02p00g00869/Avh5c13p11g10969/Avh6c02p00g00849/Avh6c13p08g10415	12
GO:0048479	style development	12/41484	16/155846	7.4772e-05	0.00105582	0.000787779	Avh1c23p09g23366/Avh1c27p06g27502/Avh2c23p09g23234/Avh2c27p12g27251/Avh3c23p08g20563/Avh3c27p08g24290/Avh4c23p05g19563/Avh4c27p07g23202/Avh5c23p08g19722/Avh5c27p06g23137/Avh6c23p08g19370/Avh6c27p13g22833	12
GO:0048576	positive regulation of short-day photoperiodism, flowering	12/41484	16/155846	7.4772e-05	0.00105582	0.000787779	Avh1c22p02g21743/Avh1c24p06g24500/Avh2c22p02g21605/Avh2c24p04g24090/Avh3c22p02g19314/Avh3c24p05g21661/Avh4c22p02g18529/Avh4c24p05g20696/Avh5c22p02g18590/Avh5c24p04g20709/Avh6c22p02g17979/Avh6c24p04g20390	12
GO:0051708	GO:0051708	12/41484	16/155846	7.4772e-05	0.00105582	0.000787779	Avh1c06p13g05435/Avh1c19p16g18986/Avh2c06p13g05373/Avh2c19p16g18612/Avh3c06p10g05048/Avh3c19p11g16560/Avh4c06p10g05063/Avh4c19p14g15804/Avh5c06p09g04340/Avh5c19p12g15890/Avh6c06p10g04208/Avh6c19p10g15364	12
GO:0061179	negative regulation of insulin secretion involved in cellular response to glucose stimulus	12/41484	16/155846	7.4772e-05	0.00105582	0.000787779	Avh1c12p19g11756/Avh1c20p17g20456/Avh2c12p18g11597/Avh2c20p18g20353/Avh3c12p13g10473/Avh3c20p18g18136/Avh4c12p09g10443/Avh4c20p17g17375/Avh5c12p16g10125/Avh5c20p16g17464/Avh6c12p16g09831/Avh6c20p16g16866	12
GO:0080034	host response to induction by symbiont of tumor, nodule or growth in host	12/41484	16/155846	7.4772e-05	0.00105582	0.000787779	Avh1c06p13g05435/Avh1c19p16g18986/Avh2c06p13g05373/Avh2c19p16g18612/Avh3c06p10g05048/Avh3c19p11g16560/Avh4c06p10g05063/Avh4c19p14g15804/Avh5c06p09g04340/Avh5c19p12g15890/Avh6c06p10g04208/Avh6c19p10g15364	12
GO:0090439	tetraketide alpha-pyrone synthase activity	12/41484	16/155846	7.4772e-05	0.00105582	0.000787779	Avh1c06p20g05905/Avh1c08p12g07514/Avh2c06p19g05842/Avh2c08p12g07687/Avh3c06p16g05494/Avh3c08p12g06989/Avh4c06p15g05472/Avh4c08p11g07282/Avh5c06p15g04772/Avh5c08p09g06348/Avh6c06p16g04602/Avh6c08p12g06372	12
GO:0090670	RNA localization to Cajal body	12/41484	16/155846	7.4772e-05	0.00105582	0.000787779	Avh1c12p05g11111/Avh1c12p15g11490/Avh2c12p04g10950/Avh2c12p14g11336/Avh3c12p03g09950/Avh3c12p09g10207/Avh4c12p03g10148/Avh4c12p07g10278/Avh5c12p04g09562/Avh5c12p13g09910/Avh6c12p04g09271/Avh6c12p12g09597	12
GO:0090671	telomerase RNA localization to Cajal body	12/41484	16/155846	7.4772e-05	0.00105582	0.000787779	Avh1c12p05g11111/Avh1c12p15g11490/Avh2c12p04g10950/Avh2c12p14g11336/Avh3c12p03g09950/Avh3c12p09g10207/Avh4c12p03g10148/Avh4c12p07g10278/Avh5c12p04g09562/Avh5c12p13g09910/Avh6c12p04g09271/Avh6c12p12g09597	12
GO:0090672	telomerase RNA localization	12/41484	16/155846	7.4772e-05	0.00105582	0.000787779	Avh1c12p05g11111/Avh1c12p15g11490/Avh2c12p04g10950/Avh2c12p14g11336/Avh3c12p03g09950/Avh3c12p09g10207/Avh4c12p03g10148/Avh4c12p07g10278/Avh5c12p04g09562/Avh5c12p13g09910/Avh6c12p04g09271/Avh6c12p12g09597	12
GO:0090685	RNA localization to nucleus	12/41484	16/155846	7.4772e-05	0.00105582	0.000787779	Avh1c12p05g11111/Avh1c12p15g11490/Avh2c12p04g10950/Avh2c12p14g11336/Avh3c12p03g09950/Avh3c12p09g10207/Avh4c12p03g10148/Avh4c12p07g10278/Avh5c12p04g09562/Avh5c12p13g09910/Avh6c12p04g09271/Avh6c12p12g09597	12
GO:0140042	lipid droplet formation	12/41484	16/155846	7.4772e-05	0.00105582	0.000787779	Avh1c22p03g21849/Avh1c24p07g24563/Avh2c22p03g21708/Avh2c24p06g24148/Avh3c22p03g19411/Avh3c24p06g21703/Avh4c22p03g18622/Avh4c24p06g20735/Avh5c22p03g18698/Avh5c24p05g20745/Avh6c22p03g18086/Avh6c24p05g20415	12
GO:1902581	GO:1902581	12/41484	16/155846	7.4772e-05	0.00105582	0.000787779	Avh1c06p13g05435/Avh1c19p16g18986/Avh2c06p13g05373/Avh2c19p16g18612/Avh3c06p10g05048/Avh3c19p11g16560/Avh4c06p10g05063/Avh4c19p14g15804/Avh5c06p09g04340/Avh5c19p12g15890/Avh6c06p10g04208/Avh6c19p10g15364	12
GO:1902583	GO:1902583	12/41484	16/155846	7.4772e-05	0.00105582	0.000787779	Avh1c06p13g05435/Avh1c19p16g18986/Avh2c06p13g05373/Avh2c19p16g18612/Avh3c06p10g05048/Avh3c19p11g16560/Avh4c06p10g05063/Avh4c19p14g15804/Avh5c06p09g04340/Avh5c19p12g15890/Avh6c06p10g04208/Avh6c19p10g15364	12
GO:1904872	regulation of telomerase RNA localization to Cajal body	12/41484	16/155846	7.4772e-05	0.00105582	0.000787779	Avh1c12p05g11111/Avh1c12p15g11490/Avh2c12p04g10950/Avh2c12p14g11336/Avh3c12p03g09950/Avh3c12p09g10207/Avh4c12p03g10148/Avh4c12p07g10278/Avh5c12p04g09562/Avh5c12p13g09910/Avh6c12p04g09271/Avh6c12p12g09597	12
GO:0052592	oxidoreductase activity, acting on CH or CH2 groups, with an iron-sulfur protein as acceptor	11/41484	14/155846	7.48708e-05	0.00105582	0.000787779	Avh1c08p15g07630/Avh1c23p17g23711/Avh2c08p15g07798/Avh2c23p17g23565/Avh3c08p15g07060/Avh3c23p14g20880/Avh4c08p15g07372/Avh4c23p11g19884/Avh5c08p13g06472/Avh6c08p15g06449/Avh6c23p15g19668	11
GO:0006767	water-soluble vitamin metabolic process	114/41484	312/155846	7.61236e-05	0.00107121	0.000799264	Avh1c03p16g03044/Avh1c07p03g06123/Avh1c07p07g06355/Avh1c08p08g07352/Avh1c08p14g07622/Avh1c12p03g10996/Avh1c12p19g11772/Avh1c17p04g16571/Avh1c17p15g17042/Avh1c18p10g17898/Avh1c19p10g18610/Avh1c19p13g18798/Avh1c19p18g19160/Avh1c20p02g19678/Avh1c20p17g20462/Avh1c22p17g22509/Avh1c23p17g23760/Avh1c26p13g26863/Avh1c27p09g27585/Avh2c03p18g03110/Avh2c07p04g06205/Avh2c07p09g06525/Avh2c08p09g07515/Avh2c08p…	114
GO:0010431	seed maturation	145/41484	412/155846	7.69967e-05	0.00108121	0.000806722	Avh1c02p01g01094/Avh1c02p01g01127/Avh1c03p05g02524/Avh1c06p08g05262/Avh1c10p18g09778/Avh1c15p14g15095/Avh1c16p20g15843/Avh1c17p14g16974/Avh1c18p08g17775/Avh1c19p16g18975/Avh1c19p16g19013/Avh1c19p18g19165/Avh1c20p05g19852/Avh1c21p01g20603/Avh1c22p03g21849/Avh1c23p10g23411/Avh1c23p16g23661/Avh1c23p18g23804/Avh1c23p20g24010/Avh1c23p20g24011/Avh1c24p07g24563/Avh1c24p13g24884/Avh1c25p09g25438/Avh1c25p…	145
GO:1901990	regulation of mitotic cell cycle phase transition	118/41484	325/155846	7.8718e-05	0.00110305	0.000823016	Avh1c06p18g05716/Avh1c07p06g06310/Avh1c10p19g09930/Avh1c12p02g10991/Avh1c12p04g11102/Avh1c12p05g11151/Avh1c15p05g14456/Avh1c16p24g16107/Avh1c17p04g16578/Avh1c19p04g18419/Avh1c19p10g18610/Avh1c21p01g20608/Avh1c21p02g20679/Avh1c21p05g20838/Avh1c22p00g21615/Avh1c23p10g23439/Avh1c24p12g24826/Avh1c25p10g25482/Avh1c27p06g27455/Avh1c28p13g29097/Avh2c06p17g05655/Avh2c07p08g06481/Avh2c10p20g09866/Avh2c12p…	118
GO:0090568	GO:0090568	72/41484	181/155846	7.92639e-05	0.00110511	0.000824558	Avh1c01p06g00382/Avh1c06p19g05888/Avh1c10p02g09127/Avh1c11p03g10131/Avh1c12p18g11698/Avh1c19p13g18774/Avh1c19p18g19165/Avh1c20p05g19838/Avh1c20p16g20377/Avh1c23p13g23585/Avh1c23p20g23965/Avh1c26p15g26978/Avh2c01p04g00267/Avh2c06p19g05823/Avh2c10p02g09047/Avh2c11p03g10076/Avh2c12p17g11538/Avh2c19p12g18371/Avh2c19p18g18791/Avh2c20p04g19713/Avh2c20p17g20275/Avh2c23p13g23438/Avh2c23p18g23695/Avh2c26p…	72
GO:0002084	protein depalmitoylation	24/41484	44/155846	8.01965e-05	0.00110511	0.000824558	Avh1c08p01g06849/Avh1c14p15g14103/Avh1c20p02g19644/Avh1c29p01g29440/Avh2c08p01g06962/Avh2c14p14g13876/Avh2c20p02g19550/Avh2c29p01g29100/Avh3c08p01g06339/Avh3c14p15g12658/Avh3c20p01g17349/Avh3c29p01g25667/Avh4c08p01g06645/Avh4c14p12g12132/Avh4c20p01g16605/Avh4c29p01g24984/Avh5c08p01g05813/Avh5c14p09g11972/Avh5c20p00g16666/Avh5c29p01g24764/Avh6c08p01g05717/Avh6c14p15g11481/Avh6c20p01g16198/Avh6c29p…	24
GO:0008474	palmitoyl-(protein) hydrolase activity	24/41484	44/155846	8.01965e-05	0.00110511	0.000824558	Avh1c08p01g06849/Avh1c14p15g14103/Avh1c20p02g19644/Avh1c29p01g29440/Avh2c08p01g06962/Avh2c14p14g13876/Avh2c20p02g19550/Avh2c29p01g29100/Avh3c08p01g06339/Avh3c14p15g12658/Avh3c20p01g17349/Avh3c29p01g25667/Avh4c08p01g06645/Avh4c14p12g12132/Avh4c20p01g16605/Avh4c29p01g24984/Avh5c08p01g05813/Avh5c14p09g11972/Avh5c20p00g16666/Avh5c29p01g24764/Avh6c08p01g05717/Avh6c14p15g11481/Avh6c20p01g16198/Avh6c29p…	24
GO:0009835	fruit ripening	24/41484	44/155846	8.01965e-05	0.00110511	0.000824558	Avh1c06p05g05109/Avh1c27p05g27435/Avh1c29p02g29545/Avh1c29p08g29830/Avh2c06p04g05025/Avh2c27p11g27183/Avh2c29p02g29203/Avh2c29p07g29476/Avh3c06p04g04786/Avh3c27p06g24226/Avh3c29p02g25768/Avh3c29p06g26010/Avh4c06p02g04792/Avh4c27p06g23152/Avh4c29p03g25096/Avh4c29p07g25394/Avh5c06p04g04129/Avh5c27p05g23071/Avh5c29p03g24872/Avh5c29p07g25146/Avh6c06p03g03952/Avh6c27p12g22767/Avh6c29p02g24210/Avh6c29p…	24
GO:0042159	lipoprotein catabolic process	24/41484	44/155846	8.01965e-05	0.00110511	0.000824558	Avh1c08p01g06849/Avh1c14p15g14103/Avh1c20p02g19644/Avh1c29p01g29440/Avh2c08p01g06962/Avh2c14p14g13876/Avh2c20p02g19550/Avh2c29p01g29100/Avh3c08p01g06339/Avh3c14p15g12658/Avh3c20p01g17349/Avh3c29p01g25667/Avh4c08p01g06645/Avh4c14p12g12132/Avh4c20p01g16605/Avh4c29p01g24984/Avh5c08p01g05813/Avh5c14p09g11972/Avh5c20p00g16666/Avh5c29p01g24764/Avh6c08p01g05717/Avh6c14p15g11481/Avh6c20p01g16198/Avh6c29p…	24
GO:0043327	chemotaxis to cAMP	24/41484	44/155846	8.01965e-05	0.00110511	0.000824558	Avh1c01p05g00326/Avh1c02p01g01122/Avh1c03p05g02515/Avh1c06p18g05754/Avh2c01p03g00202/Avh2c02p01g00987/Avh2c03p08g02606/Avh2c06p17g05692/Avh3c01p04g00286/Avh3c02p01g01001/Avh3c03p08g02529/Avh3c06p14g05337/Avh4c01p05g00381/Avh4c02p01g01128/Avh4c03p06g02350/Avh4c06p14g05345/Avh5c01p04g00301/Avh5c02p01g00957/Avh5c03p05g01873/Avh5c06p13g04621/Avh6c01p04g00262/Avh6c02p01g00953/Avh6c03p05g01738/Avh6c06p…	24
GO:0098599	palmitoyl hydrolase activity	24/41484	44/155846	8.01965e-05	0.00110511	0.000824558	Avh1c08p01g06849/Avh1c14p15g14103/Avh1c20p02g19644/Avh1c29p01g29440/Avh2c08p01g06962/Avh2c14p14g13876/Avh2c20p02g19550/Avh2c29p01g29100/Avh3c08p01g06339/Avh3c14p15g12658/Avh3c20p01g17349/Avh3c29p01g25667/Avh4c08p01g06645/Avh4c14p12g12132/Avh4c20p01g16605/Avh4c29p01g24984/Avh5c08p01g05813/Avh5c14p09g11972/Avh5c20p00g16666/Avh5c29p01g24764/Avh6c08p01g05717/Avh6c14p15g11481/Avh6c20p01g16198/Avh6c29p…	24
GO:0098734	macromolecule depalmitoylation	24/41484	44/155846	8.01965e-05	0.00110511	0.000824558	Avh1c08p01g06849/Avh1c14p15g14103/Avh1c20p02g19644/Avh1c29p01g29440/Avh2c08p01g06962/Avh2c14p14g13876/Avh2c20p02g19550/Avh2c29p01g29100/Avh3c08p01g06339/Avh3c14p15g12658/Avh3c20p01g17349/Avh3c29p01g25667/Avh4c08p01g06645/Avh4c14p12g12132/Avh4c20p01g16605/Avh4c29p01g24984/Avh5c08p01g05813/Avh5c14p09g11972/Avh5c20p00g16666/Avh5c29p01g24764/Avh6c08p01g05717/Avh6c14p15g11481/Avh6c20p01g16198/Avh6c29p…	24
GO:0051783	regulation of nuclear division	120/41484	332/155846	8.58958e-05	0.0011812	0.000881328	Avh1c02p14g01977/Avh1c06p18g05716/Avh1c09p04g08357/Avh1c09p08g08552/Avh1c10p19g09930/Avh1c12p02g10991/Avh1c12p04g11102/Avh1c12p05g11151/Avh1c12p19g11757/Avh1c16p18g15725/Avh1c17p04g16578/Avh1c18p07g17704/Avh1c19p04g18419/Avh1c20p16g20351/Avh1c20p17g20457/Avh1c21p01g20583/Avh1c22p00g21615/Avh1c22p03g21835/Avh1c23p10g23439/Avh1c27p06g27455/Avh2c02p14g01835/Avh2c06p17g05655/Avh2c09p04g08392/Avh2c09p…	120
GO:0030863	cortical cytoskeleton	128/41484	358/155846	8.91824e-05	0.00122386	0.00091316	Avh1c02p02g01186/Avh1c04p10g03723/Avh1c06p19g05855/Avh1c10p02g09135/Avh1c10p18g09823/Avh1c10p19g09918/Avh1c11p05g10277/Avh1c12p15g11487/Avh1c13p15g12820/Avh1c16p20g15855/Avh1c19p20g19297/Avh1c19p21g19369/Avh1c21p14g21364/Avh1c22p04g21931/Avh1c23p05g23092/Avh1c24p12g24826/Avh1c24p14g24978/Avh1c27p13g27735/Avh1c27p13g27752/Avh1c28p11g28965/Avh1c29p01g29469/Avh1c29p04g29661/Avh2c02p02g01051/Avh2c04p…	128
GO:0000105	histidine biosynthetic process	30/41484	60/155846	9.44636e-05	0.00129366	0.000965241	Avh1c03p20g03305/Avh1c06p19g05882/Avh1c19p13g18809/Avh1c25p04g25301/Avh1c29p17g30219/Avh2c03p21g03315/Avh2c06p19g05817/Avh2c19p13g18406/Avh2c25p03g24813/Avh2c29p16g29847/Avh3c03p22g03344/Avh3c06p15g05461/Avh3c19p10g16444/Avh3c25p02g22399/Avh3c29p09g26180/Avh4c03p23g03252/Avh4c06p15g05438/Avh4c19p12g15658/Avh4c25p01g21383/Avh4c29p10g25500/Avh5c03p14g02451/Avh5c06p14g04740/Avh5c19p09g15684/Avh5c25p…	30
GO:0055083	GO:0055083	54/41484	128/155846	9.85958e-05	0.00134748	0.00100539	Avh1c02p02g01195/Avh1c03p01g02109/Avh1c06p05g05114/Avh1c13p19g13135/Avh1c15p05g14458/Avh1c19p19g19273/Avh1c25p11g25544/Avh1c25p16g25898/Avh1c29p07g29774/Avh2c02p02g01058/Avh2c03p01g02038/Avh2c06p04g05032/Avh2c13p18g12963/Avh2c15p07g14277/Avh2c19p20g18947/Avh2c25p09g25038/Avh2c25p15g25391/Avh2c29p06g29424/Avh3c02p02g01085/Avh3c03p02g01983/Avh3c06p04g04797/Avh3c13p17g11667/Avh3c15p07g13022/Avh3c19p…	54
GO:0015695	organic cation transport	45/41484	102/155846	0.000103832	0.00141612	0.00105661	Avh1c03p19g03265/Avh1c08p03g06996/Avh1c08p15g07634/Avh1c16p24g16152/Avh1c19p19g19218/Avh1c20p04g19783/Avh1c24p11g24801/Avh2c03p21g03281/Avh2c08p03g07114/Avh2c08p15g07800/Avh2c16p21g15876/Avh2c19p19g18841/Avh2c20p03g19663/Avh2c24p10g24378/Avh3c03p22g03303/Avh3c08p02g06484/Avh3c08p15g07064/Avh3c16p14g14312/Avh3c19p14g16761/Avh3c20p03g17492/Avh3c23p05g20320/Avh3c24p11g21960/Avh4c03p22g03217/Avh4c08p…	45
GO:0015696	GO:0015696	39/41484	85/155846	0.000105312	0.00143337	0.00106948	Avh1c01p18g00996/Avh1c08p03g06996/Avh1c08p15g07634/Avh1c16p24g16152/Avh1c19p19g19218/Avh1c20p04g19783/Avh2c01p16g00867/Avh2c08p03g07114/Avh2c08p15g07800/Avh2c16p21g15876/Avh2c19p19g18841/Avh2c20p03g19663/Avh3c01p17g00894/Avh3c08p02g06484/Avh3c08p15g07064/Avh3c16p14g14312/Avh3c19p14g16761/Avh3c20p03g17492/Avh3c23p05g20320/Avh4c01p18g01021/Avh4c08p03g06791/Avh4c08p16g07377/Avh4c16p18g13727/Avh4c19p…	39
GO:0071472	cellular response to salt stress	92/41484	245/155846	0.000116687	0.00158494	0.00118257	Avh1c01p06g00367/Avh1c03p05g02507/Avh1c03p19g03241/Avh1c08p02g06926/Avh1c10p19g09919/Avh1c11p00g09948/Avh1c19p21g19369/Avh1c21p11g21125/Avh1c24p03g24376/Avh1c24p11g24764/Avh1c26p15g26984/Avh1c28p05g28640/Avh1c28p12g29061/Avh1c28p13g29095/Avh1c29p17g30203/Avh2c01p04g00247/Avh2c03p08g02597/Avh2c03p20g03270/Avh2c08p02g07041/Avh2c10p20g09855/Avh2c11p00g09883/Avh2c17p12g16565/Avh2c19p21g19045/Avh2c21p…	92
GO:0000776	kinetochore	72/41484	183/155846	0.00011883	0.00160535	0.0011978	Avh1c02p00g01044/Avh1c03p19g03268/Avh1c06p16g05567/Avh1c06p18g05716/Avh1c10p19g09930/Avh1c12p05g11151/Avh1c16p24g16111/Avh1c16p24g16129/Avh1c18p07g17710/Avh1c19p04g18419/Avh1c22p04g21931/Avh1c27p06g27455/Avh2c02p00g00914/Avh2c03p21g03285/Avh2c06p15g05510/Avh2c06p17g05655/Avh2c10p20g09866/Avh2c12p05g10988/Avh2c16p20g15834/Avh2c16p21g15851/Avh2c18p07g17353/Avh2c19p05g18079/Avh2c22p04g21787/Avh2c27p…	72
GO:0009649	entrainment of circadian clock	26/41484	50/155846	0.000118841	0.00160535	0.0011978	Avh1c02p03g01290/Avh1c03p20g03313/Avh1c07p08g06414/Avh1c11p03g10130/Avh1c24p12g24823/Avh2c02p03g01142/Avh2c03p21g03324/Avh2c07p10g06573/Avh2c11p03g10075/Avh2c24p10g24401/Avh3c03p22g03355/Avh3c07p06g05978/Avh3c11p03g09097/Avh3c24p11g21978/Avh4c03p23g03264/Avh4c07p10g06289/Avh4c11p03g09375/Avh4c24p12g21022/Avh5c03p14g02463/Avh5c07p09g05509/Avh5c11p03g08655/Avh5c24p09g21008/Avh6c03p21g02646/Avh6c07p…	26
GO:0010067	procambium histogenesis	50/41484	117/155846	0.000118915	0.00160535	0.0011978	Avh1c08p03g06996/Avh1c10p18g09793/Avh1c11p02g10084/Avh1c19p19g19218/Avh1c21p14g21295/Avh1c23p17g23733/Avh1c24p03g24376/Avh1c24p13g24935/Avh1c29p17g30203/Avh2c08p03g07114/Avh2c10p18g09726/Avh2c11p02g10014/Avh2c19p19g18841/Avh2c21p13g21163/Avh2c23p17g23586/Avh2c24p02g23961/Avh2c24p12g24525/Avh2c29p16g29834/Avh3c08p02g06484/Avh3c10p17g08723/Avh3c11p02g09041/Avh3c19p14g16761/Avh3c21p12g18900/Avh3c24p…	50
GO:0004020	adenylylsulfate kinase activity	18/41484	30/155846	0.000121686	0.00162624	0.00121338	Avh1c01p11g00586/Avh1c09p05g08427/Avh1c24p04g24394/Avh2c01p09g00465/Avh2c09p05g08458/Avh2c24p02g23980/Avh3c01p10g00521/Avh3c09p05g07842/Avh3c24p03g21545/Avh4c01p11g00617/Avh4c09p04g07984/Avh4c24p03g20591/Avh5c01p10g00528/Avh5c09p05g07348/Avh5c24p02g20605/Avh6c01p09g00492/Avh6c09p03g06995/Avh6c24p03g20307	18
GO:0006285	base-excision repair, AP site formation	18/41484	30/155846	0.000121686	0.00162624	0.00121338	Avh1c06p03g05017/Avh1c11p05g10281/Avh1c21p15g21407/Avh2c06p03g04956/Avh2c11p06g10238/Avh2c21p14g21273/Avh3c06p03g04726/Avh3c11p05g09231/Avh3c21p14g19016/Avh4c06p01g04704/Avh4c11p05g09512/Avh4c21p13g18221/Avh5c06p03g04055/Avh5c11p05g08795/Avh5c21p14g18324/Avh6c06p03g03912/Avh6c11p07g08695/Avh6c21p13g17699	18
GO:0019933	cAMP-mediated signaling	18/41484	30/155846	0.000121686	0.00162624	0.00121338	Avh1c10p18g09803/Avh1c11p02g10075/Avh1c24p05g24474/Avh2c10p18g09735/Avh2c11p02g10004/Avh2c24p04g24066/Avh3c10p17g08735/Avh3c11p02g09031/Avh3c24p04g21639/Avh4c10p15g09051/Avh4c11p01g09286/Avh4c24p05g20671/Avh5c10p17g08388/Avh5c11p01g08596/Avh5c24p03g20688/Avh6c10p17g08137/Avh6c11p02g08463/Avh6c24p04g20368	18
GO:0019935	cyclic-nucleotide-mediated signaling	18/41484	30/155846	0.000121686	0.00162624	0.00121338	Avh1c10p18g09803/Avh1c11p02g10075/Avh1c24p05g24474/Avh2c10p18g09735/Avh2c11p02g10004/Avh2c24p04g24066/Avh3c10p17g08735/Avh3c11p02g09031/Avh3c24p04g21639/Avh4c10p15g09051/Avh4c11p01g09286/Avh4c24p05g20671/Avh5c10p17g08388/Avh5c11p01g08596/Avh5c24p03g20688/Avh6c10p17g08137/Avh6c11p02g08463/Avh6c24p04g20368	18
GO:0032791	lead ion binding	18/41484	30/155846	0.000121686	0.00162624	0.00121338	Avh1c02p01g01094/Avh1c09p10g08611/Avh1c18p08g17775/Avh2c03p00g01945/Avh2c09p09g08625/Avh2c18p07g17426/Avh3c03p01g01889/Avh3c01p02g00131/Avh3c18p06g15608/Avh4c03p01g01877/Avh4c01p02g00162/Avh4c18p07g15173/Avh5c03p01g01533/Avh5c01p01g00092/Avh5c18p05g14951/Avh6c03p01g01362/Avh6c01p01g00096/Avh6c18p07g14419	18
GO:0030176	GO:0030176	150/41484	432/155846	0.000122725	0.00163682	0.00122128	Avh1c02p01g01130/Avh1c02p01g01143/Avh1c02p01g01159/Avh1c03p00g02080/Avh1c03p19g03240/Avh1c06p16g05572/Avh1c06p16g05573/Avh1c06p18g05763/Avh1c07p03g06117/Avh1c07p07g06338/Avh1c08p01g06844/Avh1c08p03g07009/Avh1c13p18g13063/Avh1c14p15g14077/Avh1c15p04g14433/Avh1c18p06g17679/Avh1c19p13g18785/Avh1c20p05g19888/Avh1c23p09g23359/Avh1c23p17g23751/Avh1c23p17g23759/Avh1c25p03g25283/Avh1c25p19g26135/Avh1c28p…	150
GO:0030864	cortical actin cytoskeleton	54/41484	129/155846	0.000125952	0.0016765	0.00125088	Avh1c04p10g03723/Avh1c06p19g05855/Avh1c10p18g09823/Avh1c10p19g09918/Avh1c11p05g10277/Avh1c19p20g19297/Avh1c21p14g21364/Avh1c23p05g23092/Avh1c24p12g24826/Avh2c04p04g03586/Avh2c06p19g05791/Avh2c10p18g09755/Avh2c10p20g09854/Avh2c11p06g10234/Avh2c19p20g18974/Avh2c21p13g21226/Avh2c23p06g22959/Avh2c24p10g24404/Avh3c04p11g03795/Avh3c06p15g05434/Avh3c10p17g08754/Avh3c10p18g08860/Avh3c11p05g09226/Avh3c19p…	54
GO:0000054	ribosomal subunit export from nucleus	56/41484	135/155846	0.000127959	0.00169641	0.00126574	Avh1c01p09g00522/Avh1c02p00g01044/Avh1c05p18g04651/Avh1c15p08g14686/Avh1c16p24g16116/Avh1c18p07g17710/Avh1c23p08g23342/Avh1c24p12g24820/Avh2c01p07g00396/Avh2c02p00g00914/Avh2c05p19g04599/Avh2c13p15g12651/Avh2c15p10g14489/Avh2c16p20g15839/Avh2c18p07g17353/Avh2c23p09g23212/Avh2c24p10g24398/Avh3c01p08g00481/Avh3c02p00g00934/Avh3c05p11g04403/Avh3c11p10g09400/Avh3c13p14g11386/Avh3c15p09g13224/Avh3c16p…	56
GO:0033750	ribosome localization	56/41484	135/155846	0.000127959	0.00169641	0.00126574	Avh1c01p09g00522/Avh1c02p00g01044/Avh1c05p18g04651/Avh1c15p08g14686/Avh1c16p24g16116/Avh1c18p07g17710/Avh1c23p08g23342/Avh1c24p12g24820/Avh2c01p07g00396/Avh2c02p00g00914/Avh2c05p19g04599/Avh2c13p15g12651/Avh2c15p10g14489/Avh2c16p20g15839/Avh2c18p07g17353/Avh2c23p09g23212/Avh2c24p10g24398/Avh3c01p08g00481/Avh3c02p00g00934/Avh3c05p11g04403/Avh3c11p10g09400/Avh3c13p14g11386/Avh3c15p09g13224/Avh3c16p…	56
GO:0004372	glycine hydroxymethyltransferase activity	24/41484	45/155846	0.000128567	0.00170108	0.00126922	Avh1c01p11g00616/Avh1c10p17g09744/Avh1c11p02g10115/Avh1c20p03g19722/Avh2c01p10g00494/Avh2c10p17g09669/Avh2c11p03g10059/Avh2c20p03g19618/Avh3c01p11g00551/Avh3c10p16g08673/Avh3c11p03g09081/Avh3c20p02g17442/Avh4c01p11g00648/Avh4c10p14g08987/Avh4c11p02g09360/Avh4c20p03g16700/Avh5c01p10g00557/Avh5c10p16g08324/Avh5c11p02g08642/Avh5c20p02g16748/Avh6c01p10g00518/Avh6c10p16g08075/Avh6c11p04g08540/Avh6c20p…	24
GO:0016161	beta-amylase activity	30/41484	61/155846	0.000138734	0.00182469	0.00136146	Avh1c08p09g07396/Avh1c08p15g07632/Avh1c18p09g17893/Avh1c18p09g17894/Avh1c20p03g19767/Avh2c08p10g07561/Avh2c08p15g07799/Avh2c18p09g17538/Avh2c18p09g17540/Avh2c20p03g19648/Avh3c08p08g06849/Avh3c08p15g07063/Avh3c18p07g15679/Avh3c18p07g15680/Avh3c20p03g17476/Avh4c08p09g07198/Avh4c08p16g07376/Avh4c18p08g15254/Avh4c18p08g15255/Avh4c20p03g16735/Avh5c08p07g06290/Avh5c08p13g06474/Avh5c18p07g15049/Avh5c18p…	30
GO:0043409	negative regulation of MAPK cascade	30/41484	61/155846	0.000138734	0.00182469	0.00136146	Avh1c13p04g12184/Avh1c21p07g20918/Avh1c23p12g23566/Avh1c24p09g24653/Avh1c24p10g24706/Avh2c13p05g12055/Avh2c21p06g20830/Avh2c23p13g23422/Avh2c24p08g24238/Avh2c24p09g24291/Avh3c13p05g10941/Avh3c21p06g18578/Avh3c23p11g20761/Avh3c24p09g21814/Avh3c24p10g21870/Avh4c13p03g10719/Avh4c21p06g17771/Avh4c23p08g19766/Avh4c24p10g20845/Avh4c24p11g20900/Avh5c13p04g10548/Avh5c21p06g17901/Avh5c23p11g19927/Avh5c24p…	30
GO:0099024	plasma membrane invagination	30/41484	61/155846	0.000138734	0.00182469	0.00136146	Avh1c02p01g01122/Avh1c03p05g02515/Avh1c11p03g10141/Avh1c15p02g14283/Avh1c15p03g14284/Avh2c02p01g00987/Avh2c03p08g02606/Avh2c11p03g10087/Avh2c15p05g14109/Avh2c15p05g14110/Avh3c02p01g01001/Avh3c03p08g02529/Avh3c11p03g09109/Avh3c15p04g12856/Avh3c15p04g12857/Avh4c02p01g01128/Avh4c03p06g02350/Avh4c11p03g09387/Avh4c15p04g12328/Avh4c15p04g12330/Avh5c02p01g00957/Avh5c03p05g01873/Avh5c11p03g08667/Avh5c15p…	30
GO:0080112	seed growth	83/41484	218/155846	0.00014311	0.00187853	0.00140163	Avh1c01p07g00447/Avh1c10p05g09308/Avh1c11p10g10444/Avh1c13p13g12682/Avh1c17p00g16355/Avh1c20p14g20260/Avh1c22p17g22541/Avh1c24p14g24995/Avh1c25p11g25544/Avh1c25p17g25946/Avh1c25p20g26155/Avh1c27p13g27739/Avh1c29p04g29664/Avh1c29p06g29745/Avh2c01p05g00327/Avh2c10p05g09231/Avh2c11p10g10400/Avh2c13p13g12549/Avh2c17p00g16076/Avh2c20p14g20126/Avh2c22p17g22394/Avh2c24p12g24576/Avh2c25p09g25038/Avh2c25p…	83
GO:0016790	thiolester hydrolase activity	48/41484	112/155846	0.000147979	0.00193861	0.00144645	Avh1c08p01g06849/Avh1c14p15g14103/Avh1c20p02g19644/Avh1c20p15g20318/Avh1c20p16g20370/Avh1c22p00g21617/Avh1c23p20g23978/Avh1c29p01g29440/Avh2c08p01g06962/Avh2c14p14g13876/Avh2c20p02g19550/Avh2c20p15g20183/Avh2c20p16g20268/Avh2c22p00g21478/Avh2c23p19g23709/Avh2c29p01g29100/Avh3c08p01g06339/Avh3c14p15g12658/Avh3c20p01g17349/Avh3c20p15g17968/Avh3c20p17g18047/Avh3c22p00g19204/Avh3c23p18g21153/Avh3c29p…	48
GO:0001763	morphogenesis of a branching structure	120/41484	336/155846	0.000151999	0.00198736	0.00148283	Avh1c01p13g00673/Avh1c04p09g03644/Avh1c05p19g04757/Avh1c08p15g07634/Avh1c11p14g10722/Avh1c11p14g10729/Avh1c16p18g15726/Avh1c17p00g16355/Avh1c18p04g17498/Avh1c20p14g20260/Avh1c21p01g20584/Avh1c21p01g20590/Avh1c21p13g21241/Avh1c23p05g23062/Avh1c23p07g23200/Avh1c23p16g23695/Avh1c24p13g24935/Avh1c25p11g25544/Avh1c28p05g28646/Avh1c29p18g30301/Avh2c01p11g00547/Avh2c04p02g03478/Avh2c05p20g04696/Avh2c08p…	120
GO:0008878	glucose-1-phosphate adenylyltransferase activity	17/41484	28/155846	0.00015324	0.00199965	0.001492	Avh1c03p04g02412/Avh1c10p04g09269/Avh1c29p17g30237/Avh2c03p05g02405/Avh2c10p04g09196/Avh2c29p16g29865/Avh3c03p06g02349/Avh3c10p03g08211/Avh3c29p09g26197/Avh4c03p04g02205/Avh4c10p03g08572/Avh4c29p10g25522/Avh5c03p04g01819/Avh5c10p04g07883/Avh5c29p09g25272/Avh6c10p03g07567/Avh6c29p13g24788	17
GO:0004722	protein serine/threonine phosphatase activity	94/41484	253/155846	0.000154645	0.00201402	0.00150272	Avh1c02p03g01282/Avh1c05p18g04657/Avh1c05p19g04757/Avh1c08p03g07009/Avh1c08p19g07867/Avh1c10p13g09510/Avh1c12p20g11800/Avh1c14p14g14030/Avh1c19p16g19003/Avh1c20p18g20515/Avh1c21p01g20590/Avh1c23p18g23804/Avh1c24p10g24706/Avh1c24p11g24761/Avh1c28p07g28705/Avh2c01p16g00869/Avh2c02p02g01135/Avh2c05p19g04604/Avh2c05p20g04696/Avh2c08p03g07132/Avh2c08p19g07965/Avh2c10p13g09432/Avh2c12p19g11647/Avh2c14p…	94
GO:1905369	endopeptidase complex	156/41484	454/155846	0.000161556	0.00209991	0.0015668	Avh1c03p15g02998/Avh1c06p05g05120/Avh1c06p19g05883/Avh1c07p11g06513/Avh1c08p11g07467/Avh1c10p18g09809/Avh1c11p11g10505/Avh1c13p11g12545/Avh1c15p04g14433/Avh1c17p16g17070/Avh1c20p05g19861/Avh1c20p09g20084/Avh1c20p18g20557/Avh1c21p01g20600/Avh1c21p08g20960/Avh1c21p15g21420/Avh1c22p06g22044/Avh1c22p06g22052/Avh1c23p11g23515/Avh1c23p17g23722/Avh1c25p10g25499/Avh1c26p11g26688/Avh1c26p15g27034/Avh1c28p…	156
GO:0004301	epoxide hydrolase activity	23/41484	43/155846	0.000166949	0.00216154	0.00161279	Avh1c06p12g05394/Avh1c20p08g20032/Avh1c22p04g21929/Avh1c24p10g24676/Avh2c06p12g05325/Avh2c20p08g19903/Avh2c22p04g21785/Avh2c24p09g24261/Avh3c06p09g05007/Avh3c22p04g19488/Avh3c24p10g21839/Avh4c06p09g05021/Avh4c20p07g16970/Avh4c22p04g18686/Avh4c24p10g20870/Avh5c06p08g04302/Avh5c20p06g17025/Avh5c22p04g18757/Avh5c24p07g20852/Avh6c06p09g04170/Avh6c20p06g16475/Avh6c22p04g18161/Avh6c24p07g20510	23
GO:0016803	ether hydrolase activity	23/41484	43/155846	0.000166949	0.00216154	0.00161279	Avh1c06p12g05394/Avh1c20p08g20032/Avh1c22p04g21929/Avh1c24p10g24676/Avh2c06p12g05325/Avh2c20p08g19903/Avh2c22p04g21785/Avh2c24p09g24261/Avh3c06p09g05007/Avh3c22p04g19488/Avh3c24p10g21839/Avh4c06p09g05021/Avh4c20p07g16970/Avh4c22p04g18686/Avh4c24p10g20870/Avh5c06p08g04302/Avh5c20p06g17025/Avh5c22p04g18757/Avh5c24p07g20852/Avh6c06p09g04170/Avh6c20p06g16475/Avh6c22p04g18161/Avh6c24p07g20510	23
GO:0071166	ribonucleoprotein complex localization	154/41484	448/155846	0.000173235	0.00223858	0.00167027	Avh1c01p09g00522/Avh1c01p13g00670/Avh1c02p00g01044/Avh1c05p18g04651/Avh1c09p08g08550/Avh1c09p08g08552/Avh1c10p04g09272/Avh1c14p13g14001/Avh1c14p14g14023/Avh1c15p08g14686/Avh1c15p08g14707/Avh1c16p24g16116/Avh1c18p07g17710/Avh1c19p17g19075/Avh1c20p18g20492/Avh1c21p01g20583/Avh1c22p01g21710/Avh1c23p08g23342/Avh1c24p10g24672/Avh1c24p12g24820/Avh1c25p19g26125/Avh1c26p17g27173/Avh1c27p13g27732/Avh1c28p…	154
GO:0050403	trans-zeatin O-beta-D-glucosyltransferase activity	44/41484	101/155846	0.000175	0.00225699	0.00168401	Avh1c01p12g00626/Avh1c07p07g06371/Avh1c12p17g11611/Avh1c18p06g17642/Avh1c19p12g18747/Avh1c20p15g20321/Avh1c21p12g21128/Avh1c21p12g21131/Avh2c01p10g00504/Avh2c07p09g06540/Avh2c12p16g11453/Avh2c18p06g17288/Avh2c19p12g18348/Avh2c20p15g20187/Avh2c21p11g21034/Avh2c21p11g21038/Avh3c01p11g00561/Avh3c07p05g05954/Avh3c12p11g10314/Avh3c18p05g15497/Avh3c20p15g17973/Avh3c21p10g18766/Avh3c21p10g18768/Avh4c01p…	44
GO:0009110	vitamin biosynthetic process	146/41484	422/155846	0.000179973	0.00231663	0.0017285	Avh1c02p00g01034/Avh1c03p16g03044/Avh1c06p02g04969/Avh1c07p03g06123/Avh1c07p07g06355/Avh1c08p08g07352/Avh1c08p14g07622/Avh1c12p03g10996/Avh1c12p19g11772/Avh1c17p04g16571/Avh1c17p15g17042/Avh1c17p16g17065/Avh1c18p10g17898/Avh1c19p10g18610/Avh1c19p13g18798/Avh1c19p18g19160/Avh1c19p21g19404/Avh1c20p02g19678/Avh1c20p02g19681/Avh1c20p17g20462/Avh1c22p01g21650/Avh1c23p17g23760/Avh1c25p16g25906/Avh1c26p…	146
GO:0004087	carbamoyl-phosphate synthase (ammonia) activity	12/41484	17/155846	0.000192284	0.00235203	0.00175492	Avh1c23p17g23730/Avh1c26p16g27043/Avh2c23p17g23583/Avh2c26p16g26549/Avh3c23p15g20899/Avh3c26p14g24011/Avh4c23p12g19904/Avh4c26p13g22735/Avh5c23p15g20057/Avh5c26p10g22715/Avh6c23p15g19688/Avh6c26p09g22317	12
GO:0006516	glycoprotein catabolic process	12/41484	17/155846	0.000192284	0.00235203	0.00175492	Avh1c03p00g02098/Avh1c28p12g29072/Avh2c03p01g02027/Avh2c28p11g28719/Avh3c03p01g01973/Avh3c28p13g25422/Avh4c03p01g01956/Avh4c28p12g24650/Avh5c03p01g01615/Avh5c28p14g24452/Avh6c03p01g01446/Avh6c28p09g23837	12
GO:0009551	secondary plasmodesma	12/41484	17/155846	0.000192284	0.00235203	0.00175492	Avh1c08p03g06996/Avh1c19p19g19218/Avh2c08p03g07114/Avh2c19p19g18841/Avh3c08p02g06484/Avh3c19p14g16761/Avh4c08p03g06791/Avh4c19p16g15939/Avh5c08p02g05965/Avh5c19p15g16101/Avh6c08p03g05865/Avh6c19p13g15578	12
GO:0009854	oxidative photosynthetic carbon pathway	12/41484	17/155846	0.000192284	0.00235203	0.00175492	Avh1c14p01g13294/Avh1c16p24g16134/Avh2c14p01g13114/Avh2c16p21g15857/Avh3c14p01g11823/Avh3c16p13g14298/Avh4c14p01g11485/Avh4c16p17g13715/Avh5c14p01g11434/Avh5c16p22g13865/Avh6c14p01g10691/Avh6c16p11g12916	12
GO:0009947	centrolateral axis specification	12/41484	17/155846	0.000192284	0.00235203	0.00175492	Avh1c23p17g23746/Avh1c28p13g29107/Avh2c23p17g23597/Avh2c28p12g28776/Avh3c23p15g20911/Avh3c28p14g25497/Avh4c23p12g19918/Avh4c28p13g24717/Avh5c23p15g20068/Avh5c28p14g24505/Avh6c23p15g19700/Avh6c28p10g23892	12
GO:0010285	L,L-diaminopimelate aminotransferase activity	12/41484	17/155846	0.000192284	0.00235203	0.00175492	Avh1c06p16g05601/Avh1c10p06g09382/Avh2c06p16g05545/Avh2c10p07g09308/Avh3c06p12g05205/Avh3c10p05g08316/Avh4c06p12g05205/Avh4c10p04g08647/Avh5c06p11g04481/Avh5c10p06g07986/Avh6c06p13g04376/Avh6c10p05g07693	12
GO:0010297	heteropolysaccharide binding	12/41484	17/155846	0.000192284	0.00235203	0.00175492	Avh1c06p13g05444/Avh1c19p16g18993/Avh2c06p13g05385/Avh2c19p16g18618/Avh3c06p10g05057/Avh3c19p11g16567/Avh4c06p10g05072/Avh4c19p15g15810/Avh5c06p09g04348/Avh5c19p12g15896/Avh6c06p10g04225/Avh6c19p10g15371	12
GO:0010438	cellular response to sulfur starvation	12/41484	17/155846	0.000192284	0.00235203	0.00175492	Avh1c08p14g07604/Avh1c23p20g23965/Avh2c08p15g07778/Avh2c23p18g23695/Avh3c08p14g07038/Avh3c23p18g21132/Avh4c08p14g07344/Avh4c23p14g20121/Avh5c08p12g06443/Avh5c23p17g20273/Avh6c08p14g06419/Avh6c23p17g19884	12
GO:0010865	stipule development	12/41484	17/155846	0.000192284	0.00235203	0.00175492	Avh1c23p17g23746/Avh1c28p13g29107/Avh2c23p17g23597/Avh2c28p12g28776/Avh3c23p15g20911/Avh3c28p14g25497/Avh4c23p12g19918/Avh4c28p13g24717/Avh5c23p15g20068/Avh5c28p14g24505/Avh6c23p15g19700/Avh6c28p10g23892	12
GO:0015220	choline transmembrane transporter activity	12/41484	17/155846	0.000192284	0.00235203	0.00175492	Avh1c08p03g06996/Avh1c19p19g19218/Avh2c08p03g07114/Avh2c19p19g18841/Avh3c08p02g06484/Avh3c19p14g16761/Avh4c08p03g06791/Avh4c19p16g15939/Avh5c08p02g05965/Avh5c19p15g16101/Avh6c08p03g05865/Avh6c19p13g15578	12
GO:0015871	choline transport	12/41484	17/155846	0.000192284	0.00235203	0.00175492	Avh1c08p03g06996/Avh1c19p19g19218/Avh2c08p03g07114/Avh2c19p19g18841/Avh3c08p02g06484/Avh3c19p14g16761/Avh4c08p03g06791/Avh4c19p16g15939/Avh5c08p02g05965/Avh5c19p15g16101/Avh6c08p03g05865/Avh6c19p13g15578	12
GO:0016300	tRNA (uracil) methyltransferase activity	12/41484	17/155846	0.000192284	0.00235203	0.00175492	Avh1c15p05g14447/Avh1c20p03g19768/Avh2c15p07g14267/Avh2c20p03g19649/Avh3c15p06g13011/Avh3c20p03g17477/Avh4c15p06g12473/Avh4c20p03g16736/Avh5c15p07g12442/Avh5c20p02g16803/Avh6c15p07g11849/Avh6c20p03g16334	12
GO:0016756	glutathione gamma-glutamylcysteinyltransferase activity	12/41484	17/155846	0.000192284	0.00235203	0.00175492	Avh1c12p19g11759/Avh1c20p17g20460/Avh2c12p18g11600/Avh2c20p18g20357/Avh3c12p13g10476/Avh3c20p18g18140/Avh4c12p09g10446/Avh4c20p17g17379/Avh5c12p16g10128/Avh5c20p16g17468/Avh6c12p16g09834/Avh6c20p16g16870	12
GO:0018282	metal incorporation into metallo-sulfur cluster	12/41484	17/155846	0.000192284	0.00235203	0.00175492	Avh1c10p16g09688/Avh1c13p03g12133/Avh2c10p16g09612/Avh2c13p04g12001/Avh3c10p15g08619/Avh3c23p11g20753/Avh4c10p14g08930/Avh4c23p07g19754/Avh5c10p15g08255/Avh5c23p11g19918/Avh6c10p15g07976/Avh6c23p11g19557	12
GO:0018283	iron incorporation into metallo-sulfur cluster	12/41484	17/155846	0.000192284	0.00235203	0.00175492	Avh1c10p16g09688/Avh1c13p03g12133/Avh2c10p16g09612/Avh2c13p04g12001/Avh3c10p15g08619/Avh3c23p11g20753/Avh4c10p14g08930/Avh4c23p07g19754/Avh5c10p15g08255/Avh5c23p11g19918/Avh6c10p15g07976/Avh6c23p11g19557	12
GO:0031071	cysteine desulfurase activity	12/41484	17/155846	0.000192284	0.00235203	0.00175492	Avh1c10p16g09688/Avh1c27p16g27939/Avh2c10p16g09612/Avh2c27p22g27681/Avh3c10p15g08619/Avh3c27p15g24603/Avh4c10p14g08930/Avh4c27p16g23635/Avh5c10p15g08255/Avh5c27p16g23582/Avh6c10p15g07976/Avh6c27p20g23153	12
GO:0031360	GO:0031360	12/41484	17/155846	0.000192284	0.00235203	0.00175492	Avh1c13p19g13155/Avh1c29p06g29757/Avh2c13p19g12980/Avh2c29p06g29404/Avh3c13p17g11687/Avh3c29p05g25941/Avh4c13p16g11397/Avh4c29p06g25321/Avh5c13p14g11299/Avh5c29p06g25075/Avh6c13p10g10602/Avh6c29p05g24391	12
GO:0031361	GO:0031361	12/41484	17/155846	0.000192284	0.00235203	0.00175492	Avh1c13p19g13155/Avh1c29p06g29757/Avh2c13p19g12980/Avh2c29p06g29404/Avh3c13p17g11687/Avh3c29p05g25941/Avh4c13p16g11397/Avh4c29p06g25321/Avh5c13p14g11299/Avh5c29p06g25075/Avh6c13p10g10602/Avh6c29p05g24391	12
GO:0046578	regulation of Ras protein signal transduction	12/41484	17/155846	0.000192284	0.00235203	0.00175492	Avh1c11p03g10141/Avh1c19p20g19316/Avh2c11p03g10087/Avh2c19p20g18994/Avh3c11p03g09109/Avh3c19p15g16866/Avh4c11p03g09387/Avh4c19p18g16090/Avh5c11p03g08667/Avh5c19p17g16256/Avh6c11p04g08567/Avh6c19p14g15709	12
GO:0046580	negative regulation of Ras protein signal transduction	12/41484	17/155846	0.000192284	0.00235203	0.00175492	Avh1c11p03g10141/Avh1c19p20g19316/Avh2c11p03g10087/Avh2c19p20g18994/Avh3c11p03g09109/Avh3c19p15g16866/Avh4c11p03g09387/Avh4c19p18g16090/Avh5c11p03g08667/Avh5c19p17g16256/Avh6c11p04g08567/Avh6c19p14g15709	12
GO:0047434	indolepyruvate decarboxylase activity	12/41484	17/155846	0.000192284	0.00235203	0.00175492	Avh1c11p11g10512/Avh1c20p02g19665/Avh2c11p11g10460/Avh2c20p02g19567/Avh3c11p10g09410/Avh3c20p01g17364/Avh4c11p10g09693/Avh4c20p01g16627/Avh5c11p10g08974/Avh5c20p01g16685/Avh6c11p11g08857/Avh6c20p02g16218	12
GO:0051056	regulation of small GTPase mediated signal transduction	12/41484	17/155846	0.000192284	0.00235203	0.00175492	Avh1c11p03g10141/Avh1c19p20g19316/Avh2c11p03g10087/Avh2c19p20g18994/Avh3c11p03g09109/Avh3c19p15g16866/Avh4c11p03g09387/Avh4c19p18g16090/Avh5c11p03g08667/Avh5c19p17g16256/Avh6c11p04g08567/Avh6c19p14g15709	12
GO:0051058	negative regulation of small GTPase mediated signal transduction	12/41484	17/155846	0.000192284	0.00235203	0.00175492	Avh1c11p03g10141/Avh1c19p20g19316/Avh2c11p03g10087/Avh2c19p20g18994/Avh3c11p03g09109/Avh3c19p15g16866/Avh4c11p03g09387/Avh4c19p18g16090/Avh5c11p03g08667/Avh5c19p17g16256/Avh6c11p04g08567/Avh6c19p14g15709	12
GO:0055063	sulfate ion homeostasis	12/41484	17/155846	0.000192284	0.00235203	0.00175492	Avh1c23p20g23997/Avh1c24p06g24520/Avh2c23p19g23729/Avh2c24p05g24110/Avh3c23p18g21171/Avh3c24p05g21679/Avh4c23p15g20157/Avh4c24p06g20715/Avh5c23p18g20313/Avh5c24p04g20729/Avh6c23p18g19925/Avh6c24p05g20408	12
GO:0061133	endopeptidase activator activity	12/41484	17/155846	0.000192284	0.00235203	0.00175492	Avh1c20p09g20084/Avh1c25p10g25499/Avh2c20p09g19952/Avh2c25p09g24995/Avh3c20p11g17798/Avh3c25p08g22557/Avh4c20p11g17071/Avh4c25p07g21542/Avh5c20p10g17119/Avh5c25p07g21559/Avh6c20p09g16580/Avh6c25p08g21059	12
GO:0097218	sieve plate	12/41484	17/155846	0.000192284	0.00235203	0.00175492	Avh1c08p03g06996/Avh1c19p19g19218/Avh2c08p03g07114/Avh2c19p19g18841/Avh3c08p02g06484/Avh3c19p14g16761/Avh4c08p03g06791/Avh4c19p16g15939/Avh5c08p02g05965/Avh5c19p15g16101/Avh6c08p03g05865/Avh6c19p13g15578	12
GO:0097353	centrolateral pattern formation	12/41484	17/155846	0.000192284	0.00235203	0.00175492	Avh1c23p17g23746/Avh1c28p13g29107/Avh2c23p17g23597/Avh2c28p12g28776/Avh3c23p15g20911/Avh3c28p14g25497/Avh4c23p12g19918/Avh4c28p13g24717/Avh5c23p15g20068/Avh5c28p14g24505/Avh6c23p15g19700/Avh6c28p10g23892	12
GO:0000050	urea cycle	24/41484	46/155846	0.000201178	0.00242793	0.00181155	Avh1c07p10g06492/Avh1c11p01g10029/Avh1c23p17g23730/Avh1c26p16g27043/Avh2c07p12g06654/Avh2c11p01g09961/Avh2c23p17g23583/Avh2c26p16g26549/Avh3c07p07g06054/Avh3c11p01g09010/Avh3c23p15g20899/Avh3c26p14g24011/Avh4c07p12g06354/Avh4c11p01g09264/Avh4c23p12g19904/Avh4c26p13g22735/Avh5c07p11g05581/Avh5c11p01g08571/Avh5c23p15g20057/Avh5c26p10g22715/Avh6c07p11g05416/Avh6c11p02g08442/Avh6c23p15g19688/Avh6c26p…	24
GO:0000188	GO:0000188	24/41484	46/155846	0.000201178	0.00242793	0.00181155	Avh1c13p04g12184/Avh1c21p07g20918/Avh1c23p12g23566/Avh1c24p10g24706/Avh2c13p05g12055/Avh2c21p06g20830/Avh2c23p13g23422/Avh2c24p09g24291/Avh3c13p05g10941/Avh3c21p06g18578/Avh3c23p11g20761/Avh3c24p10g21870/Avh4c13p03g10719/Avh4c21p06g17771/Avh4c23p08g19766/Avh4c24p11g20900/Avh5c13p04g10548/Avh5c21p06g17901/Avh5c23p11g19927/Avh5c24p08g20884/Avh6c13p03g10164/Avh6c21p07g17357/Avh6c23p12g19565/Avh6c24p…	24
GO:0005460	UDP-glucose transmembrane transporter activity	24/41484	46/155846	0.000201178	0.00242793	0.00181155	Avh1c07p09g06429/Avh1c13p18g13063/Avh1c14p14g14025/Avh1c21p08g20944/Avh2c07p10g06589/Avh2c13p18g12893/Avh2c14p13g13781/Avh2c21p07g20851/Avh3c07p06g05993/Avh3c13p16g11596/Avh3c14p14g12572/Avh3c21p07g18595/Avh4c07p10g06300/Avh4c13p15g11309/Avh4c14p11g12046/Avh4c21p06g17782/Avh5c07p09g05522/Avh5c13p13g11210/Avh5c14p08g11891/Avh5c21p07g17917/Avh6c07p09g05356/Avh6c13p09g10514/Avh6c14p14g11396/Avh6c21p…	24
GO:0016730	oxidoreductase activity, acting on iron-sulfur proteins as donors	24/41484	46/155846	0.000201178	0.00242793	0.00181155	Avh1c02p14g01914/Avh1c09p02g08159/Avh1c26p15g26979/Avh1c28p12g29056/Avh2c02p13g01780/Avh2c09p02g08212/Avh2c26p15g26485/Avh2c28p11g28703/Avh3c02p13g01716/Avh3c09p02g07621/Avh3c26p13g23949/Avh3c28p13g25412/Avh4c02p09g01684/Avh4c09p02g07791/Avh4c26p12g22669/Avh4c28p11g24638/Avh5c02p06g01345/Avh5c09p01g07044/Avh5c26p08g22619/Avh5c28p13g24440/Avh6c02p07g01308/Avh6c09p01g06858/Avh6c26p08g22255/Avh6c28p…	24
GO:0019627	urea metabolic process	24/41484	46/155846	0.000201178	0.00242793	0.00181155	Avh1c07p10g06492/Avh1c11p01g10029/Avh1c23p17g23730/Avh1c26p16g27043/Avh2c07p12g06654/Avh2c11p01g09961/Avh2c23p17g23583/Avh2c26p16g26549/Avh3c07p07g06054/Avh3c11p01g09010/Avh3c23p15g20899/Avh3c26p14g24011/Avh4c07p12g06354/Avh4c11p01g09264/Avh4c23p12g19904/Avh4c26p13g22735/Avh5c07p11g05581/Avh5c11p01g08571/Avh5c23p15g20057/Avh5c26p10g22715/Avh6c07p11g05416/Avh6c11p02g08442/Avh6c23p15g19688/Avh6c26p…	24
GO:0033549	MAP kinase phosphatase activity	24/41484	46/155846	0.000201178	0.00242793	0.00181155	Avh1c13p04g12184/Avh1c21p07g20918/Avh1c23p12g23566/Avh1c24p10g24706/Avh2c13p05g12055/Avh2c21p06g20830/Avh2c23p13g23422/Avh2c24p09g24291/Avh3c13p05g10941/Avh3c21p06g18578/Avh3c23p11g20761/Avh3c24p10g21870/Avh4c13p03g10719/Avh4c21p06g17771/Avh4c23p08g19766/Avh4c24p11g20900/Avh5c13p04g10548/Avh5c21p06g17901/Avh5c23p11g19927/Avh5c24p08g20884/Avh6c13p03g10164/Avh6c21p07g17357/Avh6c23p12g19565/Avh6c24p…	24
GO:0043407	negative regulation of MAP kinase activity	24/41484	46/155846	0.000201178	0.00242793	0.00181155	Avh1c13p04g12184/Avh1c21p07g20918/Avh1c23p12g23566/Avh1c24p10g24706/Avh2c13p05g12055/Avh2c21p06g20830/Avh2c23p13g23422/Avh2c24p09g24291/Avh3c13p05g10941/Avh3c21p06g18578/Avh3c23p11g20761/Avh3c24p10g21870/Avh4c13p03g10719/Avh4c21p06g17771/Avh4c23p08g19766/Avh4c24p11g20900/Avh5c13p04g10548/Avh5c21p06g17901/Avh5c23p11g19927/Avh5c24p08g20884/Avh6c13p03g10164/Avh6c21p07g17357/Avh6c23p12g19565/Avh6c24p…	24
GO:0005801	cis-Golgi network	53/41484	128/155846	0.000201413	0.00242793	0.00181155	Avh1c04p08g03605/Avh1c06p19g05869/Avh1c10p01g09108/Avh1c13p19g13134/Avh1c19p13g18800/Avh1c23p18g23804/Avh1c25p20g26142/Avh1c25p20g26154/Avh1c27p05g27445/Avh2c04p02g03435/Avh2c06p19g05805/Avh2c10p02g09029/Avh2c13p18g12962/Avh2c23p18g23660/Avh2c25p19g25641/Avh2c25p19g25651/Avh2c27p11g27192/Avh3c04p09g03651/Avh3c06p15g05451/Avh3c10p01g08086/Avh3c13p17g11665/Avh3c19p09g16436/Avh3c23p16g20978/Avh3c25p…	53
GO:0010161	red light signaling pathway	27/41484	54/155846	0.000208109	0.00250409	0.00186837	Avh1c06p14g05492/Avh1c13p11g12544/Avh1c14p14g14029/Avh1c23p19g23960/Avh2c06p14g05436/Avh2c13p11g12404/Avh2c14p13g13789/Avh2c23p18g23690/Avh3c06p11g05086/Avh3c13p11g11185/Avh3c14p14g12577/Avh3c23p17g21126/Avh3c28p01g24836/Avh4c06p11g05110/Avh4c13p10g10946/Avh4c14p11g12053/Avh4c23p14g20115/Avh4c28p01g24068/Avh5c06p10g04382/Avh5c13p06g10659/Avh5c14p08g11895/Avh5c23p17g20267/Avh5c28p01g23808/Avh6c06p…	27
GO:0007585	respiratory gaseous exchange by respiratory system	11/41484	15/155846	0.000212753	0.00255073	0.00190317	Avh1c12p17g11616/Avh2c04p02g03450/Avh2c12p16g11458/Avh3c04p09g03664/Avh3c12p11g10319/Avh4c04p09g03581/Avh4c12p07g10320/Avh5c04p10g02813/Avh5c12p14g10007/Avh6c04p10g02973/Avh6c12p14g09709	11
GO:0043576	regulation of respiratory gaseous exchange	11/41484	15/155846	0.000212753	0.00255073	0.00190317	Avh1c12p17g11616/Avh2c04p02g03450/Avh2c12p16g11458/Avh3c04p09g03664/Avh3c12p11g10319/Avh4c04p09g03581/Avh4c12p07g10320/Avh5c04p10g02813/Avh5c12p14g10007/Avh6c04p10g02973/Avh6c12p14g09709	11
GO:0042537	benzene-containing compound metabolic process	99/41484	271/155846	0.000216179	0.00258714	0.00193034	Avh1c02p00g01064/Avh1c03p04g02397/Avh1c06p12g05394/Avh1c08p01g06840/Avh1c10p03g09222/Avh1c15p14g15089/Avh1c19p20g19309/Avh1c20p02g19675/Avh1c20p08g20032/Avh1c20p13g20252/Avh1c22p03g21847/Avh1c23p07g23192/Avh1c24p05g24489/Avh1c26p10g26622/Avh1c27p09g27585/Avh1c28p02g28479/Avh2c02p00g00933/Avh2c03p05g02389/Avh2c06p12g05325/Avh2c08p01g06955/Avh2c10p03g09149/Avh2c15p16g14867/Avh2c19p20g18988/Avh2c20p…	99
GO:0000414	GO:0000414	18/41484	31/155846	0.000217993	0.00259482	0.00193607	Avh1c03p15g02983/Avh1c03p19g03239/Avh1c21p15g21369/Avh2c03p17g03046/Avh2c03p20g03268/Avh2c21p13g21231/Avh3c03p16g02969/Avh3c03p21g03270/Avh3c21p13g18970/Avh4c03p16g02842/Avh4c03p22g03183/Avh4c21p13g18180/Avh5c03p07g02050/Avh5c03p12g02376/Avh5c21p13g18293/Avh6c03p15g02222/Avh6c03p20g02566/Avh6c21p13g17678	18
GO:0030124	AP-4 adaptor complex	18/41484	31/155846	0.000217993	0.00259482	0.00193607	Avh1c09p01g08131/Avh1c11p03g10137/Avh1c20p17g20459/Avh2c09p01g08188/Avh2c11p03g10083/Avh2c20p18g20356/Avh3c09p01g07594/Avh3c11p03g09104/Avh3c20p18g18139/Avh4c09p01g07765/Avh4c11p03g09383/Avh4c20p17g17378/Avh5c09p01g07013/Avh5c11p03g08663/Avh5c20p16g17467/Avh6c09p00g06830/Avh6c11p04g08563/Avh6c20p16g16869	18
GO:0031145	anaphase-promoting complex-dependent catabolic process	18/41484	31/155846	0.000217993	0.00259482	0.00193607	Avh1c01p03g00204/Avh1c22p00g21615/Avh1c23p10g23439/Avh2c01p01g00085/Avh2c22p00g21475/Avh2c23p10g23315/Avh3c01p03g00180/Avh3c22p00g19202/Avh3c23p09g20650/Avh4c01p03g00233/Avh4c22p00g18400/Avh4c23p06g19655/Avh5c01p02g00163/Avh5c22p00g18480/Avh5c23p09g19819/Avh6c01p02g00156/Avh6c22p00g17870/Avh6c23p09g19462	18
GO:0046189	phenol-containing compound biosynthetic process	70/41484	180/155846	0.000219803	0.00261168	0.00194865	Avh1c04p07g03537/Avh1c10p03g09222/Avh1c17p14g16974/Avh1c19p16g19013/Avh1c19p20g19309/Avh1c21p11g21102/Avh1c23p10g23411/Avh1c24p05g24489/Avh1c25p15g25822/Avh1c26p10g26622/Avh1c28p02g28479/Avh2c04p01g03353/Avh2c10p03g09149/Avh2c17p12g16586/Avh2c19p16g18639/Avh2c19p20g18988/Avh2c21p10g21007/Avh2c23p10g23285/Avh2c24p04g24080/Avh2c25p14g25317/Avh2c26p10g26124/Avh2c28p02g28209/Avh3c04p07g03569/Avh3c10p…	70
GO:0062125	regulation of mitochondrial gene expression	10/41484	13/155846	0.000222891	0.0026385	0.00196866	Avh1c12p17g11616/Avh2c12p16g11458/Avh3c12p11g10319/Avh3c20p15g17972/Avh4c12p07g10320/Avh4c20p15g17233/Avh5c12p14g10007/Avh5c20p13g17284/Avh6c12p14g09709/Avh6c20p14g16738	10
GO:0070129	regulation of mitochondrial translation	10/41484	13/155846	0.000222891	0.0026385	0.00196866	Avh1c12p17g11616/Avh2c12p16g11458/Avh3c12p11g10319/Avh3c20p15g17972/Avh4c12p07g10320/Avh4c20p15g17233/Avh5c12p14g10007/Avh5c20p13g17284/Avh6c12p14g09709/Avh6c20p14g16738	10
GO:0007264	small GTPase mediated signal transduction	43/41484	99/155846	0.000223251	0.0026385	0.00196866	Avh1c06p05g05157/Avh1c09p02g08230/Avh1c11p03g10141/Avh1c12p02g10991/Avh1c12p04g11102/Avh1c17p04g16578/Avh1c19p20g19316/Avh1c23p02g22792/Avh2c06p05g05079/Avh2c09p02g08282/Avh2c11p03g10087/Avh2c12p02g10858/Avh2c12p04g10942/Avh2c17p03g16229/Avh2c19p20g18994/Avh3c06p04g04833/Avh3c09p02g07681/Avh3c11p03g09109/Avh3c12p02g09877/Avh3c12p03g09942/Avh3c17p03g14689/Avh3c19p15g16866/Avh4c06p03g04840/Avh4c09p…	43
GO:0071014	post-mRNA release spliceosomal complex	20/41484	36/155846	0.000224257	0.00264567	0.00197401	Avh1c08p02g06961/Avh1c09p01g08149/Avh1c18p06g17666/Avh2c08p02g07078/Avh2c09p01g08204/Avh2c18p06g17310/Avh3c08p02g06454/Avh3c09p01g07610/Avh3c18p05g15517/Avh4c08p02g06760/Avh4c09p01g07780/Avh4c18p06g15052/Avh5c08p02g05927/Avh5c09p01g07031/Avh5c18p04g14835/Avh5c23p09g19792/Avh6c08p02g05834/Avh6c09p01g06847/Avh6c18p06g14310/Avh6c23p09g19436	20
GO:0031977	thylakoid lumen	116/41484	326/155846	0.000228064	0.00268582	0.00200397	Avh1c08p01g06865/Avh1c08p02g06983/Avh1c08p03g07076/Avh1c10p19g09922/Avh1c11p03g10160/Avh1c12p02g10962/Avh1c13p18g13084/Avh1c17p14g16972/Avh1c17p15g17025/Avh1c18p04g17522/Avh1c19p16g18991/Avh1c19p21g19364/Avh1c20p14g20259/Avh1c21p01g20595/Avh1c22p05g21967/Avh1c23p05g23029/Avh1c24p11g24758/Avh1c25p10g25513/Avh1c28p16g29333/Avh1c29p05g29696/Avh2c08p01g06977/Avh2c08p02g07104/Avh2c08p04g07207/Avh2c09p…	116
GO:0031227	GO:0031227	156/41484	457/155846	0.000228973	0.00269175	0.00200839	Avh1c02p01g01130/Avh1c02p01g01143/Avh1c02p01g01159/Avh1c03p00g02080/Avh1c03p19g03240/Avh1c06p16g05572/Avh1c06p16g05573/Avh1c06p18g05763/Avh1c07p03g06117/Avh1c07p07g06338/Avh1c08p01g06844/Avh1c08p03g07009/Avh1c13p18g13063/Avh1c14p15g14077/Avh1c14p15g14079/Avh1c15p04g14433/Avh1c18p06g17679/Avh1c19p13g18785/Avh1c20p05g19888/Avh1c23p09g23359/Avh1c23p17g23751/Avh1c23p17g23759/Avh1c25p03g25283/Avh1c25p…	156
GO:0010014	meristem initiation	102/41484	281/155846	0.000230114	0.00270039	0.00201484	Avh1c07p12g06532/Avh1c11p12g10564/Avh1c17p00g16355/Avh1c20p14g20260/Avh1c21p01g20584/Avh1c23p07g23200/Avh1c23p15g23645/Avh1c23p16g23705/Avh1c23p20g24005/Avh1c24p09g24640/Avh1c24p09g24641/Avh1c25p08g25401/Avh1c25p11g25544/Avh1c26p15g27016/Avh1c29p04g29679/Avh1c29p18g30301/Avh1c29p18g30311/Avh2c07p14g06697/Avh2c11p12g10512/Avh2c17p00g16076/Avh2c20p14g20126/Avh2c21p00g20506/Avh2c23p07g23069/Avh2c23p…	102
GO:0051156	glucose 6-phosphate metabolic process	66/41484	168/155846	0.00023308	0.00272967	0.00203669	Avh1c06p05g05164/Avh1c07p18g06758/Avh1c09p01g08139/Avh1c11p12g10550/Avh1c12p19g11742/Avh1c16p20g15827/Avh1c19p21g19399/Avh1c21p16g21494/Avh1c23p10g23438/Avh1c23p11g23470/Avh1c26p17g27206/Avh2c06p05g05087/Avh2c07p19g06896/Avh2c09p01g08196/Avh2c11p12g10498/Avh2c12p18g11583/Avh2c16p16g15509/Avh2c19p21g19076/Avh2c21p15g21360/Avh2c23p10g23314/Avh2c23p11g23338/Avh2c26p18g26723/Avh3c06p04g04842/Avh3c07p…	66
GO:0010074	maintenance of meristem identity	142/41484	411/155846	0.000233432	0.00272967	0.00203669	Avh1c01p07g00447/Avh1c01p11g00604/Avh1c01p18g00974/Avh1c04p08g03573/Avh1c11p10g10444/Avh1c13p13g12682/Avh1c13p18g13104/Avh1c13p19g13129/Avh1c14p10g13770/Avh1c17p00g16355/Avh1c19p16g19012/Avh1c20p14g20260/Avh1c23p05g23036/Avh1c23p10g23412/Avh1c23p16g23695/Avh1c23p20g24006/Avh1c24p12g24804/Avh1c25p11g25544/Avh1c25p15g25819/Avh1c25p20g26155/Avh1c26p06g26351/Avh1c26p11g26715/Avh1c28p11g28962/Avh2c01p…	142
GO:0090307	mitotic spindle assembly	48/41484	114/155846	0.000245659	0.00286761	0.00213961	Avh1c05p20g04771/Avh1c10p19g09894/Avh1c13p15g12820/Avh1c19p04g18419/Avh1c19p20g19307/Avh1c21p00g20571/Avh1c23p05g23084/Avh1c29p01g29469/Avh2c05p20g04712/Avh2c10p19g09827/Avh2c13p15g12683/Avh2c19p05g18079/Avh2c19p20g18986/Avh2c21p00g20490/Avh2c23p05g22951/Avh2c29p01g29119/Avh3c05p14g04533/Avh3c10p18g08838/Avh3c13p14g11416/Avh3c19p03g16186/Avh3c19p15g16857/Avh3c21p00g18278/Avh3c23p04g20288/Avh3c29p…	48
GO:0048359	mucilage metabolic process involved in seed coat development	73/41484	190/155846	0.000251591	0.00293169	0.00218742	Avh1c01p10g00545/Avh1c03p15g03001/Avh1c09p06g08443/Avh1c09p06g08460/Avh1c17p00g16353/Avh1c18p22g18309/Avh1c21p03g20768/Avh1c22p19g22602/Avh1c23p11g23495/Avh1c23p20g23967/Avh1c26p16g27097/Avh1c28p01g28433/Avh2c01p08g00425/Avh2c03p17g03064/Avh2c09p05g08473/Avh2c09p06g08490/Avh2c17p00g16074/Avh2c18p21g17933/Avh2c21p03g20684/Avh2c22p18g22453/Avh2c23p11g23359/Avh2c23p19g23697/Avh2c26p17g26616/Avh2c28p…	73
GO:0006805	xenobiotic metabolic process	23/41484	44/155846	0.000261963	0.00304721	0.00227361	Avh1c06p12g05394/Avh1c12p19g11759/Avh1c20p08g20032/Avh1c20p17g20460/Avh2c06p12g05325/Avh2c12p18g11600/Avh2c20p08g19903/Avh2c20p18g20357/Avh3c06p09g05007/Avh3c12p13g10476/Avh3c20p18g18140/Avh4c06p09g05021/Avh4c12p09g10446/Avh4c20p07g16970/Avh4c20p17g17379/Avh5c06p08g04302/Avh5c12p16g10128/Avh5c20p06g17025/Avh5c20p16g17468/Avh6c06p09g04170/Avh6c12p16g09834/Avh6c20p06g16475/Avh6c20p16g16870	23
GO:0030148	sphingolipid biosynthetic process	78/41484	206/155846	0.000271111	0.00314811	0.0023489	Avh1c06p16g05572/Avh1c06p16g05573/Avh1c08p01g06844/Avh1c08p02g06994/Avh1c08p08g07346/Avh1c08p12g07533/Avh1c08p20g07895/Avh1c13p15g12837/Avh1c13p18g13073/Avh1c13p18g13094/Avh1c19p13g18785/Avh1c23p05g23047/Avh1c24p06g24507/Avh2c06p15g05515/Avh2c06p15g05516/Avh2c08p01g06959/Avh2c08p03g07112/Avh2c08p09g07509/Avh2c08p13g07709/Avh2c08p20g07992/Avh2c13p15g12694/Avh2c13p18g12904/Avh2c13p18g12925/Avh2c19p…	78
GO:0015651	quaternary ammonium group transmembrane transporter activity	21/41484	39/155846	0.000281792	0.00326073	0.00243293	Avh1c03p19g03265/Avh1c08p03g06996/Avh1c19p19g19218/Avh2c03p21g03281/Avh2c08p03g07114/Avh2c19p19g18841/Avh3c03p22g03303/Avh3c08p02g06484/Avh3c19p14g16761/Avh3c23p05g20320/Avh4c03p22g03217/Avh4c08p03g06791/Avh4c19p16g15939/Avh4c23p02g19376/Avh5c03p13g02412/Avh5c08p02g05965/Avh5c19p15g16101/Avh5c23p06g19558/Avh6c03p21g02598/Avh6c08p03g05865/Avh6c19p13g15578	21
GO:0015697	quaternary ammonium group transport	21/41484	39/155846	0.000281792	0.00326073	0.00243293	Avh1c03p19g03265/Avh1c08p03g06996/Avh1c19p19g19218/Avh2c03p21g03281/Avh2c08p03g07114/Avh2c19p19g18841/Avh3c03p22g03303/Avh3c08p02g06484/Avh3c19p14g16761/Avh3c23p05g20320/Avh4c03p22g03217/Avh4c08p03g06791/Avh4c19p16g15939/Avh4c23p02g19376/Avh5c03p13g02412/Avh5c08p02g05965/Avh5c19p15g16101/Avh5c23p06g19558/Avh6c03p21g02598/Avh6c08p03g05865/Avh6c19p13g15578	21
GO:1900424	regulation of defense response to bacterium	109/41484	305/155846	0.000285767	0.0032816	0.00244849	Avh1c01p11g00619/Avh1c05p19g04757/Avh1c06p05g05126/Avh1c06p05g05133/Avh1c09p04g08357/Avh1c15p03g14286/Avh1c19p20g19309/Avh1c20p07g20005/Avh1c20p16g20351/Avh1c21p01g20590/Avh1c21p16g21514/Avh1c24p10g24698/Avh1c26p12g26765/Avh1c26p12g26766/Avh1c27p06g27453/Avh1c27p06g27463/Avh1c28p04g28595/Avh1c29p07g29785/Avh2c01p10g00497/Avh2c05p20g04696/Avh2c06p04g05043/Avh2c06p04g05051/Avh2c09p04g08392/Avh2c15p…	109
GO:0006547	histidine metabolic process	30/41484	63/155846	0.000286065	0.0032816	0.00244849	Avh1c03p20g03305/Avh1c06p19g05882/Avh1c19p13g18809/Avh1c25p04g25301/Avh1c29p17g30219/Avh2c03p21g03315/Avh2c06p19g05817/Avh2c19p13g18406/Avh2c25p03g24813/Avh2c29p16g29847/Avh3c03p22g03344/Avh3c06p15g05461/Avh3c19p10g16444/Avh3c25p02g22399/Avh3c29p09g26180/Avh4c03p23g03252/Avh4c06p15g05438/Avh4c19p12g15658/Avh4c25p01g21383/Avh4c29p10g25500/Avh5c03p14g02451/Avh5c06p14g04740/Avh5c19p09g15684/Avh5c25p…	30
GO:0009094	L-phenylalanine biosynthetic process	30/41484	63/155846	0.000286065	0.0032816	0.00244849	Avh1c08p01g06884/Avh1c20p05g19852/Avh1c23p09g23388/Avh1c23p17g23734/Avh1c24p10g24665/Avh2c08p01g06997/Avh2c20p04g19727/Avh2c23p09g23257/Avh2c23p17g23587/Avh2c24p08g24249/Avh3c08p01g06376/Avh3c20p04g17548/Avh3c23p08g20582/Avh3c23p15g20903/Avh3c24p09g21827/Avh4c08p01g06682/Avh4c20p05g16819/Avh4c23p05g19589/Avh4c23p12g19908/Avh4c24p10g20857/Avh5c08p01g05849/Avh5c20p04g16880/Avh5c23p08g19744/Avh5c23p…	30
GO:0052803	imidazole-containing compound metabolic process	30/41484	63/155846	0.000286065	0.0032816	0.00244849	Avh1c03p20g03305/Avh1c06p19g05882/Avh1c19p13g18809/Avh1c25p04g25301/Avh1c29p17g30219/Avh2c03p21g03315/Avh2c06p19g05817/Avh2c19p13g18406/Avh2c25p03g24813/Avh2c29p16g29847/Avh3c03p22g03344/Avh3c06p15g05461/Avh3c19p10g16444/Avh3c25p02g22399/Avh3c29p09g26180/Avh4c03p23g03252/Avh4c06p15g05438/Avh4c19p12g15658/Avh4c25p01g21383/Avh4c29p10g25500/Avh5c03p14g02451/Avh5c06p14g04740/Avh5c19p09g15684/Avh5c25p…	30
GO:1902223	erythrose 4-phosphate/phosphoenolpyruvate family amino acid biosynthetic process	30/41484	63/155846	0.000286065	0.0032816	0.00244849	Avh1c08p01g06884/Avh1c20p05g19852/Avh1c23p09g23388/Avh1c23p17g23734/Avh1c24p10g24665/Avh2c08p01g06997/Avh2c20p04g19727/Avh2c23p09g23257/Avh2c23p17g23587/Avh2c24p08g24249/Avh3c08p01g06376/Avh3c20p04g17548/Avh3c23p08g20582/Avh3c23p15g20903/Avh3c24p09g21827/Avh4c08p01g06682/Avh4c20p05g16819/Avh4c23p05g19589/Avh4c23p12g19908/Avh4c24p10g20857/Avh5c08p01g05849/Avh5c20p04g16880/Avh5c23p08g19744/Avh5c23p…	30
GO:0010224	response to UV-B	155/41484	456/155846	0.000297706	0.00340925	0.00254374	Avh1c01p06g00367/Avh1c03p04g02395/Avh1c03p19g03241/Avh1c05p20g04776/Avh1c06p03g05017/Avh1c07p08g06414/Avh1c09p04g08357/Avh1c10p03g09222/Avh1c10p05g09343/Avh1c10p19g09898/Avh1c11p06g10315/Avh1c11p11g10493/Avh1c13p19g13163/Avh1c18p06g17642/Avh1c19p19g19274/Avh1c19p20g19309/Avh1c20p13g20226/Avh1c20p16g20351/Avh1c21p00g20565/Avh1c21p11g21076/Avh1c23p06g23114/Avh1c23p08g23339/Avh1c23p17g23741/Avh1c24p…	155
GO:0004806	triglyceride lipase activity	36/41484	80/155846	0.000305667	0.0034824	0.00259832	Avh1c01p11g00603/Avh1c08p16g07660/Avh1c13p01g11993/Avh1c19p13g18781/Avh1c20p14g20297/Avh1c23p21g24060/Avh2c01p09g00480/Avh2c08p16g07827/Avh2c13p02g11864/Avh2c19p12g18378/Avh2c20p14g20165/Avh2c23p19g23759/Avh3c01p10g00535/Avh3c08p16g07090/Avh3c13p02g10724/Avh3c19p09g16419/Avh3c20p15g17952/Avh3c23p19g21219/Avh4c01p11g00631/Avh4c08p16g07400/Avh4c13p01g10568/Avh4c19p12g15632/Avh4c20p15g17214/Avh4c23p…	36
GO:0042723	thiamine-containing compound metabolic process	36/41484	80/155846	0.000305667	0.0034824	0.00259832	Avh1c08p14g07622/Avh1c12p03g10996/Avh1c12p19g11772/Avh1c17p04g16571/Avh1c19p13g18798/Avh1c19p18g19160/Avh2c08p15g07791/Avh2c12p02g10863/Avh2c12p18g11619/Avh2c17p03g16223/Avh2c19p13g18394/Avh2c19p18g18788/Avh3c08p14g07054/Avh3c12p02g09882/Avh3c12p14g10500/Avh3c17p03g14682/Avh3c19p09g16434/Avh3c19p13g16715/Avh4c08p15g07363/Avh4c12p01g10051/Avh4c12p10g10470/Avh4c17p04g14063/Avh4c19p12g15648/Avh4c19p…	36
GO:0042724	thiamine-containing compound biosynthetic process	36/41484	80/155846	0.000305667	0.0034824	0.00259832	Avh1c08p14g07622/Avh1c12p03g10996/Avh1c12p19g11772/Avh1c17p04g16571/Avh1c19p13g18798/Avh1c19p18g19160/Avh2c08p15g07791/Avh2c12p02g10863/Avh2c12p18g11619/Avh2c17p03g16223/Avh2c19p13g18394/Avh2c19p18g18788/Avh3c08p14g07054/Avh3c12p02g09882/Avh3c12p14g10500/Avh3c17p03g14682/Avh3c19p09g16434/Avh3c19p13g16715/Avh4c08p15g07363/Avh4c12p01g10051/Avh4c12p10g10470/Avh4c17p04g14063/Avh4c19p12g15648/Avh4c19p…	36
GO:0060964	regulation of miRNA-mediated gene silencing	24/41484	47/155846	0.000307754	0.00350018	0.00261158	Avh1c12p02g10956/Avh1c18p09g17881/Avh1c24p09g24653/Avh1c24p11g24762/Avh2c12p01g10826/Avh2c18p09g17526/Avh2c24p08g24238/Avh2c24p10g24347/Avh3c12p02g09851/Avh3c18p07g15669/Avh3c24p09g21814/Avh3c24p11g21930/Avh4c12p01g10029/Avh4c18p08g15244/Avh4c24p10g20845/Avh4c24p11g20954/Avh5c12p02g09447/Avh5c18p06g15039/Avh5c24p07g20829/Avh5c24p09g20945/Avh6c12p01g09127/Avh6c18p09g14512/Avh6c24p07g20487/Avh6c24p…	24
GO:0017022	myosin binding	48/41484	115/155846	0.000313585	0.00356039	0.00265651	Avh1c04p10g03723/Avh1c10p02g09133/Avh1c10p18g09823/Avh1c11p05g10277/Avh1c15p08g14698/Avh1c20p12g20172/Avh1c20p13g20236/Avh1c21p14g21364/Avh2c04p04g03586/Avh2c10p02g09053/Avh2c10p18g09755/Avh2c11p06g10234/Avh2c15p10g14500/Avh2c20p12g20045/Avh2c20p13g20101/Avh2c21p13g21226/Avh3c04p11g03795/Avh3c10p02g08104/Avh3c10p17g08754/Avh3c11p05g09226/Avh3c15p09g13238/Avh3c20p12g17822/Avh3c20p13g17885/Avh3c21p…	48
GO:0042177	negative regulation of protein catabolic process	32/41484	69/155846	0.000333146	0.00377604	0.00281741	Avh1c06p18g05755/Avh1c11p06g10300/Avh1c14p15g14073/Avh1c21p16g21542/Avh1c25p02g25255/Avh2c06p17g05693/Avh2c11p06g10254/Avh2c14p14g13830/Avh2c14p14g13832/Avh2c04p06g03716/Avh2c25p01g24770/Avh3c06p14g05338/Avh3c11p06g09247/Avh3c14p15g12620/Avh3c04p12g03898/Avh3c25p01g22350/Avh4c06p14g05346/Avh4c11p06g09528/Avh4c14p11g12084/Avh4c14p11g12087/Avh4c04p13g03837/Avh4c25p00g21333/Avh5c06p13g04622/Avh5c11p…	32
GO:0000502	proteasome complex	144/41484	421/155846	0.000349724	0.00395719	0.00295257	Avh1c03p15g02998/Avh1c06p05g05120/Avh1c06p19g05883/Avh1c07p11g06513/Avh1c08p11g07467/Avh1c10p18g09809/Avh1c11p11g10505/Avh1c13p11g12545/Avh1c17p16g17070/Avh1c20p05g19861/Avh1c20p09g20084/Avh1c20p18g20557/Avh1c21p01g20600/Avh1c21p08g20960/Avh1c21p15g21420/Avh1c22p06g22044/Avh1c22p06g22052/Avh1c23p11g23515/Avh1c23p17g23722/Avh1c25p10g25499/Avh1c26p11g26688/Avh1c26p15g27034/Avh1c29p07g29778/Avh1c29p…	144
GO:0034205	amyloid-beta formation	13/41484	20/155846	0.000361954	0.00408167	0.00304545	Avh1c13p19g13134/Avh1c27p05g27445/Avh2c13p18g12962/Avh2c27p11g27192/Avh3c13p17g11665/Avh3c27p07g24232/Avh4c13p16g11378/Avh4c27p06g23159/Avh5c07p10g05545/Avh5c13p14g11279/Avh5c27p05g23078/Avh6c13p10g10581/Avh6c27p12g22774	13
GO:0042987	amyloid precursor protein catabolic process	13/41484	20/155846	0.000361954	0.00408167	0.00304545	Avh1c13p19g13134/Avh1c27p05g27445/Avh2c13p18g12962/Avh2c27p11g27192/Avh3c13p17g11665/Avh3c27p07g24232/Avh4c13p16g11378/Avh4c27p06g23159/Avh5c07p10g05545/Avh5c13p14g11279/Avh5c27p05g23078/Avh6c13p10g10581/Avh6c27p12g22774	13
GO:0016801	hydrolase activity, acting on ether bonds	29/41484	61/155846	0.000371477	0.00416647	0.00310873	Avh1c06p12g05394/Avh1c20p08g20032/Avh1c22p04g21929/Avh1c24p10g24676/Avh1c26p11g26676/Avh2c06p12g05325/Avh2c20p08g19903/Avh2c22p04g21785/Avh2c24p09g24261/Avh2c26p11g26190/Avh3c06p09g05007/Avh3c22p04g19488/Avh3c24p10g21839/Avh3c26p09g23631/Avh4c06p09g05021/Avh4c20p07g16970/Avh4c22p04g18686/Avh4c24p10g20870/Avh4c26p09g22398/Avh5c06p08g04302/Avh5c20p06g17025/Avh5c22p04g18757/Avh5c24p07g20852/Avh5c26p…	29
GO:0008242	omega peptidase activity	18/41484	32/155846	0.000374493	0.00416647	0.00310873	Avh1c09p03g08296/Avh1c12p19g11759/Avh1c20p17g20460/Avh2c09p03g08347/Avh2c12p18g11600/Avh2c20p18g20357/Avh3c09p03g07725/Avh3c12p13g10476/Avh3c20p18g18140/Avh4c09p03g07872/Avh4c12p09g10446/Avh4c20p17g17379/Avh5c09p03g07200/Avh5c12p16g10128/Avh5c20p16g17468/Avh6c09p02g06937/Avh6c12p16g09834/Avh6c20p16g16870	18
GO:0016847	1-aminocyclopropane-1-carboxylate synthase activity	18/41484	32/155846	0.000374493	0.00416647	0.00310873	Avh1c08p08g07357/Avh1c11p02g10099/Avh1c12p19g11769/Avh2c08p09g07518/Avh2c11p02g10044/Avh2c12p18g11616/Avh3c08p07g06803/Avh3c11p02g09059/Avh3c12p14g10496/Avh4c08p08g07156/Avh4c11p02g09343/Avh4c12p10g10465/Avh5c08p07g06250/Avh5c11p02g08626/Avh5c12p16g10146/Avh6c08p07g06182/Avh6c11p03g08522/Avh6c12p16g09853	18
GO:0018871	1-aminocyclopropane-1-carboxylate metabolic process	18/41484	32/155846	0.000374493	0.00416647	0.00310873	Avh1c08p08g07357/Avh1c11p02g10099/Avh1c12p19g11769/Avh2c08p09g07518/Avh2c11p02g10044/Avh2c12p18g11616/Avh3c08p07g06803/Avh3c11p02g09059/Avh3c12p14g10496/Avh4c08p08g07156/Avh4c11p02g09343/Avh4c12p10g10465/Avh5c08p07g06250/Avh5c11p02g08626/Avh5c12p16g10146/Avh6c08p07g06182/Avh6c11p03g08522/Avh6c12p16g09853	18
GO:0030718	germ-line stem cell population maintenance	18/41484	32/155846	0.000374493	0.00416647	0.00310873	Avh1c09p03g08294/Avh1c22p01g21648/Avh1c28p12g29053/Avh2c09p03g08345/Avh2c22p01g21510/Avh2c28p11g28700/Avh3c09p03g07723/Avh3c22p01g19233/Avh3c28p12g25409/Avh4c09p02g07870/Avh4c22p01g18430/Avh4c28p11g24635/Avh5c09p03g07198/Avh5c22p01g18510/Avh5c28p13g24437/Avh6c09p02g06935/Avh6c22p01g17901/Avh6c28p09g23823	18
GO:0042218	1-aminocyclopropane-1-carboxylate biosynthetic process	18/41484	32/155846	0.000374493	0.00416647	0.00310873	Avh1c08p08g07357/Avh1c11p02g10099/Avh1c12p19g11769/Avh2c08p09g07518/Avh2c11p02g10044/Avh2c12p18g11616/Avh3c08p07g06803/Avh3c11p02g09059/Avh3c12p14g10496/Avh4c08p08g07156/Avh4c11p02g09343/Avh4c12p10g10465/Avh5c08p07g06250/Avh5c11p02g08626/Avh5c12p16g10146/Avh6c08p07g06182/Avh6c11p03g08522/Avh6c12p16g09853	18
GO:0044613	nuclear pore central transport channel	18/41484	32/155846	0.000374493	0.00416647	0.00310873	Avh1c01p13g00670/Avh1c07p17g06721/Avh1c23p01g22728/Avh2c01p11g00545/Avh2c07p19g06863/Avh2c23p01g22585/Avh3c01p12g00598/Avh3c07p14g06238/Avh3c23p01g20031/Avh4c01p12g00694/Avh4c07p18g06547/Avh4c23p00g19235/Avh5c01p11g00601/Avh5c07p16g05750/Avh5c23p01g19190/Avh6c01p11g00564/Avh6c07p17g05582/Avh6c23p01g18782	18
GO:0061687	detoxification of inorganic compound	18/41484	32/155846	0.000374493	0.00416647	0.00310873	Avh1c01p03g00194/Avh1c14p11g13811/Avh1c20p04g19819/Avh2c01p01g00075/Avh2c14p11g13631/Avh2c20p04g19696/Avh3c01p02g00171/Avh3c14p11g12362/Avh3c20p04g17516/Avh4c01p03g00224/Avh4c14p09g11920/Avh4c20p04g16785/Avh5c01p02g00154/Avh5c14p06g11717/Avh5c20p03g16850/Avh6c01p02g00147/Avh6c14p12g11239/Avh6c20p04g16361	18
GO:0015297	antiporter activity	120/41484	343/155846	0.000388252	0.00431233	0.00321755	Avh1c01p09g00528/Avh1c03p20g03317/Avh1c09p02g08189/Avh1c10p19g09932/Avh1c11p00g09937/Avh1c11p04g10213/Avh1c12p18g11678/Avh1c15p03g14312/Avh1c16p24g16100/Avh1c17p14g16974/Avh1c17p16g17059/Avh1c19p16g19013/Avh1c20p03g19752/Avh1c20p07g20000/Avh1c20p16g20360/Avh1c23p10g23411/Avh1c23p11g23498/Avh1c25p17g25929/Avh1c28p04g28549/Avh2c01p06g00384/Avh2c03p21g03327/Avh2c09p02g08242/Avh2c10p20g09868/Avh2c11p…	120
GO:0018958	phenol-containing compound metabolic process	112/41484	317/155846	0.00039104	0.00433604	0.00323524	Avh1c02p00g01064/Avh1c03p04g02397/Avh1c04p07g03537/Avh1c08p01g06840/Avh1c10p03g09222/Avh1c15p14g15089/Avh1c17p14g16974/Avh1c19p16g19013/Avh1c19p20g19309/Avh1c20p13g20252/Avh1c21p11g21102/Avh1c22p03g21847/Avh1c23p07g23192/Avh1c23p10g23411/Avh1c24p05g24489/Avh1c25p15g25822/Avh1c26p10g26622/Avh1c28p02g28479/Avh2c02p00g00933/Avh2c03p05g02389/Avh2c04p01g03353/Avh2c08p01g06955/Avh2c10p03g09149/Avh2c15p…	112
GO:0046620	regulation of organ growth	54/41484	134/155846	0.000396031	0.00438276	0.00327011	Avh1c11p02g10081/Avh1c11p09g10412/Avh1c12p19g11743/Avh1c13p04g12184/Avh1c20p17g20443/Avh1c21p14g21298/Avh1c23p12g23566/Avh1c25p17g25967/Avh1c25p20g26183/Avh2c11p02g10011/Avh2c11p09g10374/Avh2c12p18g11584/Avh2c13p05g12055/Avh2c20p17g20341/Avh2c21p13g21166/Avh2c23p13g23422/Avh2c25p16g25459/Avh2c25p19g25679/Avh3c11p02g09039/Avh3c11p09g09323/Avh3c12p13g10461/Avh3c13p05g10941/Avh3c20p17g18124/Avh3c21p…	54
GO:0007283	spermatogenesis	48/41484	116/155846	0.000397893	0.00438276	0.00327011	Avh1c01p13g00670/Avh1c09p08g08550/Avh1c12p05g11120/Avh1c14p15g14073/Avh1c21p16g21542/Avh1c22p05g21986/Avh1c22p05g21997/Avh2c01p11g00545/Avh2c09p07g08556/Avh2c14p14g13830/Avh2c14p14g13832/Avh2c04p06g03716/Avh2c22p05g21841/Avh2c22p05g21853/Avh3c01p12g00598/Avh3c01p02g00144/Avh3c12p04g09960/Avh3c14p15g12620/Avh3c17p13g15060/Avh3c04p12g03898/Avh3c22p04g19530/Avh3c22p05g19538/Avh4c01p12g00694/Avh4c01p…	48
GO:0010232	vascular transport	48/41484	116/155846	0.000397893	0.00438276	0.00327011	Avh1c06p13g05422/Avh1c16p21g15876/Avh1c20p02g19681/Avh1c20p09g20093/Avh1c21p04g20801/Avh1c25p07g25374/Avh1c25p09g25438/Avh1c27p12g27703/Avh2c06p12g05351/Avh2c16p17g15563/Avh2c20p02g19579/Avh2c20p09g19963/Avh2c21p04g20723/Avh2c25p05g24874/Avh2c25p07g24930/Avh2c27p18g27442/Avh3c06p10g05036/Avh3c16p08g13897/Avh3c20p02g17401/Avh3c20p10g17787/Avh3c21p03g18472/Avh3c25p04g22438/Avh3c25p07g22502/Avh3c27p…	48
GO:0010233	phloem transport	48/41484	116/155846	0.000397893	0.00438276	0.00327011	Avh1c06p13g05422/Avh1c16p21g15876/Avh1c20p02g19681/Avh1c20p09g20093/Avh1c21p04g20801/Avh1c25p07g25374/Avh1c25p09g25438/Avh1c27p12g27703/Avh2c06p12g05351/Avh2c16p17g15563/Avh2c20p02g19579/Avh2c20p09g19963/Avh2c21p04g20723/Avh2c25p05g24874/Avh2c25p07g24930/Avh2c27p18g27442/Avh3c06p10g05036/Avh3c16p08g13897/Avh3c20p02g17401/Avh3c20p10g17787/Avh3c21p03g18472/Avh3c25p04g22438/Avh3c25p07g22502/Avh3c27p…	48
GO:0010225	response to UV-C	30/41484	64/155846	0.000402195	0.0044155	0.00329453	Avh1c03p16g03029/Avh1c13p14g12759/Avh1c23p08g23339/Avh1c23p15g23624/Avh1c24p10g24706/Avh2c03p18g03097/Avh2c13p14g12623/Avh2c23p09g23209/Avh2c23p15g23481/Avh2c24p09g24291/Avh3c03p17g03019/Avh3c13p14g11360/Avh3c23p07g20538/Avh3c23p13g20796/Avh3c24p10g21870/Avh4c03p17g02880/Avh4c13p12g11080/Avh4c23p04g19538/Avh4c23p10g19803/Avh4c24p11g20900/Avh5c03p08g02077/Avh5c13p10g10919/Avh5c23p08g19696/Avh5c23p…	30
GO:0080144	intracellular amino acid homeostasis	30/41484	64/155846	0.000402195	0.0044155	0.00329453	Avh1c11p06g10306/Avh1c19p17g19073/Avh1c20p13g20214/Avh1c23p09g23363/Avh1c24p05g24474/Avh2c11p06g10260/Avh2c19p17g18700/Avh2c20p13g20083/Avh2c23p09g23231/Avh2c24p04g24066/Avh3c11p06g09251/Avh3c19p12g16648/Avh3c20p12g17853/Avh3c23p08g20560/Avh3c24p04g21639/Avh4c11p06g09534/Avh4c19p15g15848/Avh4c20p12g17122/Avh4c23p04g19560/Avh4c24p05g20671/Avh5c11p06g08816/Avh5c19p13g15985/Avh5c20p11g17171/Avh5c23p…	30
GO:0008298	intracellular mRNA localization	36/41484	81/155846	0.000410232	0.00447416	0.0033383	Avh1c12p05g11111/Avh1c12p15g11490/Avh1c20p18g20492/Avh1c21p11g21072/Avh1c23p06g23153/Avh1c28p05g28640/Avh2c12p04g10950/Avh2c12p14g11336/Avh2c20p18g20389/Avh2c21p10g20978/Avh2c23p06g23022/Avh2c28p05g28336/Avh3c12p03g09950/Avh3c12p09g10207/Avh3c20p18g18167/Avh3c21p09g18695/Avh3c23p05g20359/Avh3c17p02g14605/Avh4c12p03g10148/Avh4c12p07g10278/Avh4c20p18g17411/Avh4c21p09g17865/Avh4c23p02g19393/Avh4c17p…	36
GO:0031409	pigment binding	36/41484	81/155846	0.000410232	0.00447416	0.0033383	Avh1c06p16g05607/Avh1c19p12g18737/Avh1c19p19g19194/Avh1c21p04g20828/Avh1c23p06g23165/Avh1c23p07g23237/Avh2c06p16g05551/Avh2c19p12g18336/Avh2c19p18g18821/Avh2c21p04g20748/Avh2c23p06g23033/Avh2c23p07g23113/Avh3c06p12g05210/Avh3c19p09g16380/Avh3c19p14g16743/Avh3c21p04g18495/Avh3c23p05g20373/Avh3c23p06g20445/Avh4c06p12g05210/Avh4c19p11g15593/Avh4c19p16g15921/Avh4c21p03g17698/Avh4c23p03g19407/Avh4c23p…	36
GO:0046940	nucleoside monophosphate phosphorylation	36/41484	81/155846	0.000410232	0.00447416	0.0033383	Avh1c01p07g00461/Avh1c07p17g06713/Avh1c10p14g09571/Avh1c20p07g19983/Avh1c20p15g20337/Avh1c23p17g23727/Avh2c01p05g00338/Avh2c07p18g06855/Avh2c10p14g09488/Avh2c20p07g19854/Avh2c20p15g20219/Avh2c23p17g23580/Avh3c01p06g00407/Avh3c07p14g06231/Avh3c10p12g08481/Avh3c20p06g17660/Avh3c20p16g18003/Avh3c23p15g20897/Avh4c01p07g00507/Avh4c07p18g06538/Avh4c10p11g08818/Avh4c20p06g16932/Avh4c20p16g17263/Avh4c23p…	36
GO:0050145	nucleoside monophosphate kinase activity	36/41484	81/155846	0.000410232	0.00447416	0.0033383	Avh1c01p07g00461/Avh1c07p17g06713/Avh1c10p14g09571/Avh1c20p07g19983/Avh1c20p15g20337/Avh1c23p17g23727/Avh2c01p05g00338/Avh2c07p18g06855/Avh2c10p14g09488/Avh2c20p07g19854/Avh2c20p15g20219/Avh2c23p17g23580/Avh3c01p06g00407/Avh3c07p14g06231/Avh3c10p12g08481/Avh3c20p06g17660/Avh3c20p16g18003/Avh3c23p15g20897/Avh4c01p07g00507/Avh4c07p18g06538/Avh4c10p11g08818/Avh4c20p06g16932/Avh4c20p16g17263/Avh4c23p…	36
GO:0009955	adaxial/abaxial pattern specification	102/41484	285/155846	0.000411658	0.00448235	0.00334441	Avh1c08p03g07013/Avh1c08p04g07101/Avh1c13p02g12011/Avh1c13p10g12463/Avh1c20p05g19844/Avh1c20p14g20293/Avh1c23p10g23430/Avh1c23p16g23661/Avh1c23p16g23705/Avh1c23p17g23746/Avh1c23p20g23967/Avh1c24p05g24492/Avh1c24p09g24640/Avh1c25p17g25971/Avh1c26p15g27016/Avh1c27p06g27502/Avh1c28p13g29107/Avh2c08p03g07135/Avh2c08p04g07232/Avh2c13p02g11889/Avh2c13p10g12325/Avh2c20p04g19719/Avh2c20p14g20161/Avh2c23p…	102
GO:1900057	positive regulation of leaf senescence	64/41484	165/155846	0.000431078	0.00459597	0.00342919	Avh1c01p06g00380/Avh1c07p09g06418/Avh1c08p11g07484/Avh1c11p02g10081/Avh1c11p05g10283/Avh1c11p09g10412/Avh1c21p14g21298/Avh1c23p01g22761/Avh1c24p04g24412/Avh1c25p20g26183/Avh2c01p04g00262/Avh2c07p10g06577/Avh2c08p12g07654/Avh2c11p02g10011/Avh2c11p06g10240/Avh2c11p09g10374/Avh2c21p13g21166/Avh2c23p02g22617/Avh2c24p03g23998/Avh2c25p19g25679/Avh3c01p05g00340/Avh3c07p06g05984/Avh3c08p09g06931/Avh3c11p…	64
GO:1905623	positive regulation of leaf development	64/41484	165/155846	0.000431078	0.00459597	0.00342919	Avh1c01p06g00380/Avh1c07p09g06418/Avh1c08p11g07484/Avh1c11p02g10081/Avh1c11p05g10283/Avh1c11p09g10412/Avh1c21p14g21298/Avh1c23p01g22761/Avh1c24p04g24412/Avh1c25p20g26183/Avh2c01p04g00262/Avh2c07p10g06577/Avh2c08p12g07654/Avh2c11p02g10011/Avh2c11p06g10240/Avh2c11p09g10374/Avh2c21p13g21166/Avh2c23p02g22617/Avh2c24p03g23998/Avh2c25p19g25679/Avh3c01p05g00340/Avh3c07p06g05984/Avh3c08p09g06931/Avh3c11p…	64
GO:0001731	formation of translation preinitiation complex	12/41484	18/155846	0.000436624	0.00459597	0.00342919	Avh1c12p19g11788/Avh1c20p18g20502/Avh2c12p18g11637/Avh2c20p18g20397/Avh3c12p14g10515/Avh3c20p18g18176/Avh4c12p10g10486/Avh4c20p18g17418/Avh5c12p16g10167/Avh5c20p17g17509/Avh6c12p17g09874/Avh6c20p16g16896	12
GO:0005547	phosphatidylinositol-3,4,5-trisphosphate binding	12/41484	18/155846	0.000436624	0.00459597	0.00342919	Avh1c02p01g01122/Avh1c03p05g02515/Avh2c02p01g00987/Avh2c03p08g02606/Avh3c02p01g01001/Avh3c03p08g02529/Avh4c02p01g01128/Avh4c03p06g02350/Avh5c02p01g00957/Avh5c03p05g01873/Avh6c02p01g00953/Avh6c03p05g01738	12
GO:0008616	queuosine biosynthetic process	12/41484	18/155846	0.000436624	0.00459597	0.00342919	Avh1c10p05g09347/Avh1c29p04g29669/Avh2c10p06g09275/Avh2c29p04g29319/Avh3c10p05g08295/Avh3c29p04g25865/Avh4c10p03g08625/Avh4c29p05g25244/Avh5c10p05g07962/Avh5c29p04g24990/Avh6c10p05g07671/Avh6c29p03g24313	12
GO:0010968	regulation of microtubule nucleation	12/41484	18/155846	0.000436624	0.00459597	0.00342919	Avh1c13p15g12820/Avh1c29p01g29469/Avh2c13p15g12683/Avh2c29p01g29119/Avh3c13p14g11416/Avh3c29p01g25706/Avh4c13p13g11143/Avh4c29p02g25017/Avh5c13p11g10984/Avh5c29p01g24797/Avh6c13p08g10428/Avh6c29p01g24150	12
GO:0031116	positive regulation of microtubule polymerization	12/41484	18/155846	0.000436624	0.00459597	0.00342919	Avh1c13p15g12820/Avh1c29p01g29469/Avh2c13p15g12683/Avh2c29p01g29119/Avh3c13p14g11416/Avh3c29p01g25706/Avh4c13p13g11143/Avh4c29p02g25017/Avh5c13p11g10984/Avh5c29p01g24797/Avh6c13p08g10428/Avh6c29p01g24150	12
GO:0033597	mitotic checkpoint complex	12/41484	18/155846	0.000436624	0.00459597	0.00342919	Avh1c06p18g05716/Avh1c27p06g27455/Avh2c06p17g05655/Avh2c27p11g27202/Avh3c06p14g05303/Avh3c27p07g24243/Avh4c06p14g05317/Avh4c27p07g23175/Avh5c06p13g04584/Avh5c27p06g23094/Avh6c06p14g04449/Avh6c27p12g22787	12
GO:0036228	protein localization to nuclear inner membrane	12/41484	18/155846	0.000436624	0.00459597	0.00342919	Avh1c07p17g06721/Avh1c27p13g27732/Avh2c07p19g06863/Avh2c27p18g27468/Avh3c07p14g06238/Avh3c27p13g24515/Avh4c07p18g06547/Avh4c27p13g23435/Avh5c07p16g05750/Avh5c27p12g23355/Avh6c07p17g05582/Avh6c27p19g23043	12
GO:0042549	photosystem II stabilization	12/41484	18/155846	0.000436624	0.00459597	0.00342919	Avh1c13p01g11994/Avh1c23p21g24058/Avh2c13p02g11868/Avh2c23p19g23757/Avh3c13p02g10725/Avh3c23p19g21216/Avh4c13p01g10569/Avh4c23p15g20207/Avh5c13p01g10365/Avh5c23p18g20359/Avh6c13p02g10059/Avh6c23p19g19975	12
GO:0043243	positive regulation of protein-containing complex disassembly	12/41484	18/155846	0.000436624	0.00459597	0.00342919	Avh1c19p20g19297/Avh1c23p05g23092/Avh2c19p20g18974/Avh2c23p06g22959/Avh3c19p15g16846/Avh3c23p04g20296/Avh4c19p18g16070/Avh4c23p02g19362/Avh5c19p16g16236/Avh5c23p05g19532/Avh6c19p14g15690/Avh6c23p05g19115	12
GO:0044818	mitotic G2/M transition checkpoint	12/41484	18/155846	0.000436624	0.00459597	0.00342919	Avh1c21p01g20608/Avh1c21p02g20679/Avh2c21p01g20528/Avh2c21p02g20597/Avh3c21p01g18311/Avh3c21p02g18386/Avh4c21p01g17548/Avh4c21p01g17567/Avh5c21p01g17640/Avh5c21p02g17705/Avh6c21p01g17029/Avh6c21p02g17120	12
GO:0046116	queuosine metabolic process	12/41484	18/155846	0.000436624	0.00459597	0.00342919	Avh1c10p05g09347/Avh1c29p04g29669/Avh2c10p06g09275/Avh2c29p04g29319/Avh3c10p05g08295/Avh3c29p04g25865/Avh4c10p03g08625/Avh4c29p05g25244/Avh5c10p05g07962/Avh5c29p04g24990/Avh6c10p05g07671/Avh6c29p03g24313	12
GO:0050667	homocysteine metabolic process	12/41484	18/155846	0.000436624	0.00459597	0.00342919	Avh1c14p13g13973/Avh1c20p14g20283/Avh2c14p12g13725/Avh2c20p14g20151/Avh3c14p14g12524/Avh3c20p14g17936/Avh4c14p10g11992/Avh4c20p14g17198/Avh5c14p07g11838/Avh5c20p13g17246/Avh6c14p13g11348/Avh6c20p13g16702	12
GO:0090063	positive regulation of microtubule nucleation	12/41484	18/155846	0.000436624	0.00459597	0.00342919	Avh1c13p15g12820/Avh1c29p01g29469/Avh2c13p15g12683/Avh2c29p01g29119/Avh3c13p14g11416/Avh3c29p01g25706/Avh4c13p13g11143/Avh4c29p02g25017/Avh5c13p11g10984/Avh5c29p01g24797/Avh6c13p08g10428/Avh6c29p01g24150	12
GO:0090306	meiotic spindle assembly	12/41484	18/155846	0.000436624	0.00459597	0.00342919	Avh1c19p18g19169/Avh1c26p17g27173/Avh2c19p18g18795/Avh2c26p18g26689/Avh3c19p13g16722/Avh3c26p15g24071/Avh4c19p16g15911/Avh4c26p15g22876/Avh5c19p14g16077/Avh5c26p11g22818/Avh6c19p12g15533/Avh6c26p11g22446	12
GO:0090430	caffeoyl-CoA: alcohol caffeoyl transferase activity	12/41484	18/155846	0.000436624	0.00459597	0.00342919	Avh1c16p24g16099/Avh1c26p10g26622/Avh2c16p20g15820/Avh2c26p10g26124/Avh3c16p13g14257/Avh3c16p11g14099/Avh4c16p17g13681/Avh4c26p08g22344/Avh5c16p22g13829/Avh5c16p20g13679/Avh6c16p10g12804/Avh6c16p12g12934	12
GO:1901004	ubiquinone-6 metabolic process	12/41484	18/155846	0.000436624	0.00459597	0.00342919	Avh1c13p11g12557/Avh1c20p05g19841/Avh2c13p11g12417/Avh2c20p04g19716/Avh3c13p11g11198/Avh3c20p04g17537/Avh4c13p10g10959/Avh4c20p04g16808/Avh5c13p06g10670/Avh5c20p03g16869/Avh6c13p05g10231/Avh6c20p04g16382	12
GO:1901006	ubiquinone-6 biosynthetic process	12/41484	18/155846	0.000436624	0.00459597	0.00342919	Avh1c13p11g12557/Avh1c20p05g19841/Avh2c13p11g12417/Avh2c20p04g19716/Avh3c13p11g11198/Avh3c20p04g17537/Avh4c13p10g10959/Avh4c20p04g16808/Avh5c13p06g10670/Avh5c20p03g16869/Avh6c13p05g10231/Avh6c20p04g16382	12
GO:1901881	positive regulation of protein depolymerization	12/41484	18/155846	0.000436624	0.00459597	0.00342919	Avh1c19p20g19297/Avh1c23p05g23092/Avh2c19p20g18974/Avh2c23p06g22959/Avh3c19p15g16846/Avh3c23p04g20296/Avh4c19p18g16070/Avh4c23p02g19362/Avh5c19p16g16236/Avh5c23p05g19532/Avh6c19p14g15690/Avh6c23p05g19115	12
GO:1990298	bub1-bub3 complex	12/41484	18/155846	0.000436624	0.00459597	0.00342919	Avh1c06p18g05716/Avh1c27p06g27455/Avh2c06p17g05655/Avh2c27p11g27202/Avh3c06p14g05303/Avh3c27p07g24243/Avh4c06p14g05317/Avh4c27p07g23175/Avh5c06p13g04584/Avh5c27p06g23094/Avh6c06p14g04449/Avh6c27p12g22787	12
GO:0072001	renal system development	38/41484	87/155846	0.000439445	0.00461834	0.00344588	Avh1c02p01g01143/Avh1c09p02g08187/Avh1c14p15g14073/Avh1c16p22g15930/Avh1c20p05g19888/Avh1c21p16g21542/Avh2c02p01g01008/Avh2c09p02g08240/Avh2c14p14g13830/Avh2c14p14g13832/Avh2c16p18g15626/Avh2c20p05g19759/Avh2c04p06g03716/Avh3c02p01g01021/Avh3c09p02g07647/Avh3c14p15g12620/Avh3c16p09g13958/Avh3c20p05g17579/Avh3c04p12g03898/Avh4c02p01g01147/Avh4c09p02g07815/Avh4c14p11g12084/Avh4c14p11g12087/Avh4c16p…	38
GO:0005049	nuclear export signal receptor activity	24/41484	48/155846	0.000460926	0.00481363	0.00359159	Avh1c02p00g01044/Avh1c08p04g07101/Avh1c18p07g17710/Avh1c20p14g20253/Avh2c02p00g00914/Avh2c08p04g07232/Avh2c18p07g17353/Avh2c20p13g20119/Avh3c02p00g00934/Avh3c08p03g06585/Avh3c18p06g15557/Avh3c20p14g17905/Avh4c02p00g01056/Avh4c08p04g06915/Avh4c18p06g15096/Avh4c20p14g17168/Avh5c02p00g00880/Avh5c08p04g06059/Avh5c18p04g14876/Avh5c20p12g17213/Avh6c02p00g00859/Avh6c08p04g05977/Avh6c18p07g14354/Avh6c20p…	24
GO:0006771	riboflavin metabolic process	24/41484	48/155846	0.000460926	0.00481363	0.00359159	Avh1c07p07g06355/Avh1c17p15g17042/Avh1c18p10g17898/Avh1c23p17g23760/Avh2c07p09g06525/Avh2c17p14g16696/Avh2c18p09g17544/Avh2c23p18g23612/Avh3c07p05g05939/Avh3c17p14g15101/Avh3c18p07g15683/Avh3c23p15g20924/Avh4c07p09g06246/Avh4c17p14g14472/Avh4c18p09g15258/Avh4c23p12g19932/Avh5c07p08g05467/Avh5c17p07g14456/Avh5c18p07g15054/Avh5c23p15g20082/Avh6c07p08g05297/Avh6c17p13g13705/Avh6c18p09g14528/Avh6c23p…	24
GO:0009231	riboflavin biosynthetic process	24/41484	48/155846	0.000460926	0.00481363	0.00359159	Avh1c07p07g06355/Avh1c17p15g17042/Avh1c18p10g17898/Avh1c23p17g23760/Avh2c07p09g06525/Avh2c17p14g16696/Avh2c18p09g17544/Avh2c23p18g23612/Avh3c07p05g05939/Avh3c17p14g15101/Avh3c18p07g15683/Avh3c23p15g20924/Avh4c07p09g06246/Avh4c17p14g14472/Avh4c18p09g15258/Avh4c23p12g19932/Avh5c07p08g05467/Avh5c17p07g14456/Avh5c18p07g15054/Avh5c23p15g20082/Avh6c07p08g05297/Avh6c17p13g13705/Avh6c18p09g14528/Avh6c23p…	24
GO:0047769	arogenate dehydratase activity	24/41484	48/155846	0.000460926	0.00481363	0.00359159	Avh1c08p01g06884/Avh1c23p09g23388/Avh1c23p17g23734/Avh1c24p10g24665/Avh2c08p01g06997/Avh2c23p09g23257/Avh2c23p17g23587/Avh2c24p08g24249/Avh3c08p01g06376/Avh3c23p08g20582/Avh3c23p15g20903/Avh3c24p09g21827/Avh4c08p01g06682/Avh4c23p05g19589/Avh4c23p12g19908/Avh4c24p10g20857/Avh5c08p01g05849/Avh5c23p08g19744/Avh5c23p15g20061/Avh5c24p07g20839/Avh6c08p01g05752/Avh6c23p08g19394/Avh6c23p15g19692/Avh6c24p…	24
GO:1901568	fatty acid derivative metabolic process	117/41484	335/155846	0.000489064	0.00509533	0.00380178	Avh1c01p06g00359/Avh1c01p07g00410/Avh1c04p08g03580/Avh1c04p10g03725/Avh1c06p12g05394/Avh1c06p18g05763/Avh1c08p01g06844/Avh1c08p16g07662/Avh1c11p14g10731/Avh1c16p20g15843/Avh1c18p23g18333/Avh1c20p01g19628/Avh1c20p08g20032/Avh1c21p15g21366/Avh1c22p17g22525/Avh1c23p09g23397/Avh1c25p11g25519/Avh1c25p16g25906/Avh1c29p05g29727/Avh2c01p03g00238/Avh2c01p04g00294/Avh2c03p18g03115/Avh2c04p01g03409/Avh2c04p…	117
GO:1902495	transmembrane transporter complex	101/41484	283/155846	0.000489434	0.00509533	0.00380178	Avh1c02p00g01042/Avh1c02p01g01142/Avh1c06p05g05147/Avh1c07p14g06567/Avh1c10p03g09246/Avh1c10p17g09744/Avh1c13p11g12557/Avh1c17p02g16501/Avh1c18p05g17609/Avh1c19p16g19025/Avh1c19p20g19320/Avh1c20p02g19653/Avh1c20p07g19995/Avh1c22p01g21669/Avh1c25p20g26137/Avh1c29p02g29521/Avh2c02p00g00912/Avh2c02p01g01007/Avh2c06p05g05067/Avh2c07p16g06728/Avh2c10p04g09171/Avh2c10p17g09669/Avh2c11p03g10059/Avh2c13p…	101
GO:0009810	stilbene metabolic process	11/41484	16/155846	0.00051631	0.00529218	0.00394865	Avh1c06p12g05394/Avh1c20p08g20032/Avh2c06p12g05325/Avh2c20p08g19903/Avh3c06p09g05007/Avh4c06p09g05021/Avh4c20p07g16970/Avh5c06p08g04302/Avh5c20p06g17025/Avh6c06p09g04170/Avh6c20p06g16475	11
GO:0015643	toxic substance binding	11/41484	16/155846	0.00051631	0.00529218	0.00394865	Avh1c06p12g05394/Avh1c20p08g20032/Avh2c06p12g05325/Avh2c20p08g19903/Avh3c06p09g05007/Avh4c06p09g05021/Avh4c20p07g16970/Avh5c06p08g04302/Avh5c20p06g17025/Avh6c06p09g04170/Avh6c20p06g16475	11
GO:0035296	regulation of tube diameter	11/41484	16/155846	0.00051631	0.00529218	0.00394865	Avh1c06p12g05394/Avh1c20p08g20032/Avh2c06p12g05325/Avh2c20p08g19903/Avh3c06p09g05007/Avh4c06p09g05021/Avh4c20p07g16970/Avh5c06p08g04302/Avh5c20p06g17025/Avh6c06p09g04170/Avh6c20p06g16475	11
GO:0044788	modulation by host of viral process	11/41484	16/155846	0.00051631	0.00529218	0.00394865	Avh1c24p05g24468/Avh2c20p04g19710/Avh2c24p04g24061/Avh3c20p04g17532/Avh3c24p04g21633/Avh4c20p04g16801/Avh4c24p05g20664/Avh5c20p03g16864/Avh5c24p03g20682/Avh6c20p04g16377/Avh6c24p04g20361	11
GO:0046272	stilbene catabolic process	11/41484	16/155846	0.00051631	0.00529218	0.00394865	Avh1c06p12g05394/Avh1c20p08g20032/Avh2c06p12g05325/Avh2c20p08g19903/Avh3c06p09g05007/Avh4c06p09g05021/Avh4c20p07g16970/Avh5c06p08g04302/Avh5c20p06g17025/Avh6c06p09g04170/Avh6c20p06g16475	11
GO:0050880	GO:0050880	11/41484	16/155846	0.00051631	0.00529218	0.00394865	Avh1c06p12g05394/Avh1c20p08g20032/Avh2c06p12g05325/Avh2c20p08g19903/Avh3c06p09g05007/Avh4c06p09g05021/Avh4c20p07g16970/Avh5c06p08g04302/Avh5c20p06g17025/Avh6c06p09g04170/Avh6c20p06g16475	11
GO:0051851	modulation by host of symbiont process	11/41484	16/155846	0.00051631	0.00529218	0.00394865	Avh1c24p05g24468/Avh2c20p04g19710/Avh2c24p04g24061/Avh3c20p04g17532/Avh3c24p04g21633/Avh4c20p04g16801/Avh4c24p05g20664/Avh5c20p03g16864/Avh5c24p03g20682/Avh6c20p04g16377/Avh6c24p04g20361	11
GO:0097176	epoxide metabolic process	11/41484	16/155846	0.00051631	0.00529218	0.00394865	Avh1c06p12g05394/Avh1c20p08g20032/Avh2c06p12g05325/Avh2c20p08g19903/Avh3c06p09g05007/Avh4c06p09g05021/Avh4c20p07g16970/Avh5c06p08g04302/Avh5c20p06g17025/Avh6c06p09g04170/Avh6c20p06g16475	11
GO:0097746	blood vessel diameter maintenance	11/41484	16/155846	0.00051631	0.00529218	0.00394865	Avh1c06p12g05394/Avh1c20p08g20032/Avh2c06p12g05325/Avh2c20p08g19903/Avh3c06p09g05007/Avh4c06p09g05021/Avh4c20p07g16970/Avh5c06p08g04302/Avh5c20p06g17025/Avh6c06p09g04170/Avh6c20p06g16475	11
GO:0097755	GO:0097755	11/41484	16/155846	0.00051631	0.00529218	0.00394865	Avh1c06p12g05394/Avh1c20p08g20032/Avh2c06p12g05325/Avh2c20p08g19903/Avh3c06p09g05007/Avh4c06p09g05021/Avh4c20p07g16970/Avh5c06p08g04302/Avh5c20p06g17025/Avh6c06p09g04170/Avh6c20p06g16475	11
GO:0070069	cytochrome complex	25/41484	51/155846	0.000518865	0.00531018	0.00396208	Avh1c06p05g05147/Avh1c14p15g14105/Avh1c17p15g16998/Avh1c20p02g19653/Avh1c29p02g29521/Avh2c06p05g05067/Avh2c14p14g13878/Avh2c20p02g19556/Avh2c29p02g29176/Avh3c06p04g04823/Avh3c14p15g12660/Avh3c20p01g17354/Avh3c29p02g25749/Avh4c06p03g04832/Avh4c14p12g12134/Avh4c20p01g16611/Avh4c29p02g25076/Avh5c06p05g04165/Avh5c14p09g11974/Avh5c20p01g16671/Avh5c29p02g24852/Avh6c06p04g03987/Avh6c14p15g11483/Avh6c20p…	25
GO:0030641	regulation of cellular pH	64/41484	166/155846	0.000520875	0.00531437	0.0039652	Avh1c01p03g00161/Avh1c01p07g00432/Avh1c06p01g04821/Avh1c06p20g05898/Avh1c08p09g07381/Avh1c10p15g09638/Avh1c15p09g14740/Avh1c18p22g18308/Avh1c19p22g19445/Avh1c20p07g20000/Avh1c23p17g23742/Avh1c28p04g28549/Avh2c01p01g00045/Avh2c01p05g00315/Avh2c06p01g04762/Avh2c06p19g05834/Avh2c08p09g07541/Avh2c10p15g09560/Avh2c15p11g14542/Avh2c18p21g17932/Avh2c19p22g19146/Avh2c20p07g19873/Avh2c23p17g23595/Avh2c28p…	64
GO:0051453	regulation of intracellular pH	64/41484	166/155846	0.000520875	0.00531437	0.0039652	Avh1c01p03g00161/Avh1c01p07g00432/Avh1c06p01g04821/Avh1c06p20g05898/Avh1c08p09g07381/Avh1c10p15g09638/Avh1c15p09g14740/Avh1c18p22g18308/Avh1c19p22g19445/Avh1c20p07g20000/Avh1c23p17g23742/Avh1c28p04g28549/Avh2c01p01g00045/Avh2c01p05g00315/Avh2c06p01g04762/Avh2c06p19g05834/Avh2c08p09g07541/Avh2c10p15g09560/Avh2c15p11g14542/Avh2c18p21g17932/Avh2c19p22g19146/Avh2c20p07g19873/Avh2c23p17g23595/Avh2c28p…	64
GO:0010223	secondary shoot formation	114/41484	326/155846	0.000542049	0.00551346	0.00411376	Avh1c01p13g00673/Avh1c04p09g03644/Avh1c05p19g04757/Avh1c11p14g10722/Avh1c11p14g10729/Avh1c16p18g15726/Avh1c17p00g16355/Avh1c18p04g17498/Avh1c20p14g20260/Avh1c21p01g20584/Avh1c21p01g20590/Avh1c21p13g21241/Avh1c23p05g23062/Avh1c23p07g23200/Avh1c23p16g23695/Avh1c24p13g24935/Avh1c25p11g25544/Avh1c28p05g28646/Avh1c29p18g30301/Avh2c01p11g00547/Avh2c04p02g03478/Avh2c05p20g04696/Avh2c11p14g10619/Avh2c11p…	114
GO:0010346	shoot axis formation	114/41484	326/155846	0.000542049	0.00551346	0.00411376	Avh1c01p13g00673/Avh1c04p09g03644/Avh1c05p19g04757/Avh1c11p14g10722/Avh1c11p14g10729/Avh1c16p18g15726/Avh1c17p00g16355/Avh1c18p04g17498/Avh1c20p14g20260/Avh1c21p01g20584/Avh1c21p01g20590/Avh1c21p13g21241/Avh1c23p05g23062/Avh1c23p07g23200/Avh1c23p16g23695/Avh1c24p13g24935/Avh1c25p11g25544/Avh1c28p05g28646/Avh1c29p18g30301/Avh2c01p11g00547/Avh2c04p02g03478/Avh2c05p20g04696/Avh2c11p14g10619/Avh2c11p…	114
GO:0006414	translational elongation	30/41484	65/155846	0.000558038	0.00565014	0.00421573	Avh1c10p01g09087/Avh1c14p10g13737/Avh1c20p05g19860/Avh1c21p03g20734/Avh1c21p16g21488/Avh2c10p01g09007/Avh2c14p10g13556/Avh2c20p05g19733/Avh2c21p03g20653/Avh2c21p15g21354/Avh3c10p01g08062/Avh3c14p11g12292/Avh3c20p04g17554/Avh3c21p02g18406/Avh3c21p15g19091/Avh4c10p00g08417/Avh4c14p08g11857/Avh4c20p05g16827/Avh4c21p02g17613/Avh4c21p14g18296/Avh5c10p01g07718/Avh5c14p05g11647/Avh5c20p04g16887/Avh5c21p…	30
GO:0006415	translational termination	30/41484	65/155846	0.000558038	0.00565014	0.00421573	Avh1c01p09g00522/Avh1c04p07g03549/Avh1c11p04g10195/Avh1c14p10g13737/Avh1c22p02g21739/Avh2c01p07g00396/Avh2c04p01g03366/Avh2c11p04g10144/Avh2c14p10g13556/Avh2c22p02g21601/Avh3c01p08g00481/Avh3c04p08g03581/Avh3c11p04g09147/Avh3c14p11g12292/Avh3c22p02g19310/Avh4c01p09g00576/Avh4c04p08g03492/Avh4c11p03g09427/Avh4c14p08g11857/Avh4c22p02g18525/Avh5c01p08g00487/Avh5c04p08g02698/Avh5c11p03g08713/Avh5c14p…	30
GO:1905613	regulation of developmental vegetative growth	30/41484	65/155846	0.000558038	0.00565014	0.00421573	Avh1c01p12g00626/Avh1c12p17g11611/Avh1c20p15g20321/Avh1c25p09g25438/Avh1c27p12g27703/Avh2c01p10g00504/Avh2c12p16g11453/Avh2c20p15g20187/Avh2c25p07g24930/Avh2c27p18g27442/Avh3c01p11g00561/Avh3c12p11g10314/Avh3c20p15g17973/Avh3c25p07g22502/Avh3c27p13g24490/Avh4c01p12g00656/Avh4c12p07g10315/Avh4c20p15g17234/Avh4c25p06g21488/Avh4c27p13g23409/Avh5c01p10g00566/Avh5c12p14g10001/Avh5c20p13g17285/Avh5c25p…	30
GO:0030004	GO:0030004	82/41484	223/155846	0.000561775	0.00567932	0.0042375	Avh1c01p03g00161/Avh1c01p07g00432/Avh1c06p01g04821/Avh1c06p20g05898/Avh1c08p09g07381/Avh1c10p15g09638/Avh1c11p03g10150/Avh1c15p09g14740/Avh1c18p05g17609/Avh1c18p22g18308/Avh1c19p22g19445/Avh1c20p07g20000/Avh1c21p12g21137/Avh1c23p17g23742/Avh1c28p04g28549/Avh2c01p01g00045/Avh2c01p05g00315/Avh2c06p01g04762/Avh2c06p19g05834/Avh2c08p09g07541/Avh2c10p15g09560/Avh2c11p03g10095/Avh2c15p11g14542/Avh2c18p…	82
GO:0080022	primary root development	76/41484	204/155846	0.000563043	0.00568348	0.00424061	Avh1c01p07g00447/Avh1c11p10g10444/Avh1c13p13g12682/Avh1c13p18g13064/Avh1c16p20g15817/Avh1c17p00g16355/Avh1c19p17g19073/Avh1c20p14g20260/Avh1c23p02g22794/Avh1c23p09g23363/Avh1c25p11g25544/Avh1c25p20g26155/Avh2c01p05g00327/Avh2c11p10g10400/Avh2c13p13g12549/Avh2c13p18g12894/Avh2c16p16g15499/Avh2c17p00g16076/Avh2c19p17g18700/Avh2c20p14g20126/Avh2c23p02g22652/Avh2c23p09g23231/Avh2c24p12g24540/Avh2c25p…	76
GO:0007130	synaptonemal complex assembly	14/41484	23/155846	0.000570758	0.00573521	0.00427921	Avh1c14p15g14073/Avh1c21p16g21542/Avh2c14p14g13830/Avh2c14p14g13832/Avh2c04p06g03716/Avh3c14p15g12620/Avh3c04p12g03898/Avh4c14p11g12084/Avh4c14p11g12087/Avh4c04p13g03837/Avh5c14p09g11939/Avh5c21p15g18416/Avh6c14p15g11445/Avh6c04p13g03178	14
GO:0070059	intrinsic apoptotic signaling pathway in response to endoplasmic reticulum stress	14/41484	23/155846	0.000570758	0.00573521	0.00427921	Avh1c14p15g14073/Avh1c21p16g21542/Avh2c14p14g13830/Avh2c14p14g13832/Avh2c04p06g03716/Avh3c14p15g12620/Avh3c04p12g03898/Avh4c14p11g12084/Avh4c14p11g12087/Avh4c04p13g03837/Avh5c14p09g11939/Avh5c21p15g18416/Avh6c14p15g11445/Avh6c04p13g03178	14
GO:0070193	synaptonemal complex organization	14/41484	23/155846	0.000570758	0.00573521	0.00427921	Avh1c14p15g14073/Avh1c21p16g21542/Avh2c14p14g13830/Avh2c14p14g13832/Avh2c04p06g03716/Avh3c14p15g12620/Avh3c04p12g03898/Avh4c14p11g12084/Avh4c14p11g12087/Avh4c04p13g03837/Avh5c14p09g11939/Avh5c21p15g18416/Avh6c14p15g11445/Avh6c04p13g03178	14
GO:0006766	vitamin metabolic process	152/41484	452/155846	0.000574203	0.00573793	0.00428124	Avh1c02p00g01034/Avh1c03p16g03044/Avh1c06p02g04969/Avh1c07p03g06123/Avh1c07p07g06355/Avh1c08p08g07352/Avh1c08p14g07622/Avh1c12p03g10996/Avh1c12p19g11772/Avh1c17p04g16571/Avh1c17p15g17042/Avh1c17p16g17065/Avh1c18p10g17898/Avh1c19p10g18610/Avh1c19p13g18798/Avh1c19p18g19160/Avh1c19p21g19404/Avh1c20p02g19678/Avh1c20p02g19681/Avh1c20p17g20462/Avh1c22p01g21650/Avh1c22p17g22509/Avh1c23p17g23760/Avh1c25p…	152
GO:1901799	negative regulation of proteasomal protein catabolic process	26/41484	54/155846	0.000574485	0.00573793	0.00428124	Avh1c11p06g10300/Avh1c14p15g14073/Avh1c21p16g21542/Avh1c25p02g25255/Avh2c11p06g10254/Avh2c14p14g13830/Avh2c14p14g13832/Avh2c04p06g03716/Avh2c25p01g24770/Avh3c11p06g09247/Avh3c14p15g12620/Avh3c04p12g03898/Avh3c25p01g22350/Avh4c11p06g09528/Avh4c14p11g12084/Avh4c14p11g12087/Avh4c04p13g03837/Avh4c25p00g21333/Avh5c11p05g08810/Avh5c14p09g11939/Avh5c21p15g18416/Avh5c25p00g21376/Avh6c11p07g08709/Avh6c14p…	26
GO:1903051	negative regulation of proteolysis involved in protein catabolic process	26/41484	54/155846	0.000574485	0.00573793	0.00428124	Avh1c11p06g10300/Avh1c14p15g14073/Avh1c21p16g21542/Avh1c25p02g25255/Avh2c11p06g10254/Avh2c14p14g13830/Avh2c14p14g13832/Avh2c04p06g03716/Avh2c25p01g24770/Avh3c11p06g09247/Avh3c14p15g12620/Avh3c04p12g03898/Avh3c25p01g22350/Avh4c11p06g09528/Avh4c14p11g12084/Avh4c14p11g12087/Avh4c04p13g03837/Avh4c25p00g21333/Avh5c11p05g08810/Avh5c14p09g11939/Avh5c21p15g18416/Avh5c25p00g21376/Avh6c11p07g08709/Avh6c14p…	26
GO:1903363	GO:1903363	26/41484	54/155846	0.000574485	0.00573793	0.00428124	Avh1c11p06g10300/Avh1c14p15g14073/Avh1c21p16g21542/Avh1c25p02g25255/Avh2c11p06g10254/Avh2c14p14g13830/Avh2c14p14g13832/Avh2c04p06g03716/Avh2c25p01g24770/Avh3c11p06g09247/Avh3c14p15g12620/Avh3c04p12g03898/Avh3c25p01g22350/Avh4c11p06g09528/Avh4c14p11g12084/Avh4c14p11g12087/Avh4c04p13g03837/Avh4c25p00g21333/Avh5c11p05g08810/Avh5c14p09g11939/Avh5c21p15g18416/Avh5c25p00g21376/Avh6c11p07g08709/Avh6c14p…	26
GO:0010430	fatty acid omega-oxidation	10/41484	14/155846	0.00059294	0.00591337	0.00441214	Avh1c14p11g13777/Avh2c14p10g13595/Avh3c03p09g02653/Avh3c14p11g12327/Avh4c03p08g02477/Avh4c14p08g11887/Avh5c03p06g01970/Avh5c14p05g11681/Avh6c03p06g01854/Avh6c14p11g11205	10
GO:1902410	mitotic cytokinetic process	132/41484	386/155846	0.000600951	0.00598429	0.00446505	Avh1c02p02g01186/Avh1c06p15g05537/Avh1c07p03g06132/Avh1c08p08g07367/Avh1c10p01g09086/Avh1c12p02g10991/Avh1c12p04g11102/Avh1c17p00g16354/Avh1c17p04g16578/Avh1c19p13g18775/Avh1c19p20g19307/Avh1c19p21g19388/Avh1c21p03g20733/Avh1c22p04g21931/Avh1c23p05g23084/Avh1c23p07g23213/Avh1c24p12g24826/Avh1c24p14g24978/Avh1c26p07g26401/Avh1c26p16g27050/Avh1c26p17g27171/Avh1c29p04g29669/Avh2c02p02g01051/Avh2c06p…	132
GO:0010600	regulation of auxin biosynthetic process	42/41484	100/155846	0.000616171	0.006069	0.00452826	Avh1c03p08g02736/Avh1c07p13g06540/Avh1c13p11g12551/Avh1c21p03g20764/Avh1c23p20g23981/Avh1c25p07g25369/Avh1c25p07g25375/Avh2c03p11g02835/Avh2c07p15g06703/Avh2c13p11g12412/Avh2c21p03g20680/Avh2c23p19g23712/Avh2c25p05g24869/Avh2c25p06g24875/Avh3c03p12g02800/Avh3c07p09g06090/Avh3c13p11g11192/Avh3c21p03g18433/Avh3c23p18g21155/Avh3c25p05g22439/Avh3c25p05g22448/Avh4c03p10g02623/Avh4c07p14g06395/Avh4c13p…	42
GO:0001682	tRNA 5'-leader removal	18/41484	33/155846	0.000619509	0.006069	0.00452826	Avh1c23p15g23648/Avh1c23p17g23750/Avh1c28p12g29011/Avh2c23p16g23503/Avh2c23p18g23601/Avh2c28p11g28661/Avh3c23p13g20818/Avh3c23p15g20916/Avh3c28p12g25370/Avh4c23p10g19822/Avh4c23p12g19923/Avh4c28p11g24585/Avh5c23p14g19976/Avh5c23p15g20073/Avh5c28p13g24397/Avh6c23p14g19613/Avh6c23p15g19705/Avh6c28p08g23783	18
GO:0016272	prefoldin complex	18/41484	33/155846	0.000619509	0.006069	0.00452826	Avh1c22p03g21814/Avh1c25p03g25279/Avh1c29p14g30016/Avh2c22p03g21675/Avh2c25p02g24797/Avh2c29p13g29658/Avh3c22p03g19378/Avh3c25p02g22380/Avh3c20p07g17726/Avh4c22p03g18584/Avh4c25p01g21362/Avh4c20p07g16997/Avh5c22p03g18666/Avh5c25p01g21402/Avh5c20p06g17045/Avh6c22p03g18051/Avh6c25p01g20884/Avh6c29p09g24542	18
GO:0016277	GO:0016277	18/41484	33/155846	0.000619509	0.006069	0.00452826	Avh1c03p19g03259/Avh1c13p15g12786/Avh1c29p01g29441/Avh2c03p21g03275/Avh2c13p15g12649/Avh2c29p01g29101/Avh3c03p22g03298/Avh3c13p14g11384/Avh3c29p01g25668/Avh4c03p22g03211/Avh4c13p12g11105/Avh4c29p01g24985/Avh5c03p13g02406/Avh5c13p10g10947/Avh5c29p01g24765/Avh6c03p21g02592/Avh6c13p07g10393/Avh6c29p00g24115	18
GO:0030951	establishment or maintenance of microtubule cytoskeleton polarity	18/41484	33/155846	0.000619509	0.006069	0.00452826	Avh1c03p19g03268/Avh1c16p24g16129/Avh1c22p04g21931/Avh2c03p21g03285/Avh2c16p21g15851/Avh2c22p04g21787/Avh3c03p22g03310/Avh3c16p13g14293/Avh3c22p04g19489/Avh4c03p22g03223/Avh4c16p17g13711/Avh4c22p04g18688/Avh5c03p13g02417/Avh5c16p22g13860/Avh5c22p04g18759/Avh6c03p21g02603/Avh6c16p11g12921/Avh6c22p04g18163	18
GO:0030952	establishment or maintenance of cytoskeleton polarity	18/41484	33/155846	0.000619509	0.006069	0.00452826	Avh1c03p19g03268/Avh1c16p24g16129/Avh1c22p04g21931/Avh2c03p21g03285/Avh2c16p21g15851/Avh2c22p04g21787/Avh3c03p22g03310/Avh3c16p13g14293/Avh3c22p04g19489/Avh4c03p22g03223/Avh4c16p17g13711/Avh4c22p04g18688/Avh5c03p13g02417/Avh5c16p22g13860/Avh5c22p04g18759/Avh6c03p21g02603/Avh6c16p11g12921/Avh6c22p04g18163	18
GO:0043937	regulation of sporulation	18/41484	33/155846	0.000619509	0.006069	0.00452826	Avh1c23p18g23843/Avh1c25p10g25479/Avh1c27p11g27658/Avh2c13p10g12272/Avh2c25p08g24973/Avh2c27p17g27402/Avh3c23p16g21014/Avh3c25p08g22537/Avh3c27p12g24447/Avh4c23p13g20007/Avh4c25p07g21521/Avh4c27p12g23360/Avh5c23p17g20216/Avh5c25p06g21541/Avh5c27p10g23285/Avh6c23p16g19806/Avh6c25p07g21042/Avh6c27p17g22974	18
GO:0045730	respiratory burst	18/41484	33/155846	0.000619509	0.006069	0.00452826	Avh1c03p00g02100/Avh1c19p20g19299/Avh1c23p05g23091/Avh2c03p01g02029/Avh2c19p20g18976/Avh2c23p06g22958/Avh3c03p01g01975/Avh3c19p15g16848/Avh3c23p04g20295/Avh4c03p02g01958/Avh4c19p18g16072/Avh4c23p02g19361/Avh5c03p01g01617/Avh5c19p17g16238/Avh5c23p05g19531/Avh6c03p01g01448/Avh6c19p14g15692/Avh6c23p05g19114	18
GO:0046741	transport of virus in host, tissue to tissue	18/41484	33/155846	0.000619509	0.006069	0.00452826	Avh1c10p02g09132/Avh1c23p02g22831/Avh1c23p21g24074/Avh2c10p02g09052/Avh2c23p02g22688/Avh2c23p19g23772/Avh3c10p02g08103/Avh3c23p02g20131/Avh3c23p19g21237/Avh4c10p01g08458/Avh4c23p01g19320/Avh4c23p16g20228/Avh5c10p02g07761/Avh5c23p02g19285/Avh5c23p19g20379/Avh6c10p01g07437/Avh6c23p02g18891/Avh6c23p19g19995	18
GO:0052381	tRNA dimethylallyltransferase activity	18/41484	33/155846	0.000619509	0.006069	0.00452826	Avh1c17p14g16941/Avh1c27p10g27619/Avh1c28p04g28585/Avh2c17p12g16557/Avh2c27p16g27363/Avh2c28p04g28292/Avh3c17p12g14961/Avh3c27p11g24398/Avh3c28p03g24940/Avh4c17p12g14343/Avh4c27p11g23325/Avh4c28p03g24171/Avh5c17p05g14342/Avh5c27p10g23248/Avh5c28p04g23947/Avh6c17p11g13584/Avh6c27p16g22936/Avh6c28p02g23493	18
GO:0080142	regulation of salicylic acid biosynthetic process	18/41484	33/155846	0.000619509	0.006069	0.00452826	Avh1c10p03g09222/Avh1c19p20g19309/Avh1c24p05g24489/Avh2c10p03g09149/Avh2c19p20g18988/Avh2c24p04g24080/Avh3c10p03g08180/Avh3c19p15g16859/Avh3c24p05g21653/Avh4c10p02g08543/Avh4c19p18g16084/Avh4c24p05g20687/Avh5c10p03g07842/Avh5c19p17g16249/Avh5c24p04g20700/Avh6c10p02g07525/Avh6c19p14g15703/Avh6c24p04g20381	18
GO:0003924	GTPase activity	158/41484	473/155846	0.000635283	0.00621436	0.00463672	Avh1c01p16g00866/Avh1c06p19g05854/Avh1c07p03g06132/Avh1c08p15g07657/Avh1c09p05g08425/Avh1c10p01g09076/Avh1c10p08g09422/Avh1c12p02g10991/Avh1c12p04g11102/Avh1c12p17g11616/Avh1c15p04g14380/Avh1c16p21g15912/Avh1c17p04g16578/Avh1c18p03g17441/Avh1c19p06g18463/Avh1c19p19g19215/Avh1c21p02g20675/Avh1c22p00g21627/Avh1c22p03g21786/Avh1c23p07g23213/Avh1c25p20g26185/Avh1c26p14g26937/Avh1c28p01g28425/Avh1c28p…	158
GO:0071428	GO:0071428	62/41484	161/155846	0.000652216	0.00637061	0.0047533	Avh1c01p09g00522/Avh1c02p00g01044/Avh1c05p18g04651/Avh1c15p08g14686/Avh1c16p24g16116/Avh1c18p07g17710/Avh1c23p08g23342/Avh1c24p12g24820/Avh1c28p05g28611/Avh2c01p07g00396/Avh2c02p00g00914/Avh2c05p19g04599/Avh2c13p15g12651/Avh2c15p10g14489/Avh2c16p20g15839/Avh2c18p07g17353/Avh2c23p09g23212/Avh2c24p10g24398/Avh2c28p04g28316/Avh3c01p08g00481/Avh3c02p00g00934/Avh3c05p11g04403/Avh3c11p10g09400/Avh3c13p…	62
GO:0030101	natural killer cell activation	8/41484	10/155846	0.000661498	0.0064518	0.00481387	Avh1c14p15g14073/Avh2c14p14g13830/Avh2c14p14g13832/Avh3c14p15g12620/Avh4c14p11g12084/Avh4c14p11g12087/Avh5c14p09g11939/Avh6c14p15g11445	8
GO:0017001	antibiotic catabolic process	60/41484	155/155846	0.000676681	0.00656204	0.00489613	Avh1c02p00g01064/Avh1c11p03g10160/Avh1c11p05g10257/Avh1c20p05g19882/Avh1c20p15g20326/Avh1c21p01g20606/Avh1c21p09g21001/Avh1c21p17g21578/Avh1c23p17g23740/Avh1c25p19g26127/Avh2c02p00g00933/Avh2c11p03g10107/Avh2c11p05g10216/Avh2c20p05g19752/Avh2c20p15g20192/Avh2c21p01g20527/Avh2c21p09g20914/Avh2c21p15g21421/Avh2c23p17g23593/Avh2c25p18g25624/Avh3c02p00g00952/Avh3c11p03g09125/Avh3c11p05g09207/Avh3c20p…	60
GO:0000056	ribosomal small subunit export from nucleus	24/41484	49/155846	0.000676754	0.00656204	0.00489613	Avh1c02p00g01044/Avh1c16p24g16116/Avh1c18p07g17710/Avh1c24p12g24820/Avh2c02p00g00914/Avh2c16p20g15839/Avh2c18p07g17353/Avh2c24p10g24398/Avh3c02p00g00934/Avh3c16p13g14278/Avh3c18p06g15557/Avh3c24p11g21975/Avh4c02p00g01056/Avh4c16p17g13699/Avh4c18p06g15096/Avh4c24p12g21019/Avh5c02p00g00880/Avh5c16p22g13847/Avh5c18p04g14876/Avh5c24p09g21005/Avh6c02p00g00859/Avh6c16p12g12950/Avh6c18p07g14354/Avh6c24p…	24
GO:0051182	GO:0051182	24/41484	49/155846	0.000676754	0.00656204	0.00489613	Avh1c01p09g00528/Avh1c08p09g07382/Avh1c13p19g13169/Avh1c24p11g24801/Avh2c01p06g00384/Avh2c08p09g07544/Avh2c13p19g12994/Avh2c24p10g24378/Avh3c01p08g00477/Avh3c08p07g06830/Avh3c13p18g11701/Avh3c24p11g21960/Avh4c01p09g00571/Avh4c08p09g07178/Avh4c13p16g11410/Avh4c24p12g20998/Avh5c01p08g00482/Avh5c08p07g06275/Avh5c13p15g11313/Avh5c24p09g20985/Avh6c01p07g00449/Avh6c08p08g06205/Avh6c13p10g10614/Avh6c24p…	24
GO:0051185	GO:0051185	24/41484	49/155846	0.000676754	0.00656204	0.00489613	Avh1c01p09g00528/Avh1c08p09g07382/Avh1c13p19g13169/Avh1c24p11g24801/Avh2c01p06g00384/Avh2c08p09g07544/Avh2c13p19g12994/Avh2c24p10g24378/Avh3c01p08g00477/Avh3c08p07g06830/Avh3c13p18g11701/Avh3c24p11g21960/Avh4c01p09g00571/Avh4c08p09g07178/Avh4c13p16g11410/Avh4c24p12g20998/Avh5c01p08g00482/Avh5c08p07g06275/Avh5c13p15g11313/Avh5c24p09g20985/Avh6c01p07g00449/Avh6c08p08g06205/Avh6c13p10g10614/Avh6c24p…	24
GO:0032592	GO:0032592	88/41484	244/155846	0.000740883	0.00715557	0.00533898	Avh1c03p17g03136/Avh1c03p19g03265/Avh1c09p01g08139/Avh1c11p14g10723/Avh1c12p19g11742/Avh1c12p19g11756/Avh1c13p18g13057/Avh1c18p05g17588/Avh1c20p17g20456/Avh1c22p05g22017/Avh1c23p10g23438/Avh1c25p20g26137/Avh1c26p11g26699/Avh1c26p17g27206/Avh2c03p19g03175/Avh2c03p21g03281/Avh2c09p01g08196/Avh2c11p14g10620/Avh2c12p18g11583/Avh2c12p18g11597/Avh2c13p18g12887/Avh2c18p05g17236/Avh2c20p18g20353/Avh2c22p…	88
GO:0035672	oligopeptide transmembrane transport	54/41484	137/155846	0.000742274	0.00715557	0.00533898	Avh1c02p07g01604/Avh1c07p14g06563/Avh1c08p20g07890/Avh1c10p07g09407/Avh1c10p17g09742/Avh1c14p14g14015/Avh1c18p08g17772/Avh1c21p15g21449/Avh1c29p04g29672/Avh2c02p07g01473/Avh2c07p15g06725/Avh2c08p19g07987/Avh2c10p08g09337/Avh2c10p17g09668/Avh2c14p13g13772/Avh2c18p07g17422/Avh2c21p14g21315/Avh2c29p04g29321/Avh3c02p07g01467/Avh3c07p10g06109/Avh3c08p20g07296/Avh3c10p08g08348/Avh3c10p16g08672/Avh3c14p…	54
GO:0035673	oligopeptide transmembrane transporter activity	54/41484	137/155846	0.000742274	0.00715557	0.00533898	Avh1c02p07g01604/Avh1c07p14g06563/Avh1c08p20g07890/Avh1c10p07g09407/Avh1c10p17g09742/Avh1c14p14g14015/Avh1c18p08g17772/Avh1c21p15g21449/Avh1c29p04g29672/Avh2c02p07g01473/Avh2c07p15g06725/Avh2c08p19g07987/Avh2c10p08g09337/Avh2c10p17g09668/Avh2c14p13g13772/Avh2c18p07g17422/Avh2c21p14g21315/Avh2c29p04g29321/Avh3c02p07g01467/Avh3c07p10g06109/Avh3c08p20g07296/Avh3c10p08g08348/Avh3c10p16g08672/Avh3c14p…	54
GO:0042744	hydrogen peroxide catabolic process	54/41484	137/155846	0.000742274	0.00715557	0.00533898	Avh1c11p03g10160/Avh1c11p05g10257/Avh1c20p05g19882/Avh1c20p15g20326/Avh1c21p01g20606/Avh1c21p09g21001/Avh1c21p17g21578/Avh1c23p17g23740/Avh1c25p19g26127/Avh2c11p03g10107/Avh2c11p05g10216/Avh2c20p05g19752/Avh2c20p15g20192/Avh2c21p01g20527/Avh2c21p09g20914/Avh2c21p15g21421/Avh2c23p17g23593/Avh2c25p18g25624/Avh3c11p03g09125/Avh3c11p05g09207/Avh3c20p05g17575/Avh3c20p15g17978/Avh3c21p01g18310/Avh3c21p…	54
GO:0000780	GO:0000780	30/41484	66/155846	0.000764545	0.00732772	0.00546743	Avh1c06p16g05567/Avh1c10p19g09930/Avh1c16p24g16111/Avh1c20p03g19744/Avh1c26p09g26516/Avh2c06p15g05510/Avh2c10p20g09866/Avh2c16p20g15834/Avh2c20p03g19623/Avh2c26p09g26012/Avh3c06p12g05166/Avh3c10p18g08872/Avh3c16p13g14268/Avh3c20p03g17456/Avh3c26p07g23472/Avh4c06p12g05165/Avh4c10p17g09189/Avh4c16p17g13693/Avh4c20p03g16713/Avh4c26p07g22231/Avh5c06p11g04444/Avh5c10p18g08466/Avh5c16p22g13841/Avh5c20p…	30
GO:0008541	proteasome regulatory particle, lid subcomplex	30/41484	66/155846	0.000764545	0.00732772	0.00546743	Avh1c06p05g05120/Avh1c07p11g06513/Avh1c20p05g19861/Avh1c20p09g20084/Avh1c29p07g29778/Avh2c06p04g05037/Avh2c07p13g06674/Avh2c20p05g19734/Avh2c20p09g19952/Avh2c29p06g29431/Avh3c06p04g04800/Avh3c07p08g06069/Avh3c20p04g17555/Avh3c20p11g17798/Avh3c29p06g25967/Avh4c06p02g04806/Avh4c07p12g06369/Avh4c20p05g16828/Avh4c20p11g17071/Avh4c29p07g25352/Avh5c06p04g04140/Avh5c07p11g05598/Avh5c20p04g16888/Avh5c20p…	30
GO:0010324	membrane invagination	30/41484	66/155846	0.000764545	0.00732772	0.00546743	Avh1c02p01g01122/Avh1c03p05g02515/Avh1c11p03g10141/Avh1c15p02g14283/Avh1c15p03g14284/Avh2c02p01g00987/Avh2c03p08g02606/Avh2c11p03g10087/Avh2c15p05g14109/Avh2c15p05g14110/Avh3c02p01g01001/Avh3c03p08g02529/Avh3c11p03g09109/Avh3c15p04g12856/Avh3c15p04g12857/Avh4c02p01g01128/Avh4c03p06g02350/Avh4c11p03g09387/Avh4c15p04g12328/Avh4c15p04g12330/Avh5c02p01g00957/Avh5c03p05g01873/Avh5c11p03g08667/Avh5c15p…	30
GO:0032922	circadian regulation of gene expression	30/41484	66/155846	0.000764545	0.00732772	0.00546743	Avh1c01p06g00382/Avh1c14p11g13815/Avh1c15p14g15124/Avh1c20p05g19838/Avh1c28p01g28425/Avh2c01p04g00267/Avh2c14p11g13635/Avh2c15p16g14881/Avh2c20p04g19713/Avh2c28p01g28157/Avh3c01p05g00344/Avh3c14p12g12365/Avh3c15p14g13527/Avh3c20p04g17535/Avh3c28p01g24826/Avh4c01p06g00438/Avh4c14p09g11925/Avh4c15p13g12998/Avh4c20p04g16806/Avh4c28p00g24057/Avh5c01p05g00353/Avh5c14p06g11723/Avh5c15p14g12917/Avh5c20p…	30
GO:0006555	methionine metabolic process	42/41484	101/155846	0.000785784	0.00752043	0.00561121	Avh1c02p13g01860/Avh1c14p13g13973/Avh1c20p14g20283/Avh1c23p13g23584/Avh1c24p03g24386/Avh1c26p11g26676/Avh1c29p05g29729/Avh2c02p13g01725/Avh2c14p12g13725/Avh2c20p14g20151/Avh2c23p13g23437/Avh2c24p02g23972/Avh2c26p11g26190/Avh2c29p05g29378/Avh3c02p12g01658/Avh3c14p14g12524/Avh3c20p14g17936/Avh3c23p12g20774/Avh3c24p02g21536/Avh3c26p09g23631/Avh3c29p05g25921/Avh4c02p08g01637/Avh4c14p10g11992/Avh4c20p…	42
GO:0030117	membrane coat	66/41484	175/155846	0.000857913	0.00818716	0.00610868	Avh1c06p19g05892/Avh1c08p02g06991/Avh1c09p01g08131/Avh1c11p03g10137/Avh1c14p14g14013/Avh1c15p14g15127/Avh1c16p24g16117/Avh1c17p15g17033/Avh1c17p15g17039/Avh1c20p17g20459/Avh1c24p04g24413/Avh2c06p19g05826/Avh2c08p03g07110/Avh2c09p01g08188/Avh2c11p03g10083/Avh2c14p13g13770/Avh2c15p16g14884/Avh2c16p20g15840/Avh2c17p14g16687/Avh2c17p14g16693/Avh2c20p18g20356/Avh2c24p03g23999/Avh3c06p16g05470/Avh3c08p…	66
GO:0048475	coated membrane	66/41484	175/155846	0.000857913	0.00818716	0.00610868	Avh1c06p19g05892/Avh1c08p02g06991/Avh1c09p01g08131/Avh1c11p03g10137/Avh1c14p14g14013/Avh1c15p14g15127/Avh1c16p24g16117/Avh1c17p15g17033/Avh1c17p15g17039/Avh1c20p17g20459/Avh1c24p04g24413/Avh2c06p19g05826/Avh2c08p03g07110/Avh2c09p01g08188/Avh2c11p03g10083/Avh2c14p13g13770/Avh2c15p16g14884/Avh2c16p20g15840/Avh2c17p14g16687/Avh2c17p14g16693/Avh2c20p18g20356/Avh2c24p03g23999/Avh3c06p16g05470/Avh3c08p…	66
GO:0009943	adaxial/abaxial axis specification	78/41484	213/155846	0.000863035	0.00822422	0.00613633	Avh1c08p04g07101/Avh1c20p05g19844/Avh1c20p14g20293/Avh1c23p16g23661/Avh1c23p16g23705/Avh1c23p17g23746/Avh1c23p20g23967/Avh1c24p05g24492/Avh1c24p09g24640/Avh1c25p17g25971/Avh1c26p15g27016/Avh1c27p06g27502/Avh1c28p13g29107/Avh2c08p04g07232/Avh2c20p04g19719/Avh2c20p14g20161/Avh2c23p16g23515/Avh2c23p17g23559/Avh2c23p17g23597/Avh2c23p19g23697/Avh2c24p04g24083/Avh2c24p08g24225/Avh2c25p16g25463/Avh2c26p…	78
GO:0010109	regulation of photosynthesis	92/41484	258/155846	0.000868375	0.00823563	0.00614484	Avh1c02p13g01868/Avh1c08p01g06865/Avh1c08p09g07392/Avh1c11p00g09940/Avh1c11p12g10566/Avh1c12p20g11800/Avh1c13p01g11994/Avh1c18p08g17777/Avh1c20p18g20515/Avh1c21p08g20969/Avh1c23p21g24058/Avh1c25p11g25548/Avh1c25p20g26181/Avh1c27p09g27571/Avh2c02p13g01733/Avh2c04p02g03450/Avh2c08p01g06977/Avh2c08p09g07557/Avh2c11p00g09876/Avh2c11p12g10514/Avh2c12p19g11647/Avh2c13p02g11868/Avh2c18p07g17428/Avh2c20p…	92
GO:0000715	nucleotide-excision repair, DNA damage recognition	12/41484	19/155846	0.000897711	0.00823563	0.00614484	Avh1c07p06g06310/Avh1c11p08g10348/Avh2c07p08g06481/Avh2c11p08g10313/Avh3c07p04g05893/Avh3c11p08g09295/Avh4c07p08g06199/Avh4c11p08g09584/Avh5c07p07g05424/Avh5c11p07g08870/Avh6c07p07g05255/Avh6c11p09g08762	12
GO:0004526	ribonuclease P activity	12/41484	19/155846	0.000897711	0.00823563	0.00614484	Avh1c23p15g23648/Avh1c28p12g29011/Avh2c23p16g23503/Avh2c28p11g28661/Avh3c23p13g20818/Avh3c28p12g25370/Avh4c23p10g19822/Avh4c28p11g24585/Avh5c23p14g19976/Avh5c28p13g24397/Avh6c23p14g19613/Avh6c28p08g23783	12
GO:0004614	phosphoglucomutase activity	12/41484	19/155846	0.000897711	0.00823563	0.00614484	Avh1c24p14g24996/Avh1c27p12g27715/Avh2c24p12g24577/Avh2c27p18g27453/Avh3c24p13g22153/Avh3c27p13g24498/Avh4c24p14g21176/Avh4c27p13g23417/Avh5c24p11g21183/Avh5c27p12g23337/Avh6c24p11g20821/Avh6c27p18g23023	12
GO:0004618	phosphoglycerate kinase activity	12/41484	19/155846	0.000897711	0.00823563	0.00614484	Avh1c19p17g19077/Avh1c23p09g23361/Avh2c19p17g18704/Avh2c23p09g23229/Avh3c19p12g16652/Avh3c23p08g20557/Avh4c19p15g15852/Avh4c23p04g19557/Avh5c19p13g15989/Avh5c23p08g19715/Avh6c19p11g15453/Avh6c23p08g19364	12
GO:0008686	3,4-dihydroxy-2-butanone-4-phosphate synthase activity	12/41484	19/155846	0.000897711	0.00823563	0.00614484	Avh1c07p07g06355/Avh1c23p17g23760/Avh2c07p09g06525/Avh2c23p18g23612/Avh3c07p05g05939/Avh3c23p15g20924/Avh4c07p09g06246/Avh4c23p12g19932/Avh5c07p08g05467/Avh5c23p15g20082/Avh6c07p08g05297/Avh6c23p16g19712	12
GO:0009865	pollen tube adhesion	12/41484	19/155846	0.000897711	0.00823563	0.00614484	Avh1c11p03g10141/Avh1c19p19g19248/Avh2c11p03g10087/Avh2c19p20g18922/Avh3c11p03g09109/Avh3c23p05g20330/Avh4c11p03g09387/Avh4c19p17g16010/Avh5c11p03g08667/Avh5c19p16g16186/Avh6c11p04g08567/Avh6c19p14g15646	12
GO:0030027	lamellipodium	12/41484	19/155846	0.000897711	0.00823563	0.00614484	Avh1c02p01g01122/Avh1c03p05g02515/Avh2c02p01g00987/Avh2c03p08g02606/Avh3c02p01g01001/Avh3c03p08g02529/Avh4c02p01g01128/Avh4c03p06g02350/Avh5c02p01g00957/Avh5c03p05g01873/Avh6c02p01g00953/Avh6c03p05g01738	12
GO:0031314	extrinsic component of mitochondrial inner membrane	12/41484	19/155846	0.000897711	0.00823563	0.00614484	Avh1c17p15g17007/Avh1c17p15g17008/Avh2c17p14g16649/Avh2c17p14g16650/Avh3c17p13g15058/Avh3c17p13g15059/Avh4c17p13g14433/Avh4c17p13g14434/Avh5c17p07g14417/Avh5c17p07g14418/Avh6c17p13g13663/Avh6c17p13g13664	12
GO:0031567	mitotic cell size control checkpoint signaling	12/41484	19/155846	0.000897711	0.00823563	0.00614484	Avh1c24p12g24826/Avh1c25p10g25482/Avh2c24p10g24404/Avh2c25p08g24976/Avh3c24p11g21981/Avh3c25p08g22540/Avh4c24p12g21025/Avh4c25p07g21524/Avh5c24p09g21011/Avh5c25p06g21545/Avh6c24p09g20640/Avh6c25p07g21045	12
GO:0032049	cardiolipin biosynthetic process	12/41484	19/155846	0.000897711	0.00823563	0.00614484	Avh1c12p19g11756/Avh1c20p17g20456/Avh2c12p18g11597/Avh2c20p18g20353/Avh3c12p13g10473/Avh3c20p18g18136/Avh4c12p09g10443/Avh4c20p17g17375/Avh5c12p16g10125/Avh5c20p16g17464/Avh6c12p16g09831/Avh6c20p16g16866	12
GO:0032608	interferon-beta production	12/41484	19/155846	0.000897711	0.00823563	0.00614484	Avh1c23p02g22771/Avh1c24p13g24932/Avh2c23p02g22630/Avh2c24p12g24521/Avh3c23p02g20073/Avh3c24p13g22089/Avh4c23p01g19265/Avh4c24p13g21122/Avh5c23p02g19229/Avh5c24p11g21120/Avh6c23p01g18835/Avh6c24p10g20750	12
GO:0032648	regulation of interferon-beta production	12/41484	19/155846	0.000897711	0.00823563	0.00614484	Avh1c23p02g22771/Avh1c24p13g24932/Avh2c23p02g22630/Avh2c24p12g24521/Avh3c23p02g20073/Avh3c24p13g22089/Avh4c23p01g19265/Avh4c24p13g21122/Avh5c23p02g19229/Avh5c24p11g21120/Avh6c23p01g18835/Avh6c24p10g20750	12
GO:0032728	positive regulation of interferon-beta production	12/41484	19/155846	0.000897711	0.00823563	0.00614484	Avh1c23p02g22771/Avh1c24p13g24932/Avh2c23p02g22630/Avh2c24p12g24521/Avh3c23p02g20073/Avh3c24p13g22089/Avh4c23p01g19265/Avh4c24p13g21122/Avh5c23p02g19229/Avh5c24p11g21120/Avh6c23p01g18835/Avh6c24p10g20750	12
GO:0035964	COPI-coated vesicle budding	12/41484	19/155846	0.000897711	0.00823563	0.00614484	Avh1c13p19g13134/Avh1c27p05g27445/Avh2c13p18g12962/Avh2c27p11g27192/Avh3c13p17g11665/Avh3c27p07g24232/Avh4c13p16g11378/Avh4c27p06g23159/Avh5c13p14g11279/Avh5c27p05g23078/Avh6c13p10g10581/Avh6c27p12g22774	12
GO:0042588	zymogen granule	12/41484	19/155846	0.000897711	0.00823563	0.00614484	Avh1c13p19g13134/Avh1c27p05g27445/Avh2c13p18g12962/Avh2c27p11g27192/Avh3c13p17g11665/Avh3c27p07g24232/Avh4c13p16g11378/Avh4c27p06g23159/Avh5c13p14g11279/Avh5c27p05g23078/Avh6c13p10g10581/Avh6c27p12g22774	12
GO:0042589	zymogen granule membrane	12/41484	19/155846	0.000897711	0.00823563	0.00614484	Avh1c13p19g13134/Avh1c27p05g27445/Avh2c13p18g12962/Avh2c27p11g27192/Avh3c13p17g11665/Avh3c27p07g24232/Avh4c13p16g11378/Avh4c27p06g23159/Avh5c13p14g11279/Avh5c27p05g23078/Avh6c13p10g10581/Avh6c27p12g22774	12
GO:0043938	positive regulation of sporulation	12/41484	19/155846	0.000897711	0.00823563	0.00614484	Avh1c25p10g25479/Avh1c27p11g27658/Avh2c25p08g24973/Avh2c27p17g27402/Avh3c25p08g22537/Avh3c27p12g24447/Avh4c25p07g21521/Avh4c27p12g23360/Avh5c25p06g21541/Avh5c27p10g23285/Avh6c25p07g21042/Avh6c27p17g22974	12
GO:0051642	centrosome localization	12/41484	19/155846	0.000897711	0.00823563	0.00614484	Avh1c09p08g08552/Avh1c21p01g20583/Avh2c09p07g08558/Avh2c21p00g20502/Avh3c01p02g00146/Avh3c21p00g18287/Avh4c01p03g00178/Avh4c21p00g17525/Avh5c01p01g00106/Avh5c21p00g17616/Avh6c01p02g00112/Avh6c21p00g17007	12
GO:0062105	RNA 2'-O-methyltransferase activity	12/41484	19/155846	0.000897711	0.00823563	0.00614484	Avh1c06p19g05868/Avh1c09p01g08140/Avh2c06p19g05804/Avh2c09p01g08197/Avh3c06p15g05450/Avh3c09p01g07603/Avh4c06p15g05425/Avh4c09p01g07774/Avh5c06p14g04727/Avh5c09p01g07022/Avh6c06p15g04559/Avh6c09p01g06839	12
GO:0071585	detoxification of cadmium ion	12/41484	19/155846	0.000897711	0.00823563	0.00614484	Avh1c01p03g00194/Avh1c20p04g19819/Avh2c01p01g00075/Avh2c20p04g19696/Avh3c01p02g00171/Avh3c20p04g17516/Avh4c01p03g00224/Avh4c20p04g16785/Avh5c01p02g00154/Avh5c20p03g16850/Avh6c01p02g00147/Avh6c20p04g16361	12
GO:0075259	spore-bearing structure development	12/41484	19/155846	0.000897711	0.00823563	0.00614484	Avh1c25p10g25479/Avh1c27p11g27658/Avh2c25p08g24973/Avh2c27p17g27402/Avh3c25p08g22537/Avh3c27p12g24447/Avh4c25p07g21521/Avh4c27p12g23360/Avh5c25p06g21541/Avh5c27p10g23285/Avh6c25p07g21042/Avh6c27p17g22974	12
GO:0080136	priming of cellular response to stress	12/41484	19/155846	0.000897711	0.00823563	0.00614484	Avh1c03p04g02395/Avh1c23p17g23741/Avh2c03p05g02387/Avh2c23p17g23594/Avh3c03p06g02334/Avh3c23p15g20908/Avh4c03p04g02190/Avh4c23p12g19914/Avh5c03p04g01804/Avh5c23p15g20065/Avh6c03p03g01572/Avh6c23p15g19698	12
GO:0098740	GO:0098740	12/41484	19/155846	0.000897711	0.00823563	0.00614484	Avh1c11p03g10141/Avh1c19p19g19248/Avh2c11p03g10087/Avh2c19p20g18922/Avh3c11p03g09109/Avh3c23p05g20330/Avh4c11p03g09387/Avh4c19p17g16010/Avh5c11p03g08667/Avh5c19p16g16186/Avh6c11p04g08567/Avh6c19p14g15646	12
GO:1902003	regulation of amyloid-beta formation	12/41484	19/155846	0.000897711	0.00823563	0.00614484	Avh1c13p19g13134/Avh1c27p05g27445/Avh2c13p18g12962/Avh2c27p11g27192/Avh3c13p17g11665/Avh3c27p07g24232/Avh4c13p16g11378/Avh4c27p06g23159/Avh5c13p14g11279/Avh5c27p05g23078/Avh6c13p10g10581/Avh6c27p12g22774	12
GO:1902991	regulation of amyloid precursor protein catabolic process	12/41484	19/155846	0.000897711	0.00823563	0.00614484	Avh1c13p19g13134/Avh1c27p05g27445/Avh2c13p18g12962/Avh2c27p11g27192/Avh3c13p17g11665/Avh3c27p07g24232/Avh4c13p16g11378/Avh4c27p06g23159/Avh5c13p14g11279/Avh5c27p05g23078/Avh6c13p10g10581/Avh6c27p12g22774	12
GO:1990170	stress response to cadmium ion	12/41484	19/155846	0.000897711	0.00823563	0.00614484	Avh1c01p03g00194/Avh1c20p04g19819/Avh2c01p01g00075/Avh2c20p04g19696/Avh3c01p02g00171/Avh3c20p04g17516/Avh4c01p03g00224/Avh4c20p04g16785/Avh5c01p02g00154/Avh5c20p03g16850/Avh6c01p02g00147/Avh6c20p04g16361	12
GO:1901991	negative regulation of mitotic cell cycle phase transition	64/41484	169/155846	0.000899274	0.00823859	0.00614705	Avh1c06p18g05716/Avh1c10p19g09930/Avh1c12p05g11151/Avh1c19p04g18419/Avh1c21p01g20608/Avh1c21p02g20679/Avh1c21p05g20838/Avh1c24p12g24826/Avh1c25p10g25482/Avh1c27p06g27455/Avh1c28p13g29097/Avh2c06p17g05655/Avh2c10p20g09866/Avh2c12p05g10988/Avh2c19p05g18079/Avh2c21p01g20528/Avh2c21p02g20597/Avh2c24p10g24404/Avh2c25p08g24976/Avh2c27p11g27202/Avh2c28p12g28764/Avh3c06p14g05303/Avh3c10p18g08872/Avh3c12p…	64
GO:0035195	miRNA-mediated post-transcriptional gene silencing	102/41484	291/155846	0.000931244	0.00851973	0.00635682	Avh1c02p01g01095/Avh1c03p19g03241/Avh1c06p20g05910/Avh1c11p03g10129/Avh1c11p03g10130/Avh1c12p02g10956/Avh1c13p02g12011/Avh1c13p19g13129/Avh1c16p18g15737/Avh1c18p09g17881/Avh1c19p17g19075/Avh1c21p15g21369/Avh1c23p10g23430/Avh1c24p09g24653/Avh1c24p11g24762/Avh1c26p15g26984/Avh1c28p12g29061/Avh2c02p01g00960/Avh2c03p20g03270/Avh2c06p19g05847/Avh2c11p03g10074/Avh2c11p03g10075/Avh2c12p01g10826/Avh2c13p…	102
GO:0006526	arginine biosynthetic process	36/41484	84/155846	0.000937968	0.00856944	0.00639391	Avh1c07p10g06492/Avh1c11p01g10029/Avh1c21p12g21184/Avh1c23p02g22794/Avh1c23p17g23730/Avh1c26p16g27043/Avh2c07p12g06654/Avh2c11p01g09961/Avh2c21p12g21087/Avh2c23p02g22652/Avh2c23p17g23583/Avh2c26p16g26549/Avh3c07p07g06054/Avh3c11p01g09010/Avh3c21p11g18806/Avh3c23p02g20094/Avh3c23p15g20899/Avh3c26p14g24011/Avh4c07p12g06354/Avh4c11p01g09264/Avh4c21p10g17969/Avh4c23p01g19284/Avh4c23p12g19904/Avh4c26p…	36
GO:0043562	cellular response to nitrogen levels	69/41484	185/155846	0.000943678	0.00860976	0.00642399	Avh1c01p06g00373/Avh1c01p18g00973/Avh1c02p02g01222/Avh1c08p03g07072/Avh1c08p07g07307/Avh1c09p07g08492/Avh1c15p13g15020/Avh1c18p04g17509/Avh1c20p04g19783/Avh1c25p20g26181/Avh1c26p11g26715/Avh2c01p04g00254/Avh2c01p16g00844/Avh2c02p02g01079/Avh2c08p04g07203/Avh2c08p08g07463/Avh2c09p06g08521/Avh2c15p15g14800/Avh2c18p04g17158/Avh2c20p03g19663/Avh2c25p19g25677/Avh2c26p12g26229/Avh3c01p05g00335/Avh3c01p…	69
GO:0051788	response to misfolded protein	80/41484	220/155846	0.0009484	0.00864098	0.00644729	Avh1c02p01g01169/Avh1c03p17g03132/Avh1c03p19g03240/Avh1c10p01g09111/Avh1c10p18g09829/Avh1c14p15g14073/Avh1c17p15g17041/Avh1c19p19g19221/Avh1c21p01g20600/Avh1c21p15g21378/Avh1c21p16g21542/Avh1c23p12g23526/Avh1c29p01g29465/Avh2c02p01g01032/Avh2c03p19g03171/Avh2c03p20g03269/Avh2c10p02g09032/Avh2c10p18g09759/Avh2c14p14g13830/Avh2c14p14g13832/Avh2c17p14g16695/Avh2c19p19g18844/Avh2c21p01g20521/Avh2c21p…	80
GO:0031060	regulation of histone methylation	84/41484	233/155846	0.00097296	0.00880122	0.00656685	Avh1c01p04g00217/Avh1c01p06g00382/Avh1c01p16g00878/Avh1c03p15g02983/Avh1c03p19g03239/Avh1c09p01g08149/Avh1c11p03g10131/Avh1c12p15g11490/Avh1c12p18g11698/Avh1c15p14g15130/Avh1c20p05g19838/Avh1c20p16g20377/Avh1c21p15g21369/Avh1c22p04g21887/Avh2c01p01g00099/Avh2c01p04g00267/Avh2c01p14g00751/Avh2c03p17g03046/Avh2c03p20g03268/Avh2c09p01g08204/Avh2c11p03g10076/Avh2c12p14g11336/Avh2c12p17g11538/Avh2c15p…	84
GO:0004017	adenylate kinase activity	24/41484	50/155846	0.000975264	0.00880122	0.00656685	Avh1c01p07g00461/Avh1c07p17g06713/Avh1c10p14g09571/Avh1c23p17g23727/Avh2c01p05g00338/Avh2c07p18g06855/Avh2c10p14g09488/Avh2c23p17g23580/Avh3c01p06g00407/Avh3c07p14g06231/Avh3c10p12g08481/Avh3c23p15g20897/Avh4c01p07g00507/Avh4c07p18g06538/Avh4c10p11g08818/Avh4c23p12g19901/Avh5c01p06g00421/Avh5c07p16g05742/Avh5c10p13g08141/Avh5c23p15g20054/Avh6c01p06g00389/Avh6c07p17g05575/Avh6c10p13g07867/Avh6c23p…	24
GO:0005536	glucose binding	24/41484	50/155846	0.000975264	0.00880122	0.00656685	Avh1c06p13g05445/Avh1c21p04g20793/Avh1c24p06g24507/Avh1c29p04g29635/Avh2c06p13g05386/Avh2c21p04g20712/Avh2c24p05g24097/Avh2c29p04g29284/Avh3c06p10g05058/Avh3c21p03g18464/Avh3c24p05g21669/Avh3c29p03g25837/Avh4c06p10g05073/Avh4c21p03g17665/Avh4c24p06g20704/Avh4c29p04g25210/Avh5c06p09g04349/Avh5c21p03g17790/Avh5c24p04g20718/Avh5c29p04g24963/Avh6c06p10g04226/Avh6c21p04g17248/Avh6c24p04g20396/Avh6c29p…	24
GO:0018126	protein hydroxylation	24/41484	50/155846	0.000975264	0.00880122	0.00656685	Avh1c02p13g01899/Avh1c07p13g06539/Avh1c08p15g07655/Avh1c20p07g19993/Avh2c02p13g01766/Avh2c07p15g06702/Avh2c08p16g07822/Avh2c20p07g19864/Avh3c02p12g01699/Avh3c07p09g06089/Avh3c08p16g07085/Avh3c20p06g17670/Avh4c02p08g01671/Avh4c07p14g06398/Avh4c08p16g07396/Avh4c20p07g16943/Avh5c02p06g01329/Avh5c07p12g05619/Avh5c08p14g06495/Avh5c20p06g16990/Avh6c02p07g01287/Avh6c07p13g05464/Avh6c08p16g06473/Avh6c20p…	24
GO:0019511	peptidyl-proline hydroxylation	24/41484	50/155846	0.000975264	0.00880122	0.00656685	Avh1c02p13g01899/Avh1c07p13g06539/Avh1c08p15g07655/Avh1c20p07g19993/Avh2c02p13g01766/Avh2c07p15g06702/Avh2c08p16g07822/Avh2c20p07g19864/Avh3c02p12g01699/Avh3c07p09g06089/Avh3c08p16g07085/Avh3c20p06g17670/Avh4c02p08g01671/Avh4c07p14g06398/Avh4c08p16g07396/Avh4c20p07g16943/Avh5c02p06g01329/Avh5c07p12g05619/Avh5c08p14g06495/Avh5c20p06g16990/Avh6c02p07g01287/Avh6c07p13g05464/Avh6c08p16g06473/Avh6c20p…	24
GO:0019798	procollagen-proline dioxygenase activity	24/41484	50/155846	0.000975264	0.00880122	0.00656685	Avh1c02p13g01899/Avh1c07p13g06539/Avh1c08p15g07655/Avh1c20p07g19993/Avh2c02p13g01766/Avh2c07p15g06702/Avh2c08p16g07822/Avh2c20p07g19864/Avh3c02p12g01699/Avh3c07p09g06089/Avh3c08p16g07085/Avh3c20p06g17670/Avh4c02p08g01671/Avh4c07p14g06398/Avh4c08p16g07396/Avh4c20p07g16943/Avh5c02p06g01329/Avh5c07p12g05619/Avh5c08p14g06495/Avh5c20p06g16990/Avh6c02p07g01287/Avh6c07p13g05464/Avh6c08p16g06473/Avh6c20p…	24
GO:0031543	peptidyl-proline dioxygenase activity	24/41484	50/155846	0.000975264	0.00880122	0.00656685	Avh1c02p13g01899/Avh1c07p13g06539/Avh1c08p15g07655/Avh1c20p07g19993/Avh2c02p13g01766/Avh2c07p15g06702/Avh2c08p16g07822/Avh2c20p07g19864/Avh3c02p12g01699/Avh3c07p09g06089/Avh3c08p16g07085/Avh3c20p06g17670/Avh4c02p08g01671/Avh4c07p14g06398/Avh4c08p16g07396/Avh4c20p07g16943/Avh5c02p06g01329/Avh5c07p12g05619/Avh5c08p14g06495/Avh5c20p06g16990/Avh6c02p07g01287/Avh6c07p13g05464/Avh6c08p16g06473/Avh6c20p…	24
GO:0001887	selenium compound metabolic process	18/41484	34/155846	0.000990369	0.00881774	0.00657917	Avh1c02p13g01860/Avh1c10p16g09688/Avh1c24p04g24394/Avh2c02p13g01725/Avh2c10p16g09612/Avh2c24p02g23980/Avh3c02p12g01658/Avh3c10p15g08619/Avh3c24p03g21545/Avh4c02p08g01637/Avh4c10p14g08930/Avh4c24p03g20591/Avh5c02p05g01296/Avh5c10p15g08255/Avh5c24p02g20605/Avh6c02p07g01264/Avh6c10p15g07976/Avh6c24p03g20307	18
GO:0004861	cyclin-dependent protein serine/threonine kinase inhibitor activity	18/41484	34/155846	0.000990369	0.00881774	0.00657917	Avh1c01p16g00877/Avh1c22p06g22054/Avh1c28p10g28892/Avh2c01p14g00750/Avh2c22p06g21910/Avh2c28p09g28537/Avh3c01p15g00768/Avh3c22p05g19584/Avh3c28p10g25222/Avh4c01p16g00906/Avh4c22p05g18804/Avh4c28p09g24437/Avh5c01p14g00754/Avh5c22p05g18869/Avh5c28p11g24256/Avh6c01p14g00753/Avh6c22p06g18335/Avh6c28p07g23700	18
GO:0030291	protein serine/threonine kinase inhibitor activity	18/41484	34/155846	0.000990369	0.00881774	0.00657917	Avh1c01p16g00877/Avh1c22p06g22054/Avh1c28p10g28892/Avh2c01p14g00750/Avh2c22p06g21910/Avh2c28p09g28537/Avh3c01p15g00768/Avh3c22p05g19584/Avh3c28p10g25222/Avh4c01p16g00906/Avh4c22p05g18804/Avh4c28p09g24437/Avh5c01p14g00754/Avh5c22p05g18869/Avh5c28p11g24256/Avh6c01p14g00753/Avh6c22p06g18335/Avh6c28p07g23700	18
GO:0032042	mitochondrial DNA metabolic process	18/41484	34/155846	0.000990369	0.00881774	0.00657917	Avh1c10p05g09343/Avh1c12p02g10988/Avh1c15p05g14439/Avh2c10p06g09283/Avh2c12p02g10855/Avh2c15p07g14258/Avh3c10p05g08292/Avh3c12p02g09874/Avh3c15p06g13004/Avh4c10p03g08622/Avh4c12p01g10043/Avh4c15p06g12466/Avh5c10p05g07959/Avh5c12p02g09484/Avh5c15p07g12435/Avh6c10p05g07668/Avh6c12p02g09156/Avh6c15p06g11842	18
GO:0042284	sphingolipid delta-4 desaturase activity	18/41484	34/155846	0.000990369	0.00881774	0.00657917	Avh1c08p02g06994/Avh1c08p12g07533/Avh1c13p18g13073/Avh2c08p03g07112/Avh2c08p13g07709/Avh2c13p18g12904/Avh3c08p02g06482/Avh3c08p11g06965/Avh3c13p17g11607/Avh4c08p03g06789/Avh4c08p12g07309/Avh4c13p15g11319/Avh5c08p02g05963/Avh5c08p10g06371/Avh5c13p13g11221/Avh6c08p03g05863/Avh6c08p11g06348/Avh6c13p09g10525	18
GO:0045053	protein retention in Golgi apparatus	18/41484	34/155846	0.000990369	0.00881774	0.00657917	Avh1c23p09g23399/Avh1c26p14g26947/Avh1c28p12g29008/Avh2c23p10g23267/Avh2c26p15g26455/Avh2c28p10g28658/Avh3c23p08g20591/Avh3c26p13g23910/Avh3c28p12g25366/Avh4c23p05g19595/Avh4c26p12g22626/Avh4c28p11g24581/Avh5c23p08g19752/Avh5c26p08g22577/Avh5c28p13g24395/Avh6c23p09g19402/Avh6c26p08g22221/Avh6c28p08g23780	18
GO:0045736	negative regulation of cyclin-dependent protein serine/threonine kinase activity	18/41484	34/155846	0.000990369	0.00881774	0.00657917	Avh1c01p16g00877/Avh1c22p06g22054/Avh1c28p10g28892/Avh2c01p14g00750/Avh2c22p06g21910/Avh2c28p09g28537/Avh3c01p15g00768/Avh3c22p05g19584/Avh3c28p10g25222/Avh4c01p16g00906/Avh4c22p05g18804/Avh4c28p09g24437/Avh5c01p14g00754/Avh5c22p05g18869/Avh5c28p11g24256/Avh6c01p14g00753/Avh6c22p06g18335/Avh6c28p07g23700	18
GO:0051601	exocyst localization	18/41484	34/155846	0.000990369	0.00881774	0.00657917	Avh1c06p03g05048/Avh1c10p18g09827/Avh1c14p15g14122/Avh2c06p03g04985/Avh2c10p18g09757/Avh2c14p14g13891/Avh3c06p03g04755/Avh3c10p17g08758/Avh3c14p16g12672/Avh4c06p01g04741/Avh4c10p16g09077/Avh4c14p12g12150/Avh5c06p03g04088/Avh5c10p17g08411/Avh5c14p09g11988/Avh6c06p03g03947/Avh6c10p17g08163/Avh6c14p15g11498	18
GO:1904030	negative regulation of cyclin-dependent protein kinase activity	18/41484	34/155846	0.000990369	0.00881774	0.00657917	Avh1c01p16g00877/Avh1c22p06g22054/Avh1c28p10g28892/Avh2c01p14g00750/Avh2c22p06g21910/Avh2c28p09g28537/Avh3c01p15g00768/Avh3c22p05g19584/Avh3c28p10g25222/Avh4c01p16g00906/Avh4c22p05g18804/Avh4c28p09g24437/Avh5c01p14g00754/Avh5c22p05g18869/Avh5c28p11g24256/Avh6c01p14g00753/Avh6c22p06g18335/Avh6c28p07g23700	18
GO:1904666	regulation of ubiquitin protein ligase activity	18/41484	34/155846	0.000990369	0.00881774	0.00657917	Avh1c01p03g00204/Avh1c09p04g08357/Avh1c20p16g20351/Avh2c01p01g00085/Avh2c09p04g08392/Avh2c20p16g20247/Avh3c01p03g00180/Avh3c09p04g07803/Avh3c20p16g18028/Avh4c01p03g00233/Avh4c09p03g07917/Avh4c20p16g17286/Avh5c01p02g00163/Avh5c09p04g07276/Avh5c20p14g17334/Avh6c01p02g00156/Avh6c09p02g06972/Avh6c20p15g16788	18
GO:0042644	chloroplast nucleoid	42/41484	102/155846	0.000995327	0.00885001	0.00660325	Avh1c01p03g00195/Avh1c01p16g00874/Avh1c02p00g01056/Avh1c08p16g07687/Avh1c21p17g21571/Avh1c24p13g24897/Avh1c28p07g28700/Avh2c01p01g00076/Avh2c01p14g00747/Avh2c02p00g00925/Avh2c08p17g07852/Avh2c21p15g21415/Avh2c24p11g24476/Avh2c28p07g28397/Avh3c01p02g00172/Avh3c01p15g00765/Avh3c02p00g00944/Avh3c08p17g07113/Avh3c21p15g19148/Avh3c24p12g22054/Avh3c28p06g25019/Avh4c01p03g00225/Avh4c01p16g00904/Avh4c02p…	42
GO:0001872	(1->3)-beta-D-glucan binding	14/41484	24/155846	0.00103479	0.00915274	0.00682913	Avh1c06p05g05154/Avh1c16p19g15789/Avh1c26p06g26375/Avh2c06p05g05075/Avh2c16p16g15472/Avh2c26p06g25851/Avh3c16p07g13807/Avh3c26p05g23352/Avh4c16p14g13472/Avh4c26p05g22113/Avh5c16p17g13454/Avh5c26p01g22095/Avh6c16p06g12576/Avh6c26p01g21752	14
GO:0006298	mismatch repair	30/41484	67/155846	0.00103489	0.00915274	0.00682913	Avh1c07p06g06310/Avh1c15p14g15119/Avh1c16p18g15725/Avh1c21p05g20866/Avh1c23p01g22748/Avh2c07p08g06481/Avh2c15p16g14876/Avh2c16p14g15405/Avh2c21p05g20785/Avh2c19p24g19327/Avh3c07p04g05893/Avh3c15p14g13522/Avh3c16p05g13748/Avh3c21p04g18529/Avh3c19p19g17161/Avh4c07p08g06199/Avh4c15p13g12992/Avh4c16p12g13409/Avh4c21p04g17732/Avh4c19p22g16405/Avh5c07p07g05424/Avh5c15p14g12911/Avh5c16p16g13410/Avh5c21p…	30
GO:0045159	myosin II binding	30/41484	67/155846	0.00103489	0.00915274	0.00682913	Avh1c04p10g03723/Avh1c10p18g09823/Avh1c11p05g10277/Avh1c20p13g20236/Avh1c21p14g21364/Avh2c04p04g03586/Avh2c10p18g09755/Avh2c11p06g10234/Avh2c20p13g20101/Avh2c21p13g21226/Avh3c04p11g03795/Avh3c10p17g08754/Avh3c11p05g09226/Avh3c20p13g17885/Avh3c21p13g18965/Avh4c04p11g03691/Avh4c10p16g09074/Avh4c11p05g09508/Avh4c20p13g17148/Avh4c21p13g18175/Avh5c04p12g02950/Avh5c10p17g08407/Avh5c11p05g08791/Avh5c20p…	30
GO:0051194	GO:0051194	30/41484	67/155846	0.00103489	0.00915274	0.00682913	Avh1c01p06g00380/Avh1c12p19g11781/Avh1c20p18g20495/Avh1c25p16g25906/Avh1c25p20g26181/Avh2c01p04g00262/Avh2c12p18g11628/Avh2c20p18g20391/Avh2c25p15g25399/Avh2c25p19g25677/Avh3c01p05g00340/Avh3c12p14g10507/Avh3c20p18g18169/Avh3c25p14g22974/Avh3c25p18g23235/Avh4c01p06g00434/Avh4c12p10g10477/Avh4c20p18g17413/Avh4c25p11g21777/Avh4c25p14g22002/Avh5c01p05g00350/Avh5c12p16g10158/Avh5c20p17g17503/Avh5c25p…	30
GO:0045879	negative regulation of smoothened signaling pathway	16/41484	29/155846	0.00104904	0.00926562	0.00691335	Avh1c07p10g06488/Avh1c24p05g24474/Avh2c07p12g06646/Avh2c24p04g24066/Avh3c06p16g05527/Avh3c07p07g06050/Avh3c24p04g21639/Avh4c06p16g05507/Avh4c07p12g06350/Avh4c24p05g20671/Avh5c06p15g04806/Avh5c07p10g05577/Avh5c24p03g20688/Avh6c06p16g04634/Avh6c07p11g05412/Avh6c24p04g20368	16
GO:0006029	proteoglycan metabolic process	55/41484	142/155846	0.00108363	0.00955839	0.00713179	Avh1c02p13g01897/Avh1c03p05g02518/Avh1c13p14g12764/Avh1c18p08g17820/Avh1c21p03g20768/Avh1c22p19g22602/Avh1c23p16g23702/Avh1c25p10g25469/Avh1c27p11g27667/Avh2c02p13g01764/Avh2c03p08g02610/Avh2c13p14g12629/Avh2c18p08g17468/Avh2c21p03g20684/Avh2c22p18g22453/Avh2c23p17g23555/Avh2c25p08g24961/Avh2c27p17g27409/Avh3c02p12g01697/Avh3c03p08g02532/Avh3c13p14g11366/Avh3c18p06g15631/Avh3c21p03g18437/Avh3c22p…	55
GO:0043467	regulation of generation of precursor metabolites and energy	75/41484	205/155846	0.00110169	0.00970484	0.00724107	Avh1c02p13g01868/Avh1c03p17g03138/Avh1c08p01g06865/Avh1c08p09g07392/Avh1c11p12g10566/Avh1c12p20g11800/Avh1c13p01g11994/Avh1c20p18g20515/Avh1c23p21g24058/Avh1c24p09g24653/Avh1c25p11g25548/Avh1c27p09g27571/Avh2c02p13g01733/Avh2c03p19g03177/Avh2c08p01g06977/Avh2c08p09g07557/Avh2c11p12g10514/Avh2c12p19g11647/Avh2c13p02g11868/Avh2c20p18g20410/Avh2c23p19g23757/Avh2c24p08g24238/Avh2c25p10g25042/Avh2c27p…	75
GO:0008157	protein phosphatase 1 binding	11/41484	17/155846	0.00111036	0.00975529	0.0072787	Avh1c07p15g06620/Avh1c13p17g13008/Avh2c07p17g06772/Avh2c13p17g12838/Avh3c07p12g06152/Avh3c13p16g11543/Avh4c07p16g06459/Avh5c07p15g05685/Avh5c13p13g11161/Avh6c07p15g05515/Avh6c29p02g24268	11
GO:0035150	regulation of tube size	11/41484	17/155846	0.00111036	0.00975529	0.0072787	Avh1c06p12g05394/Avh1c20p08g20032/Avh2c06p12g05325/Avh2c20p08g19903/Avh3c06p09g05007/Avh4c06p09g05021/Avh4c20p07g16970/Avh5c06p08g04302/Avh5c20p06g17025/Avh6c06p09g04170/Avh6c20p06g16475	11
GO:0071427	GO:0071427	92/41484	260/155846	0.0011451	0.0100473	0.00749656	Avh1c09p08g08550/Avh1c09p08g08552/Avh1c10p04g09272/Avh1c14p13g14001/Avh1c14p14g14023/Avh1c15p08g14707/Avh1c19p17g19075/Avh1c20p18g20492/Avh1c21p01g20583/Avh1c22p01g21710/Avh1c24p10g24672/Avh1c24p12g24820/Avh1c25p19g26125/Avh1c26p17g27173/Avh1c27p13g27732/Avh1c29p18g30287/Avh2c09p07g08556/Avh2c09p07g08558/Avh2c10p04g09200/Avh2c14p13g13753/Avh2c14p13g13779/Avh2c15p10g14510/Avh2c19p17g18702/Avh2c20p…	92
GO:0006536	glutamate metabolic process	51/41484	130/155846	0.0011563	0.0101321	0.00755986	Avh1c07p07g06356/Avh1c11p13g10682/Avh1c12p19g11759/Avh1c16p21g15862/Avh1c19p19g19248/Avh1c20p14g20278/Avh1c20p17g20460/Avh1c25p20g26149/Avh2c07p09g06527/Avh2c11p13g10598/Avh2c12p18g11600/Avh2c16p17g15550/Avh2c19p20g18922/Avh2c20p14g20143/Avh2c20p18g20357/Avh2c25p19g25648/Avh3c07p05g05940/Avh3c11p13g09595/Avh3c12p13g10476/Avh3c16p08g13883/Avh3c23p05g20330/Avh3c20p14g17930/Avh3c20p18g18140/Avh3c25p…	51
GO:0110020	regulation of actomyosin structure organization	19/41484	37/155846	0.00117139	0.0102508	0.00764842	Avh1c12p02g10991/Avh1c12p04g11102/Avh1c17p04g16578/Avh2c12p02g10858/Avh2c12p04g10942/Avh2c17p03g16229/Avh3c12p02g09877/Avh3c12p03g09942/Avh3c17p03g14689/Avh4c12p01g10046/Avh4c12p03g10139/Avh4c17p04g14071/Avh5c12p02g09486/Avh5c12p04g09553/Avh5c17p04g14277/Avh5c21p02g17711/Avh6c17p05g13333/Avh6c12p02g09159/Avh6c12p04g09262	19
GO:0010449	root meristem growth	99/41484	283/155846	0.00117631	0.0102803	0.00767042	Avh1c01p07g00447/Avh1c07p17g06692/Avh1c10p05g09308/Avh1c11p06g10311/Avh1c11p10g10444/Avh1c13p13g12682/Avh1c17p00g16355/Avh1c20p14g20260/Avh1c22p17g22541/Avh1c23p16g23702/Avh1c25p11g25544/Avh1c25p15g25819/Avh1c25p20g26155/Avh1c27p13g27739/Avh1c29p04g29664/Avh1c29p06g29745/Avh2c01p05g00327/Avh2c07p18g06836/Avh2c10p05g09231/Avh2c11p06g10269/Avh2c11p10g10400/Avh2c13p13g12549/Avh2c14p10g13587/Avh2c17p…	99
GO:1902075	cellular response to salt	138/41484	412/155846	0.00117798	0.0102814	0.00767123	Avh1c01p13g00698/Avh1c06p02g04954/Avh1c06p13g05444/Avh1c06p13g05445/Avh1c07p17g06707/Avh1c08p02g06926/Avh1c08p12g07546/Avh1c12p04g11103/Avh1c13p12g12632/Avh1c13p19g13168/Avh1c14p01g13294/Avh1c14p13g13973/Avh1c18p06g17673/Avh1c19p16g18993/Avh1c19p20g19308/Avh1c21p05g20874/Avh1c23p05g23053/Avh1c26p10g26573/Avh1c28p13g29095/Avh1c29p02g29488/Avh1c29p07g29780/Avh1c29p18g30269/Avh2c01p11g00571/Avh2c06p…	138
GO:0071491	cellular response to red light	27/41484	59/155846	0.00121176	0.0105307	0.00785729	Avh1c06p14g05492/Avh1c13p11g12544/Avh1c14p14g14029/Avh1c23p19g23960/Avh2c06p14g05436/Avh2c13p11g12404/Avh2c14p13g13789/Avh2c23p18g23690/Avh3c06p11g05086/Avh3c13p11g11185/Avh3c14p14g12577/Avh3c23p17g21126/Avh3c28p01g24836/Avh4c06p11g05110/Avh4c13p10g10946/Avh4c14p11g12053/Avh4c23p14g20115/Avh4c28p01g24068/Avh5c06p10g04382/Avh5c13p06g10659/Avh5c14p08g11895/Avh5c23p17g20267/Avh5c28p01g23808/Avh6c06p…	27
GO:0008466	glycogenin glucosyltransferase activity	36/41484	85/155846	0.00121422	0.0105307	0.00785729	Avh1c06p13g05445/Avh1c07p10g06483/Avh1c14p10g13703/Avh1c21p04g20793/Avh1c24p06g24507/Avh1c29p04g29635/Avh2c06p13g05386/Avh2c07p12g06640/Avh2c14p09g13515/Avh2c21p04g20712/Avh2c24p05g24097/Avh2c29p04g29284/Avh3c06p10g05058/Avh3c07p07g06042/Avh3c14p10g12255/Avh3c21p03g18464/Avh3c24p05g21669/Avh3c29p03g25837/Avh4c06p10g05073/Avh4c07p11g06347/Avh4c14p07g11813/Avh4c21p03g17665/Avh4c24p06g20704/Avh4c29p…	36
GO:0031033	myosin filament organization	36/41484	85/155846	0.00121422	0.0105307	0.00785729	Avh1c01p05g00326/Avh1c04p10g03723/Avh1c10p18g09823/Avh1c11p05g10277/Avh1c15p01g14221/Avh1c21p14g21364/Avh2c01p03g00202/Avh2c04p04g03586/Avh2c10p18g09755/Avh2c11p06g10234/Avh2c15p03g14036/Avh2c21p13g21226/Avh3c01p04g00286/Avh3c04p11g03795/Avh3c10p17g08754/Avh3c11p05g09226/Avh3c28p09g25165/Avh3c21p13g18965/Avh4c01p05g00381/Avh4c04p11g03691/Avh4c10p16g09074/Avh4c11p05g09508/Avh4c15p03g12282/Avh4c21p…	36
GO:0070300	phosphatidic acid binding	36/41484	85/155846	0.00121422	0.0105307	0.00785729	Avh1c02p01g01094/Avh1c06p18g05754/Avh1c06p19g05847/Avh1c18p08g17775/Avh1c19p13g18799/Avh1c24p08g24598/Avh2c03p00g01945/Avh2c06p17g05692/Avh2c06p18g05785/Avh2c18p07g17426/Avh2c19p13g18395/Avh2c24p07g24186/Avh3c03p01g01889/Avh3c06p14g05337/Avh3c06p15g05428/Avh3c18p06g15608/Avh3c19p09g16435/Avh3c24p08g21763/Avh4c03p01g01877/Avh4c06p14g05345/Avh4c06p15g05402/Avh4c18p07g15173/Avh4c19p12g15649/Avh4c24p…	36
GO:0030687	preribosome, large subunit precursor	47/41484	118/155846	0.00121448	0.0105307	0.00785729	Avh1c03p19g03264/Avh1c05p18g04651/Avh1c06p19g05868/Avh1c11p09g10414/Avh1c15p08g14686/Avh1c22p03g21786/Avh1c23p08g23342/Avh2c03p21g03280/Avh2c05p19g04599/Avh2c06p19g05804/Avh2c11p09g10376/Avh2c15p10g14489/Avh2c20p04g19710/Avh2c22p02g21644/Avh2c23p09g23212/Avh3c03p22g03302/Avh3c05p11g04403/Avh3c06p15g05450/Avh3c11p09g09325/Avh3c15p09g13224/Avh3c20p04g17532/Avh3c22p02g19351/Avh3c23p07g20541/Avh4c03p…	47
GO:0016925	protein sumoylation	45/41484	112/155846	0.00123535	0.0106839	0.00797153	Avh1c01p08g00502/Avh1c06p19g05885/Avh1c09p08g08552/Avh1c12p05g11141/Avh1c12p06g11154/Avh1c21p01g20583/Avh1c23p08g23339/Avh2c01p06g00374/Avh2c06p19g05820/Avh2c09p07g08558/Avh2c12p04g10980/Avh2c12p05g10990/Avh2c21p00g20502/Avh2c23p09g23209/Avh3c01p09g00484/Avh3c06p16g05464/Avh3c01p02g00146/Avh3c12p04g09978/Avh3c12p04g09991/Avh3c21p00g18287/Avh3c23p07g20538/Avh3c23p18g21147/Avh4c01p10g00582/Avh4c06p…	45
GO:0019212	phosphatase inhibitor activity	45/41484	112/155846	0.00123535	0.0106839	0.00797153	Avh1c03p05g02502/Avh1c03p08g02704/Avh1c07p15g06620/Avh1c08p07g07313/Avh1c13p17g13008/Avh1c17p16g17057/Avh1c24p12g24848/Avh1c25p17g25945/Avh2c03p08g02593/Avh2c03p11g02802/Avh2c07p17g06772/Avh2c08p08g07472/Avh2c13p17g12838/Avh2c17p14g16713/Avh2c24p11g24425/Avh2c25p16g25439/Avh3c03p08g02516/Avh3c03p11g02773/Avh3c07p12g06152/Avh3c08p06g06774/Avh3c13p16g11543/Avh3c17p14g15122/Avh3c24p12g22001/Avh3c25p…	45
GO:0009975	cyclase activity	42/41484	103/155846	0.00125248	0.0108038	0.00806105	Avh1c03p15g02978/Avh1c03p18g03208/Avh1c03p18g03209/Avh1c06p16g05614/Avh1c07p15g06590/Avh1c20p02g19681/Avh1c27p09g27576/Avh2c03p17g03041/Avh2c03p20g03249/Avh2c03p20g03250/Avh2c06p16g05558/Avh2c07p16g06745/Avh2c20p02g19579/Avh2c27p14g27322/Avh3c03p16g02964/Avh3c03p19g03165/Avh3c03p19g03166/Avh3c06p13g05215/Avh3c07p11g06131/Avh3c20p02g17401/Avh3c27p10g24365/Avh4c03p16g02837/Avh4c03p20g03073/Avh4c03p…	42
GO:0080036	regulation of cytokinin-activated signaling pathway	42/41484	103/155846	0.00125248	0.0108038	0.00806105	Avh1c01p07g00447/Avh1c11p10g10444/Avh1c13p13g12682/Avh1c17p00g16355/Avh1c20p14g20260/Avh1c25p11g25544/Avh1c25p20g26155/Avh2c01p05g00327/Avh2c11p10g10400/Avh2c13p13g12549/Avh2c17p00g16076/Avh2c20p14g20126/Avh2c25p09g25038/Avh2c25p19g25652/Avh3c01p06g00396/Avh3c11p09g09348/Avh3c13p13g11304/Avh3c17p01g14532/Avh3c20p14g17912/Avh3c25p09g22620/Avh3c25p18g23212/Avh4c01p07g00496/Avh4c11p09g09647/Avh4c13p…	42
GO:0010114	response to red light	127/41484	376/155846	0.00126847	0.0109276	0.00815338	Avh1c02p03g01290/Avh1c03p05g02507/Avh1c06p14g05492/Avh1c06p20g05910/Avh1c08p08g07338/Avh1c08p14g07609/Avh1c11p11g10493/Avh1c12p19g11781/Avh1c13p11g12544/Avh1c13p18g13074/Avh1c14p14g14029/Avh1c16p21g15899/Avh1c20p18g20495/Avh1c21p04g20828/Avh1c23p19g23960/Avh1c23p20g24004/Avh1c24p12g24823/Avh1c25p10g25513/Avh1c25p11g25543/Avh1c25p20g26181/Avh1c26p12g26769/Avh1c28p02g28476/Avh2c02p03g01142/Avh2c03p…	127
GO:0016725	oxidoreductase activity, acting on CH or CH2 groups	17/41484	32/155846	0.00129515	0.011143	0.00831412	Avh1c07p11g06512/Avh1c08p15g07630/Avh1c23p17g23711/Avh2c07p13g06672/Avh2c08p15g07798/Avh2c23p17g23565/Avh3c07p08g06067/Avh3c08p15g07060/Avh3c23p14g20880/Avh4c07p12g06367/Avh4c08p15g07372/Avh4c23p11g19884/Avh5c07p11g05596/Avh5c08p13g06472/Avh6c07p11g05428/Avh6c08p15g06449/Avh6c23p15g19668	17
GO:0043094	cellular metabolic compound salvage	138/41484	413/155846	0.00130896	0.0112472	0.00839187	Avh1c01p11g00616/Avh1c02p01g01142/Avh1c03p15g02987/Avh1c05p20g04784/Avh1c07p03g06123/Avh1c07p14g06567/Avh1c07p16g06643/Avh1c08p14g07622/Avh1c10p03g09246/Avh1c11p02g10115/Avh1c11p08g10378/Avh1c13p18g13092/Avh1c14p01g13294/Avh1c14p15g14082/Avh1c16p24g16134/Avh1c18p06g17638/Avh1c18p22g18314/Avh1c19p16g19025/Avh1c19p20g19320/Avh1c20p14g20278/Avh1c21p06g20887/Avh1c21p13g21246/Avh1c24p05g24486/Avh1c29p…	138
GO:0010187	negative regulation of seed germination	54/41484	140/155846	0.00133523	0.0114582	0.00854927	Avh1c02p01g01099/Avh1c04p08g03631/Avh1c12p19g11781/Avh1c13p11g12544/Avh1c20p05g19871/Avh1c20p18g20495/Avh1c23p19g23960/Avh1c25p09g25438/Avh1c27p12g27703/Avh2c02p01g00964/Avh2c04p02g03462/Avh2c12p18g11628/Avh2c13p11g12404/Avh2c20p05g19744/Avh2c20p18g20391/Avh2c23p18g23690/Avh2c25p07g24930/Avh2c27p18g27442/Avh3c02p01g00974/Avh3c04p09g03676/Avh3c12p14g10507/Avh3c13p11g11185/Avh3c20p04g17564/Avh3c20p…	54
GO:0004130	cytochrome-c peroxidase activity	24/41484	51/155846	0.00138095	0.0117912	0.00879777	Avh1c11p03g10160/Avh1c21p01g20606/Avh1c23p17g23740/Avh1c25p19g26127/Avh2c11p03g10107/Avh2c21p01g20527/Avh2c23p17g23593/Avh2c25p18g25624/Avh3c11p03g09125/Avh3c21p01g18310/Avh3c23p15g20907/Avh3c25p17g23187/Avh4c11p03g09403/Avh4c21p01g17547/Avh4c23p12g19913/Avh4c25p14g21943/Avh5c11p03g08682/Avh5c21p01g17639/Avh5c23p15g20064/Avh5c25p13g21987/Avh6c11p04g08586/Avh6c21p01g17028/Avh6c23p15g19697/Avh6c25p…	24
GO:0006734	NADH metabolic process	24/41484	51/155846	0.00138095	0.0117912	0.00879777	Avh1c01p12g00668/Avh1c08p02g06951/Avh1c17p15g17007/Avh1c29p18g30242/Avh2c01p11g00543/Avh2c08p02g07068/Avh2c17p14g16649/Avh2c29p17g29869/Avh3c01p12g00595/Avh3c08p02g06449/Avh3c17p13g15058/Avh3c29p09g26200/Avh4c01p12g00691/Avh4c08p02g06748/Avh4c17p13g14433/Avh4c29p10g25526/Avh5c01p11g00599/Avh5c08p02g05916/Avh5c17p07g14417/Avh5c29p09g25275/Avh6c01p11g00562/Avh6c08p02g05825/Avh6c17p13g13663/Avh6c29p…	24
GO:0030497	fatty acid elongation	30/41484	68/155846	0.0013847	0.0117912	0.00879777	Avh1c06p16g05572/Avh1c06p16g05573/Avh1c19p13g18785/Avh1c20p14g20265/Avh1c20p14g20266/Avh2c06p15g05515/Avh2c06p15g05516/Avh2c19p12g18381/Avh2c20p14g20131/Avh2c20p14g20132/Avh3c06p12g05171/Avh3c06p12g05172/Avh3c19p09g16422/Avh3c20p14g17916/Avh3c20p14g17917/Avh4c06p12g05170/Avh4c06p12g05171/Avh4c19p12g15634/Avh4c20p14g17179/Avh4c20p14g17180/Avh5c06p11g04449/Avh5c06p11g04450/Avh5c19p08g15661/Avh5c20p…	30
GO:0043101	purine-containing compound salvage	30/41484	68/155846	0.0013847	0.0117912	0.00879777	Avh1c11p08g10378/Avh1c14p15g14082/Avh1c21p06g20887/Avh1c21p13g21246/Avh1c24p05g24486/Avh2c11p09g10342/Avh2c14p14g13847/Avh2c21p05g20803/Avh2c21p12g21138/Avh2c24p04g24077/Avh3c11p07g09276/Avh3c14p15g12632/Avh3c21p05g18551/Avh3c21p12g18858/Avh3c24p05g21649/Avh4c11p07g09563/Avh4c14p11g12102/Avh4c21p04g17750/Avh4c21p11g18047/Avh4c24p05g20683/Avh5c11p07g08849/Avh5c14p09g11949/Avh5c21p05g17876/Avh5c21p…	30
GO:0090506	axillary shoot meristem initiation	30/41484	68/155846	0.0013847	0.0117912	0.00879777	Avh1c17p00g16355/Avh1c20p14g20260/Avh1c21p01g20584/Avh1c25p11g25544/Avh1c29p18g30301/Avh2c17p00g16076/Avh2c20p14g20126/Avh2c21p00g20506/Avh2c25p09g25038/Avh2c29p17g29926/Avh3c17p01g14532/Avh3c20p14g17912/Avh3c21p00g18288/Avh3c25p09g22620/Avh3c29p10g26268/Avh4c17p01g13868/Avh4c20p14g17175/Avh4c21p00g17526/Avh4c25p08g21605/Avh4c29p11g25597/Avh5c17p01g14078/Avh5c20p12g17220/Avh5c21p01g17617/Avh5c25p…	30
GO:1990752	microtubule end	30/41484	68/155846	0.0013847	0.0117912	0.00879777	Avh1c03p19g03268/Avh1c10p03g09247/Avh1c16p24g16129/Avh1c21p08g20957/Avh1c27p13g27752/Avh2c03p21g03285/Avh2c10p04g09172/Avh2c16p21g15851/Avh2c21p08g20868/Avh2c27p19g27485/Avh3c03p22g03310/Avh3c10p03g08203/Avh3c16p13g14293/Avh3c21p07g18604/Avh3c27p14g24533/Avh4c03p22g03223/Avh4c10p02g08565/Avh4c16p17g13711/Avh4c21p07g17790/Avh4c27p14g23455/Avh5c03p13g02417/Avh5c10p03g07867/Avh5c16p22g13860/Avh5c21p…	30
GO:0005732	sno(s)RNA-containing ribonucleoprotein complex	48/41484	122/155846	0.00147509	0.0125449	0.00936012	Avh1c08p04g07102/Avh1c16p19g15742/Avh1c17p15g17017/Avh1c18p09g17867/Avh1c19p06g18453/Avh1c23p05g23050/Avh1c23p15g23648/Avh1c23p17g23750/Avh2c08p04g07233/Avh2c16p15g15423/Avh2c17p14g16663/Avh2c18p09g17507/Avh2c19p08g18118/Avh2c23p05g22913/Avh2c23p16g23503/Avh2c23p18g23601/Avh3c08p03g06586/Avh3c16p06g13770/Avh3c17p13g15064/Avh3c18p07g15652/Avh3c19p05g16213/Avh3c23p04g20273/Avh3c23p13g20818/Avh3c23p…	48
GO:0004190	aspartic-type endopeptidase activity	92/41484	262/155846	0.0014979	0.0127063	0.00948057	Avh1c03p04g02427/Avh1c07p09g06419/Avh1c08p01g06874/Avh1c08p07g07297/Avh1c08p15g07654/Avh1c09p06g08446/Avh1c12p05g11122/Avh1c14p10g13704/Avh1c14p14g14033/Avh1c15p13g15024/Avh1c17p04g16573/Avh1c22p05g21998/Avh1c22p17g22535/Avh1c25p02g25256/Avh1c26p14g26970/Avh1c28p12g29041/Avh2c03p06g02419/Avh2c07p10g06578/Avh2c08p01g06987/Avh2c08p08g07453/Avh2c08p16g07820/Avh2c09p05g08476/Avh2c12p04g10958/Avh2c14p…	92
GO:0070001	aspartic-type peptidase activity	92/41484	262/155846	0.0014979	0.0127063	0.00948057	Avh1c03p04g02427/Avh1c07p09g06419/Avh1c08p01g06874/Avh1c08p07g07297/Avh1c08p15g07654/Avh1c09p06g08446/Avh1c12p05g11122/Avh1c14p10g13704/Avh1c14p14g14033/Avh1c15p13g15024/Avh1c17p04g16573/Avh1c22p05g21998/Avh1c22p17g22535/Avh1c25p02g25256/Avh1c26p14g26970/Avh1c28p12g29041/Avh2c03p06g02419/Avh2c07p10g06578/Avh2c08p01g06987/Avh2c08p08g07453/Avh2c08p16g07820/Avh2c09p05g08476/Avh2c12p04g10958/Avh2c14p…	92
GO:0042133	neurotransmitter metabolic process	64/41484	172/155846	0.00150494	0.0127498	0.00951298	Avh1c01p11g00616/Avh1c08p16g07662/Avh1c10p17g09744/Avh1c11p02g10115/Avh1c11p14g10731/Avh1c14p10g13736/Avh1c19p19g19248/Avh1c19p20g19287/Avh1c22p17g22525/Avh1c25p17g25972/Avh2c01p10g00494/Avh2c08p16g07829/Avh2c10p17g09669/Avh2c11p03g10059/Avh2c11p14g10629/Avh2c14p10g13549/Avh2c19p20g18922/Avh2c19p20g18963/Avh2c22p16g22372/Avh2c25p16g25464/Avh3c01p11g00551/Avh3c08p16g07092/Avh3c10p16g08673/Avh3c11p…	64
GO:0000301	retrograde transport, vesicle recycling within Golgi	18/41484	35/155846	0.0015347	0.0128868	0.00961521	Avh1c12p19g11739/Avh1c19p20g19289/Avh1c20p17g20436/Avh2c12p18g11581/Avh2c19p20g18966/Avh2c20p17g20335/Avh3c12p13g10457/Avh3c19p15g16840/Avh3c20p17g18115/Avh4c12p09g10428/Avh4c19p18g16065/Avh4c20p17g17356/Avh5c12p16g10108/Avh5c19p16g16231/Avh5c20p16g17446/Avh6c12p16g09814/Avh6c19p14g15684/Avh6c20p15g16846	18
GO:0030011	maintenance of cell polarity	18/41484	35/155846	0.0015347	0.0128868	0.00961521	Avh1c01p13g00685/Avh1c12p15g11487/Avh1c19p22g19469/Avh2c01p11g00560/Avh2c12p14g11332/Avh2c19p23g19173/Avh3c01p12g00608/Avh3c12p09g10203/Avh3c19p17g17015/Avh4c01p13g00706/Avh4c12p07g10275/Avh4c19p20g16241/Avh5c01p12g00614/Avh5c12p13g09906/Avh5c19p18g16382/Avh6c01p11g00581/Avh6c12p12g09594/Avh6c19p16g15830	18
GO:0034388	Pwp2p-containing subcomplex of 90S preribosome	18/41484	35/155846	0.0015347	0.0128868	0.00961521	Avh1c11p12g10603/Avh1c18p06g17650/Avh1c18p07g17696/Avh2c11p13g10550/Avh2c18p06g17294/Avh2c18p06g17341/Avh3c11p12g09492/Avh3c18p05g15504/Avh3c18p05g15545/Avh4c11p11g09780/Avh4c18p06g15043/Avh4c18p06g15082/Avh5c11p11g09055/Avh5c18p04g14825/Avh5c18p04g14861/Avh6c11p12g08944/Avh6c18p06g14298/Avh6c18p07g14341	18
GO:0046864	isoprenoid transport	18/41484	35/155846	0.0015347	0.0128868	0.00961521	Avh1c04p09g03711/Avh1c06p14g05488/Avh1c21p06g20894/Avh2c04p04g03576/Avh2c06p14g05430/Avh2c21p06g20811/Avh3c04p11g03784/Avh3c06p10g05082/Avh3c21p05g18556/Avh4c04p11g03681/Avh4c06p11g05104/Avh4c21p05g17755/Avh5c04p12g02941/Avh5c06p10g04379/Avh5c21p05g17884/Avh6c04p11g03057/Avh6c06p11g04259/Avh6c21p06g17340	18
GO:0046865	terpenoid transport	18/41484	35/155846	0.0015347	0.0128868	0.00961521	Avh1c04p09g03711/Avh1c06p14g05488/Avh1c21p06g20894/Avh2c04p04g03576/Avh2c06p14g05430/Avh2c21p06g20811/Avh3c04p11g03784/Avh3c06p10g05082/Avh3c21p05g18556/Avh4c04p11g03681/Avh4c06p11g05104/Avh4c21p05g17755/Avh5c04p12g02941/Avh5c06p10g04379/Avh5c21p05g17884/Avh6c04p11g03057/Avh6c06p11g04259/Avh6c21p06g17340	18
GO:0051574	positive regulation of histone H3-K9 methylation	18/41484	35/155846	0.0015347	0.0128868	0.00961521	Avh1c01p04g00217/Avh1c01p06g00382/Avh1c20p05g19838/Avh2c01p01g00099/Avh2c01p04g00267/Avh2c20p04g19713/Avh3c01p03g00195/Avh3c01p05g00344/Avh3c20p04g17535/Avh4c01p03g00247/Avh4c01p06g00438/Avh4c20p04g16806/Avh5c01p02g00175/Avh5c01p05g00353/Avh5c20p03g16867/Avh6c01p02g00170/Avh6c01p04g00323/Avh6c20p04g16380	18
GO:0080168	abscisic acid transport	18/41484	35/155846	0.0015347	0.0128868	0.00961521	Avh1c04p09g03711/Avh1c06p14g05488/Avh1c21p06g20894/Avh2c04p04g03576/Avh2c06p14g05430/Avh2c21p06g20811/Avh3c04p11g03784/Avh3c06p10g05082/Avh3c21p05g18556/Avh4c04p11g03681/Avh4c06p11g05104/Avh4c21p05g17755/Avh5c04p12g02941/Avh5c06p10g04379/Avh5c21p05g17884/Avh6c04p11g03057/Avh6c06p11g04259/Avh6c21p06g17340	18
GO:0010065	primary meristem tissue development	56/41484	147/155846	0.0015419	0.0128975	0.0096232	Avh1c08p03g06996/Avh1c10p18g09793/Avh1c11p02g10084/Avh1c19p19g19218/Avh1c21p14g21295/Avh1c23p15g23618/Avh1c23p17g23733/Avh1c24p03g24376/Avh1c24p13g24935/Avh1c29p17g30203/Avh2c08p03g07114/Avh2c10p18g09726/Avh2c11p02g10014/Avh2c19p19g18841/Avh2c21p13g21163/Avh2c23p15g23474/Avh2c23p17g23586/Avh2c24p02g23961/Avh2c24p12g24525/Avh2c29p16g29834/Avh3c08p02g06484/Avh3c10p17g08723/Avh3c11p02g09041/Avh3c19p…	56
GO:0044766	GO:0044766	35/41484	83/155846	0.00154355	0.0128975	0.0096232	Avh1c06p13g05435/Avh1c10p02g09132/Avh1c19p16g18986/Avh1c23p02g22831/Avh1c23p21g24074/Avh1c29p18g30287/Avh2c06p13g05373/Avh2c10p02g09052/Avh2c19p16g18612/Avh2c23p02g22688/Avh2c23p19g23772/Avh2c29p17g29913/Avh3c06p10g05048/Avh3c10p02g08103/Avh3c19p11g16560/Avh3c23p02g20131/Avh3c23p19g21237/Avh3c29p10g26253/Avh4c06p10g05063/Avh4c10p01g08458/Avh4c19p14g15804/Avh4c23p01g19320/Avh4c23p16g20228/Avh4c29p…	35
GO:1902579	GO:1902579	35/41484	83/155846	0.00154355	0.0128975	0.0096232	Avh1c06p13g05435/Avh1c10p02g09132/Avh1c19p16g18986/Avh1c23p02g22831/Avh1c23p21g24074/Avh1c29p18g30287/Avh2c06p13g05373/Avh2c10p02g09052/Avh2c19p16g18612/Avh2c23p02g22688/Avh2c23p19g23772/Avh2c29p17g29913/Avh3c06p10g05048/Avh3c10p02g08103/Avh3c19p11g16560/Avh3c23p02g20131/Avh3c23p19g21237/Avh3c29p10g26253/Avh4c06p10g05063/Avh4c10p01g08458/Avh4c19p14g15804/Avh4c23p01g19320/Avh4c23p16g20228/Avh4c29p…	35
GO:0031463	Cul3-RING ubiquitin ligase complex	44/41484	110/155846	0.00154374	0.0128975	0.0096232	Avh1c07p17g06723/Avh1c08p08g07338/Avh1c11p09g10396/Avh1c13p02g12006/Avh1c21p08g20950/Avh1c21p17g21590/Avh1c23p11g23487/Avh2c07p19g06864/Avh2c08p08g07499/Avh2c11p09g10359/Avh2c13p02g11883/Avh2c21p07g20860/Avh2c21p16g21433/Avh2c23p11g23351/Avh3c07p14g06239/Avh3c08p07g06781/Avh3c11p08g09309/Avh3c13p02g10740/Avh3c21p07g18597/Avh3c21p15g19164/Avh3c23p10g20701/Avh4c07p18g06548/Avh4c08p08g07140/Avh4c11p…	44
GO:0007163	establishment or maintenance of cell polarity	91/41484	259/155846	0.00155038	0.0129367	0.00965243	Avh1c01p13g00685/Avh1c03p19g03268/Avh1c06p18g05754/Avh1c06p19g05855/Avh1c07p03g06132/Avh1c10p01g09076/Avh1c10p02g09135/Avh1c12p15g11487/Avh1c16p24g16129/Avh1c19p13g18775/Avh1c19p18g19167/Avh1c19p22g19469/Avh1c22p04g21931/Avh1c23p16g23660/Avh1c24p12g24826/Avh2c01p11g00560/Avh2c03p21g03285/Avh2c06p17g05692/Avh2c06p19g05791/Avh2c07p04g06213/Avh2c10p01g08996/Avh2c10p02g09055/Avh2c12p14g11332/Avh2c16p…	91
GO:0000338	protein deneddylation	36/41484	86/155846	0.00155889	0.0129914	0.00969324	Avh1c06p16g05587/Avh1c08p12g07544/Avh1c13p12g12637/Avh1c19p10g18610/Avh1c19p13g18766/Avh1c23p09g23383/Avh2c06p16g05532/Avh2c08p13g07718/Avh2c13p12g12505/Avh2c19p10g18230/Avh2c19p12g18365/Avh2c23p09g23252/Avh3c06p12g05184/Avh3c08p12g06978/Avh3c13p12g11275/Avh3c19p07g16271/Avh3c19p09g16406/Avh3c23p08g20578/Avh4c06p12g05188/Avh4c08p11g07295/Avh4c13p10g10992/Avh4c19p08g15470/Avh4c19p12g15620/Avh4c23p…	36
GO:0006690	icosanoid metabolic process	41/41484	101/155846	0.00157326	0.0130947	0.00977034	Avh1c04p10g03725/Avh1c06p12g05394/Avh1c08p16g07662/Avh1c11p14g10731/Avh1c20p08g20032/Avh1c21p15g21366/Avh1c22p17g22525/Avh2c04p04g03587/Avh2c06p12g05325/Avh2c08p16g07829/Avh2c11p14g10629/Avh2c20p08g19903/Avh2c21p13g21228/Avh2c22p16g22372/Avh3c04p11g03796/Avh3c06p09g05007/Avh3c08p16g07092/Avh3c11p14g09650/Avh3c21p13g18967/Avh3c22p10g19821/Avh4c04p11g03693/Avh4c06p09g05021/Avh4c08p16g07402/Avh4c11p…	41
GO:0090333	regulation of stomatal closure	54/41484	141/155846	0.00160981	0.0133091	0.00993034	Avh1c08p01g06844/Avh1c11p09g10424/Avh1c13p15g12791/Avh1c15p03g14286/Avh1c20p02g19654/Avh1c20p07g20000/Avh1c23p05g23053/Avh1c28p04g28549/Avh1c29p01g29445/Avh2c08p01g06959/Avh2c11p09g10381/Avh2c13p15g12653/Avh2c15p05g14112/Avh2c20p02g19557/Avh2c20p07g19873/Avh2c23p05g22916/Avh2c28p03g28262/Avh2c29p01g29104/Avh3c08p00g06334/Avh3c11p09g09330/Avh3c13p14g11388/Avh3c15p04g12859/Avh3c20p01g17355/Avh3c20p…	54
GO:0048825	cotyledon development	138/41484	415/155846	0.00161063	0.0133091	0.00993034	Avh1c02p01g01120/Avh1c03p05g02513/Avh1c06p02g04927/Avh1c06p08g05269/Avh1c06p16g05626/Avh1c11p09g10437/Avh1c11p11g10512/Avh1c12p04g11099/Avh1c13p04g12152/Avh1c13p15g12781/Avh1c13p18g13064/Avh1c14p14g14042/Avh1c17p14g16946/Avh1c18p08g17816/Avh1c20p02g19665/Avh1c20p04g19778/Avh1c24p01g24251/Avh1c24p03g24376/Avh1c25p11g25563/Avh1c27p08g27555/Avh1c27p09g27579/Avh1c29p01g29437/Avh1c29p17g30203/Avh2c02p…	138
GO:0031386	protein tag activity	9/41484	13/155846	0.00161327	0.0133091	0.00993034	Avh1c12p05g11141/Avh2c12p04g10980/Avh3c12p04g09978/Avh3c23p18g21147/Avh4c12p04g10177/Avh4c23p14g20133/Avh5c12p05g09590/Avh6c12p05g09295/Avh6c23p18g19899	9
GO:0141047	molecular tag activity	9/41484	13/155846	0.00161327	0.0133091	0.00993034	Avh1c12p05g11141/Avh2c12p04g10980/Avh3c12p04g09978/Avh3c23p18g21147/Avh4c12p04g10177/Avh4c23p14g20133/Avh5c12p05g09590/Avh6c12p05g09295/Avh6c23p18g19899	9
GO:0001882	nucleoside binding	114/41484	335/155846	0.00162106	0.0133091	0.00993034	Avh1c01p03g00209/Avh1c01p16g00866/Avh1c08p15g07657/Avh1c09p02g08161/Avh1c12p02g10991/Avh1c12p04g11102/Avh1c15p04g14380/Avh1c17p04g16578/Avh1c18p03g17441/Avh1c18p07g17689/Avh1c19p06g18463/Avh1c19p19g19215/Avh1c22p04g21894/Avh1c25p20g26185/Avh1c26p14g26937/Avh1c28p10g28855/Avh1c28p11g29000/Avh2c01p01g00091/Avh2c01p14g00739/Avh2c08p16g07824/Avh2c09p02g08214/Avh2c12p02g10858/Avh2c12p04g10942/Avh2c13p…	114
GO:0001883	purine nucleoside binding	114/41484	335/155846	0.00162106	0.0133091	0.00993034	Avh1c01p03g00209/Avh1c01p16g00866/Avh1c08p15g07657/Avh1c09p02g08161/Avh1c12p02g10991/Avh1c12p04g11102/Avh1c15p04g14380/Avh1c17p04g16578/Avh1c18p03g17441/Avh1c18p07g17689/Avh1c19p06g18463/Avh1c19p19g19215/Avh1c22p04g21894/Avh1c25p20g26185/Avh1c26p14g26937/Avh1c28p10g28855/Avh1c28p11g29000/Avh2c01p01g00091/Avh2c01p14g00739/Avh2c08p16g07824/Avh2c09p02g08214/Avh2c12p02g10858/Avh2c12p04g10942/Avh2c13p…	114
GO:0005525	GTP binding	114/41484	335/155846	0.00162106	0.0133091	0.00993034	Avh1c01p03g00209/Avh1c01p16g00866/Avh1c08p15g07657/Avh1c09p02g08161/Avh1c12p02g10991/Avh1c12p04g11102/Avh1c15p04g14380/Avh1c17p04g16578/Avh1c18p03g17441/Avh1c18p07g17689/Avh1c19p06g18463/Avh1c19p19g19215/Avh1c22p04g21894/Avh1c25p20g26185/Avh1c26p14g26937/Avh1c28p10g28855/Avh1c28p11g29000/Avh2c01p01g00091/Avh2c01p14g00739/Avh2c08p16g07824/Avh2c09p02g08214/Avh2c12p02g10858/Avh2c12p04g10942/Avh2c13p…	114
GO:0019001	guanyl nucleotide binding	114/41484	335/155846	0.00162106	0.0133091	0.00993034	Avh1c01p03g00209/Avh1c01p16g00866/Avh1c08p15g07657/Avh1c09p02g08161/Avh1c12p02g10991/Avh1c12p04g11102/Avh1c15p04g14380/Avh1c17p04g16578/Avh1c18p03g17441/Avh1c18p07g17689/Avh1c19p06g18463/Avh1c19p19g19215/Avh1c22p04g21894/Avh1c25p20g26185/Avh1c26p14g26937/Avh1c28p10g28855/Avh1c28p11g29000/Avh2c01p01g00091/Avh2c01p14g00739/Avh2c08p16g07824/Avh2c09p02g08214/Avh2c12p02g10858/Avh2c12p04g10942/Avh2c13p…	114
GO:0032549	ribonucleoside binding	114/41484	335/155846	0.00162106	0.0133091	0.00993034	Avh1c01p03g00209/Avh1c01p16g00866/Avh1c08p15g07657/Avh1c09p02g08161/Avh1c12p02g10991/Avh1c12p04g11102/Avh1c15p04g14380/Avh1c17p04g16578/Avh1c18p03g17441/Avh1c18p07g17689/Avh1c19p06g18463/Avh1c19p19g19215/Avh1c22p04g21894/Avh1c25p20g26185/Avh1c26p14g26937/Avh1c28p10g28855/Avh1c28p11g29000/Avh2c01p01g00091/Avh2c01p14g00739/Avh2c08p16g07824/Avh2c09p02g08214/Avh2c12p02g10858/Avh2c12p04g10942/Avh2c13p…	114
GO:0032550	purine ribonucleoside binding	114/41484	335/155846	0.00162106	0.0133091	0.00993034	Avh1c01p03g00209/Avh1c01p16g00866/Avh1c08p15g07657/Avh1c09p02g08161/Avh1c12p02g10991/Avh1c12p04g11102/Avh1c15p04g14380/Avh1c17p04g16578/Avh1c18p03g17441/Avh1c18p07g17689/Avh1c19p06g18463/Avh1c19p19g19215/Avh1c22p04g21894/Avh1c25p20g26185/Avh1c26p14g26937/Avh1c28p10g28855/Avh1c28p11g29000/Avh2c01p01g00091/Avh2c01p14g00739/Avh2c08p16g07824/Avh2c09p02g08214/Avh2c12p02g10858/Avh2c12p04g10942/Avh2c13p…	114
GO:0032561	guanyl ribonucleotide binding	114/41484	335/155846	0.00162106	0.0133091	0.00993034	Avh1c01p03g00209/Avh1c01p16g00866/Avh1c08p15g07657/Avh1c09p02g08161/Avh1c12p02g10991/Avh1c12p04g11102/Avh1c15p04g14380/Avh1c17p04g16578/Avh1c18p03g17441/Avh1c18p07g17689/Avh1c19p06g18463/Avh1c19p19g19215/Avh1c22p04g21894/Avh1c25p20g26185/Avh1c26p14g26937/Avh1c28p10g28855/Avh1c28p11g29000/Avh2c01p01g00091/Avh2c01p14g00739/Avh2c08p16g07824/Avh2c09p02g08214/Avh2c12p02g10858/Avh2c12p04g10942/Avh2c13p…	114
GO:0033095	aleurone grain	16/41484	30/155846	0.0016953	0.0135985	0.0101462	Avh1c23p20g24010/Avh1c23p20g24011/Avh2c23p19g23742/Avh2c23p19g23743/Avh3c19p14g16773/Avh3c23p18g21182/Avh3c23p18g21183/Avh4c19p16g15950/Avh4c23p15g20169/Avh4c23p15g20170/Avh5c19p15g16111/Avh5c23p18g20323/Avh5c23p18g20324/Avh6c19p13g15588/Avh6c23p18g19940/Avh6c23p18g19941	16
GO:0004106	chorismate mutase activity	12/41484	20/155846	0.00170135	0.0135985	0.0101462	Avh1c13p18g13123/Avh1c25p20g26164/Avh2c13p18g12950/Avh2c25p19g25661/Avh3c13p17g11655/Avh3c25p18g23219/Avh4c13p16g11366/Avh4c25p14g21986/Avh5c13p14g11268/Avh5c25p13g22029/Avh6c13p10g10570/Avh6c25p16g21671	12
GO:0004594	pantothenate kinase activity	12/41484	20/155846	0.00170135	0.0135985	0.0101462	Avh1c19p22g19443/Avh1c29p04g29638/Avh2c19p22g19144/Avh2c29p04g29287/Avh3c19p17g16989/Avh3c29p03g25841/Avh4c19p20g16218/Avh4c29p04g25213/Avh5c19p18g16366/Avh5c29p04g24965/Avh6c19p16g15816/Avh6c29p02g24273	12
GO:0006895	Golgi to endosome transport	12/41484	20/155846	0.00170135	0.0135985	0.0101462	Avh1c11p03g10137/Avh1c21p02g20675/Avh2c11p03g10083/Avh2c21p02g20593/Avh3c11p03g09104/Avh3c21p02g18382/Avh4c11p03g09383/Avh4c21p01g17563/Avh5c11p03g08663/Avh5c21p02g17701/Avh6c11p04g08563/Avh6c21p02g17115	12
GO:0007113	endomitotic cell cycle	12/41484	20/155846	0.00170135	0.0135985	0.0101462	Avh1c09p04g08357/Avh1c20p16g20351/Avh2c09p04g08392/Avh2c20p16g20247/Avh3c09p04g07803/Avh3c20p16g18028/Avh4c09p03g07917/Avh4c20p16g17286/Avh5c09p04g07276/Avh5c20p14g17334/Avh6c09p02g06972/Avh6c20p15g16788	12
GO:0009747	hexokinase-dependent signaling	12/41484	20/155846	0.00170135	0.0135985	0.0101462	Avh1c09p01g08139/Avh1c12p19g11742/Avh2c09p01g08196/Avh2c12p18g11583/Avh3c09p01g07602/Avh3c12p13g10460/Avh4c09p01g07773/Avh4c12p09g10430/Avh5c09p01g07021/Avh5c12p16g10111/Avh6c09p01g06838/Avh6c12p16g09817	12
GO:0010184	cytokinin transport	12/41484	20/155846	0.00170135	0.0135985	0.0101462	Avh1c11p03g10154/Avh1c21p12g21153/Avh2c11p03g10100/Avh2c21p11g21061/Avh3c11p03g09119/Avh3c21p11g18792/Avh4c11p03g09396/Avh4c21p10g17954/Avh5c11p03g08676/Avh5c21p11g18109/Avh6c11p04g08577/Avh6c21p11g17504	12
GO:0015211	purine nucleoside transmembrane transporter activity	12/41484	20/155846	0.00170135	0.0135985	0.0101462	Avh1c11p03g10154/Avh1c21p12g21153/Avh2c11p03g10100/Avh2c21p11g21061/Avh3c11p03g09119/Avh3c21p11g18792/Avh4c11p03g09396/Avh4c21p10g17954/Avh5c11p03g08676/Avh5c21p11g18109/Avh6c11p04g08577/Avh6c21p11g17504	12
GO:0015860	purine nucleoside transmembrane transport	12/41484	20/155846	0.00170135	0.0135985	0.0101462	Avh1c11p03g10154/Avh1c21p12g21153/Avh2c11p03g10100/Avh2c21p11g21061/Avh3c11p03g09119/Avh3c21p11g18792/Avh4c11p03g09396/Avh4c21p10g17954/Avh5c11p03g08676/Avh5c21p11g18109/Avh6c11p04g08577/Avh6c21p11g17504	12
GO:0030175	filopodium	12/41484	20/155846	0.00170135	0.0135985	0.0101462	Avh1c02p01g01122/Avh1c03p05g02515/Avh2c02p01g00987/Avh2c03p08g02606/Avh3c02p01g01001/Avh3c03p08g02529/Avh4c02p01g01128/Avh4c03p06g02350/Avh5c02p01g00957/Avh5c03p05g01873/Avh6c02p01g00953/Avh6c03p05g01738	12
GO:0030186	melatonin metabolic process	12/41484	20/155846	0.00170135	0.0135985	0.0101462	Avh1c14p00g13269/Avh1c27p08g27535/Avh2c14p00g13091/Avh2c27p13g27289/Avh3c14p00g11803/Avh3c27p09g24328/Avh4c14p00g11468/Avh4c27p09g23246/Avh5c14p00g11412/Avh5c27p08g23180/Avh6c14p00g10670/Avh6c27p15g22872	12
GO:0030187	melatonin biosynthetic process	12/41484	20/155846	0.00170135	0.0135985	0.0101462	Avh1c14p00g13269/Avh1c27p08g27535/Avh2c14p00g13091/Avh2c27p13g27289/Avh3c14p00g11803/Avh3c27p09g24328/Avh4c14p00g11468/Avh4c27p09g23246/Avh5c14p00g11412/Avh5c27p08g23180/Avh6c14p00g10670/Avh6c27p15g22872	12
GO:0031143	pseudopodium	12/41484	20/155846	0.00170135	0.0135985	0.0101462	Avh1c02p01g01122/Avh1c03p05g02515/Avh2c02p01g00987/Avh2c03p08g02606/Avh3c02p01g01001/Avh3c03p08g02529/Avh4c02p01g01128/Avh4c03p06g02350/Avh5c02p01g00957/Avh5c03p05g01873/Avh6c02p01g00953/Avh6c03p05g01738	12
GO:0032133	chromosome passenger complex	12/41484	20/155846	0.00170135	0.0135985	0.0101462	Avh1c20p03g19744/Avh1c26p09g26516/Avh2c20p03g19623/Avh2c26p09g26012/Avh3c20p03g17456/Avh3c26p07g23472/Avh4c20p03g16713/Avh4c26p07g22231/Avh5c20p02g16777/Avh5c26p03g22230/Avh6c20p03g16308/Avh6c26p03g21844	12
GO:0033299	secretion of lysosomal enzymes	12/41484	20/155846	0.00170135	0.0135985	0.0101462	Avh1c20p05g19869/Avh1c26p14g26938/Avh2c20p05g19742/Avh2c26p15g26448/Avh3c20p04g17563/Avh3c26p13g23904/Avh4c20p05g16836/Avh4c26p12g22619/Avh5c20p04g16895/Avh5c26p07g22569/Avh6c20p05g16409/Avh6c26p08g22215	12
GO:0035174	GO:0035174	12/41484	20/155846	0.00170135	0.0135985	0.0101462	Avh1c20p03g19744/Avh1c26p09g26516/Avh2c20p03g19623/Avh2c26p09g26012/Avh3c20p03g17456/Avh3c26p07g23472/Avh4c20p03g16713/Avh4c26p07g22231/Avh5c20p02g16777/Avh5c26p03g22230/Avh6c20p03g16308/Avh6c26p03g21844	12
GO:0035175	histone H3S10 kinase activity	12/41484	20/155846	0.00170135	0.0135985	0.0101462	Avh1c20p03g19744/Avh1c26p09g26516/Avh2c20p03g19623/Avh2c26p09g26012/Avh3c20p03g17456/Avh3c26p07g23472/Avh4c20p03g16713/Avh4c26p07g22231/Avh5c20p02g16777/Avh5c26p03g22230/Avh6c20p03g16308/Avh6c26p03g21844	12
GO:0035404	GO:0035404	12/41484	20/155846	0.00170135	0.0135985	0.0101462	Avh1c20p03g19744/Avh1c26p09g26516/Avh2c20p03g19623/Avh2c26p09g26012/Avh3c20p03g17456/Avh3c26p07g23472/Avh4c20p03g16713/Avh4c26p07g22231/Avh5c20p02g16777/Avh5c26p03g22230/Avh6c20p03g16308/Avh6c26p03g21844	12
GO:0043987	GO:0043987	12/41484	20/155846	0.00170135	0.0135985	0.0101462	Avh1c20p03g19744/Avh1c26p09g26516/Avh2c20p03g19623/Avh2c26p09g26012/Avh3c20p03g17456/Avh3c26p07g23472/Avh4c20p03g16713/Avh4c26p07g22231/Avh5c20p02g16777/Avh5c26p03g22230/Avh6c20p03g16308/Avh6c26p03g21844	12
GO:0048629	trichome patterning	12/41484	20/155846	0.00170135	0.0135985	0.0101462	Avh1c25p09g25438/Avh1c27p12g27703/Avh2c25p07g24930/Avh2c27p18g27442/Avh3c25p07g22502/Avh3c27p13g24490/Avh4c25p06g21488/Avh4c27p13g23409/Avh5c25p05g21507/Avh5c27p11g23328/Avh6c25p07g21006/Avh6c27p18g23015	12
GO:0080155	regulation of double fertilization forming a zygote and endosperm	12/41484	20/155846	0.00170135	0.0135985	0.0101462	Avh1c22p03g21849/Avh1c24p07g24563/Avh2c22p03g21708/Avh2c24p06g24148/Avh3c22p03g19411/Avh3c24p06g21703/Avh4c22p03g18622/Avh4c24p06g20735/Avh5c22p03g18698/Avh5c24p05g20745/Avh6c22p03g18086/Avh6c24p05g20415	12
GO:0098858	actin-based cell projection	12/41484	20/155846	0.00170135	0.0135985	0.0101462	Avh1c02p01g01122/Avh1c03p05g02515/Avh2c02p01g00987/Avh2c03p08g02606/Avh3c02p01g01001/Avh3c03p08g02529/Avh4c02p01g01128/Avh4c03p06g02350/Avh5c02p01g00957/Avh5c03p05g01873/Avh6c02p01g00953/Avh6c03p05g01738	12
GO:0010923	negative regulation of phosphatase activity	50/41484	129/155846	0.0017407	0.0138796	0.010356	Avh1c03p05g02502/Avh1c03p08g02704/Avh1c07p15g06620/Avh1c08p07g07313/Avh1c13p17g13008/Avh1c17p16g17057/Avh1c24p12g24848/Avh1c25p17g25945/Avh2c03p08g02593/Avh2c03p11g02802/Avh2c07p17g06772/Avh2c08p08g07472/Avh2c13p17g12838/Avh2c17p14g16713/Avh2c20p04g19710/Avh2c24p11g24425/Avh2c25p16g25439/Avh3c03p08g02516/Avh3c03p11g02773/Avh3c07p12g06152/Avh3c08p06g06774/Avh3c13p16g11543/Avh3c17p14g15122/Avh3c20p…	50
GO:0035305	negative regulation of dephosphorylation	50/41484	129/155846	0.0017407	0.0138796	0.010356	Avh1c03p05g02502/Avh1c03p08g02704/Avh1c07p15g06620/Avh1c08p07g07313/Avh1c13p17g13008/Avh1c17p16g17057/Avh1c24p12g24848/Avh1c25p17g25945/Avh2c03p08g02593/Avh2c03p11g02802/Avh2c07p17g06772/Avh2c08p08g07472/Avh2c13p17g12838/Avh2c17p14g16713/Avh2c20p04g19710/Avh2c24p11g24425/Avh2c25p16g25439/Avh3c03p08g02516/Avh3c03p11g02773/Avh3c07p12g06152/Avh3c08p06g06774/Avh3c13p16g11543/Avh3c17p14g15122/Avh3c20p…	50
GO:0071218	cellular response to misfolded protein	70/41484	192/155846	0.0017452	0.0138988	0.0103703	Avh1c02p01g01169/Avh1c03p17g03132/Avh1c03p19g03240/Avh1c10p01g09111/Avh1c10p18g09829/Avh1c14p15g14073/Avh1c17p15g17041/Avh1c19p19g19221/Avh1c21p15g21378/Avh1c21p16g21542/Avh1c23p12g23526/Avh1c29p01g29465/Avh2c02p01g01032/Avh2c03p19g03171/Avh2c03p20g03269/Avh2c10p02g09032/Avh2c10p18g09759/Avh2c14p14g13830/Avh2c14p14g13832/Avh2c17p14g16695/Avh2c19p19g18844/Avh2c21p13g21241/Avh2c04p06g03716/Avh2c23p…	70
GO:0005782	peroxisomal matrix	23/41484	49/155846	0.00179846	0.0142887	0.0106612	Avh1c06p12g05394/Avh1c15p03g14314/Avh1c15p05g14439/Avh1c20p08g20032/Avh2c06p12g05325/Avh2c15p05g14145/Avh2c15p07g14258/Avh2c20p08g19903/Avh3c06p09g05007/Avh3c28p08g25120/Avh3c15p06g13004/Avh4c06p09g05021/Avh4c28p07g24333/Avh4c15p06g12466/Avh4c20p07g16970/Avh5c06p08g04302/Avh5c28p09g24136/Avh5c15p07g12435/Avh5c20p06g17025/Avh6c06p09g04170/Avh6c15p06g11842/Avh6c20p06g16475/Avh6c28p06g23647	23
GO:0031907	microbody lumen	23/41484	49/155846	0.00179846	0.0142887	0.0106612	Avh1c06p12g05394/Avh1c15p03g14314/Avh1c15p05g14439/Avh1c20p08g20032/Avh2c06p12g05325/Avh2c15p05g14145/Avh2c15p07g14258/Avh2c20p08g19903/Avh3c06p09g05007/Avh3c28p08g25120/Avh3c15p06g13004/Avh4c06p09g05021/Avh4c28p07g24333/Avh4c15p06g12466/Avh4c20p07g16970/Avh5c06p08g04302/Avh5c28p09g24136/Avh5c15p07g12435/Avh5c20p06g17025/Avh6c06p09g04170/Avh6c15p06g11842/Avh6c20p06g16475/Avh6c28p06g23647	23
GO:0007094	mitotic spindle assembly checkpoint signaling	30/41484	69/155846	0.00183232	0.0144027	0.0107462	Avh1c06p18g05716/Avh1c10p19g09930/Avh1c12p05g11151/Avh1c19p04g18419/Avh1c27p06g27455/Avh2c06p17g05655/Avh2c10p20g09866/Avh2c12p05g10988/Avh2c19p05g18079/Avh2c27p11g27202/Avh3c06p14g05303/Avh3c10p18g08872/Avh3c12p04g09989/Avh3c19p03g16186/Avh3c27p07g24243/Avh4c06p14g05317/Avh4c10p17g09189/Avh4c12p04g10186/Avh4c19p07g15421/Avh4c27p07g23175/Avh5c06p13g04584/Avh5c10p18g08466/Avh5c12p05g09601/Avh5c19p…	30
GO:0009095	aromatic amino acid family biosynthetic process, prephenate pathway	30/41484	69/155846	0.00183232	0.0144027	0.0107462	Avh1c08p01g06884/Avh1c20p05g19852/Avh1c23p09g23388/Avh1c23p17g23734/Avh1c24p10g24665/Avh2c08p01g06997/Avh2c20p04g19727/Avh2c23p09g23257/Avh2c23p17g23587/Avh2c24p08g24249/Avh3c08p01g06376/Avh3c20p04g17548/Avh3c23p08g20582/Avh3c23p15g20903/Avh3c24p09g21827/Avh4c08p01g06682/Avh4c20p05g16819/Avh4c23p05g19589/Avh4c23p12g19908/Avh4c24p10g20857/Avh5c08p01g05849/Avh5c20p04g16880/Avh5c23p08g19744/Avh5c23p…	30
GO:0031577	spindle checkpoint signaling	30/41484	69/155846	0.00183232	0.0144027	0.0107462	Avh1c06p18g05716/Avh1c10p19g09930/Avh1c12p05g11151/Avh1c19p04g18419/Avh1c27p06g27455/Avh2c06p17g05655/Avh2c10p20g09866/Avh2c12p05g10988/Avh2c19p05g18079/Avh2c27p11g27202/Avh3c06p14g05303/Avh3c10p18g08872/Avh3c12p04g09989/Avh3c19p03g16186/Avh3c27p07g24243/Avh4c06p14g05317/Avh4c10p17g09189/Avh4c12p04g10186/Avh4c19p07g15421/Avh4c27p07g23175/Avh5c06p13g04584/Avh5c10p18g08466/Avh5c12p05g09601/Avh5c19p…	30
GO:0045841	negative regulation of mitotic metaphase/anaphase transition	30/41484	69/155846	0.00183232	0.0144027	0.0107462	Avh1c06p18g05716/Avh1c10p19g09930/Avh1c12p05g11151/Avh1c19p04g18419/Avh1c27p06g27455/Avh2c06p17g05655/Avh2c10p20g09866/Avh2c12p05g10988/Avh2c19p05g18079/Avh2c27p11g27202/Avh3c06p14g05303/Avh3c10p18g08872/Avh3c12p04g09989/Avh3c19p03g16186/Avh3c27p07g24243/Avh4c06p14g05317/Avh4c10p17g09189/Avh4c12p04g10186/Avh4c19p07g15421/Avh4c27p07g23175/Avh5c06p13g04584/Avh5c10p18g08466/Avh5c12p05g09601/Avh5c19p…	30
GO:0071173	spindle assembly checkpoint signaling	30/41484	69/155846	0.00183232	0.0144027	0.0107462	Avh1c06p18g05716/Avh1c10p19g09930/Avh1c12p05g11151/Avh1c19p04g18419/Avh1c27p06g27455/Avh2c06p17g05655/Avh2c10p20g09866/Avh2c12p05g10988/Avh2c19p05g18079/Avh2c27p11g27202/Avh3c06p14g05303/Avh3c10p18g08872/Avh3c12p04g09989/Avh3c19p03g16186/Avh3c27p07g24243/Avh4c06p14g05317/Avh4c10p17g09189/Avh4c12p04g10186/Avh4c19p07g15421/Avh4c27p07g23175/Avh5c06p13g04584/Avh5c10p18g08466/Avh5c12p05g09601/Avh5c19p…	30
GO:0071174	mitotic spindle checkpoint signaling	30/41484	69/155846	0.00183232	0.0144027	0.0107462	Avh1c06p18g05716/Avh1c10p19g09930/Avh1c12p05g11151/Avh1c19p04g18419/Avh1c27p06g27455/Avh2c06p17g05655/Avh2c10p20g09866/Avh2c12p05g10988/Avh2c19p05g18079/Avh2c27p11g27202/Avh3c06p14g05303/Avh3c10p18g08872/Avh3c12p04g09989/Avh3c19p03g16186/Avh3c27p07g24243/Avh4c06p14g05317/Avh4c10p17g09189/Avh4c12p04g10186/Avh4c19p07g15421/Avh4c27p07g23175/Avh5c06p13g04584/Avh5c10p18g08466/Avh5c12p05g09601/Avh5c19p…	30
GO:1902100	negative regulation of metaphase/anaphase transition of cell cycle	30/41484	69/155846	0.00183232	0.0144027	0.0107462	Avh1c06p18g05716/Avh1c10p19g09930/Avh1c12p05g11151/Avh1c19p04g18419/Avh1c27p06g27455/Avh2c06p17g05655/Avh2c10p20g09866/Avh2c12p05g10988/Avh2c19p05g18079/Avh2c27p11g27202/Avh3c06p14g05303/Avh3c10p18g08872/Avh3c12p04g09989/Avh3c19p03g16186/Avh3c27p07g24243/Avh4c06p14g05317/Avh4c10p17g09189/Avh4c12p04g10186/Avh4c19p07g15421/Avh4c27p07g23175/Avh5c06p13g04584/Avh5c10p18g08466/Avh5c12p05g09601/Avh5c19p…	30
GO:1905819	negative regulation of chromosome separation	30/41484	69/155846	0.00183232	0.0144027	0.0107462	Avh1c06p18g05716/Avh1c10p19g09930/Avh1c12p05g11151/Avh1c19p04g18419/Avh1c27p06g27455/Avh2c06p17g05655/Avh2c10p20g09866/Avh2c12p05g10988/Avh2c19p05g18079/Avh2c27p11g27202/Avh3c06p14g05303/Avh3c10p18g08872/Avh3c12p04g09989/Avh3c19p03g16186/Avh3c27p07g24243/Avh4c06p14g05317/Avh4c10p17g09189/Avh4c12p04g10186/Avh4c19p07g15421/Avh4c27p07g23175/Avh5c06p13g04584/Avh5c10p18g08466/Avh5c12p05g09601/Avh5c19p…	30
GO:2000816	negative regulation of mitotic sister chromatid separation	30/41484	69/155846	0.00183232	0.0144027	0.0107462	Avh1c06p18g05716/Avh1c10p19g09930/Avh1c12p05g11151/Avh1c19p04g18419/Avh1c27p06g27455/Avh2c06p17g05655/Avh2c10p20g09866/Avh2c12p05g10988/Avh2c19p05g18079/Avh2c27p11g27202/Avh3c06p14g05303/Avh3c10p18g08872/Avh3c12p04g09989/Avh3c19p03g16186/Avh3c27p07g24243/Avh4c06p14g05317/Avh4c10p17g09189/Avh4c12p04g10186/Avh4c19p07g15421/Avh4c27p07g23175/Avh5c06p13g04584/Avh5c10p18g08466/Avh5c12p05g09601/Avh5c19p…	30
GO:0046496	nicotinamide nucleotide metabolic process	161/41484	494/155846	0.00184744	0.0145044	0.0108221	Avh1c01p12g00668/Avh1c02p01g01127/Avh1c03p05g02524/Avh1c06p05g05164/Avh1c07p18g06758/Avh1c08p02g06951/Avh1c09p01g08139/Avh1c11p12g10550/Avh1c12p19g11742/Avh1c15p15g15153/Avh1c16p20g15827/Avh1c17p05g16687/Avh1c17p15g17007/Avh1c19p17g19076/Avh1c19p17g19077/Avh1c19p21g19399/Avh1c19p22g19497/Avh1c21p16g21494/Avh1c22p01g21652/Avh1c23p09g23361/Avh1c23p10g23438/Avh1c23p11g23470/Avh1c23p15g23643/Avh1c26p…	161
GO:0002699	positive regulation of immune effector process	24/41484	52/155846	0.00192324	0.0149756	0.0111737	Avh1c03p15g02983/Avh1c03p19g03239/Avh1c12p19g11780/Avh1c20p18g20491/Avh2c03p17g03046/Avh2c03p20g03268/Avh2c12p18g11627/Avh2c20p18g20387/Avh3c03p16g02969/Avh3c03p21g03270/Avh3c12p14g10506/Avh3c20p18g18165/Avh4c03p16g02842/Avh4c03p22g03183/Avh4c12p10g10476/Avh4c20p18g17409/Avh5c03p07g02050/Avh5c03p12g02376/Avh5c12p16g10157/Avh5c20p16g17499/Avh6c03p15g02222/Avh6c03p20g02566/Avh6c12p17g09864/Avh6c20p…	24
GO:0007411	axon guidance	24/41484	52/155846	0.00192324	0.0149756	0.0111737	Avh1c14p15g14103/Avh1c20p02g19644/Avh1c23p06g23153/Avh1c29p01g29440/Avh2c14p14g13876/Avh2c20p02g19550/Avh2c23p06g23022/Avh2c29p01g29100/Avh3c14p15g12658/Avh3c20p01g17349/Avh3c23p05g20359/Avh3c29p01g25667/Avh4c14p12g12132/Avh4c20p01g16605/Avh4c23p02g19393/Avh4c29p01g24984/Avh5c14p09g11972/Avh5c20p00g16666/Avh5c23p06g19590/Avh5c29p01g24764/Avh6c14p15g11481/Avh6c20p01g16198/Avh6c23p06g19182/Avh6c29p…	24
GO:0009786	regulation of asymmetric cell division	24/41484	52/155846	0.00192324	0.0149756	0.0111737	Avh1c02p13g01871/Avh1c16p19g15758/Avh1c16p21g15882/Avh1c26p06g26345/Avh2c02p13g01738/Avh2c16p15g15441/Avh2c16p17g15570/Avh2c26p06g25823/Avh3c02p12g01671/Avh3c16p06g13785/Avh3c16p08g13904/Avh3c26p04g23327/Avh4c02p08g01649/Avh4c16p13g13448/Avh4c16p15g13564/Avh4c26p04g22091/Avh5c02p05g01307/Avh5c16p17g13449/Avh5c16p18g13545/Avh5c26p00g22067/Avh6c02p07g01277/Avh6c16p06g12538/Avh6c16p08g12667/Avh6c26p…	24
GO:0044615	nuclear pore nuclear basket	24/41484	52/155846	0.00192324	0.0149756	0.0111737	Avh1c09p08g08552/Avh1c14p13g14001/Avh1c21p01g20583/Avh1c23p01g22728/Avh2c09p07g08558/Avh2c14p13g13753/Avh2c21p00g20502/Avh2c23p01g22585/Avh3c01p02g00146/Avh3c14p14g12546/Avh3c21p00g18287/Avh3c23p01g20031/Avh4c01p03g00178/Avh4c14p10g12020/Avh4c21p00g17525/Avh4c23p00g19235/Avh5c01p01g00106/Avh5c14p07g11865/Avh5c21p00g17616/Avh5c23p01g19190/Avh6c01p02g00112/Avh6c14p14g11374/Avh6c21p00g17007/Avh6c23p…	24
GO:0070601	centromeric sister chromatid cohesion	24/41484	52/155846	0.00192324	0.0149756	0.0111737	Avh1c10p19g09930/Avh1c20p02g19658/Avh1c20p16g20364/Avh1c22p02g21740/Avh2c10p20g09866/Avh2c20p02g19561/Avh2c20p16g20261/Avh2c22p02g21602/Avh3c10p18g08872/Avh3c20p01g17359/Avh3c20p16g18042/Avh3c22p02g19311/Avh4c10p17g09189/Avh4c20p01g16616/Avh4c20p16g17300/Avh4c22p02g18526/Avh5c10p18g08466/Avh5c20p01g16676/Avh5c20p14g17348/Avh5c22p02g18587/Avh6c10p19g08274/Avh6c20p02g16210/Avh6c20p15g16802/Avh6c22p…	24
GO:0070847	core mediator complex	24/41484	52/155846	0.00192324	0.0149756	0.0111737	Avh1c02p02g01223/Avh1c14p13g13974/Avh1c21p15g21369/Avh1c29p02g29485/Avh2c02p02g01080/Avh2c14p12g13726/Avh2c21p13g21231/Avh2c29p02g29138/Avh3c02p02g01105/Avh3c14p14g12525/Avh3c21p13g18970/Avh3c29p02g25723/Avh4c02p02g01231/Avh4c14p10g11993/Avh4c21p13g18180/Avh4c29p02g25037/Avh5c02p02g01059/Avh5c14p07g11839/Avh5c21p13g18293/Avh5c29p02g24816/Avh6c02p02g01058/Avh6c14p13g11349/Avh6c21p13g17678/Avh6c29p…	24
GO:0097485	neuron projection guidance	24/41484	52/155846	0.00192324	0.0149756	0.0111737	Avh1c14p15g14103/Avh1c20p02g19644/Avh1c23p06g23153/Avh1c29p01g29440/Avh2c14p14g13876/Avh2c20p02g19550/Avh2c23p06g23022/Avh2c29p01g29100/Avh3c14p15g12658/Avh3c20p01g17349/Avh3c23p05g20359/Avh3c29p01g25667/Avh4c14p12g12132/Avh4c20p01g16605/Avh4c23p02g19393/Avh4c29p01g24984/Avh5c14p09g11972/Avh5c20p00g16666/Avh5c23p06g19590/Avh5c29p01g24764/Avh6c14p15g11481/Avh6c20p01g16198/Avh6c23p06g19182/Avh6c29p…	24
GO:2000034	regulation of seed maturation	42/41484	105/155846	0.00194585	0.0151226	0.0112834	Avh1c06p08g05262/Avh1c15p14g15095/Avh1c16p20g15843/Avh1c19p16g18975/Avh1c23p18g23804/Avh1c25p09g25438/Avh1c27p12g27703/Avh2c06p08g05192/Avh2c15p16g14873/Avh2c16p17g15528/Avh2c19p16g18601/Avh2c23p18g23660/Avh2c25p07g24930/Avh2c27p18g27442/Avh3c06p08g04964/Avh3c15p14g13503/Avh3c16p08g13860/Avh3c19p11g16549/Avh3c23p16g20978/Avh3c25p07g22502/Avh3c27p13g24490/Avh4c06p08g04981/Avh4c15p13g12974/Avh4c16p…	42
GO:0007093	mitotic cell cycle checkpoint signaling	76/41484	212/155846	0.00194719	0.0151226	0.0112834	Avh1c06p18g05716/Avh1c10p19g09930/Avh1c12p05g11151/Avh1c19p04g18419/Avh1c21p01g20608/Avh1c21p02g20679/Avh1c21p05g20838/Avh1c22p01g21667/Avh1c24p12g24826/Avh1c25p10g25482/Avh1c27p06g27455/Avh1c28p13g29097/Avh1c29p01g29461/Avh2c06p17g05655/Avh2c10p20g09866/Avh2c12p05g10988/Avh2c19p05g18079/Avh2c21p01g20528/Avh2c21p02g20597/Avh2c22p01g21527/Avh2c24p10g24404/Avh2c25p08g24976/Avh2c27p11g27202/Avh2c28p…	76
GO:0005643	nuclear pore	99/41484	287/155846	0.00194895	0.0151226	0.0112834	Avh1c01p07g00419/Avh1c01p13g00670/Avh1c02p14g01906/Avh1c06p13g05435/Avh1c06p16g05600/Avh1c07p17g06721/Avh1c09p08g08552/Avh1c14p13g14001/Avh1c19p12g18742/Avh1c19p16g18986/Avh1c20p14g20253/Avh1c20p14g20255/Avh1c21p01g20583/Avh1c22p01g21710/Avh1c23p01g22728/Avh1c24p12g24820/Avh1c27p13g27732/Avh2c01p04g00302/Avh2c01p11g00545/Avh2c02p13g01772/Avh2c06p13g05373/Avh2c06p16g05544/Avh2c07p19g06863/Avh2c09p…	99
GO:0009765	photosynthesis, light harvesting	71/41484	196/155846	0.00197127	0.0152601	0.011386	Avh1c02p13g01868/Avh1c06p16g05607/Avh1c08p03g07076/Avh1c12p02g10962/Avh1c17p15g17025/Avh1c19p12g18737/Avh1c19p16g19020/Avh1c19p19g19194/Avh1c21p04g20828/Avh1c21p16g21489/Avh1c23p06g23165/Avh1c23p07g23237/Avh2c02p13g01733/Avh2c06p16g05551/Avh2c08p04g07207/Avh2c12p02g10832/Avh2c17p14g16674/Avh2c19p12g18336/Avh2c19p16g18646/Avh2c19p18g18821/Avh2c21p04g20748/Avh2c21p15g21355/Avh2c23p06g23033/Avh2c23p…	71
GO:0043408	regulation of MAPK cascade	84/41484	238/155846	0.00197127	0.0152601	0.011386	Avh1c06p05g05157/Avh1c07p09g06457/Avh1c11p06g10311/Avh1c13p04g12184/Avh1c17p05g16642/Avh1c19p20g19299/Avh1c20p07g20005/Avh1c20p17g20449/Avh1c21p07g20918/Avh1c23p05g23091/Avh1c23p12g23566/Avh1c23p18g23843/Avh1c24p09g24653/Avh1c24p10g24706/Avh2c06p05g05079/Avh2c07p11g06616/Avh2c11p06g10269/Avh2c13p05g12055/Avh2c17p03g16277/Avh2c19p20g18976/Avh2c20p07g19879/Avh2c20p17g20346/Avh2c21p06g20830/Avh2c23p…	84
GO:0022610	GO:0022610	53/41484	139/155846	0.00197649	0.0152827	0.0114028	Avh1c01p07g00432/Avh1c03p08g02709/Avh1c08p09g07381/Avh1c11p03g10141/Avh1c19p19g19248/Avh1c20p05g19869/Avh1c26p14g26938/Avh1c26p16g27097/Avh1c27p12g27692/Avh2c01p05g00315/Avh2c03p11g02807/Avh2c08p09g07541/Avh2c11p03g10087/Avh2c19p20g18922/Avh2c20p05g19742/Avh2c26p15g26448/Avh2c26p17g26616/Avh2c27p17g27429/Avh3c01p06g00387/Avh3c03p11g02778/Avh3c11p03g09109/Avh3c17p13g15060/Avh3c23p05g20330/Avh3c20p…	53
GO:0005771	multivesicular body	60/41484	161/155846	0.00198098	0.0152996	0.0114155	Avh1c15p03g14285/Avh1c20p18g20529/Avh1c21p01g20611/Avh1c23p09g23399/Avh1c24p12g24824/Avh1c24p12g24850/Avh1c25p10g25479/Avh1c26p14g26947/Avh1c27p11g27658/Avh1c28p12g29008/Avh2c15p05g14111/Avh2c20p18g20425/Avh2c21p01g20531/Avh2c23p10g23267/Avh2c24p10g24402/Avh2c24p11g24427/Avh2c25p08g24973/Avh2c26p15g26455/Avh2c27p17g27402/Avh2c28p10g28658/Avh3c15p04g12858/Avh3c20p18g18206/Avh3c21p01g18314/Avh3c23p…	60
GO:0042547	cell wall modification involved in multidimensional cell growth	36/41484	87/155846	0.00198543	0.0153161	0.0114278	Avh1c06p13g05450/Avh1c07p16g06635/Avh1c19p16g19001/Avh1c20p09g20067/Avh1c24p09g24613/Avh1c25p09g25427/Avh2c06p13g05391/Avh2c07p17g06782/Avh2c19p16g18626/Avh2c20p08g19939/Avh2c24p07g24202/Avh2c25p07g24921/Avh3c06p10g05063/Avh3c07p12g06161/Avh3c19p11g16576/Avh3c20p07g17740/Avh3c24p08g21774/Avh3c25p06g22490/Avh4c06p10g05077/Avh4c07p16g06468/Avh4c19p15g15819/Avh4c20p08g17009/Avh4c24p09g20804/Avh4c25p…	36
GO:1990351	transporter complex	101/41484	294/155846	0.00204854	0.0157847	0.0117774	Avh1c02p00g01042/Avh1c02p01g01142/Avh1c06p05g05147/Avh1c07p14g06567/Avh1c10p03g09246/Avh1c10p17g09744/Avh1c13p11g12557/Avh1c17p02g16501/Avh1c18p05g17609/Avh1c19p16g19025/Avh1c19p20g19320/Avh1c20p02g19653/Avh1c20p07g19995/Avh1c22p01g21669/Avh1c25p20g26137/Avh1c29p02g29521/Avh2c02p00g00912/Avh2c02p01g01007/Avh2c06p05g05067/Avh2c07p16g06728/Avh2c10p04g09171/Avh2c10p17g09669/Avh2c11p03g10059/Avh2c13p…	101
GO:0032471	negative regulation of endoplasmic reticulum calcium ion concentration	11/41484	18/155846	0.00216908	0.0165789	0.01237	Avh1c12p05g11120/Avh1c22p05g21997/Avh2c22p05g21853/Avh3c12p04g09960/Avh3c22p05g19538/Avh4c12p04g10158/Avh4c22p04g18746/Avh5c12p04g09572/Avh5c22p05g18818/Avh6c12p04g09280/Avh6c22p05g18217	11
GO:0035584	calcium-mediated signaling using intracellular calcium source	11/41484	18/155846	0.00216908	0.0165789	0.01237	Avh1c12p05g11120/Avh1c22p05g21997/Avh2c22p05g21853/Avh3c12p04g09960/Avh3c22p05g19538/Avh4c12p04g10158/Avh4c22p04g18746/Avh5c12p04g09572/Avh5c22p05g18818/Avh6c12p04g09280/Avh6c22p05g18217	11
GO:0042288	MHC class I protein binding	11/41484	18/155846	0.00216908	0.0165789	0.01237	Avh1c12p05g11120/Avh1c22p05g21997/Avh2c22p05g21853/Avh3c12p04g09960/Avh3c22p05g19538/Avh4c12p04g10158/Avh4c22p04g18746/Avh5c12p04g09572/Avh5c22p05g18818/Avh6c12p04g09280/Avh6c22p05g18217	11
GO:0042868	antisense RNA metabolic process	11/41484	18/155846	0.00216908	0.0165789	0.01237	Avh1c11p04g10207/Avh2c06p18g05786/Avh2c11p04g10157/Avh3c06p15g05429/Avh3c11p04g09163/Avh4c06p15g05403/Avh4c11p04g09442/Avh5c06p14g04704/Avh5c11p04g08728/Avh6c06p15g04538/Avh6c11p05g08626	11
GO:0070973	protein localization to endoplasmic reticulum exit site	11/41484	18/155846	0.00216908	0.0165789	0.01237	Avh1c12p05g11120/Avh1c22p05g21997/Avh2c22p05g21853/Avh3c12p04g09960/Avh3c22p05g19538/Avh4c12p04g10158/Avh4c22p04g18746/Avh5c12p04g09572/Avh5c22p05g18818/Avh6c12p04g09280/Avh6c22p05g18217	11
GO:1904152	regulation of retrograde protein transport, ER to cytosol	11/41484	18/155846	0.00216908	0.0165789	0.01237	Avh1c12p05g11120/Avh1c22p05g21997/Avh2c22p05g21853/Avh3c12p04g09960/Avh3c22p05g19538/Avh4c12p04g10158/Avh4c22p04g18746/Avh5c12p04g09572/Avh5c22p05g18818/Avh6c12p04g09280/Avh6c22p05g18217	11
GO:1904154	positive regulation of retrograde protein transport, ER to cytosol	11/41484	18/155846	0.00216908	0.0165789	0.01237	Avh1c12p05g11120/Avh1c22p05g21997/Avh2c22p05g21853/Avh3c12p04g09960/Avh3c22p05g19538/Avh4c12p04g10158/Avh4c22p04g18746/Avh5c12p04g09572/Avh5c22p05g18818/Avh6c12p04g09280/Avh6c22p05g18217	11
GO:0031058	GO:0031058	72/41484	200/155846	0.00221669	0.0169232	0.0126269	Avh1c01p04g00217/Avh1c01p06g00382/Avh1c03p15g02983/Avh1c03p19g03239/Avh1c09p01g08149/Avh1c11p03g10131/Avh1c11p10g10452/Avh1c12p15g11490/Avh1c12p18g11698/Avh1c15p14g15130/Avh1c20p05g19838/Avh1c20p16g20377/Avh2c01p01g00099/Avh2c01p04g00267/Avh2c03p17g03046/Avh2c03p20g03268/Avh2c09p01g08204/Avh2c11p03g10076/Avh2c11p10g10407/Avh2c12p14g11336/Avh2c12p17g11538/Avh2c15p16g14887/Avh2c20p04g19713/Avh2c20p…	72
GO:0032155	GO:0032155	54/41484	143/155846	0.00231077	0.0173868	0.0129728	Avh1c04p10g03723/Avh1c06p18g05754/Avh1c10p18g09823/Avh1c11p05g10277/Avh1c13p15g12820/Avh1c21p14g21364/Avh1c23p18g23843/Avh1c24p12g24826/Avh1c29p01g29469/Avh2c04p04g03586/Avh2c06p17g05692/Avh2c10p18g09755/Avh2c11p06g10234/Avh2c13p15g12683/Avh2c21p13g21226/Avh2c13p10g12272/Avh2c24p10g24404/Avh2c29p01g29119/Avh3c04p11g03795/Avh3c06p14g05337/Avh3c10p17g08754/Avh3c11p05g09226/Avh3c13p14g11416/Avh3c21p…	54
GO:0003747	translation release factor activity	18/41484	36/155846	0.00231143	0.0173868	0.0129728	Avh1c04p07g03549/Avh1c11p04g10195/Avh1c14p10g13737/Avh2c04p01g03366/Avh2c11p04g10144/Avh2c14p10g13556/Avh3c04p08g03581/Avh3c11p04g09147/Avh3c14p11g12292/Avh4c04p08g03492/Avh4c11p03g09427/Avh4c14p08g11857/Avh5c04p08g02698/Avh5c11p03g08713/Avh5c14p05g11647/Avh6c04p08g02876/Avh6c11p05g08611/Avh6c14p11g11170	18
GO:0004576	oligosaccharyl transferase activity	18/41484	36/155846	0.00231143	0.0173868	0.0129728	Avh1c09p02g08150/Avh1c21p17g21597/Avh1c24p09g24633/Avh2c09p01g08205/Avh2c21p16g21440/Avh2c24p08g24219/Avh3c09p01g07611/Avh3c21p15g19171/Avh3c24p09g21794/Avh4c09p01g07781/Avh4c21p15g18362/Avh4c24p09g20826/Avh5c09p01g07032/Avh5c04p13g03057/Avh5c24p07g20808/Avh6c04p13g03216/Avh6c09p01g06848/Avh6c24p07g20470	18
GO:0004579	dolichyl-diphosphooligosaccharide-protein glycotransferase activity	18/41484	36/155846	0.00231143	0.0173868	0.0129728	Avh1c09p02g08150/Avh1c21p17g21597/Avh1c24p09g24633/Avh2c09p01g08205/Avh2c21p16g21440/Avh2c24p08g24219/Avh3c09p01g07611/Avh3c21p15g19171/Avh3c24p09g21794/Avh4c09p01g07781/Avh4c21p15g18362/Avh4c24p09g20826/Avh5c09p01g07032/Avh5c04p13g03057/Avh5c24p07g20808/Avh6c04p13g03216/Avh6c09p01g06848/Avh6c24p07g20470	18
GO:0008079	translation termination factor activity	18/41484	36/155846	0.00231143	0.0173868	0.0129728	Avh1c04p07g03549/Avh1c11p04g10195/Avh1c14p10g13737/Avh2c04p01g03366/Avh2c11p04g10144/Avh2c14p10g13556/Avh3c04p08g03581/Avh3c11p04g09147/Avh3c14p11g12292/Avh4c04p08g03492/Avh4c11p03g09427/Avh4c14p08g11857/Avh5c04p08g02698/Avh5c11p03g08713/Avh5c14p05g11647/Avh6c04p08g02876/Avh6c11p05g08611/Avh6c14p11g11170	18
GO:0015453	oxidoreduction-driven active transmembrane transporter activity	18/41484	36/155846	0.00231143	0.0173868	0.0129728	Avh1c08p02g06951/Avh1c17p02g16501/Avh1c29p02g29521/Avh2c08p02g07068/Avh2c28p05g28346/Avh2c29p02g29176/Avh3c08p02g06449/Avh3c17p02g14618/Avh3c29p02g25749/Avh4c08p02g06748/Avh4c17p03g14012/Avh4c29p02g25076/Avh5c08p02g05916/Avh5c17p03g14233/Avh5c29p02g24852/Avh6c08p02g05825/Avh6c17p04g13260/Avh6c29p01g24188	18
GO:0019239	deaminase activity	18/41484	36/155846	0.00231143	0.0173868	0.0129728	Avh1c19p18g19136/Avh1c20p18g20488/Avh1c27p08g27551/Avh2c19p18g18764/Avh2c20p18g20385/Avh2c27p14g27303/Avh3c19p13g16691/Avh3c20p18g18163/Avh3c27p09g24341/Avh4c19p15g15884/Avh4c20p18g17407/Avh4c27p09g23264/Avh5c19p14g16049/Avh5c20p16g17497/Avh5c27p08g23194/Avh6c19p12g15504/Avh6c20p16g16887/Avh6c25p09g21139	18
GO:0035241	protein-arginine omega-N monomethyltransferase activity	18/41484	36/155846	0.00231143	0.0173868	0.0129728	Avh1c03p19g03259/Avh1c13p15g12786/Avh1c29p01g29441/Avh2c03p21g03275/Avh2c13p15g12649/Avh2c29p01g29101/Avh3c03p22g03298/Avh3c13p14g11384/Avh3c29p01g25668/Avh4c03p22g03211/Avh4c13p12g11105/Avh4c29p01g24985/Avh5c03p13g02406/Avh5c13p10g10947/Avh5c29p01g24765/Avh6c03p21g02592/Avh6c13p07g10393/Avh6c29p00g24115	18
GO:0043618	regulation of transcription from RNA polymerase II promoter in response to stress	18/41484	36/155846	0.00231143	0.0173868	0.0129728	Avh1c07p15g06597/Avh1c10p19g09919/Avh1c11p00g09948/Avh2c07p16g06752/Avh2c10p20g09855/Avh2c11p00g09883/Avh3c07p11g06137/Avh3c10p18g08861/Avh3c11p00g08886/Avh4c07p16g06436/Avh4c10p17g09178/Avh4c11p00g09207/Avh5c07p14g05661/Avh5c10p18g08455/Avh5c11p00g08483/Avh6c07p15g05493/Avh6c10p18g08263/Avh6c11p00g08289	18
GO:0046439	L-cysteine metabolic process	18/41484	36/155846	0.00231143	0.0173868	0.0129728	Avh1c23p13g23584/Avh1c26p11g26676/Avh1c28p00g28370/Avh2c23p13g23437/Avh2c26p11g26190/Avh2c28p00g28102/Avh3c23p12g20774/Avh3c26p09g23631/Avh3c28p00g24775/Avh4c23p09g19780/Avh4c26p09g22398/Avh4c28p00g24039/Avh5c23p12g19937/Avh5c26p04g22319/Avh5c28p00g23754/Avh6c23p12g19577/Avh6c26p04g21946/Avh6c28p00g23392	18
GO:0050113	inositol oxygenase activity	18/41484	36/155846	0.00231143	0.0173868	0.0129728	Avh1c07p15g06591/Avh1c20p17g20462/Avh1c23p01g22716/Avh2c07p16g06746/Avh2c20p18g20359/Avh2c23p01g22574/Avh3c07p11g06132/Avh3c20p18g18141/Avh3c23p01g20018/Avh4c07p15g06431/Avh4c20p17g17381/Avh4c23p00g19224/Avh5c07p14g05656/Avh5c20p16g17469/Avh5c23p01g19177/Avh6c07p14g05488/Avh6c20p16g16872/Avh6c23p01g18769	18
GO:0051721	protein phosphatase 2A binding	18/41484	36/155846	0.00231143	0.0173868	0.0129728	Avh1c02p01g01099/Avh1c07p09g06445/Avh1c10p13g09554/Avh2c02p01g00964/Avh2c07p11g06605/Avh2c10p13g09475/Avh3c02p01g00974/Avh3c07p06g06009/Avh3c10p12g08463/Avh4c02p01g01106/Avh4c07p11g06316/Avh4c10p11g08801/Avh5c02p01g00930/Avh5c07p10g05539/Avh5c10p12g08124/Avh6c02p01g00906/Avh6c07p10g05373/Avh6c10p12g07851	18
GO:0099116	tRNA 5'-end processing	18/41484	36/155846	0.00231143	0.0173868	0.0129728	Avh1c23p15g23648/Avh1c23p17g23750/Avh1c28p12g29011/Avh2c23p16g23503/Avh2c23p18g23601/Avh2c28p11g28661/Avh3c23p13g20818/Avh3c23p15g20916/Avh3c28p12g25370/Avh4c23p10g19822/Avh4c23p12g19923/Avh4c28p11g24585/Avh5c23p14g19976/Avh5c23p15g20073/Avh5c28p13g24397/Avh6c23p14g19613/Avh6c23p15g19705/Avh6c28p08g23783	18
GO:0006935	chemotaxis	110/41484	325/155846	0.00235378	0.0176653	0.0131806	Avh1c01p05g00326/Avh1c02p01g01122/Avh1c03p04g02395/Avh1c03p05g02515/Avh1c06p18g05754/Avh1c12p17g11612/Avh1c14p15g14103/Avh1c19p19g19248/Avh1c19p20g19287/Avh1c20p02g19644/Avh1c20p15g20322/Avh1c21p09g21000/Avh1c23p02g22776/Avh1c23p06g23153/Avh1c23p17g23741/Avh1c24p13g24905/Avh1c29p01g29440/Avh1c29p18g30290/Avh2c01p03g00202/Avh2c02p01g00987/Avh2c03p05g02387/Avh2c03p08g02606/Avh2c06p17g05692/Avh2c12p…	110
GO:0042330	taxis	110/41484	325/155846	0.00235378	0.0176653	0.0131806	Avh1c01p05g00326/Avh1c02p01g01122/Avh1c03p04g02395/Avh1c03p05g02515/Avh1c06p18g05754/Avh1c12p17g11612/Avh1c14p15g14103/Avh1c19p19g19248/Avh1c19p20g19287/Avh1c20p02g19644/Avh1c20p15g20322/Avh1c21p09g21000/Avh1c23p02g22776/Avh1c23p06g23153/Avh1c23p17g23741/Avh1c24p13g24905/Avh1c29p01g29440/Avh1c29p18g30290/Avh2c01p03g00202/Avh2c02p01g00987/Avh2c03p05g02387/Avh2c03p08g02606/Avh2c06p17g05692/Avh2c12p…	110
GO:0015295	solute:proton symporter activity	90/41484	259/155846	0.00237061	0.0177715	0.0132599	Avh1c01p15g00808/Avh1c08p02g06986/Avh1c08p04g07080/Avh1c10p04g09283/Avh1c10p04g09286/Avh1c10p19g09924/Avh1c11p00g09943/Avh1c14p00g13250/Avh1c16p21g15876/Avh1c17p15g17032/Avh1c18p07g17709/Avh1c19p12g18729/Avh1c20p07g19994/Avh1c24p13g24928/Avh1c28p07g28697/Avh2c01p13g00695/Avh2c08p02g07107/Avh2c08p04g07212/Avh2c10p04g09212/Avh2c10p04g09215/Avh2c10p20g09860/Avh2c11p00g09879/Avh2c14p00g13073/Avh2c16p…	90
GO:0006772	thiamine metabolic process	30/41484	70/155846	0.00239898	0.0179236	0.0133733	Avh1c08p14g07622/Avh1c12p03g10996/Avh1c17p04g16571/Avh1c19p13g18798/Avh1c19p18g19160/Avh2c08p15g07791/Avh2c12p02g10863/Avh2c17p03g16223/Avh2c19p13g18394/Avh2c19p18g18788/Avh3c08p14g07054/Avh3c12p02g09882/Avh3c17p03g14682/Avh3c19p09g16434/Avh3c19p13g16715/Avh4c08p15g07363/Avh4c12p01g10051/Avh4c17p04g14063/Avh4c19p12g15648/Avh4c19p16g15905/Avh5c08p13g06463/Avh5c12p02g09491/Avh5c17p04g14271/Avh5c19p…	30
GO:0019320	hexose catabolic process	30/41484	70/155846	0.00239898	0.0179236	0.0133733	Avh1c06p18g05776/Avh1c09p01g08139/Avh1c12p19g11742/Avh1c24p14g24996/Avh1c27p12g27715/Avh2c06p18g05713/Avh2c09p01g08196/Avh2c12p18g11583/Avh2c24p12g24577/Avh2c27p18g27453/Avh3c06p14g05357/Avh3c09p01g07602/Avh3c12p13g10460/Avh3c24p13g22153/Avh3c27p13g24498/Avh4c06p14g05357/Avh4c09p01g07773/Avh4c12p09g10430/Avh4c24p14g21176/Avh4c27p13g23417/Avh5c06p13g04632/Avh5c09p01g07021/Avh5c12p16g10111/Avh5c24p…	30
GO:0050661	NADP binding	30/41484	70/155846	0.00239898	0.0179236	0.0133733	Avh1c08p20g07905/Avh1c14p15g14074/Avh1c15p15g15153/Avh1c20p14g20265/Avh1c20p14g20266/Avh2c08p20g08004/Avh2c14p14g13835/Avh2c15p16g14906/Avh2c20p14g20131/Avh2c20p14g20132/Avh3c08p20g07311/Avh3c14p15g12622/Avh3c15p14g13548/Avh3c20p14g17916/Avh3c20p14g17917/Avh4c08p18g07497/Avh4c14p11g12090/Avh4c15p14g13017/Avh4c20p14g17179/Avh4c20p14g17180/Avh5c08p18g06746/Avh5c14p09g11940/Avh5c15p15g12939/Avh5c20p…	30
GO:0000380	alternative mRNA splicing, via spliceosome	73/41484	204/155846	0.00248215	0.0185033	0.0138059	Avh1c02p01g01117/Avh1c02p13g01863/Avh1c03p19g03234/Avh1c10p04g09272/Avh1c11p03g10130/Avh1c11p12g10561/Avh1c13p02g12011/Avh1c17p04g16613/Avh1c19p22g19459/Avh1c23p10g23430/Avh1c29p04g29645/Avh1c29p18g30256/Avh2c02p01g00982/Avh2c02p13g01728/Avh2c03p20g03263/Avh2c10p04g09200/Avh2c11p03g10075/Avh2c11p12g10509/Avh2c13p02g11889/Avh2c17p03g16249/Avh2c19p22g19165/Avh2c23p10g23306/Avh2c29p04g29294/Avh2c29p…	73
GO:0005811	lipid droplet	73/41484	204/155846	0.00248215	0.0185033	0.0138059	Avh1c01p11g00603/Avh1c02p02g01214/Avh1c06p01g04848/Avh1c06p12g05373/Avh1c08p16g07660/Avh1c12p05g11120/Avh1c13p11g12520/Avh1c19p13g18781/Avh1c20p14g20297/Avh1c20p18g20511/Avh1c21p02g20695/Avh1c22p05g21997/Avh1c24p13g24910/Avh1c25p08g25411/Avh2c01p09g00480/Avh2c02p02g01072/Avh2c06p01g04790/Avh2c06p12g05303/Avh2c08p16g07827/Avh2c13p11g12379/Avh2c19p12g18378/Avh2c20p14g20165/Avh2c20p18g20405/Avh2c21p…	73
GO:0010427	abscisic acid binding	34/41484	82/155846	0.00250318	0.0186392	0.0139072	Avh1c03p05g02502/Avh1c03p08g02704/Avh1c08p07g07313/Avh1c18p07g17689/Avh1c24p12g24848/Avh1c25p17g25945/Avh2c03p08g02593/Avh2c03p11g02802/Avh2c08p08g07472/Avh2c03p06g02464/Avh2c24p11g24425/Avh2c25p16g25439/Avh3c03p08g02516/Avh3c03p11g02773/Avh3c08p06g06774/Avh3c03p07g02397/Avh3c24p12g22001/Avh3c25p15g23028/Avh4c03p06g02337/Avh4c03p09g02592/Avh4c08p08g07121/Avh4c03p05g02243/Avh4c25p11g21806/Avh5c03p…	34
GO:0000922	spindle pole	36/41484	88/155846	0.00250916	0.0186628	0.0139248	Avh1c16p20g15855/Avh1c20p03g19744/Avh1c21p09g21000/Avh1c22p03g21807/Avh1c22p04g21931/Avh1c26p09g26516/Avh2c16p17g15541/Avh2c20p03g19623/Avh2c21p09g20913/Avh2c22p03g21669/Avh2c22p04g21787/Avh2c26p09g26012/Avh3c16p08g13874/Avh3c20p03g17456/Avh3c21p08g18638/Avh3c22p02g19372/Avh3c22p04g19489/Avh3c26p07g23472/Avh4c16p15g13537/Avh4c20p03g16713/Avh4c21p08g17832/Avh4c22p03g18577/Avh4c22p04g18688/Avh4c26p…	36
GO:0050777	negative regulation of immune response	104/41484	306/155846	0.00261544	0.0194315	0.0144984	Avh1c11p10g10441/Avh1c12p19g11780/Avh1c14p15g14104/Avh1c15p04g14429/Avh1c20p18g20491/Avh1c20p18g20550/Avh1c22p04g21887/Avh1c23p13g23584/Avh1c23p18g23776/Avh1c24p11g24757/Avh1c25p20g26161/Avh1c26p12g26765/Avh1c26p12g26766/Avh1c27p13g27752/Avh1c28p04g28595/Avh1c29p02g29524/Avh1c29p02g29540/Avh2c11p10g10397/Avh2c12p18g11627/Avh2c14p14g13877/Avh2c15p07g14248/Avh2c20p18g20387/Avh2c20p19g20449/Avh2c22p…	104
GO:0001085	GO:0001085	116/41484	346/155846	0.00262807	0.0194383	0.0145035	Avh1c01p03g00173/Avh1c01p03g00208/Avh1c01p12g00660/Avh1c04p08g03582/Avh1c06p15g05544/Avh1c07p02g06042/Avh1c07p08g06400/Avh1c11p03g10125/Avh1c12p19g11781/Avh1c15p05g14453/Avh1c20p18g20495/Avh1c21p12g21186/Avh1c22p00g21622/Avh1c22p06g22068/Avh1c22p18g22545/Avh1c24p09g24635/Avh1c24p09g24653/Avh1c25p04g25305/Avh1c25p16g25904/Avh1c26p15g26978/Avh2c01p01g00055/Avh2c01p01g00090/Avh2c01p11g00536/Avh2c04p…	116
GO:0010089	xylem development	116/41484	346/155846	0.00262807	0.0194383	0.0145035	Avh1c03p04g02415/Avh1c03p19g03268/Avh1c04p08g03615/Avh1c05p20g04768/Avh1c08p11g07464/Avh1c08p16g07696/Avh1c13p15g12797/Avh1c13p18g13078/Avh1c14p10g13725/Avh1c19p13g18749/Avh1c20p04g19802/Avh1c21p00g20573/Avh1c22p06g22051/Avh1c23p16g23705/Avh1c24p09g24640/Avh1c24p13g24935/Avh1c26p15g27016/Avh1c29p01g29448/Avh1c29p02g29545/Avh1c29p17g30226/Avh2c03p05g02407/Avh2c03p21g03285/Avh2c04p02g03445/Avh2c05p…	116
GO:0045930	negative regulation of mitotic cell cycle	94/41484	273/155846	0.00263591	0.0194383	0.0145035	Avh1c01p11g00587/Avh1c06p18g05716/Avh1c09p05g08426/Avh1c10p19g09930/Avh1c12p05g11151/Avh1c18p07g17704/Avh1c19p04g18419/Avh1c21p01g20608/Avh1c21p02g20679/Avh1c21p05g20838/Avh1c22p01g21667/Avh1c24p12g24826/Avh1c25p10g25482/Avh1c27p06g27455/Avh1c28p13g29097/Avh1c29p01g29461/Avh2c01p09g00466/Avh2c06p17g05655/Avh2c09p05g08457/Avh2c10p20g09866/Avh2c12p05g10988/Avh2c18p07g17347/Avh2c19p05g18079/Avh2c21p…	94
GO:0006655	phosphatidylglycerol biosynthetic process	24/41484	53/155846	0.00263685	0.0194383	0.0145035	Avh1c12p19g11756/Avh1c20p05g19840/Avh1c20p17g20456/Avh1c29p16g30157/Avh2c12p18g11597/Avh2c20p04g19715/Avh2c20p18g20353/Avh2c29p15g29786/Avh3c12p13g10473/Avh3c20p04g17536/Avh3c20p18g18136/Avh3c29p08g26118/Avh4c12p09g10443/Avh4c20p04g16807/Avh4c20p17g17375/Avh4c17p05g14120/Avh5c12p16g10125/Avh5c20p03g16868/Avh5c20p16g17464/Avh5c29p08g25190/Avh6c12p16g09831/Avh6c20p04g16381/Avh6c20p16g16866/Avh6c29p…	24
GO:0016780	phosphotransferase activity, for other substituted phosphate groups	24/41484	53/155846	0.00263685	0.0194383	0.0145035	Avh1c03p15g02989/Avh1c07p07g06338/Avh1c20p15g20305/Avh1c22p17g22509/Avh2c03p17g03050/Avh2c07p09g06508/Avh2c20p14g20173/Avh2c22p16g22355/Avh3c03p16g02972/Avh3c07p05g05922/Avh3c20p15g17958/Avh3c22p10g19806/Avh4c03p16g02845/Avh4c07p09g06225/Avh4c20p15g17218/Avh4c22p14g19109/Avh5c03p07g02054/Avh5c07p08g05455/Avh5c20p13g17267/Avh5c22p07g19006/Avh6c03p15g02226/Avh6c07p08g05283/Avh6c20p13g16722/Avh6c22p…	24
GO:0031279	regulation of cyclase activity	24/41484	53/155846	0.00263685	0.0194383	0.0145035	Avh1c01p05g00326/Avh1c06p18g05754/Avh1c06p19g05855/Avh1c25p20g26181/Avh2c01p03g00202/Avh2c06p17g05692/Avh2c06p19g05791/Avh2c25p19g25677/Avh3c01p04g00286/Avh3c06p14g05337/Avh3c06p15g05434/Avh3c25p18g23235/Avh4c01p05g00381/Avh4c06p14g05345/Avh4c06p15g05408/Avh4c25p14g22002/Avh5c01p04g00301/Avh5c06p13g04621/Avh5c06p14g04710/Avh5c25p13g22045/Avh6c01p04g00262/Avh6c06p14g04479/Avh6c06p15g04544/Avh6c25p…	24
GO:0035371	microtubule plus-end	24/41484	53/155846	0.00263685	0.0194383	0.0145035	Avh1c03p19g03268/Avh1c10p03g09247/Avh1c16p24g16129/Avh1c21p08g20957/Avh2c03p21g03285/Avh2c10p04g09172/Avh2c16p21g15851/Avh2c21p08g20868/Avh3c03p22g03310/Avh3c10p03g08203/Avh3c16p13g14293/Avh3c21p07g18604/Avh4c03p22g03223/Avh4c10p02g08565/Avh4c16p17g13711/Avh4c21p07g17790/Avh5c03p13g02417/Avh5c10p03g07867/Avh5c16p22g13860/Avh5c21p07g17925/Avh6c03p21g02603/Avh6c10p03g07546/Avh6c16p11g12921/Avh6c21p…	24
GO:0007030	Golgi organization	100/41484	293/155846	0.00269434	0.0198401	0.0148033	Avh1c04p07g03538/Avh1c06p13g05409/Avh1c06p13g05443/Avh1c08p01g06860/Avh1c10p17g09696/Avh1c11p04g10202/Avh1c12p19g11739/Avh1c13p19g13134/Avh1c16p20g15822/Avh1c19p10g18606/Avh1c19p16g18992/Avh1c19p18g19167/Avh1c19p20g19289/Avh1c20p17g20436/Avh1c23p13g23586/Avh1c27p05g27445/Avh1c29p17g30229/Avh2c04p01g03355/Avh2c06p12g05337/Avh2c06p13g05384/Avh2c08p01g06973/Avh2c10p17g09620/Avh2c11p04g10151/Avh2c12p…	100
GO:0032506	cytokinetic process	132/41484	400/155846	0.00271402	0.0199629	0.0148949	Avh1c02p02g01186/Avh1c06p15g05537/Avh1c07p03g06132/Avh1c08p08g07367/Avh1c10p01g09086/Avh1c12p02g10991/Avh1c12p04g11102/Avh1c17p00g16354/Avh1c17p04g16578/Avh1c19p13g18775/Avh1c19p20g19307/Avh1c19p21g19388/Avh1c21p03g20733/Avh1c22p04g21931/Avh1c23p05g23084/Avh1c23p07g23213/Avh1c24p12g24826/Avh1c24p14g24978/Avh1c26p07g26401/Avh1c26p16g27050/Avh1c26p17g27171/Avh1c29p04g29669/Avh2c02p02g01051/Avh2c06p…	132
GO:1901402	negative regulation of tetrapyrrole metabolic process	10/41484	16/155846	0.00274832	0.0201483	0.0150332	Avh1c08p03g07009/Avh2c01p16g00869/Avh2c08p03g07132/Avh3c01p17g00896/Avh3c08p02g06497/Avh4c08p03g06805/Avh5c01p16g00845/Avh5c08p03g05980/Avh6c01p16g00829/Avh6c08p03g05878	10
GO:1901464	negative regulation of tetrapyrrole biosynthetic process	10/41484	16/155846	0.00274832	0.0201483	0.0150332	Avh1c08p03g07009/Avh2c01p16g00869/Avh2c08p03g07132/Avh3c01p17g00896/Avh3c08p02g06497/Avh4c08p03g06805/Avh5c01p16g00845/Avh5c08p03g05980/Avh6c01p16g00829/Avh6c08p03g05878	10
GO:1902325	negative regulation of chlorophyll biosynthetic process	10/41484	16/155846	0.00274832	0.0201483	0.0150332	Avh1c08p03g07009/Avh2c01p16g00869/Avh2c08p03g07132/Avh3c01p17g00896/Avh3c08p02g06497/Avh4c08p03g06805/Avh5c01p16g00845/Avh5c08p03g05980/Avh6c01p16g00829/Avh6c08p03g05878	10
GO:0031032	actomyosin structure organization	25/41484	56/155846	0.00275566	0.0201798	0.0150567	Avh1c12p02g10991/Avh1c12p04g11102/Avh1c15p01g14221/Avh1c17p04g16578/Avh2c12p02g10858/Avh2c12p04g10942/Avh2c15p03g14036/Avh2c17p03g16229/Avh3c12p02g09877/Avh3c12p03g09942/Avh3c28p09g25165/Avh3c17p03g14689/Avh4c12p01g10046/Avh4c12p03g10139/Avh4c15p03g12282/Avh4c17p04g14071/Avh5c12p02g09486/Avh5c12p04g09553/Avh5c15p04g12238/Avh5c17p04g14277/Avh5c21p02g17711/Avh6c17p05g13333/Avh6c12p02g09159/Avh6c12p…	25
GO:0072331	signal transduction by p53 class mediator	58/41484	157/155846	0.00291737	0.0212594	0.0158623	Avh1c03p15g02983/Avh1c03p19g03239/Avh1c09p01g08149/Avh1c09p02g08162/Avh1c14p15g14073/Avh1c21p05g20838/Avh1c21p16g21542/Avh1c23p09g23358/Avh1c25p10g25478/Avh1c28p13g29097/Avh2c03p17g03046/Avh2c03p20g03268/Avh2c09p01g08204/Avh2c09p02g08215/Avh2c14p14g13830/Avh2c14p14g13832/Avh2c04p06g03716/Avh2c23p09g23226/Avh2c25p08g24971/Avh2c28p12g28764/Avh3c03p16g02969/Avh3c03p21g03270/Avh3c09p01g07610/Avh3c09p…	58
[truncated: 5,734 more rows]
