# Supplementary material for: Haplotype-resolved genome assembly provides insights into the evolutionary origin of waterlogging-tolerant Actinidia valvata hexaploid
Source: Hortic Res. 2026 Jan 9;13(4):uhag011. doi: 10.1093/hr/uhag011 (PMC13103481; doi:10.1093/hr/uhag011)
Supplement: Web_Material_uhag011 [file web_material_uhag011.zip › Table S16.xlsx]

## Sheet: S16
Table S16. Enriched KEGG pathways for the ASEGs in the whole genome of A. valvata.
ID	Description	GeneRatio	BgRatio	pvalue	p.adjust	qvalue	geneID	Count
ko00195	Photosynthesis	168/11900	375/42483	2.52502e-12	7.42355e-10	5.63477e-10	Avh1c07p09g06450/Avh1c10p11g09477/Avh1c10p14g09581/Avh1c11p04g10201/Avh1c11p06g10297/Avh1c12p02g10962/Avh1c13p01g11994/Avh1c13p11g12560/Avh1c13p18g13084/Avh1c14p15g14083/Avh1c14p15g14128/Avh1c16p24g16136/Avh1c17p14g16972/Avh1c17p15g16998/Avh1c17p15g17025/Avh1c19p16g19020/Avh1c19p16g19028/Avh1c19p21g19364/Avh1c21p01g20595/Avh1c22p05g21967/Avh1c23p05g23029/Avh1c23p07g23240/Avh1c23p09g23380/Avh1c23p…	168
ko00260	Glycine, serine and threonine metabolism	187/11900	468/42483	1.45448e-08	1.06904e-06	8.11444e-07	Avh1c01p04g00282/Avh1c01p11g00616/Avh1c01p18g00973/Avh1c03p20g03294/Avh1c06p02g04938/Avh1c06p18g05748/Avh1c07p16g06643/Avh1c07p16g06646/Avh1c08p01g06880/Avh1c09p07g08497/Avh1c10p01g09110/Avh1c10p17g09744/Avh1c11p02g10115/Avh1c11p14g10692/Avh1c12p02g10992/Avh1c13p12g12619/Avh1c14p01g13294/Avh1c14p10g13736/Avh1c14p14g14018/Avh1c14p15g14134/Avh1c16p21g15902/Avh1c16p24g16133/Avh1c17p14g16971/Avh1c19p…	187
ko00730	Thiamine metabolism	78/11900	174/42483	1.56956e-06	6.59216e-05	5.00372e-05	Avh1c01p06g00403/Avh1c01p07g00461/Avh1c03p19g03236/Avh1c07p06g06327/Avh1c07p17g06713/Avh1c08p14g07622/Avh1c09p04g08309/Avh1c10p14g09571/Avh1c12p03g10996/Avh1c17p04g16571/Avh1c19p13g18798/Avh1c19p18g19160/Avh1c27p16g27939/Avh2c01p04g00289/Avh2c01p05g00338/Avh2c03p20g03265/Avh2c07p08g06495/Avh2c07p18g06855/Avh2c08p15g07791/Avh2c09p04g08359/Avh2c10p14g09488/Avh2c12p02g10863/Avh2c17p03g16223/Avh2c19p…	78
ko00524	Neomycin, kanamycin and gentamicin biosynthesis	30/11900	56/42483	4.9168e-05	0.00103253	0.000783731	Avh1c09p01g08139/Avh1c12p19g11742/Avh1c21p16g21494/Avh1c23p10g23438/Avh1c26p17g27206/Avh2c09p01g08196/Avh2c12p18g11583/Avh2c21p15g21360/Avh2c23p10g23314/Avh2c26p18g26723/Avh3c09p01g07602/Avh3c12p13g10460/Avh3c21p15g19097/Avh3c23p09g20649/Avh3c26p15g24103/Avh4c09p01g07773/Avh4c12p09g10430/Avh4c21p14g18303/Avh4c23p06g19654/Avh4c26p15g22899/Avh5c09p01g07021/Avh5c12p16g10111/Avh5c21p14g18376/Avh5c23p…	30
ko00340	Histidine metabolism	60/11900	137/42483	5.47626e-05	0.00107335	0.000814713	Avh1c03p20g03305/Avh1c06p19g05882/Avh1c10p16g09643/Avh1c11p05g10238/Avh1c11p06g10292/Avh1c16p21g15919/Avh1c19p13g18809/Avh1c25p04g25301/Avh1c29p04g29646/Avh1c29p17g30219/Avh2c03p21g03315/Avh2c06p19g05817/Avh2c10p15g09565/Avh2c11p05g10196/Avh2c11p06g10248/Avh2c16p18g15614/Avh2c19p13g18406/Avh2c25p03g24813/Avh2c29p04g29295/Avh2c29p16g29847/Avh3c03p22g03344/Avh3c06p15g05461/Avh3c10p14g08559/Avh3c11p…	60
ko00450	Selenocompound metabolism	48/11900	106/42483	0.000108855	0.00139951	0.00106229	Avh1c02p13g01860/Avh1c05p18g04656/Avh1c10p16g09688/Avh1c14p13g13973/Avh1c15p04g14431/Avh1c20p14g20283/Avh1c20p15g20326/Avh1c24p04g24394/Avh2c02p13g01725/Avh2c05p19g04603/Avh2c10p16g09612/Avh2c14p12g13725/Avh2c15p07g14251/Avh2c20p14g20151/Avh2c20p15g20192/Avh2c24p02g23980/Avh3c02p12g01658/Avh3c05p11g04407/Avh3c10p15g08619/Avh3c14p14g12524/Avh3c15p06g12993/Avh3c20p14g17936/Avh3c20p15g17978/Avh3c24p…	48
ko00670	One carbon pool by folate	59/11900	142/42483	0.000354762	0.00405981	0.00308156	Avh1c01p11g00616/Avh1c03p15g03021/Avh1c08p01g06880/Avh1c10p01g09110/Avh1c10p17g09744/Avh1c11p02g10115/Avh1c11p14g10692/Avh1c19p13g18794/Avh1c20p03g19722/Avh1c21p11g21072/Avh2c01p10g00494/Avh2c03p18g03088/Avh2c08p01g06994/Avh2c10p02g09031/Avh2c10p17g09669/Avh2c11p03g10059/Avh2c19p13g18390/Avh2c20p03g19618/Avh2c21p10g20978/Avh3c01p11g00551/Avh3c03p17g03011/Avh3c08p01g06374/Avh3c10p01g08087/Avh3c10p…	59
ko00740	Riboflavin metabolism	48/11900	111/42483	0.000412564	0.00433192	0.0032881	Avh1c07p07g06355/Avh1c12p19g11780/Avh1c17p15g17042/Avh1c18p06g17659/Avh1c18p10g17898/Avh1c19p19g19273/Avh1c20p18g20491/Avh1c23p17g23760/Avh2c07p09g06525/Avh2c12p18g11627/Avh2c17p14g16696/Avh2c18p06g17304/Avh2c18p09g17544/Avh2c19p20g18947/Avh2c20p18g20387/Avh2c23p18g23612/Avh3c07p05g05939/Avh3c12p14g10506/Avh3c17p14g15101/Avh3c18p05g15510/Avh3c18p07g15683/Avh3c19p15g16823/Avh3c20p18g18165/Avh3c23p…	48
ko00053	Ascorbate and aldarate metabolism	126/11900	353/42483	0.000961911	0.00942673	0.00715527	Avh1c06p19g05882/Avh1c07p06g06314/Avh1c10p16g09643/Avh1c11p03g10160/Avh1c11p06g10292/Avh1c16p20g15798/Avh1c16p21g15919/Avh1c20p05g19882/Avh1c20p17g20462/Avh1c21p01g20606/Avh1c21p09g20979/Avh1c23p01g22716/Avh1c23p11g23502/Avh1c23p17g23740/Avh1c24p04g24402/Avh1c25p19g26127/Avh1c27p06g27475/Avh1c27p13g27755/Avh1c28p10g28870/Avh1c28p13g29096/Avh1c29p04g29646/Avh2c06p19g05817/Avh2c07p08g06485/Avh2c10p…	126
ko00965	Betalain biosynthesis	12/11900	19/42483	0.00146839	0.0128649	0.009765	Avh1c17p15g17000/Avh1c26p17g27198/Avh2c17p13g16642/Avh2c26p18g26715/Avh3c17p13g15051/Avh3c26p15g24095/Avh4c17p13g14425/Avh4c26p15g22893/Avh5c17p07g14410/Avh5c26p11g22829/Avh6c17p12g13655/Avh6c26p11g22448	12
ko00400	Phenylalanine, tyrosine and tryptophan biosynthesis	118/11900	332/42483	0.00161426	0.0128649	0.009765	Avh1c03p08g02736/Avh1c04p07g03536/Avh1c08p01g06884/Avh1c11p03g10168/Avh1c12p02g10992/Avh1c13p18g13123/Avh1c19p18g19154/Avh1c21p01g20609/Avh1c21p12g21134/Avh1c22p00g21616/Avh1c23p06g23152/Avh1c23p09g23388/Avh1c23p17g23734/Avh1c24p10g24665/Avh1c24p12g24828/Avh1c25p04g25301/Avh1c25p07g25375/Avh1c25p20g26149/Avh1c25p20g26164/Avh2c03p11g02835/Avh2c04p00g03350/Avh2c08p01g06997/Avh2c11p03g10114/Avh2c12p…	118
ko04712	Circadian rhythm - plant	137/11900	393/42483	0.00172065	0.0129711	0.00984557	Avh1c01p10g00569/Avh1c02p00g01062/Avh1c06p14g05485/Avh1c06p14g05492/Avh1c08p05g07149/Avh1c09p06g08440/Avh1c11p04g10212/Avh1c11p11g10493/Avh1c13p04g12181/Avh1c16p20g15836/Avh1c19p21g19396/Avh1c20p08g20053/Avh1c21p13g21276/Avh1c22p02g21743/Avh1c22p06g22061/Avh1c23p01g22715/Avh1c23p05g23048/Avh1c23p06g23147/Avh1c24p06g24500/Avh1c24p10g24677/Avh1c25p03g25280/Avh1c27p13g27738/Avh1c28p13g29081/Avh2c01p…	137
ko00908	Zeatin biosynthesis	42/11900	100/42483	0.00182553	0.0130904	0.00993614	Avh1c12p19g11789/Avh1c17p14g16941/Avh1c20p15g20310/Avh1c20p18g20503/Avh1c21p15g21440/Avh1c27p10g27619/Avh1c28p04g28585/Avh2c12p18g11638/Avh2c17p12g16557/Avh2c20p15g20176/Avh2c20p18g20398/Avh2c21p14g21306/Avh2c27p16g27363/Avh2c28p04g28292/Avh3c12p14g10516/Avh3c17p12g14961/Avh3c20p15g17963/Avh3c20p18g18177/Avh3c21p14g19046/Avh3c27p11g24398/Avh3c28p03g24940/Avh4c12p10g10487/Avh4c17p12g14343/Avh4c20p…	42
ko03410	Base excision repair	94/11900	263/42483	0.00372267	0.0243214	0.018461	Avh1c01p03g00207/Avh1c02p00g01032/Avh1c03p16g03029/Avh1c06p03g05017/Avh1c08p09g07406/Avh1c10p18g09832/Avh1c11p05g10281/Avh1c12p02g10988/Avh1c13p15g12807/Avh1c13p18g13097/Avh1c21p01g20592/Avh1c21p15g21407/Avh1c23p02g22806/Avh1c28p11g28996/Avh1c28p12g29063/Avh2c01p01g00089/Avh2c02p00g00905/Avh2c03p18g03097/Avh2c06p03g04956/Avh2c08p10g07574/Avh2c10p19g09762/Avh2c11p06g10238/Avh2c12p02g10855/Avh2c13p…	94
ko00905	Brassinosteroid biosynthesis	54/11900	144/42483	0.00840155	0.0494011	0.0374975	Avh1c01p03g00216/Avh1c01p08g00509/Avh1c05p20g04783/Avh1c09p02g08194/Avh1c11p14g10728/Avh1c13p15g12787/Avh1c27p07g27510/Avh1c27p07g27512/Avh1c29p01g29442/Avh2c01p01g00098/Avh2c01p06g00378/Avh2c05p21g04724/Avh2c09p02g08247/Avh2c11p14g10626/Avh2c13p15g12650/Avh2c27p12g27262/Avh2c27p12g27265/Avh2c29p01g29102/Avh3c01p03g00194/Avh3c01p07g00445/Avh3c05p14g04547/Avh3c09p02g07653/Avh3c11p14g09647/Avh3c13p…	54
ko00350	Tyrosine metabolism	90/11900	258/42483	0.00927048	0.0524139	0.0397843	Avh1c01p18g00981/Avh1c06p02g04938/Avh1c07p16g06646/Avh1c08p01g06840/Avh1c08p02g06983/Avh1c08p11g07468/Avh1c13p11g12556/Avh1c14p10g13736/Avh1c17p15g17000/Avh1c18p04g17522/Avh1c19p22g19466/Avh1c23p07g23192/Avh1c25p04g25301/Avh1c25p20g26149/Avh2c01p16g00853/Avh2c06p02g04878/Avh2c07p17g06793/Avh2c08p01g06955/Avh2c08p02g07104/Avh2c08p11g07634/Avh2c13p11g12416/Avh2c14p10g13549/Avh2c17p13g16642/Avh2c18p…	90
ko00410	beta-Alanine metabolism	104/11900	305/42483	0.0114102	0.0621224	0.0471534	Avh1c05p17g04650/Avh1c06p02g04938/Avh1c07p14g06560/Avh1c07p14g06561/Avh1c07p16g06646/Avh1c10p16g09643/Avh1c11p06g10292/Avh1c12p19g11783/Avh1c14p10g13736/Avh1c16p21g15919/Avh1c19p22g19466/Avh1c20p16g20375/Avh1c20p18g20497/Avh1c21p03g20774/Avh1c26p13g26863/Avh1c29p04g29646/Avh1c29p04g29648/Avh2c05p18g04597/Avh2c06p02g04878/Avh2c07p15g06722/Avh2c07p15g06723/Avh2c07p17g06793/Avh2c10p15g09565/Avh2c11p…	104
ko00770	Pantothenate and CoA biosynthesis	79/11900	225/42483	0.0118117	0.0631387	0.0479248	Avh1c04p08g03616/Avh1c08p08g07352/Avh1c12p19g11780/Avh1c14p00g13246/Avh1c19p22g19443/Avh1c20p18g20491/Avh1c20p18g20544/Avh1c22p17g22509/Avh1c23p13g23573/Avh1c24p06g24493/Avh1c26p10g26639/Avh1c26p13g26863/Avh1c29p04g29638/Avh2c04p02g03446/Avh2c08p09g07515/Avh2c12p18g11627/Avh2c14p00g13069/Avh2c19p22g19144/Avh2c20p18g20387/Avh2c20p19g20442/Avh2c22p16g22355/Avh2c23p13g23429/Avh2c24p04g24084/Avh2c26p…	79
ko00904	Diterpenoid biosynthesis	78/11900	222/42483	0.0120724	0.063258	0.0480153	Avh1c03p06g02597/Avh1c07p09g06439/Avh1c08p01g06904/Avh1c08p02g06977/Avh1c08p10g07445/Avh1c13p12g12620/Avh1c15p15g15139/Avh1c16p21g15875/Avh1c20p08g20062/Avh1c22p03g21808/Avh1c22p19g22596/Avh1c23p19g23943/Avh1c24p14g24997/Avh2c03p09g02692/Avh2c07p11g06600/Avh2c08p01g07017/Avh2c08p02g07098/Avh2c08p11g07611/Avh2c13p12g12486/Avh2c15p16g14896/Avh2c16p17g15562/Avh2c20p08g19935/Avh2c22p03g21670/Avh2c22p…	78
ko00590	Arachidonic acid metabolism	48/11900	130/42483	0.0168245	0.0810887	0.0615496	Avh1c06p12g05394/Avh1c10p16g09689/Avh1c19p22g19478/Avh1c20p12g20207/Avh1c20p14g20297/Avh1c21p16g21506/Avh1c24p10g24676/Avh1c25p15g25788/Avh2c06p12g05325/Avh2c10p16g09613/Avh2c19p23g19182/Avh2c20p12g20076/Avh2c20p14g20165/Avh2c21p15g21373/Avh2c24p09g24261/Avh2c25p14g25284/Avh3c06p09g05007/Avh3c10p15g08620/Avh3c19p17g17023/Avh3c20p12g17846/Avh3c20p15g17952/Avh3c21p15g19117/Avh3c24p10g21839/Avh3c25p…	48
ko00950	Isoquinoline alkaloid biosynthesis	54/11900	150/42483	0.0200097	0.0928079	0.0704449	Avh1c06p02g04938/Avh1c07p16g06646/Avh1c08p02g06983/Avh1c14p10g13736/Avh1c17p15g17000/Avh1c18p04g17522/Avh1c19p22g19466/Avh1c25p20g26149/Avh2c06p02g04878/Avh2c07p17g06793/Avh2c08p02g07104/Avh2c14p10g13549/Avh2c17p13g16642/Avh2c18p04g17173/Avh2c19p22g19170/Avh2c25p19g25648/Avh3c06p02g04666/Avh3c07p12g06174/Avh3c08p02g06472/Avh3c14p10g12288/Avh3c17p13g15051/Avh3c17p14g15130/Avh3c18p03g15390/Avh3c19p…	54
ko00902	Monoterpenoid biosynthesis	72/11900	209/42483	0.0243469	0.108454	0.0823213	Avh1c06p16g05624/Avh1c07p07g06371/Avh1c13p02g12012/Avh1c13p13g12648/Avh1c19p12g18747/Avh1c21p05g20871/Avh1c21p12g21128/Avh1c21p12g21130/Avh1c21p12g21131/Avh1c23p16g23686/Avh1c24p11g24782/Avh1c24p11g24784/Avh2c06p16g05568/Avh2c07p09g06540/Avh2c13p02g11890/Avh2c13p13g12516/Avh2c19p12g18348/Avh2c21p05g20788/Avh2c21p11g21034/Avh2c21p11g21037/Avh2c21p11g21038/Avh2c23p16g23538/Avh2c24p10g24355/Avh2c24p…	72
ko00785	Lipoic acid metabolism	18/11900	43/42483	0.0353653	0.150687	0.114378	Avh1c01p05g00308/Avh1c21p15g21367/Avh1c25p02g25249/Avh2c01p03g00181/Avh2c21p13g21229/Avh2c25p01g24765/Avh3c01p04g00269/Avh3c21p13g18968/Avh3c25p01g22344/Avh4c01p05g00362/Avh4c21p13g18178/Avh4c25p00g21328/Avh5c01p04g00284/Avh5c21p13g18291/Avh5c25p00g21370/Avh6c01p03g00244/Avh6c21p13g17676/Avh6c25p00g20846	18
ko00510	N-Glycan biosynthesis	102/11900	313/42483	0.0418438	0.170466	0.12939	Avh1c03p08g02718/Avh1c03p15g02989/Avh1c06p02g04924/Avh1c07p08g06416/Avh1c07p16g06660/Avh1c07p17g06720/Avh1c08p01g06902/Avh1c08p05g07145/Avh1c09p02g08150/Avh1c11p00g09956/Avh1c17p01g16386/Avh1c20p15g20305/Avh1c21p17g21597/Avh1c23p06g23144/Avh1c23p16g23685/Avh1c24p09g24633/Avh1c25p17g25974/Avh2c03p11g02817/Avh2c03p17g03050/Avh2c06p02g04864/Avh2c07p10g06575/Avh2c07p18g06808/Avh2c07p19g06862/Avh2c08p…	102
ko00052	Galactose metabolism	114/11900	353/42483	0.0423265	0.170466	0.12939	Avh1c01p05g00320/Avh1c06p13g05445/Avh1c09p01g08132/Avh1c09p01g08139/Avh1c12p19g11742/Avh1c20p03g19750/Avh1c21p04g20793/Avh1c21p09g20979/Avh1c21p16g21494/Avh1c23p01g22700/Avh1c23p10g23438/Avh1c24p12g24869/Avh1c24p13g24951/Avh1c24p14g24996/Avh1c25p15g25802/Avh1c26p09g26517/Avh1c26p17g27206/Avh1c27p12g27715/Avh1c29p04g29635/Avh2c01p03g00196/Avh2c06p13g05386/Avh2c09p01g08189/Avh2c09p01g08196/Avh2c12p…	114
ko00592	alpha-Linolenic acid metabolism	84/11900	254/42483	0.0433672	0.172297	0.13078	Avh1c04p10g03725/Avh1c08p09g07389/Avh1c08p09g07390/Avh1c08p13g07558/Avh1c09p02g08164/Avh1c13p04g12167/Avh1c14p15g14129/Avh1c17p16g17080/Avh1c20p14g20297/Avh1c21p15g21366/Avh1c21p15g21428/Avh1c22p00g21645/Avh1c22p02g21744/Avh1c27p09g27576/Avh2c04p04g03587/Avh2c08p09g07553/Avh2c08p09g07554/Avh2c08p13g07732/Avh2c09p02g08217/Avh2c13p04g12037/Avh2c14p15g13899/Avh2c17p15g16740/Avh2c20p14g20165/Avh2c21p…	84
ko00130	Ubiquinone and other terpenoid-quinone biosynthesis	88/11900	268/42483	0.0465252	0.173144	0.131424	Avh1c01p05g00298/Avh1c01p15g00818/Avh1c02p00g01034/Avh1c02p00g01040/Avh1c06p02g04969/Avh1c10p04g09289/Avh1c12p03g11016/Avh1c13p15g12840/Avh1c15p03g14323/Avh1c18p05g17548/Avh1c20p02g19681/Avh1c22p05g21958/Avh1c24p04g24397/Avh1c29p02g29486/Avh2c01p02g00171/Avh2c01p14g00704/Avh2c02p00g00907/Avh2c02p00g00911/Avh2c06p02g04908/Avh2c10p05g09218/Avh2c12p02g10882/Avh2c13p15g12698/Avh2c15p05g14153/Avh2c18p…	88
ko03430	Mismatch repair	88/11900	268/42483	0.0465252	0.173144	0.131424	Avh1c01p06g00383/Avh1c02p00g01032/Avh1c03p16g03029/Avh1c08p03g07020/Avh1c08p09g07406/Avh1c13p15g12807/Avh1c14p11g13796/Avh1c15p14g15119/Avh1c16p18g15725/Avh1c18p04g17489/Avh1c19p20g19298/Avh1c20p04g19791/Avh1c21p05g20866/Avh1c28p12g29063/Avh2c01p04g00268/Avh2c02p00g00905/Avh2c03p18g03097/Avh2c08p03g07145/Avh2c08p10g07574/Avh2c13p15g12669/Avh2c14p11g13615/Avh2c15p16g14876/Avh2c16p14g15405/Avh2c18p…	88
ko00523	Polyketide sugar unit biosynthesis	6/11900	11/42483	0.0577759	0.197513	0.14992	Avh1c14p11g13774/Avh2c14p10g13591/Avh3c14p11g12323/Avh4c14p08g11883/Avh5c14p05g11678/Avh6c14p11g11201	6
ko00030	Pentose phosphate pathway	132/11900	423/42483	0.0794538	0.251422	0.19084	Avh1c01p07g00438/Avh1c06p05g05164/Avh1c07p18g06758/Avh1c08p01g06863/Avh1c08p05g07144/Avh1c09p01g08132/Avh1c10p19g09929/Avh1c16p20g15827/Avh1c19p13g18758/Avh1c19p16g18999/Avh1c19p21g19399/Avh1c23p11g23470/Avh1c23p15g23643/Avh1c24p14g24967/Avh1c24p14g24996/Avh1c25p16g25925/Avh1c25p20g26162/Avh1c26p09g26517/Avh1c27p08g27536/Avh1c27p11g27664/Avh1c27p12g27715/Avh1c29p02g29520/Avh2c01p05g00322/Avh2c06p…	132
ko00790	Folate biosynthesis	54/11900	165/42483	0.104166	0.309343	0.234804	Avh1c03p15g02987/Avh1c06p05g05107/Avh1c07p07g06355/Avh1c10p19g09931/Avh1c20p02g19675/Avh1c22p03g21828/Avh1c23p17g23760/Avh1c27p09g27585/Avh1c28p10g28855/Avh2c03p17g03048/Avh2c06p04g05024/Avh2c07p09g06525/Avh2c10p20g09867/Avh2c20p02g19571/Avh2c22p03g21689/Avh2c23p18g23612/Avh2c27p15g27330/Avh2c28p09g28503/Avh3c03p16g02971/Avh3c06p04g04792/Avh3c07p05g05939/Avh3c10p18g08873/Avh3c20p02g17394/Avh3c22p…	54
ko00460	Cyanoamino acid metabolism	59/11900	182/42483	0.107835	0.310819	0.235924	Avh1c01p11g00616/Avh1c10p01g09110/Avh1c10p17g09744/Avh1c11p02g10115/Avh1c11p14g10692/Avh1c17p01g16392/Avh1c18p09g17882/Avh1c19p13g18794/Avh1c20p03g19722/Avh1c27p06g27477/Avh2c01p10g00494/Avh2c10p02g09031/Avh2c10p17g09669/Avh2c11p03g10059/Avh2c17p00g16099/Avh2c18p09g17527/Avh2c19p13g18390/Avh2c20p03g19618/Avh2c27p12g27221/Avh3c01p11g00551/Avh3c10p01g08087/Avh3c10p16g08673/Avh3c11p03g09081/Avh3c11p…	59
ko00960	Tropane, piperidine and pyridine alkaloid biosynthesis	48/11900	146/42483	0.112471	0.321033	0.243677	Avh1c06p02g04938/Avh1c07p16g06646/Avh1c08p20g07906/Avh1c14p10g13736/Avh1c19p22g19466/Avh1c25p04g25301/Avh1c25p20g26149/Avh2c06p02g04878/Avh2c07p17g06793/Avh2c08p20g08005/Avh2c14p10g13549/Avh2c19p22g19170/Avh2c25p03g24813/Avh2c25p19g25648/Avh3c06p02g04666/Avh3c07p12g06174/Avh3c08p20g07313/Avh3c14p10g12288/Avh3c17p14g15130/Avh3c19p17g17011/Avh3c25p02g22399/Avh3c25p17g23206/Avh4c06p01g04685/Avh4c07p…	48
ko00250	Alanine, aspartate and glutamate metabolism	102/11900	330/42483	0.132762	0.368225	0.279498	Avh1c01p06g00373/Avh1c01p18g00973/Avh1c02p02g01222/Avh1c07p10g06492/Avh1c07p14g06560/Avh1c07p14g06561/Avh1c07p16g06643/Avh1c11p13g10682/Avh1c11p14g10711/Avh1c16p21g15862/Avh1c19p19g19248/Avh1c20p07g19984/Avh1c21p12g21184/Avh1c23p17g23730/Avh1c24p06g24501/Avh1c25p20g26149/Avh1c26p16g27043/Avh2c01p04g00254/Avh2c01p16g00844/Avh2c02p02g01079/Avh2c07p12g06654/Avh2c07p15g06722/Avh2c07p15g06723/Avh2c07p…	102
ko00062	Fatty acid elongation	71/11900	226/42483	0.142905	0.389157	0.295386	Avh1c01p05g00309/Avh1c03p00g02097/Avh1c03p16g03049/Avh1c06p19g05864/Avh1c10p16g09686/Avh1c11p01g10033/Avh1c18p23g18333/Avh1c20p02g19657/Avh1c23p17g23757/Avh1c24p04g24403/Avh1c25p11g25519/Avh1c29p05g29727/Avh2c01p03g00182/Avh2c03p01g02026/Avh2c03p18g03115/Avh2c06p19g05800/Avh2c10p16g09610/Avh2c11p01g09966/Avh2c18p21g17961/Avh2c20p02g19560/Avh2c23p18g23608/Avh2c24p03g23991/Avh2c25p09g25016/Avh2c29p…	71
ko00920	Sulfur metabolism	60/11900	191/42483	0.166113	0.441607	0.335198	Avh1c01p11g00586/Avh1c02p13g01860/Avh1c05p19g04706/Avh1c08p01g06883/Avh1c08p02g06970/Avh1c09p05g08427/Avh1c15p15g15150/Avh1c18p09g17882/Avh1c23p13g23575/Avh1c24p04g24394/Avh2c01p09g00465/Avh2c02p13g01725/Avh2c05p19g04644/Avh2c08p01g06996/Avh2c08p02g07087/Avh2c09p05g08458/Avh2c15p16g14905/Avh2c18p09g17527/Avh2c23p13g23432/Avh2c24p02g23980/Avh3c01p10g00521/Avh3c02p12g01658/Avh3c05p13g04470/Avh3c08p…	60
ko00051	Fructose and mannose metabolism	138/11900	458/42483	0.167515	0.441607	0.335198	Avh1c01p03g00193/Avh1c01p03g00194/Avh1c01p15g00784/Avh1c02p01g01172/Avh1c02p01g01179/Avh1c03p16g03044/Avh1c05p20g04765/Avh1c08p01g06863/Avh1c09p01g08132/Avh1c09p01g08139/Avh1c10p13g09546/Avh1c10p19g09929/Avh1c12p19g11742/Avh1c18p22g18314/Avh1c19p13g18758/Avh1c21p00g20578/Avh1c21p15g21423/Avh1c21p16g21494/Avh1c23p10g23438/Avh1c23p15g23643/Avh1c24p14g24994/Avh1c26p09g26517/Avh1c26p17g27206/Avh2c01p…	138
ko00196	Photosynthesis - antenna proteins	46/11900	144/42483	0.168231	0.441607	0.335198	Avh1c06p16g05607/Avh1c19p12g18737/Avh1c19p19g19194/Avh1c21p04g20828/Avh1c22p03g21823/Avh1c23p06g23165/Avh1c23p07g23237/Avh2c06p16g05551/Avh2c19p12g18336/Avh2c19p18g18821/Avh2c21p04g20748/Avh2c22p03g21685/Avh2c23p06g23033/Avh2c23p07g23113/Avh3c06p12g05210/Avh3c19p09g16380/Avh3c19p14g16743/Avh3c21p04g18495/Avh3c22p03g19387/Avh3c22p03g19389/Avh3c23p05g20373/Avh3c23p06g20445/Avh4c06p12g05210/Avh4c19p…	46
ko00511	Other glycan degradation	47/11900	149/42483	0.191116	0.48438	0.367664	Avh1c03p00g02098/Avh1c03p08g02706/Avh1c19p10g18622/Avh1c20p03g19750/Avh1c21p01g20601/Avh1c23p01g22700/Avh1c24p13g24924/Avh1c28p12g29072/Avh2c03p01g02027/Avh2c03p11g02804/Avh2c19p10g18218/Avh2c20p03g19629/Avh2c21p01g20522/Avh2c19p25g19365/Avh2c24p12g24509/Avh2c28p11g28719/Avh3c03p01g01973/Avh3c03p11g02776/Avh3c19p06g16259/Avh3c20p03g17461/Avh3c21p01g18306/Avh3c19p19g17213/Avh3c24p12g22078/Avh3c28p…	47
ko00910	Nitrogen metabolism	66/11900	214/42483	0.197373	0.495963	0.376456	Avh1c01p06g00373/Avh1c02p02g01222/Avh1c06p02g04954/Avh1c06p18g05777/Avh1c11p13g10682/Avh1c15p08g14693/Avh1c17p01g16392/Avh1c18p06g17673/Avh1c20p07g19984/Avh1c20p14g20278/Avh1c20p15g20315/Avh2c01p04g00254/Avh2c02p02g01079/Avh2c06p02g04893/Avh2c06p18g05714/Avh2c11p13g10598/Avh2c15p10g14496/Avh2c17p00g16099/Avh2c18p06g17318/Avh2c20p07g19855/Avh2c20p14g20143/Avh2c20p15g20180/Avh3c01p05g00335/Avh3c02p…	66
ko00380	Tryptophan metabolism	86/11900	287/42483	0.248622	0.599138	0.45477	Avh1c10p16g09643/Avh1c11p06g10292/Avh1c11p11g10512/Avh1c13p11g12551/Avh1c16p21g15919/Avh1c17p15g17000/Avh1c19p20g19285/Avh1c20p02g19665/Avh1c21p09g20996/Avh1c21p17g21578/Avh1c23p20g23981/Avh1c26p11g26715/Avh1c27p08g27535/Avh1c29p04g29646/Avh2c04p04g03583/Avh2c10p15g09565/Avh2c11p06g10248/Avh2c11p11g10460/Avh2c13p11g12412/Avh2c16p18g15614/Avh2c17p13g16642/Avh2c19p20g18961/Avh2c20p02g19567/Avh2c21p…	86
ko00300	Lysine biosynthesis	30/11900	96/42483	0.272859	0.633254	0.480665	Avh1c03p20g03294/Avh1c06p16g05601/Avh1c10p06g09382/Avh1c25p09g25423/Avh1c27p13g27740/Avh2c03p21g03308/Avh2c06p16g05545/Avh2c10p07g09308/Avh2c25p07g24918/Avh2c27p18g27476/Avh3c03p22g03336/Avh3c06p12g05205/Avh3c10p05g08316/Avh3c25p06g22471/Avh3c27p13g24521/Avh4c03p23g03243/Avh4c06p12g05205/Avh4c10p04g08647/Avh4c25p05g21457/Avh4c27p13g23444/Avh5c03p13g02441/Avh5c06p11g04481/Avh5c10p06g07986/Avh5c25p…	30
ko03030	DNA replication	94/11900	317/42483	0.275443	0.633254	0.480665	Avh1c01p06g00383/Avh1c02p00g01032/Avh1c03p16g03029/Avh1c07p18g06750/Avh1c08p03g07020/Avh1c08p09g07406/Avh1c10p10g09451/Avh1c12p02g10988/Avh1c13p15g12807/Avh1c14p11g13796/Avh1c14p15g14123/Avh1c18p04g17489/Avh1c20p04g19791/Avh1c28p11g28996/Avh1c28p12g29063/Avh2c01p04g00268/Avh2c02p00g00905/Avh2c03p18g03097/Avh2c07p19g06889/Avh2c08p03g07145/Avh2c08p10g07574/Avh2c10p11g09386/Avh2c12p02g10855/Avh2c13p…	94
ko00650	Butanoate metabolism	49/11900	162/42483	0.289104	0.653819	0.496275	Avh1c07p14g06560/Avh1c07p14g06561/Avh1c19p19g19248/Avh1c20p18g20544/Avh1c23p13g23573/Avh1c24p06g24493/Avh1c25p15g25816/Avh1c26p10g26639/Avh2c07p15g06722/Avh2c07p15g06723/Avh2c19p20g18922/Avh2c20p19g20442/Avh2c23p13g23429/Avh2c24p04g24084/Avh2c25p14g25311/Avh2c26p11g26143/Avh3c07p10g06107/Avh3c07p10g06108/Avh3c23p05g20330/Avh3c20p19g18224/Avh3c23p11g20756/Avh3c24p05g21656/Avh3c25p13g22896/Avh3c26p…	49
ko00906	Carotenoid biosynthesis	72/11900	242/42483	0.294479	0.655885	0.497844	Avh1c01p13g00673/Avh1c03p04g02431/Avh1c03p06g02546/Avh1c03p15g02978/Avh1c06p18g05778/Avh1c08p14g07609/Avh1c14p14g14044/Avh1c20p04g19775/Avh1c21p14g21320/Avh1c26p08g26476/Avh1c26p08g26480/Avh1c28p05g28646/Avh2c01p11g00547/Avh2c03p06g02423/Avh2c03p08g02637/Avh2c03p17g03041/Avh2c06p18g05715/Avh2c08p15g07783/Avh2c14p13g13805/Avh2c20p03g19655/Avh2c21p13g21179/Avh2c26p08g25971/Avh2c26p08g25977/Avh2c28p…	72
ko00430	Taurine and hypotaurine metabolism	18/11900	57/42483	0.3194	0.695582	0.527975	Avh1c03p17g03142/Avh1c07p14g06560/Avh1c07p14g06561/Avh2c03p19g03180/Avh2c07p15g06722/Avh2c07p15g06723/Avh3c03p19g03131/Avh3c07p10g06107/Avh3c07p10g06108/Avh4c03p19g02980/Avh4c07p14g06407/Avh4c07p14g06408/Avh5c03p09g02169/Avh5c07p13g05635/Avh5c07p13g05636/Avh6c03p17g02378/Avh6c07p13g05467/Avh6c07p13g05468	18
ko03440	Homologous recombination	100/11900	345/42483	0.362408	0.772087	0.586045	Avh1c01p06g00383/Avh1c01p09g00523/Avh1c02p00g01032/Avh1c08p03g07020/Avh1c11p05g10274/Avh1c11p10g10452/Avh1c11p11g10522/Avh1c12p02g10988/Avh1c13p15g12807/Avh1c15p05g14445/Avh1c18p04g17489/Avh1c19p17g19056/Avh1c20p03g19724/Avh1c20p04g19791/Avh1c20p18g20506/Avh1c21p02g20679/Avh2c01p04g00268/Avh2c01p06g00395/Avh2c02p00g00905/Avh2c08p03g07145/Avh2c11p05g10231/Avh2c11p10g10407/Avh2c11p11g10469/Avh2c12p…	100
ko00660	C5-Branched dibasic acid metabolism	25/11900	83/42483	0.373739	0.784852	0.595735	Avh1c20p18g20544/Avh1c23p13g23573/Avh1c24p06g24493/Avh1c26p10g26639/Avh2c20p19g20442/Avh2c23p13g23429/Avh2c24p04g24084/Avh2c26p11g26143/Avh3c20p19g18224/Avh3c23p11g20756/Avh3c24p05g21656/Avh3c26p09g23592/Avh4c20p18g17467/Avh4c23p07g19756/Avh4c24p05g20690/Avh4c26p08g22360/Avh5c20p17g17551/Avh5c23p11g19921/Avh5c24p04g20703/Avh5c26p04g22284/Avh6c13p05g10224/Avh6c20p17g16942/Avh6c23p11g19560/Avh6c24p…	25
ko03420	Nucleotide excision repair	130/11900	452/42483	0.377874	0.787659	0.597865	Avh1c01p06g00383/Avh1c02p00g01032/Avh1c03p16g03029/Avh1c07p06g06310/Avh1c08p03g07020/Avh1c08p09g07406/Avh1c12p02g10988/Avh1c13p15g12807/Avh1c13p19g13183/Avh1c14p11g13796/Avh1c18p04g17489/Avh1c18p04g17511/Avh1c20p04g19791/Avh1c20p18g20551/Avh1c23p15g23644/Avh1c25p11g25523/Avh1c26p09g26562/Avh1c27p09g27603/Avh1c28p11g28996/Avh1c28p12g29063/Avh1c29p05g29722/Avh2c01p04g00268/Avh2c02p00g00905/Avh2c03p…	130
ko00330	Arginine and proline metabolism	117/11900	407/42483	0.388214	0.787659	0.597865	Avh1c05p17g04650/Avh1c06p18g05725/Avh1c06p19g05897/Avh1c08p15g07655/Avh1c09p03g08297/Avh1c10p16g09643/Avh1c11p06g10292/Avh1c12p19g11783/Avh1c16p21g15862/Avh1c16p21g15919/Avh1c19p16g19026/Avh1c19p20g19285/Avh1c20p07g19993/Avh1c20p18g20497/Avh1c21p03g20774/Avh1c25p20g26149/Avh1c29p04g29646/Avh1c29p04g29648/Avh1c29p07g29823/Avh2c05p18g04597/Avh2c06p17g05661/Avh2c06p19g05833/Avh2c08p16g07822/Avh2c09p…	117
ko03022	Basal transcription factors	96/11900	333/42483	0.389574	0.787659	0.597865	Avh1c07p14g06584/Avh1c11p03g10119/Avh1c11p14g10725/Avh1c12p17g11612/Avh1c13p04g12187/Avh1c14p11g13802/Avh1c16p18g15727/Avh1c18p04g17511/Avh1c18p05g17592/Avh1c18p06g17681/Avh1c20p15g20322/Avh1c21p15g21451/Avh1c22p05g22015/Avh1c23p15g23644/Avh1c23p18g23802/Avh1c24p10g24658/Avh2c07p16g06740/Avh2c11p03g10065/Avh2c11p14g10622/Avh2c12p16g11454/Avh2c13p05g12058/Avh2c14p11g13621/Avh2c16p14g15407/Avh2c18p…	96
ko00261	Monobactam biosynthesis	24/11900	81/42483	0.413692	0.816277	0.619588	Avh1c03p20g03294/Avh1c24p04g24394/Avh1c25p09g25423/Avh1c27p13g27740/Avh2c03p21g03308/Avh2c24p02g23980/Avh2c25p07g24918/Avh2c27p18g27476/Avh3c03p22g03336/Avh3c24p03g21545/Avh3c25p06g22471/Avh3c27p13g24521/Avh4c03p23g03243/Avh4c24p03g20591/Avh4c25p05g21457/Avh4c27p13g23444/Avh5c03p13g02441/Avh5c24p02g20605/Avh5c25p05g21476/Avh5c27p12g23362/Avh6c03p21g02624/Avh6c24p03g20307/Avh6c25p06g20972/Avh6c27p…	24
ko00220	Arginine biosynthesis	60/11900	208/42483	0.419887	0.822979	0.624674	Avh1c01p06g00373/Avh1c02p02g01222/Avh1c07p16g06643/Avh1c09p05g08424/Avh1c11p01g10029/Avh1c11p13g10682/Avh1c20p07g19984/Avh1c21p12g21184/Avh1c23p02g22794/Avh1c25p20g26149/Avh2c01p04g00254/Avh2c02p02g01079/Avh2c07p17g06790/Avh2c09p05g08455/Avh2c11p01g09961/Avh2c11p13g10598/Avh2c20p07g19855/Avh2c21p12g21087/Avh2c23p02g22652/Avh2c25p19g25648/Avh3c01p05g00335/Avh3c02p02g01104/Avh3c07p12g06171/Avh3c09p…	60
ko00941	Flavonoid biosynthesis	98/11900	343/42483	0.428562	0.831408	0.631073	Avh1c01p03g00197/Avh1c01p05g00298/Avh1c06p16g05630/Avh1c10p13g09538/Avh1c10p19g09898/Avh1c12p06g11169/Avh1c13p19g13195/Avh1c15p03g14323/Avh1c16p19g15791/Avh1c19p12g18712/Avh1c21p15g21422/Avh1c22p06g22061/Avh1c23p05g23063/Avh1c24p10g24694/Avh1c25p11g25551/Avh1c25p15g25822/Avh1c29p05g29711/Avh2c01p01g00079/Avh2c01p02g00171/Avh2c06p16g05573/Avh2c10p13g09460/Avh2c10p19g09831/Avh2c12p05g11005/Avh2c13p…	98
ko00760	Nicotinate and nicotinamide metabolism	42/11900	145/42483	0.429844	0.831408	0.631073	Avh1c09p06g08471/Avh1c11p05g10276/Avh1c12p19g11780/Avh1c17p05g16687/Avh1c20p18g20491/Avh1c27p11g27677/Avh1c29p17g30221/Avh2c09p06g08499/Avh2c11p06g10233/Avh2c12p18g11627/Avh2c17p04g16316/Avh2c20p18g20387/Avh2c27p17g27418/Avh2c29p16g29849/Avh3c09p05g07892/Avh3c11p05g09225/Avh3c12p14g10506/Avh3c29p10g26220/Avh3c20p18g18165/Avh3c27p12g24464/Avh3c29p09g26181/Avh4c09p05g08031/Avh4c11p05g09507/Avh4c12p…	42
ko03050	Proteasome	132/11900	465/42483	0.445562	0.850619	0.645654	Avh1c06p05g05120/Avh1c06p12g05376/Avh1c06p19g05877/Avh1c06p19g05883/Avh1c07p11g06513/Avh1c08p11g07467/Avh1c10p18g09809/Avh1c11p11g10505/Avh1c13p11g12545/Avh1c17p16g17070/Avh1c20p05g19861/Avh1c20p09g20084/Avh1c20p18g20557/Avh1c21p01g20600/Avh1c21p08g20960/Avh1c22p06g22052/Avh1c23p11g23515/Avh1c23p17g23722/Avh1c23p19g23959/Avh1c26p15g27034/Avh1c29p07g29778/Avh1c29p17g30204/Avh2c06p04g05037/Avh2c06p…	132
ko00999	Biosynthesis of secondary metabolites - unclassified	18/11900	65/42483	0.569689	1	0.75904	Avh1c02p00g01054/Avh1c02p01g01080/Avh1c22p02g21732/Avh2c02p00g00923/Avh2c02p00g00946/Avh2c22p02g21592/Avh3c02p00g00942/Avh3c02p01g00963/Avh3c22p01g19300/Avh4c02p00g01065/Avh4c02p01g01087/Avh4c22p02g18517/Avh5c02p00g00891/Avh5c02p01g00913/Avh5c22p01g18578/Avh6c02p00g00869/Avh6c02p00g00890/Avh6c22p01g17966	18
ko00514	Other types of O-glycan biosynthesis	48/11900	175/42483	0.596652	1	0.75904	Avh1c06p05g05130/Avh1c06p19g05852/Avh1c08p07g07287/Avh1c13p18g13120/Avh1c15p02g14266/Avh1c18p10g17905/Avh1c20p04g19776/Avh1c25p20g26142/Avh2c06p04g05048/Avh2c06p19g05788/Avh2c08p07g07442/Avh2c13p18g12947/Avh2c15p04g14078/Avh2c18p09g17552/Avh2c20p03g19656/Avh2c25p19g25641/Avh3c06p04g04807/Avh3c06p15g05431/Avh3c08p06g06750/Avh3c13p17g11652/Avh3c28p07g25062/Avh3c18p07g15694/Avh3c20p03g17486/Avh3c25p…	48
ko00600	Sphingolipid metabolism	77/11900	280/42483	0.598225	1	0.75904	Avh1c06p01g04830/Avh1c08p01g06844/Avh1c08p02g06994/Avh1c08p12g07533/Avh1c08p20g07895/Avh1c11p04g10208/Avh1c13p15g12837/Avh1c13p18g13073/Avh1c13p18g13094/Avh1c20p03g19750/Avh1c23p01g22700/Avh1c23p05g23047/Avh1c24p12g24869/Avh2c06p01g04770/Avh2c08p01g06959/Avh2c08p03g07112/Avh2c08p13g07709/Avh2c08p20g07992/Avh2c11p04g10158/Avh2c13p15g12694/Avh2c13p18g12904/Avh2c13p18g12925/Avh2c20p03g19629/Avh2c19p…	77
ko00563	Glycosylphosphatidylinositol (GPI)-anchor biosynthesis	30/11900	111/42483	0.626646	1	0.75904	Avh1c07p07g06338/Avh1c11p12g10555/Avh1c15p04g14433/Avh1c20p14g20302/Avh1c28p10g28875/Avh2c07p09g06508/Avh2c11p12g10504/Avh2c15p07g14253/Avh2c20p14g20170/Avh2c28p09g28521/Avh3c07p05g05922/Avh3c11p11g09447/Avh3c15p06g12995/Avh3c20p15g17956/Avh3c28p10g25209/Avh4c07p09g06225/Avh4c11p11g09730/Avh4c15p06g12460/Avh4c20p15g17217/Avh4c28p09g24425/Avh5c07p08g05455/Avh5c11p10g09006/Avh5c15p07g12427/Avh5c20p…	30
ko00360	Phenylalanine metabolism	78/11900	292/42483	0.710465	1	0.75904	Avh1c01p05g00298/Avh1c01p18g00981/Avh1c02p00g01040/Avh1c06p02g04938/Avh1c07p16g06646/Avh1c14p10g13736/Avh1c15p03g14323/Avh1c17p15g17000/Avh1c19p20g19285/Avh1c19p22g19466/Avh1c25p04g25301/Avh1c25p20g26149/Avh2c01p02g00171/Avh2c01p16g00853/Avh2c02p00g00911/Avh2c06p02g04878/Avh2c07p17g06793/Avh2c14p10g13549/Avh2c15p05g14153/Avh2c17p13g16642/Avh2c19p20g18961/Avh2c19p22g19170/Avh2c25p03g24813/Avh2c25p…	78
ko00944	Flavone and flavonol biosynthesis	6/11900	25/42483	0.741932	1	0.75904	Avh1c16p19g15791/Avh2c16p16g15473/Avh3c16p07g13808/Avh4c16p14g13474/Avh5c16p17g13455/Avh6c16p06g12577	6
ko03060	Protein export	100/11900	376/42483	0.747603	1	0.75904	Avh1c01p07g00431/Avh1c02p01g01143/Avh1c04p09g03712/Avh1c09p02g08167/Avh1c10p03g09190/Avh1c10p18g09817/Avh1c11p05g10277/Avh1c11p12g10557/Avh1c11p12g10584/Avh1c13p19g13155/Avh1c18p09g17869/Avh1c19p15g18900/Avh1c20p05g19888/Avh1c21p08g20969/Avh1c23p18g23774/Avh1c29p06g29757/Avh2c01p05g00313/Avh2c02p01g01008/Avh2c04p04g03577/Avh2c09p02g08220/Avh2c10p03g09115/Avh2c10p18g09749/Avh2c11p06g10234/Avh2c11p…	100
ko00073	Cutin, suberine and wax biosynthesis	42/11900	165/42483	0.792571	1	0.75904	Avh1c01p06g00359/Avh1c06p05g05108/Avh1c23p09g23397/Avh1c25p04g25304/Avh1c26p10g26622/Avh1c27p13g27723/Avh1c28p10g28874/Avh2c01p03g00238/Avh2c27p11g27182/Avh2c23p09g23264/Avh2c25p03g24816/Avh2c26p10g26124/Avh2c27p18g27461/Avh2c28p09g28520/Avh3c01p05g00322/Avh3c06p04g04785/Avh3c23p08g20590/Avh3c25p02g22401/Avh3c16p11g14099/Avh3c27p13g24507/Avh3c28p10g25208/Avh4c01p06g00416/Avh4c06p02g04791/Avh4c23p…	42
ko04070	Phosphatidylinositol signaling system	122/11900	467/42483	0.832599	1	0.75904	Avh1c02p13g01905/Avh1c03p08g02725/Avh1c03p17g03131/Avh1c04p08g03609/Avh1c05p14g04492/Avh1c06p16g05569/Avh1c06p19g05847/Avh1c06p19g05882/Avh1c08p07g07285/Avh1c16p20g15834/Avh1c17p15g17003/Avh1c18p06g17649/Avh1c19p09g18572/Avh1c19p13g18787/Avh1c23p04g23005/Avh1c24p03g24376/Avh1c25p17g25963/Avh1c29p16g30157/Avh1c29p17g30203/Avh2c02p13g01771/Avh2c03p11g02822/Avh2c03p19g03170/Avh2c04p02g03440/Avh2c05p…	122
ko00601	Glycosphingolipid biosynthesis - lacto and neolacto series	6/11900	29/42483	0.862758	1	0.75904	Avh1c14p15g14133/Avh2c14p15g13903/Avh3c14p16g12684/Avh4c14p12g12163/Avh5c14p09g12002/Avh6c14p16g11508	6
ko00604	Glycosphingolipid biosynthesis - ganglio series	10/11900	47/42483	0.885696	1	0.75904	Avh1c20p03g19750/Avh1c23p01g22700/Avh2c20p03g19629/Avh2c19p25g19365/Avh3c20p03g17461/Avh3c19p19g17213/Avh4c20p03g16718/Avh4c19p23g16453/Avh5c19p21g16560/Avh6c19p19g16047	10
ko00513	Various types of N-glycan biosynthesis	60/11900	243/42483	0.89126	1	0.75904	Avh1c03p08g02718/Avh1c06p18g05776/Avh1c08p01g06902/Avh1c08p05g07145/Avh1c09p02g08150/Avh1c17p01g16386/Avh1c21p17g21597/Avh1c23p06g23144/Avh1c24p09g24633/Avh1c25p17g25974/Avh2c03p11g02817/Avh2c06p18g05713/Avh2c08p01g07015/Avh2c08p04g07250/Avh2c09p01g08205/Avh2c17p00g16091/Avh2c21p16g21440/Avh2c23p06g23013/Avh2c24p08g24219/Avh2c25p16g25466/Avh3c03p11g02784/Avh3c06p14g05357/Avh3c08p01g06402/Avh3c08p…	60
ko00860	Porphyrin and chlorophyll metabolism	90/11900	366/42483	0.937531	1	0.75904	Avh1c01p05g00313/Avh1c08p13g07557/Avh1c08p15g07630/Avh1c10p07g09410/Avh1c11p02g10108/Avh1c12p02g10957/Avh1c13p03g12133/Avh1c13p14g12759/Avh1c19p19g19214/Avh1c19p21g19404/Avh1c21p14g21339/Avh1c24p09g24627/Avh1c25p15g25820/Avh1c26p15g26979/Avh1c28p12g29056/Avh2c01p03g00189/Avh2c08p13g07730/Avh2c08p15g07798/Avh2c10p08g09340/Avh2c11p03g10053/Avh2c12p01g10827/Avh2c13p04g12001/Avh2c13p14g12623/Avh2c19p…	90
ko00100	Steroid biosynthesis	48/11900	206/42483	0.945896	1	0.75904	Avh1c04p08g03622/Avh1c08p11g07469/Avh1c10p03g09251/Avh1c12p05g11149/Avh1c14p10g13743/Avh1c20p14g20297/Avh1c21p16g21528/Avh1c29p02g29519/Avh2c04p02g03452/Avh2c08p11g07635/Avh2c10p04g09176/Avh2c12p05g10986/Avh2c14p10g13561/Avh2c20p14g20165/Avh2c21p15g21392/Avh2c29p02g29173/Avh3c04p09g03666/Avh3c08p09g06915/Avh3c10p03g08207/Avh3c12p04g09987/Avh3c14p11g12297/Avh3c20p15g17952/Avh3c21p15g19133/Avh3c29p…	48
ko00780	Biotin metabolism	30/11900	135/42483	0.94754	1	0.75904	Avh1c01p04g00267/Avh1c07p17g06704/Avh1c08p14g07595/Avh1c18p08g17784/Avh1c22p03g21821/Avh2c01p02g00145/Avh2c07p18g06848/Avh2c08p14g07771/Avh2c18p07g17434/Avh2c22p03g21683/Avh3c01p03g00224/Avh3c07p14g06221/Avh3c08p14g07030/Avh3c18p06g15614/Avh3c22p03g19384/Avh4c01p04g00308/Avh4c07p18g06529/Avh4c08p14g07337/Avh4c18p07g15180/Avh4c22p03g18592/Avh5c01p03g00239/Avh5c07p16g05734/Avh5c08p12g06436/Avh5c18p…	30
ko00970	Aminoacyl-tRNA biosynthesis	90/11900	372/42483	0.957505	1	0.75904	Avh1c03p15g03021/Avh1c07p09g06431/Avh1c07p15g06600/Avh1c09p00g08044/Avh1c10p14g09569/Avh1c10p15g09637/Avh1c12p19g11747/Avh1c12p19g11763/Avh1c13p19g13148/Avh1c14p15g14076/Avh1c15p04g14377/Avh1c15p04g14431/Avh1c20p17g20469/Avh1c21p12g21139/Avh1c28p00g28369/Avh2c03p18g03088/Avh2c07p11g06591/Avh2c07p16g06754/Avh2c09p00g08108/Avh2c10p14g09486/Avh2c10p15g09559/Avh2c12p18g11588/Avh2c12p18g11609/Avh2c13p…	90
ko00310	Lysine degradation	54/11900	233/42483	0.959488	1	0.75904	Avh1c10p16g09643/Avh1c11p06g10292/Avh1c14p09g13687/Avh1c14p14g14018/Avh1c16p21g15919/Avh1c21p11g21076/Avh1c22p05g21995/Avh1c24p13g24904/Avh1c29p04g29646/Avh2c10p15g09565/Avh2c11p06g10248/Avh2c14p09g13501/Avh2c14p13g13776/Avh2c16p18g15614/Avh2c21p10g20980/Avh2c22p05g21851/Avh2c24p11g24484/Avh2c29p04g29295/Avh3c10p14g08559/Avh3c11p06g09239/Avh3c14p10g12235/Avh3c14p14g12567/Avh3c16p09g13948/Avh3c21p…	54
ko03450	Non-homologous end-joining	6/11900	38/42483	0.974473	1	0.75904	Avh1c06p03g05017/Avh2c06p03g04956/Avh3c06p03g04726/Avh4c06p01g04704/Avh5c06p03g04055/Avh6c06p03g03912	6
ko00290	Valine, leucine and isoleucine biosynthesis	31/11900	146/42483	0.975124	1	0.75904	Avh1c04p08g03616/Avh1c20p18g20544/Avh1c23p13g23573/Avh1c24p06g24493/Avh1c26p10g26639/Avh2c04p02g03446/Avh2c20p19g20442/Avh2c23p13g23429/Avh2c24p04g24084/Avh2c26p11g26143/Avh3c04p09g03660/Avh3c20p19g18224/Avh3c23p11g20756/Avh3c24p05g21656/Avh3c26p09g23592/Avh4c04p09g03577/Avh4c20p18g17467/Avh4c23p07g19756/Avh4c24p05g20690/Avh4c26p08g22360/Avh5c04p10g02809/Avh5c20p17g17551/Avh5c23p11g19921/Avh5c24p…	31
ko00531	Glycosaminoglycan degradation	22/11900	111/42483	0.981665	1	0.75904	Avh1c16p20g15806/Avh1c20p03g19750/Avh1c23p01g22700/Avh1c27p06g27466/Avh2c16p16g15486/Avh2c20p03g19629/Avh2c19p25g19365/Avh2c27p11g27211/Avh3c16p07g13820/Avh3c20p03g17461/Avh3c19p19g17213/Avh3c27p07g24255/Avh4c16p14g13485/Avh4c20p03g16718/Avh4c19p23g16453/Avh4c27p07g23181/Avh5c16p17g13467/Avh5c19p21g16560/Avh5c27p06g23105/Avh6c16p07g12589/Avh6c19p19g16047/Avh6c27p12g22794	22
ko00071	Fatty acid degradation	48/11900	218/42483	0.981772	1	0.75904	Avh1c06p05g05108/Avh1c09p02g08164/Avh1c10p16g09643/Avh1c11p06g10292/Avh1c13p11g12556/Avh1c16p21g15919/Avh1c17p16g17080/Avh1c29p04g29646/Avh2c27p11g27182/Avh2c09p02g08217/Avh2c10p15g09565/Avh2c11p06g10248/Avh2c13p11g12416/Avh2c16p18g15614/Avh2c17p15g16740/Avh2c29p04g29295/Avh3c06p04g04785/Avh3c09p02g07626/Avh3c10p14g08559/Avh3c11p06g09239/Avh3c13p11g11196/Avh3c16p09g13948/Avh3c17p14g15148/Avh3c29p…	48
ko00020	Citrate cycle (TCA cycle)	102/11900	434/42483	0.985649	1	0.75904	Avh1c01p12g00668/Avh1c04p08g03600/Avh1c05p19g04707/Avh1c09p09g08591/Avh1c12p04g11109/Avh1c14p13g13987/Avh1c16p20g15840/Avh1c17p14g16942/Avh1c19p16g19005/Avh1c19p18g19134/Avh1c21p06g20905/Avh1c22p03g21802/Avh1c22p05g21995/Avh1c24p05g24485/Avh1c25p11g25525/Avh1c29p02g29544/Avh1c29p04g29630/Avh2c01p11g00543/Avh2c04p02g03430/Avh2c05p19g04645/Avh2c09p08g08605/Avh2c12p04g10948/Avh2c14p12g13738/Avh2c16p…	102
ko00591	Linoleic acid metabolism	12/11900	75/42483	0.994989	1	0.75904	Avh1c19p22g19478/Avh1c20p14g20297/Avh2c19p23g19182/Avh2c20p14g20165/Avh3c19p17g17023/Avh3c20p15g17952/Avh4c19p20g16249/Avh4c20p15g17214/Avh5c19p18g16390/Avh5c20p13g17261/Avh6c19p16g15838/Avh6c20p13g16716	12
ko00603	Glycosphingolipid biosynthesis - globo and isoglobo series	12/11900	78/42483	0.997113	1	0.75904	Avh1c14p15g14133/Avh1c24p12g24869/Avh2c14p15g13903/Avh2c24p11g24448/Avh3c14p16g12684/Avh3c24p12g22026/Avh4c14p12g12163/Avh4c24p13g21064/Avh5c14p09g12002/Avh5c24p10g21057/Avh6c14p16g11508/Avh6c24p09g20679	12
ko00280	Valine, leucine and isoleucine degradation	60/11900	287/42483	0.997671	1	0.75904	Avh1c01p18g00973/Avh1c04p08g03616/Avh1c10p16g09643/Avh1c11p05g10266/Avh1c11p06g10292/Avh1c16p21g15919/Avh1c16p24g16141/Avh1c20p16g20375/Avh1c25p15g25816/Avh1c29p04g29646/Avh2c01p16g00844/Avh2c04p02g03446/Avh2c10p15g09565/Avh2c11p05g10224/Avh2c11p06g10248/Avh2c16p18g15614/Avh2c16p21g15864/Avh2c20p17g20273/Avh2c25p14g25311/Avh2c29p04g29295/Avh3c01p16g00868/Avh3c04p09g03660/Avh3c10p14g08559/Avh3c11p…	60
ko04130	SNARE interactions in vesicular transport	72/11900	342/42483	0.998719	1	0.75904	Avh1c06p06g05201/Avh1c06p13g05409/Avh1c11p03g10150/Avh1c13p13g12680/Avh1c16p20g15822/Avh1c17p15g17011/Avh1c19p16g19022/Avh1c20p06g19898/Avh1c23p12g23539/Avh1c25p19g26132/Avh1c25p20g26154/Avh1c28p01g28435/Avh2c06p05g05116/Avh2c06p12g05337/Avh2c11p03g10095/Avh2c13p13g12547/Avh2c16p16g15504/Avh2c17p14g16653/Avh2c19p16g18649/Avh2c20p05g19768/Avh2c23p12g23404/Avh2c25p19g25629/Avh2c25p19g25651/Avh2c28p…	72
ko04122	Sulfur relay system	6/11900	54/42483	0.999276	1	0.75904	Avh1c27p16g27939/Avh2c27p22g27681/Avh3c27p15g24603/Avh4c27p16g23635/Avh5c27p16g23582/Avh6c27p20g23153	6
ko00565	Ether lipid metabolism	36/11900	196/42483	0.999355	1	0.75904	Avh1c08p10g07436/Avh1c13p12g12625/Avh1c14p11g13773/Avh1c20p14g20297/Avh1c22p17g22523/Avh1c23p02g22772/Avh2c08p11g07604/Avh2c13p12g12491/Avh2c14p10g13590/Avh2c20p14g20165/Avh2c22p16g22370/Avh2c23p02g22631/Avh3c08p08g06880/Avh3c13p12g11264/Avh3c14p11g12322/Avh3c20p15g17952/Avh3c22p10g19820/Avh3c23p02g20074/Avh4c08p09g07215/Avh4c13p10g10976/Avh4c14p08g11882/Avh4c20p15g17214/Avh4c22p14g19124/Avh4c23p…	36
ko00943	Isoflavonoid biosynthesis	2/11900	33/42483	0.999731	1	0.75904	Avh1c29p17g30233/Avh2c29p16g29861	2
ko04136	Autophagy - other	67/11900	338/42483	0.9998	1	0.75904	Avh1c01p05g00326/Avh1c01p18g00974/Avh1c02p01g01099/Avh1c06p03g05040/Avh1c06p18g05785/Avh1c07p10g06488/Avh1c08p07g07307/Avh1c14p10g13712/Avh1c18p07g17727/Avh1c18p23g18338/Avh1c19p09g18571/Avh2c01p03g00202/Avh2c01p16g00845/Avh2c02p01g00964/Avh2c06p03g04978/Avh2c06p18g05723/Avh2c07p12g06646/Avh2c08p08g07463/Avh2c14p10g13526/Avh2c18p07g17370/Avh2c18p22g17966/Avh2c19p11g18271/Avh3c01p04g00286/Avh3c01p…	67
ko03020	RNA polymerase	58/11900	307/42483	0.99992	1	0.75904	Avh1c01p14g00772/Avh1c05p19g04727/Avh1c10p03g09205/Avh1c10p19g09890/Avh1c10p19g09907/Avh1c14p09g13685/Avh1c15p14g15126/Avh1c17p01g16395/Avh1c19p17g19081/Avh1c23p02g22771/Avh1c24p13g24932/Avh2c01p13g00656/Avh2c05p20g04663/Avh2c10p03g09127/Avh2c10p19g09823/Avh2c10p19g09841/Avh2c14p09g13499/Avh2c15p16g14883/Avh2c17p00g16102/Avh2c19p17g18709/Avh2c23p02g22630/Avh2c24p12g24521/Avh3c05p13g04491/Avh3c10p…	58
ko00909	Sesquiterpenoid and triterpenoid biosynthesis	24/11900	156/42483	0.999933	1	0.75904	Avh1c04p08g03622/Avh1c10p03g09251/Avh1c22p03g21806/Avh1c24p04g24398/Avh2c04p02g03452/Avh2c10p04g09176/Avh2c22p03g21667/Avh2c24p02g23984/Avh3c04p09g03666/Avh3c10p03g08207/Avh3c22p02g19370/Avh3c24p03g21548/Avh4c04p09g03583/Avh4c10p02g08569/Avh4c22p02g18575/Avh4c24p03g20595/Avh5c04p10g02815/Avh5c10p03g07871/Avh5c22p03g18657/Avh5c24p02g20609/Avh6c04p10g02975/Avh6c10p03g07550/Avh6c22p03g18043/Avh6c24p…	24
ko00562	Inositol phosphate metabolism	90/11900	451/42483	0.99997	1	0.75904	Avh1c02p13g01905/Avh1c03p08g02725/Avh1c04p08g03609/Avh1c06p16g05569/Avh1c06p19g05847/Avh1c06p19g05882/Avh1c08p07g07285/Avh1c18p06g17649/Avh1c19p09g18572/Avh1c19p13g18787/Avh1c20p17g20462/Avh1c23p01g22716/Avh1c24p03g24376/Avh1c25p17g25963/Avh1c29p17g30203/Avh2c02p13g01771/Avh2c03p11g02822/Avh2c04p02g03440/Avh2c06p15g05512/Avh2c06p18g05785/Avh2c06p19g05817/Avh2c08p07g07440/Avh2c18p06g17293/Avh2c19p…	90
ko00750	Vitamin B6 metabolism	6/11900	67/42483	0.999971	1	0.75904	Avh1c07p03g06123/Avh2c07p04g06205/Avh3c07p01g05655/Avh4c07p04g05869/Avh5c07p04g05191/Avh6c07p04g04968	6
ko00945	Stilbenoid, diarylheptanoid and gingerol biosynthesis	32/11900	202/42483	0.999984	1	0.75904	Avh1c01p05g00298/Avh1c06p16g05630/Avh1c10p13g09538/Avh1c12p06g11169/Avh1c15p03g14323/Avh1c19p12g18712/Avh2c01p02g00171/Avh2c06p16g05573/Avh2c10p13g09460/Avh2c12p05g11005/Avh2c15p05g14153/Avh2c19p11g18313/Avh3c01p04g00257/Avh3c06p13g05229/Avh3c10p11g08445/Avh3c12p05g10006/Avh3c15p05g12895/Avh4c01p05g00351/Avh4c06p13g05230/Avh4c10p11g08786/Avh4c12p05g10197/Avh4c15p04g12365/Avh5c01p04g00276/Avh5c06p…	32
ko00901	Indole alkaloid biosynthesis	12/11900	106/42483	0.999991	1	0.75904	Avh1c15p14g15057/Avh1c17p15g17000/Avh2c15p16g14837/Avh2c17p13g16642/Avh3c15p13g13488/Avh3c17p13g15051/Avh4c15p13g12937/Avh4c17p13g14425/Avh5c15p14g12869/Avh5c17p07g14410/Avh6c15p13g12200/Avh6c17p12g13655	12
ko00061	Fatty acid biosynthesis	48/11900	281/42483	0.999994	1	0.75904	Avh1c01p04g00267/Avh1c07p17g06704/Avh1c18p08g17784/Avh1c19p21g19383/Avh1c20p16g20370/Avh1c22p03g21821/Avh1c23p20g23978/Avh1c26p10g26627/Avh2c01p02g00145/Avh2c07p18g06848/Avh2c18p07g17434/Avh2c19p21g19058/Avh2c20p16g20268/Avh2c22p03g21683/Avh2c23p19g23709/Avh2c26p10g26131/Avh3c01p03g00224/Avh3c07p14g06221/Avh3c18p06g15614/Avh3c19p16g16928/Avh3c20p17g18047/Avh3c22p03g19384/Avh3c23p18g21153/Avh3c16p…	48
ko01040	Biosynthesis of unsaturated fatty acids	12/11900	117/42483	0.999999	1	0.75904	Avh1c01p05g00341/Avh1c17p16g17080/Avh2c01p03g00218/Avh2c17p15g16740/Avh3c01p04g00302/Avh3c17p14g15148/Avh4c01p05g00397/Avh4c17p15g14522/Avh5c01p04g00316/Avh5c17p08g14498/Avh6c01p04g00277/Avh6c17p14g13753	12
ko00900	Terpenoid backbone biosynthesis	65/11900	379/42483	1	1	0.75904	Avh1c01p06g00403/Avh1c03p19g03236/Avh1c05p18g04655/Avh1c07p06g06327/Avh1c09p04g08309/Avh1c10p03g09195/Avh1c19p21g19404/Avh1c22p01g21656/Avh1c23p15g23631/Avh1c23p17g23711/Avh1c25p15g25816/Avh2c01p04g00289/Avh2c03p20g03265/Avh2c05p19g04602/Avh2c07p08g06495/Avh2c09p04g08359/Avh2c10p03g09119/Avh2c19p21g19082/Avh2c22p01g21517/Avh2c23p15g23487/Avh2c23p17g23565/Avh2c25p14g25311/Avh3c01p05g00362/Avh3c03p…	65
ko00640	Propanoate metabolism	24/11900	205/42483	1	1	0.75904	Avh1c11p05g10266/Avh1c14p10g13714/Avh1c19p21g19383/Avh1c20p16g20375/Avh2c11p05g10224/Avh2c14p10g13527/Avh2c19p21g19058/Avh2c20p17g20273/Avh3c11p05g09215/Avh3c14p10g12267/Avh3c19p16g16928/Avh3c20p17g18052/Avh4c11p05g09499/Avh4c14p08g11827/Avh4c19p19g16150/Avh4c20p17g17311/Avh5c11p05g08781/Avh5c14p04g11616/Avh5c19p17g16292/Avh5c20p15g17359/Avh6c11p06g08682/Avh6c14p10g11143/Avh6c19p15g15742/Avh6c20p…	24
ko02010	ABC transporters	42/11900	338/42483	1	1	0.75904	Avh1c06p02g04933/Avh1c09p01g08145/Avh1c15p08g14687/Avh1c18p08g17821/Avh1c20p15g20327/Avh1c24p10g24690/Avh1c25p17g25962/Avh2c06p02g04873/Avh2c09p01g08201/Avh2c15p10g14490/Avh2c18p08g17469/Avh2c20p15g20194/Avh2c24p09g24274/Avh2c25p16g25454/Avh3c06p02g04661/Avh3c09p01g07606/Avh3c15p09g13225/Avh3c18p06g15632/Avh3c20p15g17980/Avh3c24p10g21850/Avh3c25p15g23042/Avh4c06p00g04680/Avh4c09p01g07776/Avh4c15p…	42
