# Supplementary material for: Haplotype-resolved genome assembly provides insights into the evolutionary origin of waterlogging-tolerant Actinidia valvata hexaploid
Source: Hortic Res. 2026 Jan 9;13(4):uhag011. doi: 10.1093/hr/uhag011 (PMC13103481; doi:10.1093/hr/uhag011)
Supplement: Web_Material_uhag011 [file web_material_uhag011.zip › Table S17.xlsx]

## Sheet: S17
Table S17. GO term enrichment analysis of DEGs in A. chinensis, A. valvata, and A. chinensis versus A. valvata.
ID	Description	pvalue	p.adjust	qvalue	geneID	Count
GO:0019748	secondary metabolic process	5.68005e-13	1.88805e-09	1.70162e-09	Avh1c01p02g00100/Avh1c01p06g00361/Avh1c01p06g00385/Avh1c02p00g01040/Avh1c02p04g01389/Avh1c02p05g01447/Avh1c02p14g01940/Avh1c03p13g02891/Avh1c03p18g03186/Avh1c03p18g03188/Avh1c04p10g03716/Avh1c05p01g03870/Avh1c05p17g04648/Avh1c06p04g05095/Avh1c06p18g05742/Avh1c06p18g05763/Avh1c06p18g05764/Avh1c09p04g08348/Avh1c09p06g08451/Avh1c10p05g09325/Avh1c10p18g09819/Avh1c10p19g09928/Avh1c11p01g10058/Avh1c11p…	69
GO:0008299	isoprenoid biosynthetic process	4.29078e-12	6.5812e-09	5.93138e-09	Avh1c01p05g00300/Avh1c01p17g00903/Avh1c03p06g02597/Avh1c04p09g03644/Avh1c05p01g03873/Avh1c05p18g04655/Avh1c06p00g04806/Avh1c06p18g05763/Avh1c06p18g05764/Avh1c07p18g06771/Avh1c08p03g07066/Avh1c09p15g08959/Avh1c09p16g08997/Avh1c10p17g09730/Avh1c10p18g09819/Avh1c11p01g10058/Avh1c11p02g10096/Avh1c13p01g11986/Avh1c13p05g12243/Avh1c13p07g12296/Avh1c14p11g13775/Avh1c14p12g13859/Avh1c17p12g16860/Avh1c17p…	48
GO:0006720	isoprenoid metabolic process	5.93971e-12	6.5812e-09	5.93138e-09	Avh1c01p05g00300/Avh1c01p05g00304/Avh1c01p17g00903/Avh1c03p06g02597/Avh1c04p09g03644/Avh1c05p01g03873/Avh1c05p18g04655/Avh1c06p00g04806/Avh1c06p18g05763/Avh1c06p18g05764/Avh1c07p18g06771/Avh1c08p03g07066/Avh1c08p09g07382/Avh1c09p15g08959/Avh1c09p16g08997/Avh1c10p03g09251/Avh1c10p17g09730/Avh1c10p18g09819/Avh1c11p01g10058/Avh1c11p02g10096/Avh1c12p07g11225/Avh1c12p09g11259/Avh1c13p01g11986/Avh1c13p…	58
GO:0009698	phenylpropanoid metabolic process	5.68149e-10	4.72132e-07	4.25514e-07	Avh1c01p06g00361/Avh1c01p06g00385/Avh1c02p00g01040/Avh1c02p14g01940/Avh1c03p13g02891/Avh1c05p01g03870/Avh1c06p18g05742/Avh1c06p18g05763/Avh1c06p18g05764/Avh1c09p04g08348/Avh1c10p05g09325/Avh1c11p13g10662/Avh1c12p14g11437/Avh1c13p09g12390/Avh1c15p06g14534/Avh1c15p07g14650/Avh1c16p23g16001/Avh1c16p23g16018/Avh1c18p00g17225/Avh1c19p11g18630/Avh1c19p16g19013/Avh1c23p18g23825/Avh1c24p04g24403/Avh1c24p…	34
GO:0016126	sterol biosynthetic process	1.63748e-08	1.08859e-05	9.81106e-06	Avh1c04p08g03622/Avh1c05p18g04655/Avh1c06p00g04792/Avh1c09p05g08406/Avh1c09p16g08997/Avh1c10p03g09251/Avh1c10p06g09383/Avh1c13p16g12870/Avh1c21p13g21210/Avh1c21p16g21528/Avh1c21p17g21607/Avh1c22p16g22486/Avh1c23p18g23805/Avh1c25p17g25977/Avh1c29p02g29519	15
GO:0009699	phenylpropanoid biosynthetic process	3.41688e-08	1.88717e-05	1.70083e-05	Avh1c02p14g01940/Avh1c03p13g02891/Avh1c06p18g05742/Avh1c06p18g05763/Avh1c06p18g05764/Avh1c10p05g09325/Avh1c11p13g10662/Avh1c12p14g11437/Avh1c13p09g12390/Avh1c15p06g14534/Avh1c15p07g14650/Avh1c16p23g16001/Avh1c16p23g16018/Avh1c18p00g17225/Avh1c19p11g18630/Avh1c19p16g19013/Avh1c23p18g23825/Avh1c24p04g24403/Avh1c24p10g24690/Avh1c24p11g24747/Avh1c24p11g24749/Avh1c25p04g25304/Avh1c25p15g25822/Avh1c26p…	28
GO:0006721	terpenoid metabolic process	4.02946e-08	1.88717e-05	1.70083e-05	Avh1c01p05g00300/Avh1c01p05g00304/Avh1c03p06g02597/Avh1c04p09g03644/Avh1c05p18g04655/Avh1c06p00g04806/Avh1c07p18g06771/Avh1c08p09g07382/Avh1c09p16g08997/Avh1c10p03g09251/Avh1c10p17g09730/Avh1c10p18g09819/Avh1c11p01g10058/Avh1c11p02g10096/Avh1c12p07g11225/Avh1c12p09g11259/Avh1c13p01g11986/Avh1c13p05g12243/Avh1c14p12g13859/Avh1c17p12g16860/Avh1c17p12g16863/Avh1c18p19g18115/Avh1c18p20g18189/Avh1c19p…	43
GO:0006790	sulfur compound metabolic process	4.97344e-08	1.88717e-05	1.70083e-05	Avh1c01p02g00100/Avh1c01p17g00910/Avh1c02p04g01389/Avh1c02p05g01447/Avh1c02p15g02010/Avh1c03p02g02254/Avh1c03p18g03186/Avh1c03p18g03188/Avh1c05p17g04648/Avh1c06p04g05095/Avh1c06p15g05521/Avh1c06p18g05740/Avh1c08p03g07066/Avh1c09p06g08451/Avh1c10p19g09928/Avh1c11p13g10662/Avh1c11p15g10780/Avh1c12p01g10925/Avh1c12p03g10996/Avh1c12p09g11255/Avh1c12p19g11759/Avh1c12p19g11772/Avh1c13p11g12501/Avh1c13p…	56
GO:0008202	steroid metabolic process	5.10967e-08	1.88717e-05	1.70083e-05	Avh1c01p05g00304/Avh1c04p08g03622/Avh1c05p18g04655/Avh1c06p00g04792/Avh1c07p02g06087/Avh1c08p03g07066/Avh1c09p02g08194/Avh1c09p05g08406/Avh1c09p16g08997/Avh1c10p03g09251/Avh1c10p06g09383/Avh1c13p04g12167/Avh1c13p16g12870/Avh1c18p06g17642/Avh1c20p04g19775/Avh1c20p08g20032/Avh1c20p10g20097/Avh1c21p13g21210/Avh1c21p13g21279/Avh1c21p15g21366/Avh1c21p16g21528/Avh1c21p17g21607/Avh1c22p05g22019/Avh1c22p…	30
GO:0044550	secondary metabolite biosynthetic process	6.209e-08	1.92813e-05	1.73775e-05	Avh1c02p05g01447/Avh1c02p14g01940/Avh1c03p13g02891/Avh1c04p10g03716/Avh1c05p17g04648/Avh1c06p18g05742/Avh1c06p18g05763/Avh1c06p18g05764/Avh1c10p05g09325/Avh1c10p18g09819/Avh1c11p01g10058/Avh1c11p13g10662/Avh1c12p14g11437/Avh1c13p09g12390/Avh1c14p10g13735/Avh1c15p03g14292/Avh1c15p06g14534/Avh1c15p07g14650/Avh1c15p10g14796/Avh1c16p03g15385/Avh1c16p19g15791/Avh1c16p23g16001/Avh1c16p23g16018/Avh1c17p…	42
GO:0042445	hormone metabolic process	6.3807e-08	1.92813e-05	1.73775e-05	Avh1c01p05g00304/Avh1c02p03g01288/Avh1c02p03g01289/Avh1c03p06g02597/Avh1c03p15g03013/Avh1c03p15g03014/Avh1c03p15g03016/Avh1c03p15g03017/Avh1c04p09g03644/Avh1c04p09g03650/Avh1c05p17g04639/Avh1c07p13g06540/Avh1c08p01g06857/Avh1c08p16g07680/Avh1c09p02g08194/Avh1c09p05g08426/Avh1c10p17g09730/Avh1c10p18g09819/Avh1c11p01g10058/Avh1c11p02g10096/Avh1c11p15g10780/Avh1c12p07g11225/Avh1c12p09g11259/Avh1c13p…	63
GO:0009404	toxin metabolic process	7.11946e-08	1.97209e-05	1.77737e-05	Avh1c02p04g01389/Avh1c02p05g01447/Avh1c03p18g03186/Avh1c03p18g03188/Avh1c10p18g09819/Avh1c11p01g10058/Avh1c12p09g11255/Avh1c13p18g13047/Avh1c15p03g14292/Avh1c16p03g15385/Avh1c16p20g15846/Avh1c17p03g16538/Avh1c17p11g16841/Avh1c17p11g16847/Avh1c23p17g23741/Avh1c26p13g26819	16
GO:0051262	protein tetramerization	1.05891e-07	2.70756e-05	2.44021e-05	Avh1c02p01g01157/Avh1c02p03g01347/Avh1c02p14g01925/Avh1c03p09g02796/Avh1c10p19g09915/Avh1c11p13g10688/Avh1c12p19g11772/Avh1c12p20g11860/Avh1c13p02g12043/Avh1c13p02g12045/Avh1c16p24g16192/Avh1c16p25g16211/Avh1c17p13g16925/Avh1c21p02g20652/Avh1c22p05g22019/Avh1c22p08g22200/Avh1c24p11g24721/Avh1c26p16g27051/Avh1c26p16g27086	19
GO:0031226	obsolete intrinsic component of plasma membrane	1.45049e-07	3.44388e-05	3.10383e-05	Avh1c02p11g01767/Avh1c03p02g02235/Avh1c03p13g02898/Avh1c03p18g03194/Avh1c05p04g04098/Avh1c05p06g04212/Avh1c05p14g04507/Avh1c05p17g04616/Avh1c06p03g05005/Avh1c06p18g05727/Avh1c06p18g05770/Avh1c07p01g05975/Avh1c07p02g06074/Avh1c07p08g06415/Avh1c08p01g06841/Avh1c08p22g08035/Avh1c10p04g09278/Avh1c10p07g09407/Avh1c10p15g09626/Avh1c10p15g09627/Avh1c10p18g09842/Avh1c11p06g10303/Avh1c12p06g11198/Avh1c12p…	68
GO:0016114	terpenoid biosynthetic process	1.96501e-07	4.35447e-05	3.92451e-05	Avh1c01p05g00300/Avh1c03p06g02597/Avh1c04p09g03644/Avh1c05p18g04655/Avh1c06p00g04806/Avh1c07p18g06771/Avh1c09p16g08997/Avh1c10p17g09730/Avh1c10p18g09819/Avh1c11p01g10058/Avh1c11p02g10096/Avh1c13p01g11986/Avh1c13p05g12243/Avh1c14p12g13859/Avh1c17p12g16860/Avh1c17p12g16863/Avh1c18p19g18115/Avh1c18p20g18189/Avh1c19p21g19404/Avh1c20p02g19691/Avh1c20p04g19821/Avh1c21p13g21241/Avh1c22p13g22392/Avh1c24p…	33
GO:1901615	organic hydroxy compound metabolic process	3.28396e-07	6.82243e-05	6.14879e-05	Avh1c01p01g00036/Avh1c01p05g00304/Avh1c03p05g02483/Avh1c04p08g03622/Avh1c05p05g04183/Avh1c05p18g04655/Avh1c06p00g04792/Avh1c06p17g05650/Avh1c08p01g06840/Avh1c08p03g07066/Avh1c08p16g07680/Avh1c09p02g08194/Avh1c09p05g08406/Avh1c09p07g08510/Avh1c09p12g08709/Avh1c09p16g08997/Avh1c10p03g09251/Avh1c10p06g09383/Avh1c12p03g10996/Avh1c13p04g12167/Avh1c13p16g12870/Avh1c15p06g14534/Avh1c15p14g15089/Avh1c17p…	59
GO:0006575	cellular modified amino acid metabolic process	3.54003e-07	6.9218e-05	6.23834e-05	Avh1c01p01g00036/Avh1c01p03g00151/Avh1c01p17g00910/Avh1c02p04g01389/Avh1c03p02g02254/Avh1c03p15g02987/Avh1c03p18g03186/Avh1c03p18g03188/Avh1c05p19g04729/Avh1c08p08g07352/Avh1c08p15g07655/Avh1c09p12g08709/Avh1c12p09g11255/Avh1c12p19g11759/Avh1c13p18g13047/Avh1c16p20g15846/Avh1c17p11g16841/Avh1c17p11g16847/Avh1c21p01g20620/Avh1c22p09g22249/Avh1c24p11g24770/Avh1c26p13g26819	22
GO:1901617	organic hydroxy compound biosynthetic process	3.92021e-07	7.23933e-05	6.52452e-05	Avh1c01p01g00036/Avh1c01p05g00304/Avh1c03p05g02483/Avh1c04p08g03622/Avh1c05p05g04183/Avh1c05p18g04655/Avh1c06p00g04792/Avh1c06p17g05650/Avh1c09p05g08406/Avh1c09p12g08709/Avh1c09p16g08997/Avh1c10p03g09251/Avh1c10p06g09383/Avh1c12p03g10996/Avh1c13p16g12870/Avh1c15p06g14534/Avh1c17p04g16571/Avh1c18p06g17642/Avh1c19p16g19013/Avh1c19p21g19404/Avh1c20p04g19775/Avh1c20p10g20097/Avh1c20p15g20312/Avh1c21p…	41
GO:0006694	steroid biosynthetic process	4.3329e-07	7.58029e-05	6.83182e-05	Avh1c01p05g00304/Avh1c04p08g03622/Avh1c05p18g04655/Avh1c06p00g04792/Avh1c09p05g08406/Avh1c09p16g08997/Avh1c10p03g09251/Avh1c10p06g09383/Avh1c13p16g12870/Avh1c20p04g19775/Avh1c20p10g20097/Avh1c21p13g21210/Avh1c21p16g21528/Avh1c21p17g21607/Avh1c22p16g22486/Avh1c23p18g23805/Avh1c25p14g25696/Avh1c25p17g25977/Avh1c27p02g27385/Avh1c29p02g29519/Avh1c29p13g29963	21
GO:0016125	sterol metabolic process	4.87608e-07	8.10405e-05	7.30386e-05	Avh1c01p05g00304/Avh1c04p08g03622/Avh1c05p18g04655/Avh1c06p00g04792/Avh1c08p03g07066/Avh1c09p05g08406/Avh1c09p16g08997/Avh1c10p03g09251/Avh1c10p06g09383/Avh1c13p04g12167/Avh1c13p16g12870/Avh1c20p04g19775/Avh1c20p08g20032/Avh1c20p10g20097/Avh1c21p13g21210/Avh1c21p15g21366/Avh1c21p16g21528/Avh1c21p17g21607/Avh1c22p16g22486/Avh1c23p18g23805/Avh1c25p14g25696/Avh1c25p17g25977/Avh1c29p02g29519/Avh1c29p…	24
GO:1901334	lactone metabolic process	5.37485e-07	8.50761e-05	7.66757e-05	Avh1c03p02g02254/Avh1c04p09g03644/Avh1c08p09g07410/Avh1c13p01g11986/Avh1c17p04g16615/Avh1c19p09g18554/Avh1c20p02g19691/Avh1c20p17g20462/Avh1c21p13g21241/Avh1c25p13g25622/Avh1c28p05g28646/Avh1c29p16g30166	12
GO:0000788		7.17671e-07	0.000108434	9.77269e-05	Avh1c02p03g01347/Avh1c03p09g02796/Avh1c13p02g12043/Avh1c13p02g12045/Avh1c22p08g22200/Avh1c24p11g24721/Avh1c26p16g27051/Avh1c26p16g27086	8
GO:0003333	amino acid transmembrane transport	8.09925e-07	0.000112175	0.000101099	Avh1c02p03g01314/Avh1c02p03g01354/Avh1c02p15g01998/Avh1c03p16g03072/Avh1c05p04g04095/Avh1c05p07g04290/Avh1c05p14g04507/Avh1c07p08g06415/Avh1c10p15g09627/Avh1c11p01g10059/Avh1c11p05g10278/Avh1c13p06g12252/Avh1c15p06g14586/Avh1c22p16g22494/Avh1c23p18g23785/Avh1c24p11g24789/Avh1c24p12g24858/Avh1c27p09g27583/Avh1c27p18g28058/Avh1c27p20g28282	20
GO:0006865	amino acid transport	8.09925e-07	0.000112175	0.000101099	Avh1c02p03g01314/Avh1c02p03g01354/Avh1c02p15g01998/Avh1c03p16g03072/Avh1c05p04g04095/Avh1c05p07g04290/Avh1c05p14g04507/Avh1c07p08g06415/Avh1c10p15g09627/Avh1c11p01g10059/Avh1c11p05g10278/Avh1c13p06g12252/Avh1c15p06g14586/Avh1c22p16g22494/Avh1c23p18g23785/Avh1c24p11g24789/Avh1c24p12g24858/Avh1c27p09g27583/Avh1c27p18g28058/Avh1c27p20g28282	20
GO:0003680	minor groove of adenine-thymine-rich DNA binding	1.17082e-06	0.000150583	0.000135715	Avh1c11p03g10139/Avh1c15p06g14524/Avh1c15p12g14949/Avh1c21p12g21175/Avh1c22p01g21697/Avh1c22p07g22121/Avh1c24p04g24431/Avh1c24p07g24535/Avh1c24p16g25129/Avh1c25p15g25832	10
GO:0005372	water transmembrane transporter activity	1.22315e-06	0.000150583	0.000135715	Avh1c03p13g02898/Avh1c07p01g05975/Avh1c15p08g14678/Avh1c16p24g16152/Avh1c20p00g19554/Avh1c20p02g19684/Avh1c22p00g21618/Avh1c25p12g25612/Avh1c25p15g25782/Avh1c25p16g25879/Avh1c26p16g27065/Avh1c28p13g29131	12
GO:0015250	water channel activity	1.22315e-06	0.000150583	0.000135715	Avh1c03p13g02898/Avh1c07p01g05975/Avh1c15p08g14678/Avh1c16p24g16152/Avh1c20p00g19554/Avh1c20p02g19684/Avh1c22p00g21618/Avh1c25p12g25612/Avh1c25p15g25782/Avh1c25p16g25879/Avh1c26p16g27065/Avh1c28p13g29131	12
GO:0051290	protein heterotetramerization	1.98959e-06	0.000228048	0.00020553	Avh1c02p01g01157/Avh1c02p03g01347/Avh1c03p09g02796/Avh1c10p19g09915/Avh1c13p02g12043/Avh1c13p02g12045/Avh1c21p02g20652/Avh1c22p08g22200/Avh1c24p11g24721/Avh1c26p16g27051/Avh1c26p16g27086	11
GO:1901336	lactone biosynthetic process	1.98959e-06	0.000228048	0.00020553	Avh1c04p09g03644/Avh1c08p09g07410/Avh1c13p01g11986/Avh1c17p04g16615/Avh1c19p09g18554/Avh1c20p02g19691/Avh1c20p17g20462/Avh1c21p13g21241/Avh1c25p13g25622/Avh1c28p05g28646/Avh1c29p16g30166	11
GO:0009505	plant-type cell wall	2.16692e-06	0.000240095	0.000216388	Avh1c01p03g00186/Avh1c01p14g00717/Avh1c02p01g01106/Avh1c03p05g02482/Avh1c05p00g03826/Avh1c05p04g04098/Avh1c06p06g05209/Avh1c06p14g05487/Avh1c06p20g05906/Avh1c08p01g06892/Avh1c08p21g07969/Avh1c09p06g08443/Avh1c10p01g09047/Avh1c10p17g09710/Avh1c10p19g09886/Avh1c11p15g10792/Avh1c12p13g11396/Avh1c12p16g11554/Avh1c12p18g11668/Avh1c13p04g12149/Avh1c13p16g12864/Avh1c15p08g14717/Avh1c15p16g15232/Avh1c16p…	45
GO:0015171	amino acid transmembrane transporter activity	2.3109e-06	0.000247788	0.000223321	Avh1c02p03g01314/Avh1c02p03g01354/Avh1c02p15g01998/Avh1c03p16g03072/Avh1c05p04g04095/Avh1c05p07g04290/Avh1c05p14g04507/Avh1c07p08g06415/Avh1c10p15g09627/Avh1c11p01g10059/Avh1c11p05g10278/Avh1c15p06g14586/Avh1c22p16g22494/Avh1c23p18g23785/Avh1c24p11g24789/Avh1c24p12g24858/Avh1c27p09g27583/Avh1c27p18g28058/Avh1c27p20g28282	19
GO:0031492	nucleosomal DNA binding	3.14251e-06	0.000326428	0.000294197	Avh1c02p03g01347/Avh1c03p09g02796/Avh1c13p02g12043/Avh1c13p02g12045/Avh1c22p08g22200/Avh1c24p11g24721/Avh1c26p16g27051/Avh1c26p16g27086	8
GO:0015994	chlorophyll metabolic process	5.0545e-06	0.000509126	0.000458855	Avh1c02p15g02010/Avh1c03p15g03013/Avh1c03p15g03014/Avh1c03p15g03016/Avh1c03p15g03017/Avh1c07p17g06740/Avh1c09p04g08325/Avh1c12p11g11318/Avh1c13p13g12682/Avh1c13p16g12915/Avh1c14p12g13859/Avh1c15p02g14267/Avh1c15p14g15096/Avh1c15p14g15105/Avh1c18p19g18115/Avh1c19p21g19404/Avh1c20p14g20260/Avh1c20p16g20397/Avh1c24p12g24854/Avh1c25p11g25544/Avh1c25p16g25906/Avh1c25p20g26181/Avh1c26p16g27116/Avh1c26p…	24
GO:0000786	nucleosome	5.88216e-06	0.000564664	0.000508909	Avh1c02p03g01347/Avh1c03p09g02796/Avh1c13p02g12043/Avh1c13p02g12045/Avh1c22p08g22200/Avh1c24p11g24721/Avh1c26p16g27051/Avh1c26p16g27086	8
GO:0090056	regulation of chlorophyll metabolic process	5.94562e-06	0.000564664	0.000508909	Avh1c03p15g03013/Avh1c03p15g03014/Avh1c03p15g03016/Avh1c03p15g03017/Avh1c07p17g06740/Avh1c09p04g08325/Avh1c12p11g11318/Avh1c13p13g12682/Avh1c13p16g12915/Avh1c15p14g15096/Avh1c15p14g15105/Avh1c20p14g20260/Avh1c25p11g25544/Avh1c25p16g25906/Avh1c25p20g26181	15
GO:0044815	obsolete DNA packaging complex	1.03992e-05	0.000960195	0.000865385	Avh1c02p03g01347/Avh1c03p09g02796/Avh1c13p02g12043/Avh1c13p02g12045/Avh1c22p08g22200/Avh1c24p11g24721/Avh1c26p16g27051/Avh1c26p16g27086	8
GO:0009240	isopentenyl diphosphate biosynthetic process	1.17164e-05	0.00102488	0.000923683	Avh1c01p17g00903/Avh1c08p03g07066/Avh1c13p07g12296/Avh1c14p11g13775/Avh1c18p20g18203/Avh1c22p16g22486/Avh1c23p17g23711/Avh1c25p15g25816/Avh1c25p17g25977	9
GO:0046490	isopentenyl diphosphate metabolic process	1.17164e-05	0.00102488	0.000923683	Avh1c01p17g00903/Avh1c08p03g07066/Avh1c13p07g12296/Avh1c14p11g13775/Avh1c18p20g18203/Avh1c22p16g22486/Avh1c23p17g23711/Avh1c25p15g25816/Avh1c25p17g25977	9
GO:1901401	regulation of tetrapyrrole metabolic process	1.20742e-05	0.00102701	0.000925607	Avh1c03p15g03013/Avh1c03p15g03014/Avh1c03p15g03016/Avh1c03p15g03017/Avh1c07p17g06740/Avh1c09p04g08325/Avh1c12p11g11318/Avh1c13p13g12682/Avh1c13p16g12915/Avh1c15p14g15096/Avh1c15p14g15105/Avh1c20p14g20260/Avh1c25p11g25544/Avh1c25p16g25906/Avh1c25p20g26181	15
GO:0071365	cellular response to auxin stimulus	1.23588e-05	0.00102701	0.000925607	Avh1c01p14g00727/Avh1c02p04g01387/Avh1c02p11g01767/Avh1c05p05g04173/Avh1c05p06g04212/Avh1c05p17g04639/Avh1c06p03g05005/Avh1c08p22g08035/Avh1c09p11g08661/Avh1c10p15g09626/Avh1c10p15g09627/Avh1c11p03g10148/Avh1c11p13g10618/Avh1c11p13g10662/Avh1c12p04g11110/Avh1c12p11g11333/Avh1c12p15g11505/Avh1c14p13g14000/Avh1c15p12g14975/Avh1c16p21g15914/Avh1c17p03g16538/Avh1c18p11g17937/Avh1c19p16g19009/Avh1c20p…	36
GO:0051291	protein heterooligomerization	1.27602e-05	0.00103451	0.000932365	Avh1c02p01g01157/Avh1c02p03g01347/Avh1c03p09g02796/Avh1c10p19g09915/Avh1c13p02g12043/Avh1c13p02g12045/Avh1c21p02g20652/Avh1c22p08g22200/Avh1c24p11g24721/Avh1c26p16g27051/Avh1c26p16g27086	11
GO:0016705	oxidoreductase activity, acting on paired donors, with incorporation or reduction of molecular oxygen	1.46191e-05	0.00115699	0.00104275	Avh1c01p03g00151/Avh1c01p05g00304/Avh1c01p05g00341/Avh1c03p06g02597/Avh1c03p17g03157/Avh1c04p10g03716/Avh1c05p19g04729/Avh1c06p04g05070/Avh1c06p04g05091/Avh1c08p08g07346/Avh1c08p15g07655/Avh1c09p05g08406/Avh1c10p18g09819/Avh1c11p01g10058/Avh1c11p02g10096/Avh1c12p07g11225/Avh1c12p09g11259/Avh1c13p02g12046/Avh1c13p16g12870/Avh1c15p06g14534/Avh1c16p19g15791/Avh1c17p12g16860/Avh1c17p12g16863/Avh1c18p…	37
GO:0015995	chlorophyll biosynthetic process	1.66652e-05	0.00128826	0.00116106	Avh1c03p15g03013/Avh1c03p15g03014/Avh1c03p15g03016/Avh1c03p15g03017/Avh1c12p11g11318/Avh1c13p13g12682/Avh1c14p12g13859/Avh1c15p14g15096/Avh1c15p14g15105/Avh1c18p19g18115/Avh1c19p21g19404/Avh1c20p14g20260/Avh1c24p12g24854/Avh1c25p11g25544/Avh1c25p16g25906/Avh1c25p20g26181/Avh1c26p16g27116/Avh1c26p16g27117	18
GO:0009407	toxin catabolic process	1.80039e-05	0.00136011	0.00122582	Avh1c02p04g01389/Avh1c03p18g03186/Avh1c03p18g03188/Avh1c12p09g11255/Avh1c13p18g13047/Avh1c16p20g15846/Avh1c17p11g16841/Avh1c17p11g16847/Avh1c26p13g26819	9
GO:0120252	hydrocarbon metabolic process	2.15617e-05	0.00159269	0.00143543	Avh1c05p01g03873/Avh1c08p01g06857/Avh1c09p15g08959/Avh1c10p18g09819/Avh1c11p01g10058/Avh1c11p15g10780/Avh1c15p16g15263/Avh1c16p03g15385/Avh1c17p08g16758/Avh1c18p11g17940/Avh1c18p11g17945/Avh1c20p02g19691/Avh1c20p08g20032/Avh1c21p08g20968/Avh1c25p13g25622/Avh1c27p16g27932/Avh1c29p17g30185	17
GO:0019755	one-carbon compound transport	2.39849e-05	0.00169629	0.0015288	Avh1c16p24g16152/Avh1c20p02g19684/Avh1c20p04g19783/Avh1c23p02g22803/Avh1c25p12g25612/Avh1c25p16g25879	6
GO:0042807	central vacuole	2.39849e-05	0.00169629	0.0015288	Avh1c16p24g16152/Avh1c20p02g19684/Avh1c25p12g25612/Avh1c25p16g25879/Avh1c26p16g27065/Avh1c28p13g29131	6
GO:0042446	hormone biosynthetic process	2.63679e-05	0.00182598	0.00164568	Avh1c01p05g00304/Avh1c02p03g01288/Avh1c02p03g01289/Avh1c03p06g02597/Avh1c04p09g03644/Avh1c05p17g04639/Avh1c07p13g06540/Avh1c08p01g06857/Avh1c10p17g09730/Avh1c10p18g09819/Avh1c11p01g10058/Avh1c11p02g10096/Avh1c11p15g10780/Avh1c13p01g11986/Avh1c14p00g13269/Avh1c15p16g15263/Avh1c16p03g15385/Avh1c17p08g16758/Avh1c17p12g16860/Avh1c17p12g16863/Avh1c18p11g17945/Avh1c18p20g18189/Avh1c20p02g19691/Avh1c20p…	40
GO:0006749	glutathione metabolic process	3.02201e-05	0.00205003	0.00184761	Avh1c02p04g01389/Avh1c03p02g02254/Avh1c03p18g03186/Avh1c03p18g03188/Avh1c12p09g11255/Avh1c12p19g11759/Avh1c13p18g13047/Avh1c16p20g15846/Avh1c17p11g16841/Avh1c17p11g16847/Avh1c22p09g22249/Avh1c26p13g26819	12
GO:0004364	glutathione transferase activity	3.23141e-05	0.00214824	0.00193612	Avh1c02p04g01389/Avh1c03p02g02254/Avh1c03p18g03186/Avh1c03p18g03188/Avh1c12p09g11255/Avh1c13p18g13047/Avh1c16p20g15846/Avh1c17p11g16841/Avh1c17p11g16847/Avh1c22p09g22249/Avh1c26p13g26819	11
GO:0051186	obsolete cofactor metabolic process	3.45125e-05	0.0022494	0.0020273	Avh1c01p17g00910/Avh1c02p04g01389/Avh1c02p15g02010/Avh1c03p02g02254/Avh1c03p03g02327/Avh1c03p15g02987/Avh1c03p18g03186/Avh1c03p18g03188/Avh1c06p15g05521/Avh1c08p03g07066/Avh1c08p08g07352/Avh1c08p09g07410/Avh1c09p01g08139/Avh1c09p11g08673/Avh1c10p19g09915/Avh1c12p09g11255/Avh1c12p19g11742/Avh1c12p19g11759/Avh1c12p19g11772/Avh1c13p18g13047/Avh1c14p11g13775/Avh1c14p12g13859/Avh1c15p02g14267/Avh1c15p…	60
GO:0006766	vitamin metabolic process	4.05588e-05	0.00259264	0.00233665	Avh1c03p02g02254/Avh1c03p05g02483/Avh1c07p02g06052/Avh1c08p08g07352/Avh1c08p09g07410/Avh1c12p03g10996/Avh1c12p19g11772/Avh1c17p01g16385/Avh1c17p04g16571/Avh1c17p04g16615/Avh1c19p09g18554/Avh1c19p21g19404/Avh1c20p15g20312/Avh1c20p17g20462/Avh1c23p08g23272/Avh1c23p17g23716/Avh1c25p16g25906/Avh1c26p16g27116/Avh1c26p16g27117/Avh1c29p16g30166	20
GO:0098754	detoxification	4.41334e-05	0.00276791	0.00249461	Avh1c02p01g01157/Avh1c02p04g01389/Avh1c03p02g02254/Avh1c03p18g03186/Avh1c03p18g03188/Avh1c05p00g03826/Avh1c06p09g05287/Avh1c08p01g06892/Avh1c10p19g09886/Avh1c10p19g09915/Avh1c12p09g11255/Avh1c13p04g12149/Avh1c13p18g13047/Avh1c14p11g13811/Avh1c15p16g15232/Avh1c16p20g15846/Avh1c17p03g16559/Avh1c17p11g16841/Avh1c17p11g16847/Avh1c18p05g17562/Avh1c18p06g17642/Avh1c20p00g19528/Avh1c20p04g19819/Avh1c20p…	27
GO:0009110	vitamin biosynthetic process	4.70929e-05	0.00289883	0.0026126	Avh1c03p05g02483/Avh1c07p02g06052/Avh1c08p08g07352/Avh1c08p09g07410/Avh1c12p03g10996/Avh1c12p19g11772/Avh1c17p01g16385/Avh1c17p04g16571/Avh1c17p04g16615/Avh1c19p09g18554/Avh1c19p21g19404/Avh1c20p15g20312/Avh1c20p17g20462/Avh1c23p08g23272/Avh1c23p17g23716/Avh1c25p16g25906/Avh1c26p16g27116/Avh1c26p16g27117/Avh1c29p16g30166	19
GO:0019287	isopentenyl diphosphate biosynthetic process, mevalonate pathway	4.95012e-05	0.00299167	0.00269628	Avh1c08p03g07066/Avh1c14p11g13775/Avh1c18p20g18203/Avh1c22p16g22486/Avh1c25p15g25816/Avh1c25p17g25977	6
GO:0006767	water-soluble vitamin metabolic process	5.18484e-05	0.00307757	0.00277369	Avh1c03p02g02254/Avh1c07p02g06052/Avh1c08p08g07352/Avh1c08p09g07410/Avh1c12p03g10996/Avh1c12p19g11772/Avh1c17p01g16385/Avh1c17p04g16571/Avh1c17p04g16615/Avh1c19p09g18554/Avh1c20p15g20312/Avh1c20p17g20462/Avh1c23p08g23272/Avh1c23p17g23716/Avh1c29p16g30166	15
GO:0046658	obsolete anchored component of plasma membrane	5.52015e-05	0.00321912	0.00290126	Avh1c03p02g02235/Avh1c05p04g04098/Avh1c06p18g05770/Avh1c07p01g05975/Avh1c07p02g06074/Avh1c08p01g06841/Avh1c10p04g09278/Avh1c10p18g09842/Avh1c11p06g10303/Avh1c12p06g11198/Avh1c14p00g13261/Avh1c16p19g15789/Avh1c17p02g16468/Avh1c17p05g16684/Avh1c17p10g16811/Avh1c17p16g17077/Avh1c18p05g17591/Avh1c23p02g22810/Avh1c24p01g24219/Avh1c24p01g24220/Avh1c24p09g24613/Avh1c25p16g25856/Avh1c26p12g26782/Avh1c26p…	28
GO:0080167	response to karrikin	5.70883e-05	0.00327175	0.0029487	Avh1c01p05g00320/Avh1c01p15g00782/Avh1c02p03g01314/Avh1c02p15g01998/Avh1c03p06g02597/Avh1c03p07g02672/Avh1c03p14g02929/Avh1c06p18g05742/Avh1c06p19g05897/Avh1c09p04g08371/Avh1c09p14g08885/Avh1c10p07g09407/Avh1c11p04g10212/Avh1c12p11g11318/Avh1c13p18g13047/Avh1c14p05g13508/Avh1c18p21g18259/Avh1c19p11g18630/Avh1c23p14g23617/Avh1c24p11g24789/Avh1c24p13g24966/Avh1c26p09g26526/Avh1c26p14g26960/Avh1c29p…	24
GO:0009636	response to toxic substance	6.08629e-05	0.00340135	0.0030655	Avh1c01p01g00036/Avh1c02p01g01157/Avh1c02p04g01389/Avh1c02p04g01433/Avh1c03p02g02254/Avh1c03p13g02891/Avh1c03p18g03186/Avh1c03p18g03188/Avh1c05p00g03826/Avh1c06p09g05287/Avh1c07p10g06468/Avh1c08p01g06833/Avh1c08p01g06892/Avh1c09p12g08709/Avh1c10p19g09886/Avh1c10p19g09915/Avh1c11p04g10212/Avh1c12p09g11255/Avh1c13p04g12149/Avh1c13p18g13047/Avh1c14p11g13811/Avh1c15p16g15232/Avh1c16p20g15846/Avh1c17p…	46
GO:0009723	response to ethylene	6.13961e-05	0.00340135	0.0030655	Avh1c01p14g00727/Avh1c02p02g01213/Avh1c02p07g01622/Avh1c03p16g03072/Avh1c05p04g04095/Avh1c05p17g04639/Avh1c06p18g05740/Avh1c06p19g05854/Avh1c08p03g07018/Avh1c08p06g07256/Avh1c08p10g07428/Avh1c09p00g08046/Avh1c10p17g09730/Avh1c12p01g10925/Avh1c12p02g10948/Avh1c12p15g11505/Avh1c13p02g12007/Avh1c13p02g12008/Avh1c13p03g12107/Avh1c13p09g12363/Avh1c14p06g13575/Avh1c15p11g14875/Avh1c15p14g15090/Avh1c16p…	51
GO:0009734	auxin-activated signaling pathway	6.45603e-05	0.00351801	0.00317064	Avh1c02p11g01767/Avh1c05p05g04173/Avh1c05p06g04212/Avh1c05p17g04639/Avh1c06p03g05005/Avh1c08p22g08035/Avh1c09p11g08661/Avh1c10p15g09626/Avh1c10p15g09627/Avh1c11p03g10148/Avh1c11p13g10618/Avh1c12p04g11110/Avh1c12p11g11333/Avh1c12p15g11505/Avh1c14p13g14000/Avh1c15p12g14975/Avh1c16p21g15914/Avh1c17p03g16538/Avh1c18p11g17937/Avh1c20p06g19905/Avh1c21p12g21159/Avh1c21p13g21254/Avh1c21p13g21266/Avh1c23p…	31
GO:0042364	water-soluble vitamin biosynthetic process	6.59869e-05	0.00352313	0.00317526	Avh1c07p02g06052/Avh1c08p08g07352/Avh1c08p09g07410/Avh1c12p03g10996/Avh1c12p19g11772/Avh1c17p01g16385/Avh1c17p04g16571/Avh1c17p04g16615/Avh1c19p09g18554/Avh1c20p15g20312/Avh1c20p17g20462/Avh1c23p08g23272/Avh1c23p17g23716/Avh1c29p16g30166	14
GO:0006084	acetyl-CoA metabolic process	6.68445e-05	0.00352313	0.00317526	Avh1c08p03g07066/Avh1c14p11g13775/Avh1c18p20g18203/Avh1c22p16g22486/Avh1c22p18g22566/Avh1c25p15g25816/Avh1c25p17g25977/Avh1c29p04g29630	8
GO:0009738	abscisic acid-activated signaling pathway	6.8595e-05	0.00352313	0.00317526	Avh1c01p02g00100/Avh1c01p11g00609/Avh1c02p01g01157/Avh1c02p03g01328/Avh1c02p04g01395/Avh1c02p07g01622/Avh1c03p01g02189/Avh1c03p08g02704/Avh1c03p18g03220/Avh1c04p05g03470/Avh1c05p15g04550/Avh1c06p05g05133/Avh1c06p18g05745/Avh1c06p19g05854/Avh1c07p07g06360/Avh1c07p09g06418/Avh1c07p16g06662/Avh1c07p16g06664/Avh1c08p21g07968/Avh1c09p06g08451/Avh1c09p09g08606/Avh1c10p18g09801/Avh1c11p03g10166/Avh1c11p…	48
GO:0016616	oxidoreductase activity, acting on the CH-OH group of donors, NAD or NADP as acceptor	6.88939e-05	0.00352313	0.00317526	Avh1c01p03g00197/Avh1c05p05g04134/Avh1c05p18g04655/Avh1c06p18g05742/Avh1c07p10g06468/Avh1c09p16g08997/Avh1c13p10g12455/Avh1c13p13g12648/Avh1c16p24g16134/Avh1c16p25g16211/Avh1c19p09g18554/Avh1c19p11g18630/Avh1c20p16g20397/Avh1c21p17g21607/Avh1c22p05g22019/Avh1c23p19g23896/Avh1c24p14g25006/Avh1c24p16g25147/Avh1c27p18g28109/Avh1c27p20g28280/Avh1c29p03g29578	21
GO:0098656	monoatomic anion transmembrane transport	7.06451e-05	0.00355794	0.00320663	Avh1c02p03g01314/Avh1c02p03g01328/Avh1c02p03g01354/Avh1c02p15g01998/Avh1c03p16g03072/Avh1c03p18g03194/Avh1c04p09g03711/Avh1c05p04g04095/Avh1c05p07g04290/Avh1c05p14g04507/Avh1c06p01g04821/Avh1c06p02g04954/Avh1c06p04g05057/Avh1c07p08g06415/Avh1c08p09g07382/Avh1c08p18g07788/Avh1c10p15g09627/Avh1c11p01g10059/Avh1c11p05g10278/Avh1c11p12g10611/Avh1c13p06g12252/Avh1c15p06g14586/Avh1c15p11g14875/Avh1c15p…	44
GO:0071369	cellular response to ethylene stimulus	7.53719e-05	0.00373935	0.00337012	Avh1c01p14g00727/Avh1c02p02g01213/Avh1c02p07g01622/Avh1c03p16g03072/Avh1c05p04g04095/Avh1c06p18g05740/Avh1c08p03g07018/Avh1c10p17g09730/Avh1c12p01g10925/Avh1c13p02g12007/Avh1c13p02g12008/Avh1c13p09g12363/Avh1c15p11g14875/Avh1c15p14g15090/Avh1c16p03g15385/Avh1c17p16g17063/Avh1c18p04g17493/Avh1c18p20g18189/Avh1c19p18g19121/Avh1c21p11g21125/Avh1c22p04g21902/Avh1c22p10g22315/Avh1c23p10g23433/Avh1c23p…	32
GO:0010380	regulation of chlorophyll biosynthetic process	8.09602e-05	0.00385681	0.00347599	Avh1c03p15g03013/Avh1c03p15g03014/Avh1c03p15g03016/Avh1c03p15g03017/Avh1c12p11g11318/Avh1c13p13g12682/Avh1c15p14g15096/Avh1c15p14g15105/Avh1c20p14g20260/Avh1c25p11g25544/Avh1c25p16g25906/Avh1c25p20g26181	12
GO:0006778	porphyrin-containing compound metabolic process	8.12204e-05	0.00385681	0.00347599	Avh1c02p15g02010/Avh1c03p15g03013/Avh1c03p15g03014/Avh1c03p15g03016/Avh1c03p15g03017/Avh1c07p17g06740/Avh1c09p04g08325/Avh1c12p11g11318/Avh1c13p13g12682/Avh1c13p16g12915/Avh1c14p12g13859/Avh1c15p02g14267/Avh1c15p14g15096/Avh1c15p14g15105/Avh1c18p19g18115/Avh1c19p21g19404/Avh1c20p14g20260/Avh1c20p16g20397/Avh1c24p12g24854/Avh1c25p11g25544/Avh1c25p16g25906/Avh1c25p20g26181/Avh1c26p16g27116/Avh1c26p…	24
GO:0033013	tetrapyrrole metabolic process	8.12204e-05	0.00385681	0.00347599	Avh1c02p15g02010/Avh1c03p15g03013/Avh1c03p15g03014/Avh1c03p15g03016/Avh1c03p15g03017/Avh1c07p17g06740/Avh1c09p04g08325/Avh1c12p11g11318/Avh1c13p13g12682/Avh1c13p16g12915/Avh1c14p12g13859/Avh1c15p02g14267/Avh1c15p14g15096/Avh1c15p14g15105/Avh1c18p19g18115/Avh1c19p21g19404/Avh1c20p14g20260/Avh1c20p16g20397/Avh1c24p12g24854/Avh1c25p11g25544/Avh1c25p16g25906/Avh1c25p20g26181/Avh1c26p16g27116/Avh1c26p…	24
GO:0046527	glucosyltransferase activity	8.81743e-05	0.00407366	0.00367143	Avh1c01p02g00092/Avh1c02p13g01848/Avh1c02p14g01925/Avh1c02p14g01927/Avh1c03p15g03013/Avh1c03p15g03014/Avh1c03p15g03016/Avh1c03p15g03017/Avh1c04p08g03581/Avh1c05p01g03870/Avh1c06p13g05445/Avh1c06p17g05650/Avh1c10p00g09031/Avh1c11p11g10491/Avh1c12p20g11860/Avh1c13p00g11902/Avh1c13p16g12864/Avh1c14p02g13367/Avh1c14p13g13943/Avh1c14p14g14022/Avh1c17p04g16615/Avh1c18p06g17642/Avh1c18p09g17841/Avh1c21p…	30
GO:0042440	pigment metabolic process	8.82381e-05	0.00407366	0.00367143	Avh1c01p03g00197/Avh1c03p15g03013/Avh1c03p15g03014/Avh1c03p15g03016/Avh1c03p15g03017/Avh1c06p00g04806/Avh1c06p04g05099/Avh1c06p17g05650/Avh1c07p17g06740/Avh1c07p18g06771/Avh1c08p01g06855/Avh1c09p04g08325/Avh1c10p01g09045/Avh1c12p11g11318/Avh1c13p13g12682/Avh1c13p16g12915/Avh1c14p12g13859/Avh1c15p06g14534/Avh1c15p14g15096/Avh1c15p14g15105/Avh1c15p16g15265/Avh1c18p06g17642/Avh1c18p19g18115/Avh1c19p…	36
GO:0006833	water transport	9.73563e-05	0.00437314	0.00394134	Avh1c03p13g02898/Avh1c07p01g05975/Avh1c09p01g08139/Avh1c12p19g11742/Avh1c15p08g14678/Avh1c16p24g16152/Avh1c20p00g19554/Avh1c20p02g19684/Avh1c22p00g21618/Avh1c25p12g25612/Avh1c25p15g25782/Avh1c25p16g25879/Avh1c26p16g27065/Avh1c28p13g29131	14
GO:0042044	fluid transport	9.73563e-05	0.00437314	0.00394134	Avh1c03p13g02898/Avh1c07p01g05975/Avh1c09p01g08139/Avh1c12p19g11742/Avh1c15p08g14678/Avh1c16p24g16152/Avh1c20p00g19554/Avh1c20p02g19684/Avh1c22p00g21618/Avh1c25p12g25612/Avh1c25p15g25782/Avh1c25p16g25879/Avh1c26p16g27065/Avh1c28p13g29131	14
GO:0008509	monoatomic anion transmembrane transporter activity	0.000101161	0.0044421	0.00400349	Avh1c02p03g01314/Avh1c02p03g01354/Avh1c02p15g01998/Avh1c03p16g03072/Avh1c03p18g03194/Avh1c04p09g03711/Avh1c05p04g04095/Avh1c05p07g04290/Avh1c05p14g04507/Avh1c06p01g04821/Avh1c06p02g04954/Avh1c06p04g05057/Avh1c07p08g06415/Avh1c08p09g07382/Avh1c08p18g07788/Avh1c10p15g09627/Avh1c11p01g10059/Avh1c11p05g10278/Avh1c11p12g10611/Avh1c15p06g14586/Avh1c15p11g14875/Avh1c17p16g17059/Avh1c19p22g19475/Avh1c22p…	40
GO:1901463	regulation of tetrapyrrole biosynthetic process	0.000101564	0.0044421	0.00400349	Avh1c03p15g03013/Avh1c03p15g03014/Avh1c03p15g03016/Avh1c03p15g03017/Avh1c12p11g11318/Avh1c13p13g12682/Avh1c15p14g15096/Avh1c15p14g15105/Avh1c20p14g20260/Avh1c25p11g25544/Avh1c25p16g25906/Avh1c25p20g26181	12
GO:1903825	organic acid transmembrane transport	0.000115251	0.00488573	0.00440331	Avh1c02p03g01314/Avh1c02p03g01354/Avh1c02p15g01998/Avh1c03p16g03072/Avh1c04p09g03711/Avh1c05p04g04095/Avh1c05p07g04290/Avh1c05p14g04507/Avh1c06p01g04821/Avh1c07p08g06415/Avh1c08p09g07382/Avh1c10p15g09627/Avh1c11p01g10059/Avh1c11p05g10278/Avh1c13p06g12252/Avh1c15p06g14586/Avh1c15p11g14875/Avh1c22p16g22494/Avh1c23p03g22934/Avh1c23p18g23785/Avh1c24p11g24789/Avh1c24p12g24858/Avh1c27p09g27583/Avh1c27p…	25
GO:1905039	carboxylic acid transmembrane transport	0.000115251	0.00488573	0.00440331	Avh1c02p03g01314/Avh1c02p03g01354/Avh1c02p15g01998/Avh1c03p16g03072/Avh1c04p09g03711/Avh1c05p04g04095/Avh1c05p07g04290/Avh1c05p14g04507/Avh1c06p01g04821/Avh1c07p08g06415/Avh1c08p09g07382/Avh1c10p15g09627/Avh1c11p01g10059/Avh1c11p05g10278/Avh1c13p06g12252/Avh1c15p06g14586/Avh1c15p11g14875/Avh1c22p16g22494/Avh1c23p03g22934/Avh1c23p18g23785/Avh1c24p11g24789/Avh1c24p12g24858/Avh1c27p09g27583/Avh1c27p…	25
GO:0009739	response to gibberellin	0.000116117	0.00488573	0.00440331	Avh1c02p04g01389/Avh1c03p06g02597/Avh1c03p13g02891/Avh1c03p16g03046/Avh1c03p18g03220/Avh1c05p05g04163/Avh1c05p17g04639/Avh1c06p04g05095/Avh1c06p20g05906/Avh1c10p01g09045/Avh1c10p18g09819/Avh1c11p01g10058/Avh1c11p02g10096/Avh1c12p15g11505/Avh1c13p18g13033/Avh1c14p06g13575/Avh1c17p01g16444/Avh1c17p12g16860/Avh1c17p12g16863/Avh1c18p00g17225/Avh1c19p20g19319/Avh1c21p04g20822/Avh1c21p12g21180/Avh1c21p…	34
GO:0051213	dioxygenase activity	0.00013925	0.00575056	0.00518275	Avh1c01p03g00151/Avh1c03p06g02597/Avh1c03p17g03157/Avh1c05p19g04729/Avh1c08p15g07655/Avh1c11p02g10096/Avh1c12p07g11225/Avh1c12p09g11259/Avh1c13p02g12046/Avh1c15p06g14534/Avh1c15p13g15043/Avh1c17p12g16860/Avh1c17p12g16863/Avh1c20p02g19691/Avh1c21p01g20620/Avh1c23p01g22672/Avh1c24p09g24647/Avh1c25p13g25622/Avh1c25p15g25822/Avh1c27p00g27335	20
GO:0016614	oxidoreductase activity, acting on CH-OH group of donors	0.000140131	0.00575056	0.00518275	Avh1c01p03g00197/Avh1c05p05g04134/Avh1c05p18g04655/Avh1c06p06g05209/Avh1c06p18g05742/Avh1c07p10g06468/Avh1c07p16g06686/Avh1c09p16g08997/Avh1c13p10g12455/Avh1c13p13g12648/Avh1c16p24g16134/Avh1c16p25g16211/Avh1c19p09g18554/Avh1c19p11g18630/Avh1c20p16g20397/Avh1c21p17g21607/Avh1c22p05g22019/Avh1c23p19g23896/Avh1c24p14g25006/Avh1c24p16g25147/Avh1c27p18g28109/Avh1c27p20g28280/Avh1c29p03g29578	23
GO:0031225	obsolete anchored component of membrane	0.000160018	0.00640482	0.00577241	Avh1c03p02g02235/Avh1c05p02g03960/Avh1c05p04g04098/Avh1c06p18g05733/Avh1c06p18g05770/Avh1c07p01g05975/Avh1c07p02g06074/Avh1c08p01g06841/Avh1c10p04g09278/Avh1c10p18g09842/Avh1c11p06g10303/Avh1c12p06g11198/Avh1c14p00g13261/Avh1c16p19g15789/Avh1c17p02g16468/Avh1c17p05g16684/Avh1c17p10g16811/Avh1c17p16g17077/Avh1c18p05g17591/Avh1c21p12g21144/Avh1c23p02g22810/Avh1c24p01g24219/Avh1c24p01g24220/Avh1c24p…	31
GO:0006335	DNA replication-dependent chromatin assembly	0.000161855	0.00640482	0.00577241	Avh1c02p03g01347/Avh1c03p09g02796/Avh1c22p08g22200/Avh1c24p11g24721/Avh1c26p16g27051/Avh1c26p16g27086	6
GO:0034723		0.000161855	0.00640482	0.00577241	Avh1c02p03g01347/Avh1c03p09g02796/Avh1c22p08g22200/Avh1c24p11g24721/Avh1c26p16g27051/Avh1c26p16g27086	6
GO:0017144		0.000163877	0.00640854	0.00577577	Avh1c01p01g00036/Avh1c01p17g00910/Avh1c03p02g02254/Avh1c03p18g03161/Avh1c04p04g03432/Avh1c04p09g03650/Avh1c05p05g04134/Avh1c06p15g05521/Avh1c06p17g05652/Avh1c06p18g05740/Avh1c07p02g06052/Avh1c09p01g08139/Avh1c09p03g08297/Avh1c09p11g08673/Avh1c09p12g08709/Avh1c10p17g09744/Avh1c10p19g09915/Avh1c11p15g10792/Avh1c12p03g10996/Avh1c12p17g11637/Avh1c12p19g11742/Avh1c14p00g13269/Avh1c14p04g13485/Avh1c15p…	55
GO:0005887		0.000167164	0.0064611	0.00582313	Avh1c02p11g01767/Avh1c03p13g02898/Avh1c03p18g03194/Avh1c05p06g04212/Avh1c05p14g04507/Avh1c05p17g04616/Avh1c06p03g05005/Avh1c06p18g05727/Avh1c07p01g05975/Avh1c07p08g06415/Avh1c08p22g08035/Avh1c10p07g09407/Avh1c10p15g09626/Avh1c10p15g09627/Avh1c12p19g11759/Avh1c13p02g12039/Avh1c13p14g12723/Avh1c14p11g13811/Avh1c14p13g14000/Avh1c15p08g14678/Avh1c16p21g15914/Avh1c16p24g16152/Avh1c17p02g16488/Avh1c18p…	41
GO:0005342	organic acid transmembrane transporter activity	0.00024052	0.00908511	0.00818805	Avh1c02p03g01314/Avh1c02p03g01354/Avh1c02p15g01998/Avh1c03p16g03072/Avh1c04p09g03711/Avh1c05p04g04095/Avh1c05p07g04290/Avh1c05p14g04507/Avh1c06p01g04821/Avh1c07p08g06415/Avh1c08p09g07382/Avh1c10p15g09627/Avh1c11p01g10059/Avh1c11p05g10278/Avh1c15p06g14586/Avh1c15p11g14875/Avh1c22p16g22494/Avh1c23p03g22934/Avh1c23p18g23785/Avh1c24p11g24789/Avh1c24p12g24858/Avh1c27p09g27583/Avh1c27p18g28058/Avh1c27p…	24
GO:0046943	carboxylic acid transmembrane transporter activity	0.00024052	0.00908511	0.00818805	Avh1c02p03g01314/Avh1c02p03g01354/Avh1c02p15g01998/Avh1c03p16g03072/Avh1c04p09g03711/Avh1c05p04g04095/Avh1c05p07g04290/Avh1c05p14g04507/Avh1c06p01g04821/Avh1c07p08g06415/Avh1c08p09g07382/Avh1c10p15g09627/Avh1c11p01g10059/Avh1c11p05g10278/Avh1c15p06g14586/Avh1c15p11g14875/Avh1c22p16g22494/Avh1c23p03g22934/Avh1c23p18g23785/Avh1c24p11g24789/Avh1c24p12g24858/Avh1c27p09g27583/Avh1c27p18g28058/Avh1c27p…	24
GO:0009812	flavonoid metabolic process	0.000254817	0.00951697	0.00857727	Avh1c01p03g00197/Avh1c01p15g00820/Avh1c02p06g01570/Avh1c02p14g01940/Avh1c03p07g02672/Avh1c03p14g02929/Avh1c06p04g05099/Avh1c06p17g05650/Avh1c08p01g06855/Avh1c08p01g06918/Avh1c08p14g07606/Avh1c10p01g09045/Avh1c13p03g12092/Avh1c13p13g12682/Avh1c15p06g14534/Avh1c15p15g15200/Avh1c15p16g15265/Avh1c16p23g16018/Avh1c18p06g17642/Avh1c20p14g20260/Avh1c22p06g22061/Avh1c24p16g25147/Avh1c25p11g25544/Avh1c25p…	26
GO:0006779	porphyrin-containing compound biosynthetic process	0.000261745	0.0096671	0.00871258	Avh1c03p15g03013/Avh1c03p15g03014/Avh1c03p15g03016/Avh1c03p15g03017/Avh1c12p11g11318/Avh1c13p13g12682/Avh1c14p12g13859/Avh1c15p14g15096/Avh1c15p14g15105/Avh1c18p19g18115/Avh1c19p21g19404/Avh1c20p14g20260/Avh1c24p12g24854/Avh1c25p11g25544/Avh1c25p16g25906/Avh1c25p20g26181/Avh1c26p16g27116/Avh1c26p16g27117	18
GO:0046148	pigment biosynthetic process	0.000271217	0.00990687	0.00892867	Avh1c01p03g00197/Avh1c03p15g03013/Avh1c03p15g03014/Avh1c03p15g03016/Avh1c03p15g03017/Avh1c06p00g04806/Avh1c06p04g05099/Avh1c06p17g05650/Avh1c07p18g06771/Avh1c12p11g11318/Avh1c13p13g12682/Avh1c14p12g13859/Avh1c15p06g14534/Avh1c15p14g15096/Avh1c15p14g15105/Avh1c18p06g17642/Avh1c18p19g18115/Avh1c19p21g19404/Avh1c20p14g20260/Avh1c22p13g22392/Avh1c24p12g24854/Avh1c24p16g25147/Avh1c25p11g25544/Avh1c25p…	29
GO:0046686	response to cadmium ion	0.000311678	0.0112611	0.0101491	Avh1c01p02g00112/Avh1c01p17g00909/Avh1c02p01g01157/Avh1c02p04g01389/Avh1c02p05g01482/Avh1c02p14g01925/Avh1c02p14g01933/Avh1c03p03g02327/Avh1c03p04g02372/Avh1c03p05g02491/Avh1c04p08g03600/Avh1c05p03g04017/Avh1c05p17g04638/Avh1c07p10g06468/Avh1c09p13g08789/Avh1c10p05g09325/Avh1c11p14g10763/Avh1c12p15g11505/Avh1c12p17g11618/Avh1c12p20g11860/Avh1c13p18g13038/Avh1c13p18g13047/Avh1c14p06g13575/Avh1c14p…	54
GO:0033014	tetrapyrrole biosynthetic process	0.000338054	0.0118368	0.010668	Avh1c03p15g03013/Avh1c03p15g03014/Avh1c03p15g03016/Avh1c03p15g03017/Avh1c12p11g11318/Avh1c13p13g12682/Avh1c14p12g13859/Avh1c15p14g15096/Avh1c15p14g15105/Avh1c18p19g18115/Avh1c19p21g19404/Avh1c20p14g20260/Avh1c24p12g24854/Avh1c25p11g25544/Avh1c25p16g25906/Avh1c25p20g26181/Avh1c26p16g27116/Avh1c26p16g27117	18
GO:1900057	positive regulation of leaf senescence	0.000339471	0.0118368	0.010668	Avh1c04p05g03470/Avh1c07p09g06418/Avh1c09p04g08325/Avh1c11p13g10618/Avh1c12p11g11333/Avh1c20p06g19905/Avh1c21p08g20958/Avh1c23p01g22761/Avh1c24p04g24412	9
GO:1905623	positive regulation of leaf development	0.000339471	0.0118368	0.010668	Avh1c04p05g03470/Avh1c07p09g06418/Avh1c09p04g08325/Avh1c11p13g10618/Avh1c12p11g11333/Avh1c20p06g19905/Avh1c21p08g20958/Avh1c23p01g22761/Avh1c24p04g24412	9
GO:0071215	cellular response to abscisic acid stimulus	0.00034302	0.0118368	0.010668	Avh1c01p02g00100/Avh1c01p11g00609/Avh1c02p01g01157/Avh1c02p03g01328/Avh1c02p04g01395/Avh1c02p07g01622/Avh1c03p01g02189/Avh1c03p08g02704/Avh1c03p18g03220/Avh1c04p05g03470/Avh1c05p15g04550/Avh1c06p05g05133/Avh1c06p18g05745/Avh1c06p19g05854/Avh1c07p07g06360/Avh1c07p09g06418/Avh1c07p16g06662/Avh1c07p16g06664/Avh1c07p17g06740/Avh1c08p21g07968/Avh1c09p06g08451/Avh1c09p09g08606/Avh1c10p18g09801/Avh1c11p…	50
GO:0005777	peroxisome	0.000348978	0.0118368	0.010668	Avh1c01p02g00090/Avh1c02p15g02010/Avh1c03p02g02245/Avh1c03p02g02254/Avh1c05p17g04648/Avh1c05p18g04655/Avh1c05p18g04671/Avh1c07p16g06643/Avh1c09p16g08997/Avh1c10p19g09915/Avh1c11p02g10075/Avh1c12p00g10848/Avh1c12p04g11057/Avh1c12p04g11060/Avh1c12p04g11110/Avh1c13p11g12501/Avh1c16p21g15902/Avh1c17p16g17069/Avh1c18p01g17306/Avh1c19p19g19207/Avh1c20p08g20032/Avh1c21p02g20652/Avh1c21p03g20772/Avh1c21p…	34
GO:0042579	microbody	0.000348978	0.0118368	0.010668	Avh1c01p02g00090/Avh1c02p15g02010/Avh1c03p02g02245/Avh1c03p02g02254/Avh1c05p17g04648/Avh1c05p18g04655/Avh1c05p18g04671/Avh1c07p16g06643/Avh1c09p16g08997/Avh1c10p19g09915/Avh1c11p02g10075/Avh1c12p00g10848/Avh1c12p04g11057/Avh1c12p04g11060/Avh1c12p04g11110/Avh1c13p11g12501/Avh1c16p21g15902/Avh1c17p16g17069/Avh1c18p01g17306/Avh1c19p19g19207/Avh1c20p08g20032/Avh1c21p02g20652/Avh1c21p03g20772/Avh1c21p…	34
GO:0070542	response to fatty acid	0.000358987	0.0120533	0.0108631	Avh1c02p02g01213/Avh1c03p02g02254/Avh1c03p08g02704/Avh1c05p04g04052/Avh1c05p15g04541/Avh1c05p17g04616/Avh1c05p17g04639/Avh1c06p19g05854/Avh1c06p19g05897/Avh1c07p07g06378/Avh1c08p01g06833/Avh1c09p05g08406/Avh1c09p14g08885/Avh1c12p11g11333/Avh1c12p14g11437/Avh1c12p15g11505/Avh1c13p16g12886/Avh1c14p06g13575/Avh1c15p06g14534/Avh1c15p10g14796/Avh1c17p04g16615/Avh1c20p02g19668/Avh1c20p06g19905/Avh1c20p…	45
GO:0043090	amino acid import	0.000375254	0.0122526	0.0110428	Avh1c02p03g01314/Avh1c02p03g01354/Avh1c02p15g01998/Avh1c10p15g09627/Avh1c24p11g24789	5
GO:0016706	2-oxoglutarate-dependent dioxygenase activity	0.000375768	0.0122526	0.0110428	Avh1c01p03g00151/Avh1c03p06g02597/Avh1c03p17g03157/Avh1c05p19g04729/Avh1c08p15g07655/Avh1c11p02g10096/Avh1c12p07g11225/Avh1c12p09g11259/Avh1c13p02g12046/Avh1c15p06g14534/Avh1c17p12g16860/Avh1c17p12g16863/Avh1c21p01g20620/Avh1c24p09g24647/Avh1c25p15g25822/Avh1c27p00g27335	16
GO:0044262	obsolete cellular carbohydrate metabolic process	0.000375983	0.0122526	0.0110428	Avh1c01p01g00036/Avh1c01p02g00112/Avh1c01p16g00857/Avh1c05p05g04135/Avh1c05p05g04183/Avh1c05p17g04638/Avh1c06p09g05276/Avh1c06p13g05445/Avh1c08p16g07680/Avh1c09p01g08139/Avh1c09p11g08673/Avh1c09p12g08709/Avh1c10p00g09031/Avh1c10p04g09269/Avh1c10p17g09726/Avh1c10p19g09929/Avh1c11p11g10491/Avh1c11p15g10792/Avh1c12p07g11220/Avh1c12p19g11742/Avh1c13p03g12105/Avh1c14p02g13367/Avh1c14p13g13943/Avh1c15p…	49
GO:0035251	UDP-glucosyltransferase activity	0.000394825	0.0127108	0.0114557	Avh1c01p02g00092/Avh1c02p13g01848/Avh1c02p14g01925/Avh1c02p14g01927/Avh1c03p15g03013/Avh1c03p15g03014/Avh1c03p15g03016/Avh1c03p15g03017/Avh1c04p08g03581/Avh1c05p01g03870/Avh1c06p13g05445/Avh1c06p17g05650/Avh1c10p00g09031/Avh1c12p20g11860/Avh1c13p00g11902/Avh1c14p14g14022/Avh1c17p04g16615/Avh1c18p06g17642/Avh1c18p09g17841/Avh1c21p04g20793/Avh1c21p12g21131/Avh1c21p14g21325/Avh1c27p19g28125/Avh1c29p…	24
GO:0015849	organic acid transport	0.000404383	0.0127108	0.0114557	Avh1c02p03g01314/Avh1c02p03g01354/Avh1c02p15g01998/Avh1c03p16g03072/Avh1c04p09g03711/Avh1c05p04g04095/Avh1c05p07g04290/Avh1c05p14g04507/Avh1c06p01g04821/Avh1c07p08g06415/Avh1c08p09g07382/Avh1c10p15g09627/Avh1c11p01g10059/Avh1c11p05g10278/Avh1c13p06g12252/Avh1c15p06g14586/Avh1c15p11g14875/Avh1c16p17g15685/Avh1c22p16g22494/Avh1c23p03g22934/Avh1c23p18g23785/Avh1c24p11g24789/Avh1c24p12g24858/Avh1c27p…	26
GO:0046942	carboxylic acid transport	0.000404383	0.0127108	0.0114557	Avh1c02p03g01314/Avh1c02p03g01354/Avh1c02p15g01998/Avh1c03p16g03072/Avh1c04p09g03711/Avh1c05p04g04095/Avh1c05p07g04290/Avh1c05p14g04507/Avh1c06p01g04821/Avh1c07p08g06415/Avh1c08p09g07382/Avh1c10p15g09627/Avh1c11p01g10059/Avh1c11p05g10278/Avh1c13p06g12252/Avh1c15p06g14586/Avh1c15p11g14875/Avh1c16p17g15685/Avh1c22p16g22494/Avh1c23p03g22934/Avh1c23p18g23785/Avh1c24p11g24789/Avh1c24p12g24858/Avh1c27p…	26
GO:0097306	cellular response to alcohol	0.000405338	0.0127108	0.0114557	Avh1c01p02g00100/Avh1c01p11g00609/Avh1c02p01g01157/Avh1c02p03g01328/Avh1c02p04g01395/Avh1c02p07g01622/Avh1c03p01g02189/Avh1c03p08g02704/Avh1c03p18g03220/Avh1c04p05g03470/Avh1c05p15g04550/Avh1c06p05g05133/Avh1c06p18g05745/Avh1c06p19g05854/Avh1c07p07g06360/Avh1c07p09g06418/Avh1c07p16g06662/Avh1c07p16g06664/Avh1c07p17g06740/Avh1c08p21g07968/Avh1c09p06g08451/Avh1c09p09g08606/Avh1c10p18g09801/Avh1c11p…	50
GO:0016051	carbohydrate biosynthetic process	0.000467738	0.0145305	0.0130957	Avh1c01p01g00036/Avh1c04p08g03600/Avh1c05p03g04017/Avh1c06p03g05030/Avh1c06p09g05276/Avh1c06p13g05445/Avh1c08p09g07410/Avh1c08p16g07680/Avh1c09p05g08422/Avh1c09p12g08709/Avh1c10p00g09031/Avh1c10p04g09269/Avh1c10p09g09434/Avh1c11p11g10491/Avh1c11p15g10792/Avh1c12p07g11220/Avh1c14p02g13367/Avh1c14p13g13943/Avh1c15p11g14857/Avh1c16p11g15536/Avh1c17p01g16444/Avh1c17p04g16615/Avh1c17p11g16832/Avh1c18p…	42
GO:0036293	response to decreased oxygen levels	0.000491603	0.0151304	0.0136365	Avh1c02p04g01421/Avh1c02p13g01884/Avh1c02p14g01925/Avh1c03p17g03142/Avh1c07p10g06468/Avh1c07p14g06576/Avh1c07p16g06643/Avh1c10p17g09730/Avh1c11p14g10756/Avh1c11p14g10763/Avh1c12p20g11860/Avh1c13p00g11897/Avh1c13p02g12007/Avh1c13p02g12008/Avh1c16p21g15902/Avh1c16p26g16270/Avh1c16p26g16280/Avh1c17p00g16361/Avh1c18p20g18189/Avh1c22p17g22522/Avh1c23p10g23433/Avh1c23p10g23434/Avh1c25p12g25593	23
GO:0009753	response to jasmonic acid	0.000528394	0.0161136	0.0145225	Avh1c02p02g01213/Avh1c03p02g02254/Avh1c03p08g02704/Avh1c05p04g04052/Avh1c05p15g04541/Avh1c05p17g04616/Avh1c05p17g04639/Avh1c06p19g05854/Avh1c06p19g05897/Avh1c07p07g06378/Avh1c08p01g06833/Avh1c09p05g08406/Avh1c09p14g08885/Avh1c12p11g11333/Avh1c12p14g11437/Avh1c12p15g11505/Avh1c13p16g12886/Avh1c14p06g13575/Avh1c15p06g14534/Avh1c15p10g14796/Avh1c17p04g16615/Avh1c20p02g19668/Avh1c20p06g19905/Avh1c20p…	44
GO:0042578	phosphoric ester hydrolase activity	0.00054502	0.0164695	0.0148433	Avh1c02p03g01288/Avh1c02p03g01289/Avh1c02p03g01328/Avh1c03p01g02189/Avh1c03p19g03282/Avh1c05p08g04356/Avh1c06p09g05276/Avh1c07p02g06046/Avh1c07p02g06086/Avh1c09p09g08606/Avh1c11p13g10688/Avh1c12p02g10963/Avh1c12p05g11143/Avh1c12p19g11772/Avh1c13p15g12837/Avh1c13p17g12979/Avh1c13p20g13224/Avh1c14p04g13485/Avh1c14p05g13517/Avh1c15p02g14282/Avh1c15p14g15096/Avh1c15p14g15105/Avh1c16p11g15536/Avh1c16p…	43
GO:0008865	fructokinase activity	0.00062431	0.0186947	0.0168488	Avh1c09p01g08139/Avh1c12p19g11742/Avh1c22p07g22153/Avh1c23p10g23438/Avh1c26p17g27206/Avh1c28p15g29257	6
GO:0008654	phospholipid biosynthetic process	0.000629907	0.0186947	0.0168488	Avh1c01p01g00036/Avh1c01p17g00903/Avh1c06p06g05185/Avh1c08p03g07066/Avh1c09p12g08709/Avh1c11p12g10565/Avh1c13p05g12243/Avh1c13p07g12296/Avh1c13p18g13098/Avh1c14p11g13775/Avh1c14p16g14183/Avh1c18p20g18193/Avh1c18p20g18203/Avh1c19p20g19287/Avh1c19p21g19404/Avh1c22p16g22486/Avh1c23p05g23102/Avh1c23p17g23711/Avh1c25p09g25456/Avh1c25p09g25457/Avh1c25p15g25816/Avh1c25p17g25977/Avh1c26p16g27116/Avh1c26p…	24
GO:0006722	triterpenoid metabolic process	0.000688493	0.0202527	0.0182529	Avh1c01p05g00300/Avh1c01p05g00304/Avh1c05p18g04655/Avh1c09p16g08997/Avh1c20p04g19821/Avh1c20p10g20097/Avh1c29p13g29963	7
GO:0016036	cellular response to phosphate starvation	0.000700021	0.0204111	0.0183958	Avh1c01p01g00036/Avh1c01p02g00112/Avh1c03p18g03194/Avh1c04p08g03600/Avh1c05p03g04017/Avh1c05p17g04638/Avh1c06p04g05099/Avh1c07p17g06740/Avh1c08p18g07788/Avh1c09p12g08709/Avh1c11p13g10688/Avh1c13p16g12915/Avh1c15p11g14875/Avh1c15p14g15112/Avh1c16p24g16192/Avh1c17p13g16925/Avh1c24p05g24446/Avh1c25p11g25544/Avh1c26p17g27131/Avh1c28p14g29187	20
GO:0090407	organophosphate biosynthetic process	0.000768504	0.0222131	0.0200198	Avh1c01p01g00036/Avh1c01p17g00903/Avh1c03p18g03161/Avh1c04p09g03650/Avh1c05p05g04183/Avh1c06p06g05185/Avh1c08p03g07066/Avh1c09p01g08139/Avh1c09p11g08673/Avh1c09p12g08709/Avh1c11p12g10565/Avh1c12p17g11637/Avh1c12p19g11742/Avh1c12p19g11772/Avh1c13p05g12243/Avh1c13p07g12296/Avh1c13p18g13098/Avh1c14p11g13775/Avh1c14p16g14183/Avh1c15p08g14715/Avh1c17p01g16385/Avh1c18p20g18193/Avh1c18p20g18203/Avh1c19p…	50
GO:0016831	carboxy-lyase activity	0.00078085	0.0223495	0.0201428	Avh1c02p04g01421/Avh1c04p08g03600/Avh1c05p03g04017/Avh1c06p19g05897/Avh1c09p03g08297/Avh1c09p14g08885/Avh1c13p00g11916/Avh1c17p13g16925/Avh1c22p09g22260/Avh1c22p16g22486/Avh1c23p16g23667	11
GO:0070482	response to oxygen levels	0.000786672	0.0223495	0.0201428	Avh1c02p04g01421/Avh1c02p13g01884/Avh1c02p14g01925/Avh1c03p17g03142/Avh1c07p10g06468/Avh1c07p14g06576/Avh1c07p16g06643/Avh1c10p17g09730/Avh1c11p14g10756/Avh1c11p14g10763/Avh1c12p20g11860/Avh1c13p00g11897/Avh1c13p02g12007/Avh1c13p02g12008/Avh1c16p21g15902/Avh1c16p26g16270/Avh1c16p26g16280/Avh1c17p00g16361/Avh1c18p20g18189/Avh1c22p17g22522/Avh1c23p10g23433/Avh1c23p10g23434/Avh1c25p12g25593	23
GO:0000160	phosphorelay signal transduction system	0.000841251	0.0236976	0.0213577	Avh1c02p02g01213/Avh1c02p07g01622/Avh1c03p15g02973/Avh1c08p03g07018/Avh1c10p17g09730/Avh1c12p01g10925/Avh1c13p02g12007/Avh1c13p02g12008/Avh1c13p09g12363/Avh1c13p13g12682/Avh1c15p14g15090/Avh1c16p03g15385/Avh1c17p16g17063/Avh1c18p04g17493/Avh1c18p20g18189/Avh1c19p18g19121/Avh1c20p14g20260/Avh1c20p14g20282/Avh1c21p11g21125/Avh1c22p04g21902/Avh1c22p10g22315/Avh1c23p10g23433/Avh1c23p10g23434/Avh1c23p…	30
GO:0009403	toxin biosynthetic process	0.000927936	0.0253322	0.0228309	Avh1c02p05g01447/Avh1c10p18g09819/Avh1c11p01g10058/Avh1c15p03g14292/Avh1c16p03g15385/Avh1c17p03g16538/Avh1c23p17g23741	7
GO:0052314	phytoalexin metabolic process	0.000927936	0.0253322	0.0228309	Avh1c02p05g01447/Avh1c10p18g09819/Avh1c11p01g10058/Avh1c15p03g14292/Avh1c16p03g15385/Avh1c17p03g16538/Avh1c23p17g23741	7
GO:0052315	phytoalexin biosynthetic process	0.000927936	0.0253322	0.0228309	Avh1c02p05g01447/Avh1c10p18g09819/Avh1c11p01g10058/Avh1c15p03g14292/Avh1c16p03g15385/Avh1c17p03g16538/Avh1c23p17g23741	7
GO:0071281	cellular response to iron ion	0.000929763	0.0253322	0.0228309	Avh1c03p16g03072/Avh1c05p04g04095/Avh1c06p18g05740/Avh1c10p17g09730/Avh1c13p02g12007/Avh1c13p02g12008/Avh1c15p11g14875/Avh1c18p20g18189/Avh1c20p18g20487/Avh1c21p10g21040/Avh1c22p10g22315/Avh1c23p10g23433/Avh1c23p10g23434/Avh1c23p10g23460/Avh1c27p16g27932/Avh1c27p18g28058	16
GO:0006644	phospholipid metabolic process	0.000967353	0.0259576	0.0233945	Avh1c01p01g00036/Avh1c01p17g00903/Avh1c03p19g03282/Avh1c05p08g04356/Avh1c06p06g05185/Avh1c08p03g07066/Avh1c09p09g08606/Avh1c09p12g08709/Avh1c10p03g09251/Avh1c11p12g10565/Avh1c13p05g12243/Avh1c13p07g12296/Avh1c13p18g13098/Avh1c14p11g13775/Avh1c14p16g14183/Avh1c18p20g18193/Avh1c18p20g18203/Avh1c19p20g19287/Avh1c19p21g19404/Avh1c22p16g22486/Avh1c23p05g23102/Avh1c23p17g23711/Avh1c25p09g25456/Avh1c25p…	31
GO:0010039	response to iron ion	0.000968333	0.0259576	0.0233945	Avh1c02p04g01433/Avh1c03p08g02708/Avh1c03p16g03072/Avh1c05p04g04095/Avh1c06p18g05740/Avh1c10p17g09730/Avh1c13p02g12007/Avh1c13p02g12008/Avh1c15p11g14875/Avh1c18p20g18189/Avh1c20p18g20487/Avh1c21p10g21040/Avh1c22p10g22315/Avh1c23p10g23433/Avh1c23p10g23434/Avh1c23p10g23460/Avh1c27p16g27932/Avh1c27p18g28058	18
GO:0004656	procollagen-proline 4-dioxygenase activity	0.00104231	0.0270674	0.0243948	Avh1c01p03g00151/Avh1c03p17g03157/Avh1c05p19g04729/Avh1c08p15g07655/Avh1c21p01g20620	5
GO:0019158	mannokinase activity	0.00104231	0.0270674	0.0243948	Avh1c09p01g08139/Avh1c12p19g11742/Avh1c23p10g23438/Avh1c26p17g27206/Avh1c28p15g29257	5
GO:0031545	peptidyl-proline 4-dioxygenase activity	0.00104231	0.0270674	0.0243948	Avh1c01p03g00151/Avh1c03p17g03157/Avh1c05p19g04729/Avh1c08p15g07655/Avh1c21p01g20620	5
GO:0080086	stamen filament development	0.00104231	0.0270674	0.0243948	Avh1c11p13g10619/Avh1c16p24g16109/Avh1c23p01g22672/Avh1c25p08g25399/Avh1c26p01g26208	5
GO:1902170	cellular response to reactive nitrogen species	0.00108166	0.0278716	0.0251196	Avh1c03p16g03072/Avh1c05p04g04095/Avh1c06p02g04954/Avh1c06p18g05740/Avh1c15p11g14875/Avh1c20p18g20487/Avh1c22p10g22315/Avh1c27p18g28058/Avh1c28p12g29079	9
GO:0008514	organic anion transmembrane transporter activity	0.0011239	0.0287373	0.0258998	Avh1c02p03g01314/Avh1c02p03g01354/Avh1c02p15g01998/Avh1c03p16g03072/Avh1c04p09g03711/Avh1c05p04g04095/Avh1c05p07g04290/Avh1c05p14g04507/Avh1c06p01g04821/Avh1c07p08g06415/Avh1c08p09g07382/Avh1c10p15g09627/Avh1c11p01g10059/Avh1c11p05g10278/Avh1c11p12g10611/Avh1c15p06g14586/Avh1c15p11g14875/Avh1c17p16g17059/Avh1c22p16g22494/Avh1c23p03g22934/Avh1c23p18g23785/Avh1c24p11g24789/Avh1c24p12g24858/Avh1c27p…	27
GO:0006820	monoatomic anion transport	0.00114943	0.0291656	0.0262858	Avh1c02p03g01314/Avh1c02p03g01328/Avh1c02p03g01354/Avh1c02p15g01998/Avh1c03p16g03072/Avh1c03p18g03194/Avh1c04p09g03711/Avh1c05p04g04095/Avh1c05p07g04290/Avh1c05p14g04507/Avh1c06p01g04821/Avh1c06p02g04954/Avh1c06p04g05057/Avh1c07p08g06415/Avh1c08p09g07382/Avh1c08p18g07788/Avh1c09p01g08091/Avh1c09p13g08789/Avh1c10p15g09627/Avh1c11p01g10059/Avh1c11p05g10278/Avh1c11p12g10611/Avh1c13p06g12252/Avh1c15p…	50
GO:0015804	neutral amino acid transport	0.00122837	0.0306999	0.0276686	Avh1c02p03g01314/Avh1c02p03g01354/Avh1c05p07g04290/Avh1c05p14g04507/Avh1c07p08g06415/Avh1c24p11g24789/Avh1c27p20g28282	7
GO:0071732	cellular response to nitric oxide	0.00122837	0.0306999	0.0276686	Avh1c03p16g03072/Avh1c05p04g04095/Avh1c06p18g05740/Avh1c15p11g14875/Avh1c20p18g20487/Avh1c22p10g22315/Avh1c27p18g28058	7
GO:0070413	trehalose metabolism in response to stress	0.0012753	0.0316349	0.0285113	Avh1c06p09g05276/Avh1c16p11g15536/Avh1c18p03g17439/Avh1c18p11g17955/Avh1c25p17g25966/Avh1c29p04g29649	6
GO:0009787	regulation of abscisic acid-activated signaling pathway	0.00139844	0.03393	0.0305798	Avh1c01p02g00100/Avh1c02p01g01157/Avh1c02p03g01328/Avh1c02p04g01395/Avh1c02p07g01622/Avh1c04p05g03470/Avh1c06p18g05745/Avh1c06p19g05854/Avh1c07p09g06418/Avh1c07p16g06662/Avh1c07p16g06664/Avh1c09p06g08451/Avh1c09p09g08606/Avh1c10p18g09801/Avh1c11p04g10218/Avh1c13p19g13160/Avh1c16p21g15912/Avh1c20p01g19595/Avh1c20p18g20515/Avh1c21p08g20958/Avh1c21p11g21073/Avh1c24p11g24761/Avh1c24p15g25125/Avh1c25p…	29
GO:1901419	regulation of response to alcohol	0.00139844	0.03393	0.0305798	Avh1c01p02g00100/Avh1c02p01g01157/Avh1c02p03g01328/Avh1c02p04g01395/Avh1c02p07g01622/Avh1c04p05g03470/Avh1c06p18g05745/Avh1c06p19g05854/Avh1c07p09g06418/Avh1c07p16g06662/Avh1c07p16g06664/Avh1c09p06g08451/Avh1c09p09g08606/Avh1c10p18g09801/Avh1c11p04g10218/Avh1c13p19g13160/Avh1c16p21g15912/Avh1c20p01g19595/Avh1c20p18g20515/Avh1c21p08g20958/Avh1c21p11g21073/Avh1c24p11g24761/Avh1c24p15g25125/Avh1c25p…	29
GO:1905957	regulation of cellular response to alcohol	0.00139844	0.03393	0.0305798	Avh1c01p02g00100/Avh1c02p01g01157/Avh1c02p03g01328/Avh1c02p04g01395/Avh1c02p07g01622/Avh1c04p05g03470/Avh1c06p18g05745/Avh1c06p19g05854/Avh1c07p09g06418/Avh1c07p16g06662/Avh1c07p16g06664/Avh1c09p06g08451/Avh1c09p09g08606/Avh1c10p18g09801/Avh1c11p04g10218/Avh1c13p19g13160/Avh1c16p21g15912/Avh1c20p01g19595/Avh1c20p18g20515/Avh1c21p08g20958/Avh1c21p11g21073/Avh1c24p11g24761/Avh1c24p15g25125/Avh1c25p…	29
GO:0006732	obsolete coenzyme metabolic process	0.00155211	0.0373857	0.0336942	Avh1c01p17g00910/Avh1c03p02g02254/Avh1c03p15g02987/Avh1c06p15g05521/Avh1c08p03g07066/Avh1c08p08g07352/Avh1c08p09g07410/Avh1c09p01g08139/Avh1c09p11g08673/Avh1c12p19g11742/Avh1c12p19g11772/Avh1c14p11g13775/Avh1c15p08g14715/Avh1c17p01g16385/Avh1c17p04g16615/Avh1c17p05g16643/Avh1c18p20g18203/Avh1c19p09g18554/Avh1c19p17g19076/Avh1c20p15g20312/Avh1c20p17g20462/Avh1c22p07g22138/Avh1c22p16g22486/Avh1c22p…	34
GO:0016405	CoA-ligase activity	0.00159985	0.0381809	0.0344109	Avh1c02p00g01040/Avh1c05p17g04648/Avh1c12p06g11205/Avh1c14p12g13915/Avh1c16p23g16001/Avh1c21p03g20772/Avh1c26p09g26564	7
GO:0034637	obsolete cellular carbohydrate biosynthetic process	0.0016081	0.0381809	0.0344109	Avh1c01p01g00036/Avh1c06p09g05276/Avh1c06p13g05445/Avh1c08p16g07680/Avh1c09p12g08709/Avh1c10p00g09031/Avh1c10p04g09269/Avh1c11p11g10491/Avh1c11p15g10792/Avh1c12p07g11220/Avh1c14p02g13367/Avh1c14p13g13943/Avh1c15p11g14857/Avh1c16p11g15536/Avh1c17p11g16832/Avh1c18p03g17439/Avh1c18p11g17955/Avh1c21p01g20644/Avh1c21p02g20713/Avh1c21p04g20793/Avh1c21p14g21325/Avh1c23p04g22988/Avh1c24p12g24831/Avh1c25p…	29
GO:0009150	purine ribonucleotide metabolic process	0.00162393	0.0382833	0.0345032	Avh1c03p18g03161/Avh1c04p09g03650/Avh1c08p03g07066/Avh1c09p01g08139/Avh1c09p11g08673/Avh1c12p17g11637/Avh1c12p19g11742/Avh1c13p11g12501/Avh1c14p04g13485/Avh1c14p11g13775/Avh1c15p08g14715/Avh1c18p20g18203/Avh1c19p17g19076/Avh1c21p13g21246/Avh1c22p07g22138/Avh1c22p10g22301/Avh1c22p16g22486/Avh1c22p18g22566/Avh1c23p10g23438/Avh1c23p19g23928/Avh1c24p05g24486/Avh1c25p02g25246/Avh1c25p15g25816/Avh1c25p…	28
GO:0032350	regulation of hormone metabolic process	0.00165883	0.0383892	0.0345987	Avh1c02p03g01288/Avh1c02p03g01289/Avh1c05p17g04639/Avh1c07p13g06540/Avh1c08p16g07680/Avh1c09p05g08426/Avh1c11p15g10780/Avh1c15p14g15089/Avh1c18p11g17945/Avh1c20p13g20252/Avh1c22p03g21847/Avh1c24p00g24178/Avh1c24p05g24489/Avh1c26p17g27131/Avh1c27p17g27965/Avh1c28p14g29187	16
GO:0022804	active transmembrane transporter activity	0.00168156	0.0383892	0.0345987	Avh1c02p01g01125/Avh1c02p04g01399/Avh1c03p05g02536/Avh1c03p18g03194/Avh1c05p14g04479/Avh1c05p14g04507/Avh1c07p01g06020/Avh1c07p08g06415/Avh1c08p05g07168/Avh1c08p09g07382/Avh1c10p00g09020/Avh1c10p04g09286/Avh1c10p19g09863/Avh1c10p19g09932/Avh1c11p12g10611/Avh1c11p13g10662/Avh1c13p02g12039/Avh1c14p05g13508/Avh1c14p11g13811/Avh1c15p07g14650/Avh1c15p12g14961/Avh1c17p02g16488/Avh1c17p15g17032/Avh1c17p…	45
GO:0071248	cellular response to metal ion	0.00168539	0.0383892	0.0345987	Avh1c03p09g02786/Avh1c03p16g03072/Avh1c05p04g04095/Avh1c06p18g05740/Avh1c08p10g07428/Avh1c10p17g09730/Avh1c13p02g12007/Avh1c13p02g12008/Avh1c15p11g14875/Avh1c18p20g18189/Avh1c20p18g20487/Avh1c21p10g21040/Avh1c22p10g22315/Avh1c23p10g23433/Avh1c23p10g23434/Avh1c23p10g23460/Avh1c23p17g23765/Avh1c24p10g24712/Avh1c27p16g27932/Avh1c27p18g28058	20
GO:0004396	hexokinase activity	0.00174993	0.0383892	0.0345987	Avh1c09p01g08139/Avh1c12p19g11742/Avh1c22p07g22153/Avh1c23p10g23438/Avh1c26p17g27206/Avh1c28p15g29257	6
GO:0015114	obsolete phosphate ion transmembrane transporter activity	0.00174993	0.0383892	0.0345987	Avh1c03p18g03194/Avh1c08p18g07788/Avh1c23p02g22840/Avh1c23p03g22934/Avh1c24p05g24446/Avh1c26p10g26604	6
GO:0034059	response to anoxia	0.00174993	0.0383892	0.0345987	Avh1c02p04g01421/Avh1c02p14g01925/Avh1c12p20g11860/Avh1c13p00g11897/Avh1c16p21g15902/Avh1c17p00g16361	6
GO:0046912	acyltransferase activity, acyl groups converted into alkyl on transfer	0.00174993	0.0383892	0.0345987	Avh1c12p00g10848/Avh1c14p11g13775/Avh1c18p20g18203/Avh1c22p18g22566/Avh1c25p15g25816/Avh1c29p04g29630	6
GO:0050403	trans-zeatin O-beta-D-glucosyltransferase activity	0.00174993	0.0383892	0.0345987	Avh1c03p15g03013/Avh1c03p15g03014/Avh1c03p15g03016/Avh1c03p15g03017/Avh1c18p06g17642/Avh1c21p12g21131	6
GO:0009813	flavonoid biosynthetic process	0.00175048	0.0383892	0.0345987	Avh1c01p03g00197/Avh1c01p15g00820/Avh1c02p06g01570/Avh1c02p14g01940/Avh1c03p07g02672/Avh1c03p14g02929/Avh1c06p04g05099/Avh1c06p17g05650/Avh1c08p01g06918/Avh1c08p14g07606/Avh1c15p06g14534/Avh1c15p15g15200/Avh1c16p23g16018/Avh1c18p06g17642/Avh1c22p06g22061/Avh1c24p16g25147/Avh1c25p15g25822/Avh1c25p18g26029/Avh1c25p20g26181	19
GO:0000217	DNA secondary structure binding	0.00175212	0.0383892	0.0345987	Avh1c11p03g10139/Avh1c15p06g14524/Avh1c15p12g14949/Avh1c21p12g21175/Avh1c22p01g21697/Avh1c22p07g22121/Avh1c24p04g24431/Avh1c24p07g24535/Avh1c24p16g25129/Avh1c25p15g25832	10
GO:0120251	hydrocarbon biosynthetic process	0.00175546	0.0383892	0.0345987	Avh1c05p01g03873/Avh1c08p01g06857/Avh1c09p15g08959/Avh1c11p15g10780/Avh1c15p16g15263/Avh1c16p03g15385/Avh1c17p08g16758/Avh1c18p11g17940/Avh1c18p11g17945/Avh1c21p08g20968/Avh1c27p16g27932/Avh1c29p17g30185	12
GO:0001666	response to hypoxia	0.00201912	0.0438664	0.039535	Avh1c02p04g01421/Avh1c02p13g01884/Avh1c02p14g01925/Avh1c03p17g03142/Avh1c07p10g06468/Avh1c07p14g06576/Avh1c07p16g06643/Avh1c10p17g09730/Avh1c11p14g10756/Avh1c11p14g10763/Avh1c12p20g11860/Avh1c13p02g12007/Avh1c13p02g12008/Avh1c16p26g16270/Avh1c16p26g16280/Avh1c18p20g18189/Avh1c22p17g22522/Avh1c23p10g23433/Avh1c23p10g23434/Avh1c25p12g25593	20
GO:0009873	ethylene-activated signaling pathway	0.00204201	0.0440303	0.0396828	Avh1c02p02g01213/Avh1c02p07g01622/Avh1c08p03g07018/Avh1c10p17g09730/Avh1c12p01g10925/Avh1c13p02g12007/Avh1c13p02g12008/Avh1c13p09g12363/Avh1c15p14g15090/Avh1c16p03g15385/Avh1c17p16g17063/Avh1c18p04g17493/Avh1c18p20g18189/Avh1c19p18g19121/Avh1c21p11g21125/Avh1c22p04g21902/Avh1c22p10g22315/Avh1c23p10g23433/Avh1c23p10g23434/Avh1c23p10g23460/Avh1c24p04g24432/Avh1c24p15g25073/Avh1c25p16g25892/Avh1c26p…	25
GO:0042214	terpene metabolic process	0.00205316	0.0440303	0.0396828	Avh1c05p01g03873/Avh1c09p15g08959/Avh1c10p18g09819/Avh1c11p01g10058/Avh1c20p02g19691/Avh1c25p13g25622/Avh1c29p17g30185	7
GO:0006167	AMP biosynthetic process	0.0023297	0.0480989	0.0433496	Avh1c04p09g03650/Avh1c21p13g21246/Avh1c22p10g22301/Avh1c24p05g24486/Avh1c25p16g25863	5
GO:0018126	protein hydroxylation	0.0023297	0.0480989	0.0433496	Avh1c01p03g00151/Avh1c03p17g03157/Avh1c05p19g04729/Avh1c08p15g07655/Avh1c21p01g20620	5
GO:0019511	peptidyl-proline hydroxylation	0.0023297	0.0480989	0.0433496	Avh1c01p03g00151/Avh1c03p17g03157/Avh1c05p19g04729/Avh1c08p15g07655/Avh1c21p01g20620	5
GO:0019798	procollagen-proline dioxygenase activity	0.0023297	0.0480989	0.0433496	Avh1c01p03g00151/Avh1c03p17g03157/Avh1c05p19g04729/Avh1c08p15g07655/Avh1c21p01g20620	5
GO:0031543	peptidyl-proline dioxygenase activity	0.0023297	0.0480989	0.0433496	Avh1c01p03g00151/Avh1c03p17g03157/Avh1c05p19g04729/Avh1c08p15g07655/Avh1c21p01g20620	5
GO:0046033	AMP metabolic process	0.0023297	0.0480989	0.0433496	Avh1c04p09g03650/Avh1c21p13g21246/Avh1c22p10g22301/Avh1c24p05g24486/Avh1c25p16g25863	5
GO:2000280	regulation of root development	0.00252055	0.051718	0.0466114	Avh1c03p09g02786/Avh1c05p04g04052/Avh1c05p14g04520/Avh1c05p14g04521/Avh1c05p14g04522/Avh1c06p19g05854/Avh1c09p14g08837/Avh1c10p17g09730/Avh1c11p14g10756/Avh1c12p14g11470/Avh1c13p00g11897/Avh1c13p09g12363/Avh1c13p13g12682/Avh1c16p26g16270/Avh1c17p00g16361/Avh1c18p20g18189/Avh1c20p14g20260/Avh1c22p17g22522/Avh1c23p17g23765/Avh1c23p22g24137/Avh1c24p10g24712/Avh1c25p11g25544	22
GO:0031491	nucleosome binding	0.00254724	0.051945	0.046816	Avh1c02p03g01347/Avh1c03p09g02796/Avh1c13p02g12043/Avh1c13p02g12045/Avh1c22p08g22200/Avh1c24p11g24721/Avh1c26p16g27051/Avh1c26p16g27086	8
GO:0051193	obsolete regulation of cofactor metabolic process	0.00256488	0.0519857	0.0468527	Avh1c03p15g03013/Avh1c03p15g03014/Avh1c03p15g03016/Avh1c03p15g03017/Avh1c07p17g06740/Avh1c09p04g08325/Avh1c12p11g11318/Avh1c13p13g12682/Avh1c13p16g12915/Avh1c15p14g15096/Avh1c15p14g15105/Avh1c20p14g20260/Avh1c25p11g25544/Avh1c25p16g25906/Avh1c25p20g26181	15
GO:0004185	serine-type carboxypeptidase activity	0.00259966	0.0520559	0.0469159	Avh1c10p16g09669/Avh1c12p16g11554/Avh1c15p10g14849/Avh1c15p10g14850/Avh1c20p14g20263/Avh1c22p10g22297/Avh1c29p02g29528	7
GO:0046688	response to copper ion	0.00259966	0.0520559	0.0469159	Avh1c02p02g01260/Avh1c03p08g02698/Avh1c14p11g13811/Avh1c23p18g23777/Avh1c24p12g24852/Avh1c29p03g29565/Avh1c29p03g29566	7
GO:0031490	chromatin DNA binding	0.00278963	0.0553722	0.0499048	Avh1c02p03g01347/Avh1c03p09g02796/Avh1c13p02g12043/Avh1c13p02g12045/Avh1c22p08g22200/Avh1c22p15g22433/Avh1c24p11g24721/Avh1c26p16g27051/Avh1c26p16g27086	9
GO:0009127	purine nucleoside monophosphate biosynthetic process	0.0028164	0.0553722	0.0499048	Avh1c03p18g03161/Avh1c04p09g03650/Avh1c09p01g08139/Avh1c09p11g08673/Avh1c12p19g11742/Avh1c15p08g14715/Avh1c19p17g19076/Avh1c21p13g21246/Avh1c22p07g22138/Avh1c22p10g22301/Avh1c23p10g23438/Avh1c24p05g24486/Avh1c25p02g25246/Avh1c25p16g25863/Avh1c26p17g27206/Avh1c28p15g29257	16
GO:0009168	purine ribonucleoside monophosphate biosynthetic process	0.0028164	0.0553722	0.0499048	Avh1c03p18g03161/Avh1c04p09g03650/Avh1c09p01g08139/Avh1c09p11g08673/Avh1c12p19g11742/Avh1c15p08g14715/Avh1c19p17g19076/Avh1c21p13g21246/Avh1c22p07g22138/Avh1c22p10g22301/Avh1c23p10g23438/Avh1c24p05g24486/Avh1c25p02g25246/Avh1c25p16g25863/Avh1c26p17g27206/Avh1c28p15g29257	16
GO:0016108	tetraterpenoid metabolic process	0.00284857	0.0553722	0.0499048	Avh1c06p00g04806/Avh1c07p18g06771/Avh1c08p09g07382/Avh1c14p12g13859/Avh1c18p19g18115/Avh1c20p02g19691/Avh1c22p13g22392/Avh1c25p13g25622/Avh1c25p18g26029/Avh1c25p20g26181	10
GO:0016116	carotenoid metabolic process	0.00284857	0.0553722	0.0499048	Avh1c06p00g04806/Avh1c07p18g06771/Avh1c08p09g07382/Avh1c14p12g13859/Avh1c18p19g18115/Avh1c20p02g19691/Avh1c22p13g22392/Avh1c25p13g25622/Avh1c25p18g26029/Avh1c25p20g26181	10
GO:0030246	carbohydrate binding	0.00290072	0.056058	0.0505229	Avh1c02p08g01643/Avh1c03p02g02235/Avh1c06p13g05445/Avh1c08p16g07680/Avh1c10p00g09031/Avh1c10p04g09278/Avh1c10p18g09842/Avh1c14p11g13789/Avh1c16p19g15789/Avh1c18p01g17254/Avh1c18p20g18192/Avh1c21p04g20793/Avh1c22p07g22139/Avh1c24p01g24219/Avh1c24p01g24220/Avh1c24p14g25024/Avh1c26p14g26935/Avh1c29p02g29503	18
GO:0000302	response to reactive oxygen species	0.00301851	0.057528	0.0518477	Avh1c01p01g00036/Avh1c01p02g00090/Avh1c02p01g01157/Avh1c02p02g01254/Avh1c02p04g01433/Avh1c03p02g02254/Avh1c03p08g02708/Avh1c03p16g03072/Avh1c05p04g04095/Avh1c06p18g05740/Avh1c07p10g06468/Avh1c08p01g06833/Avh1c08p10g07428/Avh1c09p01g08091/Avh1c09p12g08709/Avh1c10p19g09915/Avh1c11p04g10212/Avh1c15p11g14875/Avh1c17p04g16615/Avh1c18p01g17253/Avh1c20p18g20487/Avh1c21p02g20652/Avh1c22p10g22315/Avh1c23p…	32
GO:0016765	transferase activity, transferring alkyl or aryl (other than methyl) groups	0.00302019	0.057528	0.0518477	Avh1c02p04g01389/Avh1c03p02g02254/Avh1c03p18g03186/Avh1c03p18g03188/Avh1c05p01g03873/Avh1c07p04g06218/Avh1c09p15g08959/Avh1c10p03g09251/Avh1c12p09g11255/Avh1c13p05g12243/Avh1c13p18g13047/Avh1c16p20g15846/Avh1c17p11g16841/Avh1c17p11g16847/Avh1c19p16g19008/Avh1c20p07g19966/Avh1c22p09g22249/Avh1c26p13g26819/Avh1c29p17g30185	19
GO:0016791	phosphatase activity	0.0030287	0.057528	0.0518477	Avh1c02p03g01328/Avh1c03p01g02189/Avh1c06p09g05276/Avh1c07p02g06046/Avh1c07p02g06086/Avh1c11p13g10688/Avh1c12p02g10963/Avh1c12p05g11143/Avh1c12p19g11772/Avh1c13p15g12837/Avh1c13p17g12979/Avh1c13p20g13224/Avh1c14p05g13517/Avh1c15p02g14282/Avh1c15p14g15096/Avh1c15p14g15105/Avh1c16p11g15536/Avh1c16p24g16192/Avh1c17p08g16759/Avh1c18p03g17439/Avh1c18p11g17955/Avh1c19p16g19003/Avh1c20p08g20032/Avh1c20p…	35
GO:0004180	carboxypeptidase activity	0.00309439	0.0579886	0.0522628	Avh1c10p16g09669/Avh1c12p14g11470/Avh1c12p16g11554/Avh1c15p10g14849/Avh1c15p10g14850/Avh1c20p14g20263/Avh1c22p10g22297/Avh1c29p02g29528	8
GO:0010345	suberin biosynthetic process	0.00309439	0.0579886	0.0522628	Avh1c06p18g05763/Avh1c06p18g05764/Avh1c15p07g14650/Avh1c24p04g24403/Avh1c24p10g24690/Avh1c24p11g24747/Avh1c24p11g24749/Avh1c25p04g25304	8
GO:0009308	amine metabolic process	0.00310528	0.0579886	0.0522628	Avh1c03p15g03013/Avh1c03p15g03014/Avh1c03p15g03016/Avh1c03p15g03017/Avh1c04p09g03650/Avh1c06p19g05897/Avh1c09p03g08297/Avh1c09p07g08510/Avh1c09p14g08885/Avh1c11p15g10780/Avh1c15p10g14837/Avh1c17p16g17069/Avh1c18p11g17945/Avh1c19p20g19287/Avh1c21p13g21246/Avh1c21p16g21476/Avh1c23p05g23102/Avh1c25p16g25863/Avh1c26p06g26335/Avh1c26p11g26730	20
GO:0010337	regulation of salicylic acid metabolic process	0.00325128	0.0600404	0.054112	Avh1c08p16g07680/Avh1c15p14g15089/Avh1c20p13g20252/Avh1c22p03g21847/Avh1c24p05g24489/Avh1c26p17g27131/Avh1c28p14g29187	7
GO:1902584	positive regulation of response to water deprivation	0.00325128	0.0600404	0.054112	Avh1c04p05g03470/Avh1c07p09g06418/Avh1c12p01g10884/Avh1c19p15g18929/Avh1c21p08g20958/Avh1c23p04g22970/Avh1c28p02g28486	7
GO:0042562	hormone binding	0.00331629	0.0609025	0.054889	Avh1c03p08g02704/Avh1c09p03g08294/Avh1c11p03g10148/Avh1c15p06g14586/Avh1c17p01g16444/Avh1c21p12g21159/Avh1c24p04g24432/Avh1c24p12g24848/Avh1c25p17g25945/Avh1c28p02g28442	10
GO:0016758	hexosyltransferase activity	0.00348986	0.0637379	0.0574445	Avh1c01p02g00092/Avh1c02p13g01848/Avh1c02p14g01925/Avh1c02p14g01927/Avh1c03p08g02718/Avh1c03p15g03013/Avh1c03p15g03014/Avh1c03p15g03016/Avh1c03p15g03017/Avh1c04p08g03581/Avh1c05p01g03870/Avh1c05p05g04135/Avh1c06p03g05030/Avh1c06p13g05445/Avh1c06p17g05650/Avh1c07p03g06179/Avh1c09p05g08422/Avh1c10p00g09031/Avh1c11p11g10491/Avh1c11p15g10792/Avh1c12p14g11437/Avh1c12p20g11860/Avh1c13p00g11902/Avh1c13p…	43
GO:0009808	lignin metabolic process	0.00366867	0.0666374	0.0600577	Avh1c02p14g01940/Avh1c05p01g03870/Avh1c06p18g05742/Avh1c11p13g10662/Avh1c12p14g11437/Avh1c13p09g12390/Avh1c16p23g16018/Avh1c19p11g18630/Avh1c23p18g23825/Avh1c26p09g26549/Avh1c27p02g27385	11
GO:0016829	lyase activity	0.00385899	0.069362	0.0625133	Avh1c01p02g00071/Avh1c02p04g01421/Avh1c03p02g02245/Avh1c03p13g02891/Avh1c04p08g03600/Avh1c05p03g04017/Avh1c05p20g04765/Avh1c06p19g05897/Avh1c07p02g06052/Avh1c09p03g08297/Avh1c09p11g08665/Avh1c09p14g08885/Avh1c13p00g11916/Avh1c13p17g13017/Avh1c14p04g13486/Avh1c17p13g16925/Avh1c18p00g17225/Avh1c21p15g21366/Avh1c22p01g21688/Avh1c22p09g22260/Avh1c22p16g22486/Avh1c23p16g23667/Avh1c24p09g24613/Avh1c26p…	28
GO:1901657	glycosyl compound metabolic process	0.00396366	0.069362	0.0625133	Avh1c01p02g00100/Avh1c01p05g00304/Avh1c01p17g00910/Avh1c05p17g04648/Avh1c06p04g05095/Avh1c08p06g07252/Avh1c09p06g08451/Avh1c10p19g09928/Avh1c11p13g10662/Avh1c12p01g10925/Avh1c12p17g11637/Avh1c14p05g13548/Avh1c14p16g14183/Avh1c15p07g14662/Avh1c15p10g14796/Avh1c17p03g16524/Avh1c17p03g16561/Avh1c17p16g17063/Avh1c19p18g19177/Avh1c20p10g20097/Avh1c21p03g20772/Avh1c21p16g21476/Avh1c22p10g22301/Avh1c22p…	27
GO:0009259	ribonucleotide metabolic process	0.00398316	0.069362	0.0625133	Avh1c03p18g03161/Avh1c04p09g03650/Avh1c08p03g07066/Avh1c09p01g08139/Avh1c09p11g08673/Avh1c12p17g11637/Avh1c12p19g11742/Avh1c13p11g12501/Avh1c14p04g13485/Avh1c14p11g13775/Avh1c14p16g14183/Avh1c15p08g14715/Avh1c18p20g18203/Avh1c19p17g19076/Avh1c21p13g21246/Avh1c22p07g22138/Avh1c22p10g22301/Avh1c22p16g22486/Avh1c22p18g22566/Avh1c23p10g23438/Avh1c23p19g23928/Avh1c24p05g24486/Avh1c25p02g25246/Avh1c25p…	29
GO:0071555	cell wall organization	0.00398316	0.069362	0.0625133	Avh1c01p02g00112/Avh1c05p00g03826/Avh1c05p04g04098/Avh1c05p05g04134/Avh1c05p17g04638/Avh1c06p14g05487/Avh1c08p01g06892/Avh1c08p15g07639/Avh1c10p01g09047/Avh1c10p19g09886/Avh1c11p13g10662/Avh1c11p15g10792/Avh1c12p13g11396/Avh1c13p04g12149/Avh1c15p11g14857/Avh1c15p16g15232/Avh1c16p19g15789/Avh1c16p21g15912/Avh1c17p04g16615/Avh1c18p05g17562/Avh1c20p09g20067/Avh1c20p13g20220/Avh1c21p14g21356/Avh1c21p…	29
GO:0010540	basipetal auxin transport	0.00398494	0.069362	0.0625133	Avh1c05p05g04173/Avh1c14p05g13508/Avh1c20p01g19577/Avh1c24p00g24158/Avh1c27p19g28162/Avh1c28p00g28371	6
GO:0035435	phosphate ion transmembrane transport	0.00398494	0.069362	0.0625133	Avh1c03p18g03194/Avh1c08p18g07788/Avh1c15p14g15112/Avh1c23p02g22840/Avh1c24p05g24446/Avh1c26p10g26604	6
GO:0071731	response to nitric oxide	0.0040204	0.069362	0.0625133	Avh1c03p16g03072/Avh1c05p04g04095/Avh1c06p18g05740/Avh1c15p11g14875/Avh1c20p18g20487/Avh1c22p10g22315/Avh1c27p18g28058	7
GO:0097366	response to bronchodilator	0.0040204	0.069362	0.0625133	Avh1c03p16g03072/Avh1c05p04g04095/Avh1c06p18g05740/Avh1c15p11g14875/Avh1c20p18g20487/Avh1c22p10g22315/Avh1c27p18g28058	7
GO:0050832	defense response to fungus	0.00410648	0.069362	0.0625133	Avh1c01p01g00036/Avh1c01p18g00975/Avh1c02p05g01447/Avh1c03p01g02117/Avh1c03p15g02979/Avh1c04p05g03470/Avh1c04p08g03600/Avh1c05p03g04017/Avh1c06p06g05209/Avh1c06p19g05809/Avh1c06p19g05854/Avh1c07p09g06418/Avh1c08p06g07256/Avh1c08p19g07827/Avh1c09p12g08709/Avh1c11p01g10027/Avh1c11p02g10089/Avh1c11p04g10218/Avh1c11p13g10662/Avh1c12p05g11143/Avh1c12p15g11505/Avh1c12p16g11591/Avh1c15p03g14292/Avh1c15p…	46
GO:0010083	regulation of vegetative meristem growth	0.00411081	0.069362	0.0625133	Avh1c03p15g03013/Avh1c03p15g03014/Avh1c03p15g03016/Avh1c03p15g03017	4
GO:0010448	vegetative meristem growth	0.00411081	0.069362	0.0625133	Avh1c03p15g03013/Avh1c03p15g03014/Avh1c03p15g03016/Avh1c03p15g03017	4
GO:0016841	ammonia-lyase activity	0.00411081	0.069362	0.0625133	Avh1c03p13g02891/Avh1c18p00g17225/Avh1c26p15g27007/Avh1c28p13g29093	4
GO:0050404	zeatin O-beta-D-xylosyltransferase activity	0.00411081	0.069362	0.0625133	Avh1c03p15g03013/Avh1c03p15g03014/Avh1c03p15g03016/Avh1c03p15g03017	4
GO:0080046	quercetin 4'-O-glucosyltransferase activity	0.00411081	0.069362	0.0625133	Avh1c17p04g16615/Avh1c18p06g17642/Avh1c18p09g17841/Avh1c29p16g30166	4
GO:0016757	glycosyltransferase activity	0.00414729	0.0696241	0.0627495	Avh1c01p02g00092/Avh1c02p13g01848/Avh1c02p14g01925/Avh1c02p14g01927/Avh1c03p08g02718/Avh1c03p15g03013/Avh1c03p15g03014/Avh1c03p15g03016/Avh1c03p15g03017/Avh1c04p08g03581/Avh1c04p09g03650/Avh1c05p01g03870/Avh1c05p05g04135/Avh1c06p03g05030/Avh1c06p13g05445/Avh1c06p17g05650/Avh1c07p03g06179/Avh1c09p05g08422/Avh1c10p00g09031/Avh1c11p11g10491/Avh1c11p13g10623/Avh1c11p15g10792/Avh1c12p14g11437/Avh1c12p…	49
GO:0098661	inorganic anion transmembrane transport	0.00440593	0.0735945	0.0663278	Avh1c03p18g03194/Avh1c06p02g04954/Avh1c06p04g05057/Avh1c08p18g07788/Avh1c15p14g15112/Avh1c19p22g19475/Avh1c23p02g22803/Avh1c23p02g22840/Avh1c24p05g24446/Avh1c25p09g25448/Avh1c25p17g25929/Avh1c26p07g26419/Avh1c26p10g26604/Avh1c28p12g29079	14
GO:0006637	acyl-CoA metabolic process	0.00445888	0.0737379	0.066457	Avh1c08p03g07066/Avh1c14p11g13775/Avh1c18p20g18203/Avh1c22p16g22486/Avh1c22p18g22566/Avh1c25p15g25816/Avh1c25p17g25977/Avh1c29p04g29630	8
GO:0035383	thioester metabolic process	0.00445888	0.0737379	0.066457	Avh1c08p03g07066/Avh1c14p11g13775/Avh1c18p20g18203/Avh1c22p16g22486/Avh1c22p18g22566/Avh1c25p15g25816/Avh1c25p17g25977/Avh1c29p04g29630	8
GO:0009593	detection of chemical stimulus	0.00455421	0.0745725	0.0672092	Avh1c02p13g01884/Avh1c03p17g03142/Avh1c11p14g10756/Avh1c12p16g11540/Avh1c16p26g16270/Avh1c20p13g20249/Avh1c22p17g22522/Avh1c26p17g27131/Avh1c28p14g29187	9
GO:1900673	olefin metabolic process	0.00455421	0.0745725	0.0672092	Avh1c08p01g06857/Avh1c11p15g10780/Avh1c15p16g15263/Avh1c16p03g15385/Avh1c17p08g16758/Avh1c18p11g17945/Avh1c20p08g20032/Avh1c21p08g20968/Avh1c27p16g27932	9
GO:0016311	dephosphorylation	0.00469046	0.076427	0.0688806	Avh1c02p03g01328/Avh1c03p01g02189/Avh1c03p08g02704/Avh1c06p09g05276/Avh1c07p02g06046/Avh1c07p02g06086/Avh1c11p13g10688/Avh1c12p02g10963/Avh1c12p05g11143/Avh1c12p19g11772/Avh1c13p15g12837/Avh1c13p17g12979/Avh1c13p20g13224/Avh1c14p05g13517/Avh1c15p02g14282/Avh1c15p14g15096/Avh1c15p14g15105/Avh1c16p11g15536/Avh1c16p24g16192/Avh1c17p08g16759/Avh1c18p03g17439/Avh1c18p11g17955/Avh1c19p16g19003/Avh1c20p…	39
GO:0016830	carbon-carbon lyase activity	0.00495103	0.0802791	0.0723523	Avh1c02p04g01421/Avh1c04p08g03600/Avh1c05p03g04017/Avh1c06p19g05897/Avh1c07p02g06052/Avh1c09p03g08297/Avh1c09p14g08885/Avh1c13p00g11916/Avh1c17p13g16925/Avh1c22p01g21688/Avh1c22p09g22260/Avh1c22p16g22486/Avh1c23p16g23667	13
GO:0008171	O-methyltransferase activity	0.00506388	0.0813156	0.0732865	Avh1c03p05g02483/Avh1c05p04g04052/Avh1c06p19g05868/Avh1c10p05g09325/Avh1c13p03g12092/Avh1c14p00g13269	6
GO:0019852	L-ascorbic acid metabolic process	0.00506388	0.0813156	0.0732865	Avh1c03p02g02254/Avh1c08p09g07410/Avh1c17p04g16615/Avh1c19p09g18554/Avh1c20p17g20462/Avh1c29p16g30166	6
GO:0009108	obsolete coenzyme biosynthetic process	0.00516643	0.0825636	0.0744113	Avh1c03p15g02987/Avh1c08p08g07352/Avh1c08p09g07410/Avh1c09p01g08139/Avh1c09p11g08673/Avh1c12p19g11742/Avh1c12p19g11772/Avh1c15p08g14715/Avh1c17p01g16385/Avh1c17p04g16615/Avh1c19p09g18554/Avh1c19p17g19076/Avh1c20p15g20312/Avh1c20p17g20462/Avh1c22p07g22138/Avh1c22p18g22566/Avh1c23p10g23438/Avh1c23p17g23716/Avh1c24p11g24770/Avh1c25p02g25246/Avh1c26p17g27206/Avh1c28p15g29257/Avh1c29p04g29630/Avh1c29p…	24
GO:0010223	secondary shoot formation	0.00539862	0.0850475	0.07665	Avh1c04p09g03644/Avh1c11p14g10722/Avh1c13p01g11986/Avh1c15p06g14586/Avh1c20p02g19691/Avh1c20p14g20260/Avh1c21p13g21241/Avh1c25p11g25544/Avh1c25p13g25622/Avh1c25p18g26029/Avh1c28p05g28646	11
GO:0010346	shoot axis formation	0.00539862	0.0850475	0.07665	Avh1c04p09g03644/Avh1c11p14g10722/Avh1c13p01g11986/Avh1c15p06g14586/Avh1c20p02g19691/Avh1c20p14g20260/Avh1c21p13g21241/Avh1c25p11g25544/Avh1c25p13g25622/Avh1c25p18g26029/Avh1c28p05g28646	11
GO:0018958	phenol-containing compound metabolic process	0.00539862	0.0850475	0.07665	Avh1c08p01g06840/Avh1c08p16g07680/Avh1c15p06g14534/Avh1c15p14g15089/Avh1c19p16g19013/Avh1c20p13g20252/Avh1c22p03g21847/Avh1c24p05g24489/Avh1c25p15g25822/Avh1c26p17g27131/Avh1c28p14g29187	11
GO:0044272	sulfur compound biosynthetic process	0.00577742	0.0905258	0.0815873	Avh1c02p05g01447/Avh1c05p17g04648/Avh1c06p18g05740/Avh1c12p03g10996/Avh1c12p19g11772/Avh1c13p14g12764/Avh1c15p03g14292/Avh1c15p10g14796/Avh1c16p03g15385/Avh1c17p01g16385/Avh1c17p03g16538/Avh1c17p04g16571/Avh1c21p03g20772/Avh1c21p16g21476/Avh1c22p18g22566/Avh1c23p08g23272/Avh1c23p17g23741/Avh1c29p04g29630	18
GO:0042537	benzene-containing compound metabolic process	0.00582807	0.0905258	0.0815873	Avh1c08p01g06840/Avh1c08p16g07680/Avh1c15p14g15089/Avh1c20p02g19675/Avh1c20p08g20032/Avh1c20p13g20252/Avh1c22p03g21847/Avh1c24p05g24489/Avh1c26p17g27131/Avh1c28p14g29187	10
GO:2000070	regulation of response to water deprivation	0.00582807	0.0905258	0.0815873	Avh1c04p05g03470/Avh1c07p09g06418/Avh1c12p01g10884/Avh1c13p18g13047/Avh1c19p15g18929/Avh1c21p08g20958/Avh1c23p04g22970/Avh1c26p17g27131/Avh1c28p02g28486/Avh1c28p14g29187	10
GO:0070008	serine-type exopeptidase activity	0.00596223	0.0918033	0.0827387	Avh1c10p16g09669/Avh1c12p16g11554/Avh1c15p10g14849/Avh1c15p10g14850/Avh1c20p14g20263/Avh1c22p10g22297/Avh1c29p02g29528	7
GO:0006544	glycine metabolic process	0.00599318	0.0918033	0.0827387	Avh1c10p17g09744/Avh1c22p01g21688/Avh1c25p18g26036/Avh1c26p09g26497/Avh1c26p17g27193	5
GO:0019789	SUMO transferase activity	0.00599318	0.0918033	0.0827387	Avh1c01p08g00502/Avh1c09p06g08466/Avh1c26p17g27131/Avh1c27p15g27881/Avh1c28p14g29187	5
GO:0016104	triterpenoid biosynthetic process	0.00609029	0.0928629	0.0836937	Avh1c01p05g00300/Avh1c05p18g04655/Avh1c09p16g08997/Avh1c20p04g19821	4
GO:0015711	organic anion transport	0.00617327	0.0936983	0.0844466	Avh1c02p03g01314/Avh1c02p03g01354/Avh1c02p15g01998/Avh1c03p16g03072/Avh1c04p09g03711/Avh1c05p04g04095/Avh1c05p07g04290/Avh1c05p14g04507/Avh1c06p01g04821/Avh1c07p08g06415/Avh1c08p09g07382/Avh1c09p13g08789/Avh1c10p15g09627/Avh1c11p01g10059/Avh1c11p05g10278/Avh1c11p12g10611/Avh1c13p06g12252/Avh1c15p06g14586/Avh1c15p11g14875/Avh1c16p17g15685/Avh1c17p16g17059/Avh1c22p16g22494/Avh1c23p01g22693/Avh1c23p…	31
GO:0009611	response to wounding	0.00634476	0.0958636	0.0863981	Avh1c01p14g00750/Avh1c04p05g03470/Avh1c05p04g04052/Avh1c05p08g04330/Avh1c06p04g05099/Avh1c06p19g05897/Avh1c07p09g06418/Avh1c09p05g08406/Avh1c09p14g08885/Avh1c12p02g10948/Avh1c12p11g11333/Avh1c12p13g11404/Avh1c12p20g11845/Avh1c13p03g12107/Avh1c13p04g12167/Avh1c13p16g12886/Avh1c15p06g14534/Avh1c15p10g14796/Avh1c16p03g15385/Avh1c16p23g16011/Avh1c17p15g17041/Avh1c17p17g17154/Avh1c18p04g17508/Avh1c19p…	42
GO:0051259	protein complex oligomerization	0.00675854	0.101653	0.0916161	Avh1c02p01g01157/Avh1c02p03g01347/Avh1c02p14g01925/Avh1c03p09g02796/Avh1c10p19g09915/Avh1c11p13g10688/Avh1c12p19g11772/Avh1c12p20g11860/Avh1c13p02g12043/Avh1c13p02g12045/Avh1c16p24g16192/Avh1c16p25g16211/Avh1c17p13g16925/Avh1c21p02g20652/Avh1c22p05g22019/Avh1c22p08g22200/Avh1c24p04g24394/Avh1c24p11g24721/Avh1c26p16g27051/Avh1c26p16g27086	20
GO:0019693	ribose phosphate metabolic process	0.00680424	0.10188	0.0918201	Avh1c03p18g03161/Avh1c04p09g03650/Avh1c08p03g07066/Avh1c09p01g08139/Avh1c09p11g08673/Avh1c12p17g11637/Avh1c12p19g11742/Avh1c13p11g12501/Avh1c14p04g13485/Avh1c14p11g13775/Avh1c14p16g14183/Avh1c15p08g14715/Avh1c17p05g16643/Avh1c18p20g18203/Avh1c19p17g19076/Avh1c21p13g21246/Avh1c22p07g22138/Avh1c22p10g22301/Avh1c22p16g22486/Avh1c22p18g22566/Avh1c23p10g23438/Avh1c23p19g23928/Avh1c24p05g24486/Avh1c25p…	30
GO:0001763	morphogenesis of a branching structure	0.00687066	0.101956	0.0918886	Avh1c04p09g03644/Avh1c11p14g10722/Avh1c13p01g11986/Avh1c15p06g14586/Avh1c20p02g19691/Avh1c20p14g20260/Avh1c21p13g21241/Avh1c25p11g25544/Avh1c25p13g25622/Avh1c25p18g26029/Avh1c28p05g28646	11
GO:0034614	cellular response to reactive oxygen species	0.00687066	0.101956	0.0918886	Avh1c02p01g01157/Avh1c03p02g02254/Avh1c03p16g03072/Avh1c05p04g04095/Avh1c06p18g05740/Avh1c09p01g08091/Avh1c15p11g14875/Avh1c18p01g17253/Avh1c20p18g20487/Avh1c22p10g22315/Avh1c27p18g28058	11
GO:0016878	acid-thiol ligase activity	0.00716106	0.10517	0.0947857	Avh1c02p00g01040/Avh1c05p17g04648/Avh1c12p06g11205/Avh1c14p12g13915/Avh1c16p23g16001/Avh1c21p03g20772/Avh1c26p09g26564	7
GO:0009692	ethylene metabolic process	0.00731665	0.10517	0.0947857	Avh1c08p01g06857/Avh1c11p15g10780/Avh1c15p16g15263/Avh1c16p03g15385/Avh1c17p08g16758/Avh1c18p11g17945/Avh1c21p08g20968/Avh1c27p16g27932	8
GO:0009693	ethylene biosynthetic process	0.00731665	0.10517	0.0947857	Avh1c08p01g06857/Avh1c11p15g10780/Avh1c15p16g15263/Avh1c16p03g15385/Avh1c17p08g16758/Avh1c18p11g17945/Avh1c21p08g20968/Avh1c27p16g27932	8
GO:0016877	ligase activity, forming carbon-sulfur bonds	0.00731665	0.10517	0.0947857	Avh1c02p00g01040/Avh1c05p17g04648/Avh1c12p04g11110/Avh1c12p06g11205/Avh1c14p12g13915/Avh1c16p23g16001/Avh1c21p03g20772/Avh1c26p09g26564	8
GO:0043449	cellular alkene metabolic process	0.00731665	0.10517	0.0947857	Avh1c08p01g06857/Avh1c11p15g10780/Avh1c15p16g15263/Avh1c16p03g15385/Avh1c17p08g16758/Avh1c18p11g17945/Avh1c21p08g20968/Avh1c27p16g27932	8
GO:0043450	alkene biosynthetic process	0.00731665	0.10517	0.0947857	Avh1c08p01g06857/Avh1c11p15g10780/Avh1c15p16g15263/Avh1c16p03g15385/Avh1c17p08g16758/Avh1c18p11g17945/Avh1c21p08g20968/Avh1c27p16g27932	8
GO:1900674	olefin biosynthetic process	0.00731665	0.10517	0.0947857	Avh1c08p01g06857/Avh1c11p15g10780/Avh1c15p16g15263/Avh1c16p03g15385/Avh1c17p08g16758/Avh1c18p11g17945/Avh1c21p08g20968/Avh1c27p16g27932	8
GO:0006073	obsolete cellular glucan metabolic process	0.00734039	0.10517	0.0947857	Avh1c01p02g00112/Avh1c01p16g00857/Avh1c05p05g04135/Avh1c05p17g04638/Avh1c06p13g05445/Avh1c08p16g07680/Avh1c10p00g09031/Avh1c10p04g09269/Avh1c10p17g09726/Avh1c11p11g10491/Avh1c12p07g11220/Avh1c14p02g13367/Avh1c14p13g13943/Avh1c15p11g14857/Avh1c17p11g16832/Avh1c21p02g20713/Avh1c21p04g20793/Avh1c21p14g21325/Avh1c21p17g21575/Avh1c23p04g22988/Avh1c25p19g26119/Avh1c27p16g27893/Avh1c29p14g30007	23
GO:0071241	obsolete cellular response to inorganic substance	0.00752117	0.107231	0.0966428	Avh1c03p09g02786/Avh1c03p16g03072/Avh1c05p04g04095/Avh1c06p02g04954/Avh1c06p18g05740/Avh1c08p10g07428/Avh1c10p17g09730/Avh1c13p02g12007/Avh1c13p02g12008/Avh1c15p11g14875/Avh1c18p20g18189/Avh1c20p18g20487/Avh1c21p10g21040/Avh1c22p10g22315/Avh1c23p10g23433/Avh1c23p10g23434/Avh1c23p10g23460/Avh1c23p17g23765/Avh1c24p10g24712/Avh1c27p16g27932/Avh1c27p18g28058/Avh1c28p12g29079	22
GO:0035266	meristem growth	0.00756464	0.107231	0.0966428	Avh1c01p15g00825/Avh1c03p15g03013/Avh1c03p15g03014/Avh1c03p15g03016/Avh1c03p15g03017/Avh1c05p03g04009/Avh1c08p06g07263/Avh1c09p05g08402/Avh1c12p14g11470/Avh1c13p09g12363/Avh1c13p13g12682/Avh1c20p14g20260/Avh1c24p11g24770/Avh1c25p11g25544/Avh1c27p16g27947	15
GO:0071669	plant-type cell wall organization or biogenesis	0.00758099	0.107231	0.0966428	Avh1c02p08g01640/Avh1c03p08g02718/Avh1c05p00g03826/Avh1c05p04g04098/Avh1c05p05g04134/Avh1c08p01g06892/Avh1c08p07g07303/Avh1c08p15g07639/Avh1c10p09g09434/Avh1c10p19g09886/Avh1c11p11g10491/Avh1c11p15g10792/Avh1c13p04g12149/Avh1c13p09g12390/Avh1c14p02g13367/Avh1c14p13g13943/Avh1c15p11g14857/Avh1c15p14g15081/Avh1c15p16g15232/Avh1c16p21g15912/Avh1c18p05g17562/Avh1c18p20g18207/Avh1c20p09g20067/Avh1c20p…	37
GO:0010189	vitamin E biosynthetic process	0.00780775	0.108134	0.0974567	Avh1c03p05g02483/Avh1c19p21g19404/Avh1c25p16g25906/Avh1c26p16g27116/Avh1c26p16g27117	5
GO:0016707	gibberellin 3-beta-dioxygenase activity	0.00780775	0.108134	0.0974567	Avh1c11p02g10096/Avh1c17p12g16860/Avh1c17p12g16863/Avh1c24p09g24647/Avh1c27p00g27335	5
GO:0042360	vitamin E metabolic process	0.00780775	0.108134	0.0974567	Avh1c03p05g02483/Avh1c19p21g19404/Avh1c25p16g25906/Avh1c26p16g27116/Avh1c26p16g27117	5
GO:0042723	thiamine-containing compound metabolic process	0.00780775	0.108134	0.0974567	Avh1c12p03g10996/Avh1c12p19g11772/Avh1c17p01g16385/Avh1c17p04g16571/Avh1c23p08g23272	5
GO:0042724	thiamine-containing compound biosynthetic process	0.00780775	0.108134	0.0974567	Avh1c12p03g10996/Avh1c12p19g11772/Avh1c17p01g16385/Avh1c17p04g16571/Avh1c23p08g23272	5
GO:0080186	developmental vegetative growth	0.00784002	0.108134	0.0974567	Avh1c03p15g03013/Avh1c03p15g03014/Avh1c03p15g03016/Avh1c03p15g03017/Avh1c19p15g18929/Avh1c28p02g28486	6
GO:0031669	cellular response to nutrient levels	0.00798858	0.109727	0.098893	Avh1c01p01g00036/Avh1c01p02g00112/Avh1c03p18g03194/Avh1c04p08g03600/Avh1c05p03g04017/Avh1c05p17g04638/Avh1c06p04g05057/Avh1c06p04g05099/Avh1c06p17g05652/Avh1c07p17g06740/Avh1c08p18g07788/Avh1c09p12g08709/Avh1c11p13g10688/Avh1c13p16g12915/Avh1c15p11g14875/Avh1c15p14g15112/Avh1c16p24g16192/Avh1c17p13g16925/Avh1c18p01g17253/Avh1c20p04g19783/Avh1c20p18g20487/Avh1c23p02g22803/Avh1c24p04g24394/Avh1c24p…	30
GO:0008081	phosphoric diester hydrolase activity	0.00813071	0.11122	0.100238	Avh1c02p03g01288/Avh1c02p03g01289/Avh1c03p19g03282/Avh1c05p08g04356/Avh1c09p09g08606/Avh1c14p04g13485/Avh1c18p20g18206/Avh1c23p04g23020/Avh1c26p10g26631	9
GO:0006817	phosphate ion transport	0.00852295	0.114079	0.102815	Avh1c03p18g03194/Avh1c08p18g07788/Avh1c15p14g15112/Avh1c19p21g19432/Avh1c23p02g22840/Avh1c24p05g24446/Avh1c25p15g25815/Avh1c26p10g26604	8
GO:0010167	response to nitrate	0.00852295	0.114079	0.102815	Avh1c06p02g04954/Avh1c06p18g05777/Avh1c08p16g07680/Avh1c19p22g19475/Avh1c25p17g25929/Avh1c26p07g26419/Avh1c26p11g26674/Avh1c28p12g29079	8
GO:0009126	purine nucleoside monophosphate metabolic process	0.0085365	0.114079	0.102815	Avh1c03p18g03161/Avh1c04p09g03650/Avh1c09p01g08139/Avh1c09p11g08673/Avh1c12p17g11637/Avh1c12p19g11742/Avh1c14p04g13485/Avh1c15p08g14715/Avh1c19p17g19076/Avh1c21p13g21246/Avh1c22p07g22138/Avh1c22p10g22301/Avh1c23p10g23438/Avh1c24p05g24486/Avh1c25p02g25246/Avh1c25p16g25863/Avh1c26p17g27206/Avh1c28p15g29257	18
GO:0009167	purine ribonucleoside monophosphate metabolic process	0.0085365	0.114079	0.102815	Avh1c03p18g03161/Avh1c04p09g03650/Avh1c09p01g08139/Avh1c09p11g08673/Avh1c12p17g11637/Avh1c12p19g11742/Avh1c14p04g13485/Avh1c15p08g14715/Avh1c19p17g19076/Avh1c21p13g21246/Avh1c22p07g22138/Avh1c22p10g22301/Avh1c23p10g23438/Avh1c24p05g24486/Avh1c25p02g25246/Avh1c25p16g25863/Avh1c26p17g27206/Avh1c28p15g29257	18
GO:0072525	pyridine-containing compound biosynthetic process	0.0085367	0.114079	0.102815	Avh1c09p01g08139/Avh1c09p11g08673/Avh1c12p19g11742/Avh1c15p08g14715/Avh1c19p17g19076/Avh1c20p15g20312/Avh1c22p07g22138/Avh1c23p10g23438/Avh1c23p17g23716/Avh1c25p02g25246/Avh1c26p17g27206/Avh1c28p15g29257	12
GO:0016881	acid-amino acid ligase activity	0.00861428	0.114079	0.102815	Avh1c03p15g02987/Avh1c09p06g08449/Avh1c17p03g16538/Avh1c24p11g24770	4
GO:0034309	primary alcohol biosynthetic process	0.00861428	0.114079	0.102815	Avh1c12p03g10996/Avh1c17p04g16571/Avh1c23p08g23272/Avh1c25p16g25906	4
GO:1905613	regulation of developmental vegetative growth	0.00861428	0.114079	0.102815	Avh1c03p15g03013/Avh1c03p15g03014/Avh1c03p15g03016/Avh1c03p15g03017	4
GO:0051188	obsolete cofactor biosynthetic process	0.00886896	0.116986	0.105435	Avh1c03p15g02987/Avh1c08p08g07352/Avh1c08p09g07410/Avh1c09p01g08139/Avh1c09p11g08673/Avh1c12p19g11742/Avh1c12p19g11772/Avh1c14p12g13859/Avh1c15p08g14715/Avh1c17p01g16385/Avh1c17p04g16615/Avh1c18p19g18115/Avh1c19p09g18554/Avh1c19p17g19076/Avh1c19p21g19404/Avh1c20p15g20312/Avh1c20p17g20462/Avh1c22p07g22138/Avh1c22p18g22566/Avh1c23p10g23438/Avh1c23p17g23716/Avh1c24p11g24770/Avh1c24p12g24854/Avh1c25p…	30
GO:0000041	transition metal ion transport	0.00900597	0.118324	0.10664	Avh1c01p17g00954/Avh1c02p04g01433/Avh1c03p08g02708/Avh1c07p17g06740/Avh1c08p00g06809/Avh1c11p13g10662/Avh1c12p10g11287/Avh1c13p16g12915/Avh1c20p00g19528/Avh1c20p04g19819/Avh1c21p10g21040/Avh1c23p08g23340/Avh1c23p21g24104/Avh1c23p22g24119/Avh1c28p08g28768	15
GO:0009926	auxin polar transport	0.00919819	0.120373	0.108488	Avh1c05p05g04173/Avh1c07p13g06540/Avh1c10p00g09020/Avh1c12p01g10884/Avh1c14p05g13508/Avh1c15p06g14586/Avh1c16p03g15385/Avh1c19p16g19009/Avh1c20p01g19577/Avh1c20p02g19691/Avh1c20p07g19966/Avh1c24p00g24158/Avh1c25p13g25622/Avh1c25p18g26029/Avh1c27p09g27591/Avh1c27p12g27685/Avh1c27p19g28162/Avh1c28p00g28371	18
GO:0009817		0.00929021	0.120628	0.108717	Avh1c04p08g03600/Avh1c05p03g04017/Avh1c06p19g05854/Avh1c08p06g07256/Avh1c11p13g10662/Avh1c15p03g14317/Avh1c15p06g14556/Avh1c24p01g24219/Avh1c24p01g24220	9
GO:0019200	carbohydrate kinase activity	0.00929021	0.120628	0.108717	Avh1c01p16g00857/Avh1c09p01g08139/Avh1c09p11g08673/Avh1c10p19g09929/Avh1c12p19g11742/Avh1c22p07g22153/Avh1c23p10g23438/Avh1c26p17g27206/Avh1c28p15g29257	9
GO:0009639	response to red or far red light	0.00933615	0.120752	0.108829	Avh1c01p15g00782/Avh1c03p06g02597/Avh1c03p13g02904/Avh1c03p18g03220/Avh1c05p05g04173/Avh1c06p04g05070/Avh1c06p04g05091/Avh1c07p02g06094/Avh1c08p01g06855/Avh1c08p21g08011/Avh1c10p01g09045/Avh1c11p04g10212/Avh1c11p13g10619/Avh1c12p11g11318/Avh1c12p14g11470/Avh1c12p16g11540/Avh1c13p18g13047/Avh1c14p14g14029/Avh1c15p09g14765/Avh1c15p14g15096/Avh1c15p14g15105/Avh1c15p16g15265/Avh1c16p24g16109/Avh1c20p…	33
GO:0010075	regulation of meristem growth	0.0094603	0.121884	0.109849	Avh1c03p15g03013/Avh1c03p15g03014/Avh1c03p15g03016/Avh1c03p15g03017/Avh1c05p03g04009/Avh1c09p05g08402/Avh1c12p14g11470/Avh1c13p09g12363/Avh1c13p13g12682/Avh1c20p14g20260/Avh1c25p11g25544/Avh1c27p16g27947	12
GO:0016925	protein sumoylation	0.00957608	0.122899	0.110764	Avh1c01p08g00502/Avh1c09p06g08466/Avh1c12p05g11141/Avh1c26p17g27131/Avh1c27p15g27881/Avh1c28p14g29187	6
GO:0016143	S-glycoside metabolic process	0.00980388	0.124297	0.112024	Avh1c01p02g00100/Avh1c05p17g04648/Avh1c06p04g05095/Avh1c09p06g08451/Avh1c10p19g09928/Avh1c11p13g10662/Avh1c12p01g10925/Avh1c14p05g13548/Avh1c15p07g14662/Avh1c15p10g14796/Avh1c17p03g16561/Avh1c17p16g17063/Avh1c21p03g20772/Avh1c21p16g21476/Avh1c25p15g25752	15
GO:0019757	obsolete glycosinolate metabolic process	0.00980388	0.124297	0.112024	Avh1c01p02g00100/Avh1c05p17g04648/Avh1c06p04g05095/Avh1c09p06g08451/Avh1c10p19g09928/Avh1c11p13g10662/Avh1c12p01g10925/Avh1c14p05g13548/Avh1c15p07g14662/Avh1c15p10g14796/Avh1c17p03g16561/Avh1c17p16g17063/Avh1c21p03g20772/Avh1c21p16g21476/Avh1c25p15g25752	15
GO:0019760	glucosinolate metabolic process	0.00980388	0.124297	0.112024	Avh1c01p02g00100/Avh1c05p17g04648/Avh1c06p04g05095/Avh1c09p06g08451/Avh1c10p19g09928/Avh1c11p13g10662/Avh1c12p01g10925/Avh1c14p05g13548/Avh1c15p07g14662/Avh1c15p10g14796/Avh1c17p03g16561/Avh1c17p16g17063/Avh1c21p03g20772/Avh1c21p16g21476/Avh1c25p15g25752	15
GO:0006334	nucleosome assembly	0.00987196	0.124297	0.112024	Avh1c02p03g01347/Avh1c03p09g02796/Avh1c13p02g12043/Avh1c13p02g12045/Avh1c22p08g22200/Avh1c24p11g24721/Avh1c26p16g27051/Avh1c26p16g27086	8
GO:0006829	zinc ion transport	0.00987196	0.124297	0.112024	Avh1c01p17g00954/Avh1c12p10g11287/Avh1c20p00g19528/Avh1c20p04g19819/Avh1c23p08g23340/Avh1c23p21g24104/Avh1c23p22g24119/Avh1c28p08g28768	8
GO:0042398	cellular modified amino acid biosynthetic process	0.00997125	0.125073	0.112724	Avh1c01p01g00036/Avh1c03p15g02987/Avh1c08p08g07352/Avh1c09p12g08709/Avh1c24p11g24770	5
GO:0034308	primary alcohol metabolic process	0.0100803	0.125966	0.113528	Avh1c09p07g08510/Avh1c12p03g10996/Avh1c17p01g16385/Avh1c17p04g16571/Avh1c22p05g22019/Avh1c23p08g23272/Avh1c25p16g25906	7
GO:0031668	obsolete cellular response to extracellular stimulus	0.0102712	0.127426	0.114844	Avh1c01p01g00036/Avh1c01p02g00112/Avh1c03p18g03194/Avh1c04p08g03600/Avh1c05p03g04017/Avh1c05p17g04638/Avh1c06p04g05057/Avh1c06p04g05099/Avh1c06p13g05445/Avh1c06p17g05652/Avh1c06p18g05745/Avh1c07p17g06740/Avh1c08p18g07788/Avh1c09p12g08709/Avh1c11p13g10688/Avh1c13p16g12915/Avh1c15p11g14875/Avh1c15p14g15112/Avh1c16p24g16192/Avh1c17p13g16925/Avh1c18p01g17253/Avh1c20p04g19783/Avh1c20p18g20487/Avh1c21p…	33
GO:0010119	regulation of stomatal movement	0.0102738	0.127426	0.114844	Avh1c02p01g01106/Avh1c02p03g01328/Avh1c03p05g02482/Avh1c04p09g03711/Avh1c08p01g06855/Avh1c08p15g07658/Avh1c09p09g08606/Avh1c13p09g12363/Avh1c13p17g13017/Avh1c14p05g13508/Avh1c15p07g14624/Avh1c15p16g15265/Avh1c20p03g19732/Avh1c20p03g19737/Avh1c20p18g20515/Avh1c24p11g24761/Avh1c26p09g26509/Avh1c26p18g27254/Avh1c27p09g27591/Avh1c28p15g29300	20
GO:0009135	purine nucleoside diphosphate metabolic process	0.01074	0.132221	0.119166	Avh1c09p01g08139/Avh1c09p11g08673/Avh1c12p17g11637/Avh1c12p19g11742/Avh1c15p08g14715/Avh1c19p17g19076/Avh1c22p07g22138/Avh1c23p10g23438/Avh1c25p02g25246/Avh1c26p17g27206/Avh1c28p15g29257	11
GO:0009179	purine ribonucleoside diphosphate metabolic process	0.01074	0.132221	0.119166	Avh1c09p01g08139/Avh1c09p11g08673/Avh1c12p17g11637/Avh1c12p19g11742/Avh1c15p08g14715/Avh1c19p17g19076/Avh1c22p07g22138/Avh1c23p10g23438/Avh1c25p02g25246/Avh1c26p17g27206/Avh1c28p15g29257	11
GO:0055082	intracellular chemical homeostasis	0.011398	0.13959	0.125807	Avh1c02p03g01354/Avh1c02p04g01399/Avh1c02p04g01433/Avh1c03p05g02491/Avh1c03p08g02708/Avh1c03p19g03282/Avh1c05p08g04356/Avh1c06p01g04821/Avh1c08p00g06809/Avh1c09p01g08139/Avh1c10p15g09627/Avh1c10p19g09863/Avh1c12p19g11742/Avh1c15p11g14875/Avh1c15p12g14950/Avh1c16p22g15940/Avh1c18p08g17802/Avh1c19p11g18634/Avh1c19p22g19445/Avh1c20p08g20032/Avh1c20p13g20214/Avh1c21p10g21040/Avh1c21p12g21137/Avh1c22p…	31
GO:0006163	purine nucleotide metabolic process	0.0114225	0.13959	0.125807	Avh1c03p18g03161/Avh1c04p09g03650/Avh1c08p03g07066/Avh1c09p01g08139/Avh1c09p11g08673/Avh1c12p17g11637/Avh1c12p19g11742/Avh1c13p11g12501/Avh1c14p04g13485/Avh1c14p11g13775/Avh1c15p08g14715/Avh1c17p05g16643/Avh1c18p20g18203/Avh1c19p17g19076/Avh1c21p13g21246/Avh1c22p07g22138/Avh1c22p10g22301/Avh1c22p16g22486/Avh1c22p18g22566/Avh1c23p10g23438/Avh1c23p19g23928/Avh1c24p05g24486/Avh1c25p02g25246/Avh1c25p…	29
GO:0015112	nitrate transmembrane transporter activity	0.0115693	0.140866	0.126957	Avh1c06p02g04954/Avh1c06p04g05057/Avh1c19p22g19475/Avh1c25p17g25929/Avh1c26p07g26419/Avh1c28p12g29079	6
GO:0009156	ribonucleoside monophosphate biosynthetic process	0.0116205	0.140973	0.127053	Avh1c03p18g03161/Avh1c04p09g03650/Avh1c09p01g08139/Avh1c09p11g08673/Avh1c12p19g11742/Avh1c15p08g14715/Avh1c19p17g19076/Avh1c21p13g21246/Avh1c22p07g22138/Avh1c22p10g22301/Avh1c23p10g23438/Avh1c24p05g24486/Avh1c25p02g25246/Avh1c25p16g25863/Avh1c26p17g27206/Avh1c28p15g29257	16
GO:0009185	ribonucleoside diphosphate metabolic process	0.0119271	0.14374	0.129548	Avh1c09p01g08139/Avh1c09p11g08673/Avh1c12p17g11637/Avh1c12p19g11742/Avh1c15p08g14715/Avh1c19p17g19076/Avh1c22p07g22138/Avh1c23p10g23438/Avh1c25p02g25246/Avh1c26p17g27206/Avh1c28p15g29257	11
GO:0009809	lignin biosynthetic process	0.0119784	0.14374	0.129548	Avh1c02p14g01940/Avh1c06p18g05742/Avh1c11p13g10662/Avh1c12p14g11437/Avh1c13p09g12390/Avh1c16p23g16018/Avh1c19p11g18630/Avh1c23p18g23825/Avh1c26p09g26549	9
GO:0046835	carbohydrate phosphorylation	0.0119784	0.14374	0.129548	Avh1c01p16g00857/Avh1c09p01g08139/Avh1c09p11g08673/Avh1c10p19g09929/Avh1c12p19g11742/Avh1c22p07g22153/Avh1c23p10g23438/Avh1c26p17g27206/Avh1c28p15g29257	9
GO:0006757	obsolete ATP generation from ADP	0.0121106	0.144805	0.130507	Avh1c09p01g08139/Avh1c09p11g08673/Avh1c12p19g11742/Avh1c15p08g14715/Avh1c19p17g19076/Avh1c22p07g22138/Avh1c23p10g23438/Avh1c25p02g25246/Avh1c26p17g27206/Avh1c28p15g29257	10
GO:0009700	indole phytoalexin biosynthetic process	0.0125126	0.146831	0.132333	Avh1c02p05g01447/Avh1c15p03g14292/Avh1c16p03g15385/Avh1c17p03g16538/Avh1c23p17g23741	5
GO:0010031	circumnutation	0.0125126	0.146831	0.132333	Avh1c07p13g06540/Avh1c20p03g19732/Avh1c20p03g19737/Avh1c26p09g26509/Avh1c26p13g26842	5
GO:0010120	camalexin biosynthetic process	0.0125126	0.146831	0.132333	Avh1c02p05g01447/Avh1c15p03g14292/Avh1c16p03g15385/Avh1c17p03g16538/Avh1c23p17g23741	5
GO:0046217	indole phytoalexin metabolic process	0.0125126	0.146831	0.132333	Avh1c02p05g01447/Avh1c15p03g14292/Avh1c16p03g15385/Avh1c17p03g16538/Avh1c23p17g23741	5
GO:0052317	camalexin metabolic process	0.0125126	0.146831	0.132333	Avh1c02p05g01447/Avh1c15p03g14292/Avh1c16p03g15385/Avh1c17p03g16538/Avh1c23p17g23741	5
GO:0015893		0.0125451	0.146831	0.132333	Avh1c02p03g01314/Avh1c02p03g01354/Avh1c03p13g02898/Avh1c11p12g10611/Avh1c11p13g10662/Avh1c12p04g11108/Avh1c15p11g14875/Avh1c17p16g17059/Avh1c19p16g19009/Avh1c19p16g19013/Avh1c22p00g21618/Avh1c23p02g22803/Avh1c24p00g24158/Avh1c24p11g24789/Avh1c25p12g25593/Avh1c28p00g28371	16
GO:0009789	positive regulation of abscisic acid-activated signaling pathway	0.0127011	0.147102	0.132578	Avh1c02p04g01395/Avh1c02p07g01622/Avh1c06p18g05745/Avh1c07p16g06662/Avh1c07p16g06664/Avh1c09p09g08606/Avh1c10p18g09801/Avh1c13p19g13160/Avh1c24p15g25125/Avh1c25p10g25492/Avh1c27p09g27591/Avh1c27p17g27971	12
GO:1901421	positive regulation of response to alcohol	0.0127011	0.147102	0.132578	Avh1c02p04g01395/Avh1c02p07g01622/Avh1c06p18g05745/Avh1c07p16g06662/Avh1c07p16g06664/Avh1c09p09g08606/Avh1c10p18g09801/Avh1c13p19g13160/Avh1c24p15g25125/Avh1c25p10g25492/Avh1c27p09g27591/Avh1c27p17g27971	12
GO:1905959	positive regulation of cellular response to alcohol	0.0127011	0.147102	0.132578	Avh1c02p04g01395/Avh1c02p07g01622/Avh1c06p18g05745/Avh1c07p16g06662/Avh1c07p16g06664/Avh1c09p09g08606/Avh1c10p18g09801/Avh1c13p19g13160/Avh1c24p15g25125/Avh1c25p10g25492/Avh1c27p09g27591/Avh1c27p17g27971	12
GO:0042133	obsolete neurotransmitter metabolic process	0.0130362	0.150459	0.135603	Avh1c04p04g03432/Avh1c10p17g09744/Avh1c19p20g19287/Avh1c22p01g21688/Avh1c23p05g23102/Avh1c25p18g26036/Avh1c26p09g26497/Avh1c26p17g27193	8
GO:0005996	monosaccharide metabolic process	0.0133779	0.153869	0.138676	Avh1c03p02g02254/Avh1c04p08g03600/Avh1c05p03g04017/Avh1c06p13g05445/Avh1c08p09g07410/Avh1c09p01g08139/Avh1c10p00g09031/Avh1c10p09g09434/Avh1c12p19g11742/Avh1c13p00g11916/Avh1c17p04g16615/Avh1c19p09g18554/Avh1c20p17g20462/Avh1c21p04g20793/Avh1c22p07g22153/Avh1c22p09g22260/Avh1c29p16g30166	17
GO:0042866	pyruvate biosynthetic process	0.0135237	0.15501	0.139704	Avh1c09p01g08139/Avh1c09p11g08673/Avh1c12p19g11742/Avh1c15p08g14715/Avh1c19p17g19076/Avh1c22p07g22138/Avh1c23p10g23438/Avh1c25p02g25246/Avh1c26p17g27206/Avh1c28p15g29257	10
GO:0009152	purine ribonucleotide biosynthetic process	0.0137305	0.156839	0.141353	Avh1c03p18g03161/Avh1c04p09g03650/Avh1c09p01g08139/Avh1c09p11g08673/Avh1c12p17g11637/Avh1c12p19g11742/Avh1c15p08g14715/Avh1c19p17g19076/Avh1c21p13g21246/Avh1c22p07g22138/Avh1c22p10g22301/Avh1c22p18g22566/Avh1c23p10g23438/Avh1c24p05g24486/Avh1c25p02g25246/Avh1c25p16g25863/Avh1c26p17g27206/Avh1c28p15g29257/Avh1c29p04g29630	19
GO:0055062	phosphate ion homeostasis	0.0138379	0.156987	0.141486	Avh1c02p02g01195/Avh1c02p04g01399/Avh1c03p19g03282/Avh1c05p08g04356/Avh1c15p14g15112/Avh1c25p11g25544	6
GO:0072506	obsolete trivalent inorganic anion homeostasis	0.0138379	0.156987	0.141486	Avh1c02p02g01195/Avh1c02p04g01399/Avh1c03p19g03282/Avh1c05p08g04356/Avh1c15p14g15112/Avh1c25p11g25544	6
GO:0009814		0.0139621	0.157858	0.142271	Avh1c03p06g02545/Avh1c04p08g03600/Avh1c05p03g04017/Avh1c06p19g05854/Avh1c07p02g06078/Avh1c08p06g07256/Avh1c11p13g10662/Avh1c11p15g10780/Avh1c13p07g12296/Avh1c13p17g13026/Avh1c14p14g14033/Avh1c15p03g14317/Avh1c15p06g14556/Avh1c15p10g14796/Avh1c16p03g15385/Avh1c18p09g17850/Avh1c18p09g17852/Avh1c18p20g18206/Avh1c23p17g23711/Avh1c24p01g24219/Avh1c24p01g24220/Avh1c24p09g24613/Avh1c26p05g26307/Avh1c26p…	28
GO:0052689	carboxylic ester hydrolase activity	0.0146543	0.165121	0.148817	Avh1c01p12g00636/Avh1c02p01g01106/Avh1c02p02g01192/Avh1c03p05g02482/Avh1c06p14g05487/Avh1c06p18g05741/Avh1c06p18g05789/Avh1c06p18g05790/Avh1c06p18g05791/Avh1c09p07g08499/Avh1c09p07g08501/Avh1c10p01g09047/Avh1c15p15g15216/Avh1c17p00g16363/Avh1c17p05g16643/Avh1c25p09g25429/Avh1c27p15g27855/Avh1c29p12g29946/Avh1c29p17g30233	19
GO:0006714	sesquiterpenoid metabolic process	0.0148701	0.166987	0.150499	Avh1c04p09g03644/Avh1c13p01g11986/Avh1c20p02g19691/Avh1c20p04g19775/Avh1c21p13g21241/Avh1c25p13g25622/Avh1c25p14g25696/Avh1c28p05g28646	8
GO:0001505	obsolete regulation of neurotransmitter levels	0.0150568	0.168514	0.151875	Avh1c02p03g01354/Avh1c04p04g03432/Avh1c10p17g09744/Avh1c19p20g19287/Avh1c22p01g21688/Avh1c23p05g23102/Avh1c25p18g26036/Avh1c26p09g26497/Avh1c26p09g26504/Avh1c26p17g27193	10
GO:0009832	plant-type cell wall biogenesis	0.0154373	0.169026	0.152336	Avh1c02p08g01640/Avh1c03p08g02718/Avh1c05p04g04098/Avh1c08p07g07303/Avh1c08p15g07639/Avh1c10p09g09434/Avh1c11p11g10491/Avh1c11p15g10792/Avh1c13p09g12390/Avh1c14p02g13367/Avh1c14p13g13943/Avh1c15p11g14857/Avh1c15p14g15081/Avh1c18p20g18207/Avh1c21p14g21325/Avh1c22p04g21931/Avh1c23p04g22988/Avh1c23p18g23825/Avh1c24p12g24847/Avh1c25p19g26119/Avh1c26p10g26578/Avh1c27p02g27385/Avh1c27p13g27735/Avh1c27p…	26
GO:0019725	cellular homeostasis	0.0154584	0.169026	0.152336	Avh1c02p03g01354/Avh1c02p04g01399/Avh1c02p04g01433/Avh1c03p05g02491/Avh1c03p08g02708/Avh1c03p19g03282/Avh1c05p02g03942/Avh1c05p05g04163/Avh1c05p08g04356/Avh1c06p01g04821/Avh1c08p00g06809/Avh1c09p01g08139/Avh1c10p15g09627/Avh1c10p19g09863/Avh1c12p19g11742/Avh1c15p11g14875/Avh1c15p12g14950/Avh1c16p22g15940/Avh1c17p03g16559/Avh1c18p08g17802/Avh1c19p11g18634/Avh1c19p22g19445/Avh1c20p08g20032/Avh1c20p…	36
GO:0015175	neutral L-amino acid transmembrane transporter activity	0.0154584	0.169026	0.152336	Avh1c02p03g01314/Avh1c02p03g01354/Avh1c05p14g04507/Avh1c07p08g06415/Avh1c24p11g24789	5
GO:0019853	L-ascorbic acid biosynthetic process	0.0154584	0.169026	0.152336	Avh1c08p09g07410/Avh1c17p04g16615/Avh1c19p09g18554/Avh1c20p17g20462/Avh1c29p16g30166	5
GO:0043101	purine-containing compound salvage	0.0154584	0.169026	0.152336	Avh1c04p09g03650/Avh1c21p13g21246/Avh1c22p10g22301/Avh1c24p05g24486/Avh1c25p16g25863	5
GO:0050879	multicellular organismal movement	0.0154584	0.169026	0.152336	Avh1c07p13g06540/Avh1c20p03g19732/Avh1c20p03g19737/Avh1c26p09g26509/Avh1c26p13g26842	5
GO:0072341	modified amino acid binding	0.0154584	0.169026	0.152336	Avh1c03p02g02254/Avh1c03p18g03186/Avh1c03p18g03188/Avh1c10p19g09876/Avh1c11p01g10002	5
GO:0009740	gibberellic acid mediated signaling pathway	0.0158272	0.171367	0.154446	Avh1c03p06g02597/Avh1c03p18g03220/Avh1c05p05g04163/Avh1c10p01g09045/Avh1c10p18g09819/Avh1c11p01g10058/Avh1c11p02g10096/Avh1c13p18g13033/Avh1c17p01g16444/Avh1c17p12g16860/Avh1c17p12g16863/Avh1c24p09g24647/Avh1c26p01g26208/Avh1c27p00g27335/Avh1c27p19g28152	15
GO:0010476	gibberellin mediated signaling pathway	0.0158272	0.171367	0.154446	Avh1c03p06g02597/Avh1c03p18g03220/Avh1c05p05g04163/Avh1c10p01g09045/Avh1c10p18g09819/Avh1c11p01g10058/Avh1c11p02g10096/Avh1c13p18g13033/Avh1c17p01g16444/Avh1c17p12g16860/Avh1c17p12g16863/Avh1c24p09g24647/Avh1c26p01g26208/Avh1c27p00g27335/Avh1c27p19g28152	15
GO:0071370	cellular response to gibberellin stimulus	0.0158272	0.171367	0.154446	Avh1c03p06g02597/Avh1c03p18g03220/Avh1c05p05g04163/Avh1c10p01g09045/Avh1c10p18g09819/Avh1c11p01g10058/Avh1c11p02g10096/Avh1c13p18g13033/Avh1c17p01g16444/Avh1c17p12g16860/Avh1c17p12g16863/Avh1c24p09g24647/Avh1c26p01g26208/Avh1c27p00g27335/Avh1c27p19g28152	15
GO:0016109	tetraterpenoid biosynthetic process	0.0159568	0.171432	0.154505	Avh1c06p00g04806/Avh1c07p18g06771/Avh1c14p12g13859/Avh1c18p19g18115/Avh1c22p13g22392/Avh1c25p18g26029/Avh1c25p20g26181	7
GO:0016117	carotenoid biosynthetic process	0.0159568	0.171432	0.154505	Avh1c06p00g04806/Avh1c07p18g06771/Avh1c14p12g13859/Avh1c18p19g18115/Avh1c22p13g22392/Avh1c25p18g26029/Avh1c25p20g26181	7
GO:0044438	obsolete microbody part	0.0160911	0.171432	0.154505	Avh1c01p02g00090/Avh1c05p18g04655/Avh1c09p16g08997/Avh1c12p04g11057/Avh1c12p04g11060/Avh1c19p19g19207/Avh1c20p08g20032/Avh1c21p17g21607/Avh1c22p05g22019/Avh1c23p07g23227/Avh1c27p20g28236	11
GO:0044439	obsolete peroxisomal part	0.0160911	0.171432	0.154505	Avh1c01p02g00090/Avh1c05p18g04655/Avh1c09p16g08997/Avh1c12p04g11057/Avh1c12p04g11060/Avh1c19p19g19207/Avh1c20p08g20032/Avh1c21p17g21607/Avh1c22p05g22019/Avh1c23p07g23227/Avh1c27p20g28236	11
GO:0046939	obsolete nucleotide phosphorylation	0.0160911	0.171432	0.154505	Avh1c09p01g08139/Avh1c09p11g08673/Avh1c12p17g11637/Avh1c12p19g11742/Avh1c15p08g14715/Avh1c19p17g19076/Avh1c22p07g22138/Avh1c23p10g23438/Avh1c25p02g25246/Avh1c26p17g27206/Avh1c28p15g29257	11
GO:0045229	external encapsulating structure organization	0.016166	0.17168	0.154728	Avh1c01p02g00112/Avh1c02p00g01040/Avh1c03p02g02235/Avh1c05p00g03826/Avh1c05p04g04098/Avh1c05p05g04134/Avh1c05p17g04638/Avh1c06p14g05487/Avh1c08p01g06892/Avh1c08p15g07639/Avh1c10p01g09047/Avh1c10p19g09886/Avh1c11p13g10662/Avh1c11p15g10792/Avh1c12p13g11396/Avh1c13p04g12149/Avh1c13p19g13176/Avh1c15p11g14857/Avh1c15p16g15232/Avh1c16p19g15789/Avh1c16p21g15912/Avh1c17p04g16615/Avh1c18p05g17562/Avh1c20p…	33
GO:0016106	sesquiterpenoid biosynthetic process	0.016399	0.172501	0.155468	Avh1c04p09g03644/Avh1c13p01g11986/Avh1c20p02g19691/Avh1c21p13g21241/Avh1c25p13g25622/Avh1c28p05g28646	6
GO:0016122	xanthophyll metabolic process	0.016399	0.172501	0.155468	Avh1c06p00g04806/Avh1c07p18g06771/Avh1c08p09g07382/Avh1c20p02g19691/Avh1c22p13g22392/Avh1c25p13g25622	6
GO:0051156	glucose 6-phosphate metabolic process	0.016399	0.172501	0.155468	Avh1c09p01g08139/Avh1c12p19g11742/Avh1c17p05g16643/Avh1c23p10g23438/Avh1c26p17g27206/Avh1c28p15g29257	6
GO:0044106		0.0167155	0.175275	0.157968	Avh1c06p19g05897/Avh1c09p03g08297/Avh1c09p07g08510/Avh1c09p14g08885/Avh1c17p16g17069/Avh1c19p20g19287/Avh1c21p16g21476/Avh1c23p05g23102/Avh1c26p06g26335/Avh1c26p11g26730	10
GO:0005506	iron ion binding	0.0168841	0.176487	0.159061	Avh1c02p04g01433/Avh1c03p08g02708/Avh1c12p03g10996/Avh1c13p01g11986/Avh1c16p22g15940/Avh1c17p04g16571/Avh1c23p08g23272/Avh1c28p05g28646	8
GO:0009991	obsolete response to extracellular stimulus	0.0174487	0.181817	0.163864	Avh1c01p01g00036/Avh1c01p02g00112/Avh1c03p05g02491/Avh1c03p18g03194/Avh1c04p08g03600/Avh1c05p03g04017/Avh1c05p17g04638/Avh1c06p01g04832/Avh1c06p04g05057/Avh1c06p04g05099/Avh1c06p13g05445/Avh1c06p17g05652/Avh1c06p18g05745/Avh1c06p19g05854/Avh1c07p17g06740/Avh1c07p18g06751/Avh1c08p18g07788/Avh1c09p12g08709/Avh1c11p13g10688/Avh1c13p16g12915/Avh1c15p11g14875/Avh1c15p14g15112/Avh1c16p24g16192/Avh1c17p…	40
GO:0016115	terpenoid catabolic process	0.0183645	0.190181	0.171403	Avh1c12p07g11225/Avh1c12p09g11259/Avh1c20p02g19691/Avh1c20p04g19775/Avh1c25p13g25622/Avh1c25p14g25696/Avh1c27p17g27965	7
GO:0009629	response to gravity	0.0183659	0.190181	0.171403	Avh1c01p10g00580/Avh1c05p05g04173/Avh1c07p13g06540/Avh1c09p00g08046/Avh1c12p11g11333/Avh1c14p05g13508/Avh1c15p06g14586/Avh1c15p12g14975/Avh1c19p09g18575/Avh1c20p06g19905/Avh1c24p00g24158/Avh1c24p04g24412/Avh1c27p12g27685/Avh1c27p19g28162/Avh1c28p00g28371	15
GO:0046031	ADP metabolic process	0.0185054	0.191031	0.172169	Avh1c09p01g08139/Avh1c09p11g08673/Avh1c12p19g11742/Avh1c15p08g14715/Avh1c19p17g19076/Avh1c22p07g22138/Avh1c23p10g23438/Avh1c25p02g25246/Avh1c26p17g27206/Avh1c28p15g29257	10
GO:0035250	UDP-galactosyltransferase activity	0.018833	0.193676	0.174552	Avh1c06p13g05445/Avh1c07p03g06179/Avh1c10p00g09031/Avh1c12p14g11437/Avh1c21p04g20793	5
GO:0009267	cellular response to starvation	0.0188781	0.193676	0.174552	Avh1c01p01g00036/Avh1c01p02g00112/Avh1c03p18g03194/Avh1c04p08g03600/Avh1c05p03g04017/Avh1c05p17g04638/Avh1c06p04g05099/Avh1c07p17g06740/Avh1c08p18g07788/Avh1c09p12g08709/Avh1c11p13g10688/Avh1c13p16g12915/Avh1c15p11g14875/Avh1c15p14g15112/Avh1c16p24g16192/Avh1c17p13g16925/Avh1c20p04g19783/Avh1c20p18g20487/Avh1c24p04g24394/Avh1c24p05g24446/Avh1c24p11g24734/Avh1c25p11g25544/Avh1c25p20g26181/Avh1c26p…	26
GO:0009690	cytokinin metabolic process	0.0190871	0.195217	0.175942	Avh1c03p15g03013/Avh1c03p15g03014/Avh1c03p15g03016/Avh1c03p15g03017/Avh1c04p09g03650/Avh1c15p10g14837/Avh1c21p13g21246/Avh1c25p16g25863	8
GO:0055083	obsolete monovalent inorganic anion homeostasis	0.0192688	0.19587	0.17653	Avh1c02p02g01195/Avh1c02p04g01399/Avh1c03p19g03282/Avh1c05p08g04356/Avh1c15p14g15112/Avh1c25p11g25544	6
GO:0080161	auxin transmembrane transporter activity	0.0192688	0.19587	0.17653	Avh1c05p05g04173/Avh1c15p06g14586/Avh1c24p00g24158/Avh1c27p12g27685/Avh1c27p19g28162/Avh1c28p00g28371	6
GO:0044264	obsolete cellular polysaccharide metabolic process	0.0195617	0.198241	0.178667	Avh1c01p02g00112/Avh1c01p16g00857/Avh1c05p05g04135/Avh1c05p17g04638/Avh1c06p13g05445/Avh1c08p16g07680/Avh1c10p00g09031/Avh1c10p04g09269/Avh1c10p17g09726/Avh1c11p11g10491/Avh1c11p15g10792/Avh1c12p07g11220/Avh1c13p03g12105/Avh1c14p02g13367/Avh1c14p13g13943/Avh1c15p11g14857/Avh1c17p11g16832/Avh1c21p01g20644/Avh1c21p02g20713/Avh1c21p04g20793/Avh1c21p14g21325/Avh1c21p17g21575/Avh1c23p04g22988/Avh1c24p…	28
GO:0006855	xenobiotic transmembrane transport	0.0197461	0.198897	0.179258	Avh1c02p03g01314/Avh1c02p03g01354/Avh1c03p13g02898/Avh1c11p12g10611/Avh1c11p13g10662/Avh1c12p04g11108/Avh1c15p11g14875/Avh1c17p16g17059/Avh1c19p16g19009/Avh1c19p16g19013/Avh1c22p00g21618/Avh1c23p02g22803/Avh1c24p00g24158/Avh1c24p11g24789/Avh1c28p00g28371	15
GO:0042908	xenobiotic transport	0.0197461	0.198897	0.179258	Avh1c02p03g01314/Avh1c02p03g01354/Avh1c03p13g02898/Avh1c11p12g10611/Avh1c11p13g10662/Avh1c12p04g11108/Avh1c15p11g14875/Avh1c17p16g17059/Avh1c19p16g19009/Avh1c19p16g19013/Avh1c22p00g21618/Avh1c23p02g22803/Avh1c24p00g24158/Avh1c24p11g24789/Avh1c28p00g28371	15
GO:0008466	glycogenin glucosyltransferase activity	0.0199373	0.199014	0.179364	Avh1c06p13g05445/Avh1c10p00g09031/Avh1c21p04g20793/Avh1c21p14g21325	4
GO:0016840	carbon-nitrogen lyase activity	0.0199373	0.199014	0.179364	Avh1c03p13g02891/Avh1c18p00g17225/Avh1c26p15g27007/Avh1c28p13g29093	4
GO:0043433	negative regulation of DNA-binding transcription factor activity	0.0199373	0.199014	0.179364	Avh1c12p05g11141/Avh1c14p06g13575/Avh1c21p04g20822/Avh1c21p12g21137	4
GO:0015291	secondary active transmembrane transporter activity	0.0204034	0.203057	0.183007	Avh1c02p04g01399/Avh1c03p18g03194/Avh1c07p01g06020/Avh1c08p09g07382/Avh1c10p04g09286/Avh1c10p19g09932/Avh1c11p12g10611/Avh1c14p05g13508/Avh1c17p15g17032/Avh1c17p16g17059/Avh1c19p16g19013/Avh1c20p04g19783/Avh1c20p17g20422/Avh1c21p15g21406/Avh1c23p03g22934/Avh1c23p21g24104/Avh1c23p22g24119/Avh1c24p05g24446/Avh1c25p17g25929/Avh1c26p07g26419	20
GO:0046434	organophosphate catabolic process	0.0207268	0.205659	0.185352	Avh1c03p19g03282/Avh1c05p08g04356/Avh1c09p01g08139/Avh1c09p11g08673/Avh1c12p19g11742/Avh1c14p04g13485/Avh1c15p08g14715/Avh1c19p17g19076/Avh1c22p07g22138/Avh1c23p10g23438/Avh1c25p02g25246/Avh1c25p16g25923/Avh1c26p07g26414/Avh1c26p10g26631/Avh1c26p17g27206/Avh1c28p15g29257	16
GO:0007623	circadian rhythm	0.0208111	0.205882	0.185553	Avh1c01p10g00578/Avh1c01p17g00909/Avh1c03p15g02973/Avh1c05p17g04639/Avh1c07p02g06094/Avh1c07p05g06260/Avh1c08p01g06855/Avh1c11p04g10212/Avh1c12p16g11553/Avh1c13p02g12046/Avh1c13p09g12363/Avh1c14p06g13575/Avh1c15p16g15265/Avh1c20p03g19732/Avh1c20p03g19737/Avh1c20p08g20063/Avh1c20p14g20282/Avh1c21p04g20822/Avh1c24p03g24367/Avh1c25p09g25425/Avh1c25p11g25548/Avh1c26p09g26509/Avh1c26p09g26549/Avh1c26p…	26
GO:0008300	isoprenoid catabolic process	0.021016	0.206678	0.18627	Avh1c12p07g11225/Avh1c12p09g11259/Avh1c20p02g19691/Avh1c20p04g19775/Avh1c25p13g25622/Avh1c25p14g25696/Avh1c27p17g27965	7
GO:0009696	salicylic acid metabolic process	0.021016	0.206678	0.18627	Avh1c08p16g07680/Avh1c15p14g15089/Avh1c20p13g20252/Avh1c22p03g21847/Avh1c24p05g24489/Avh1c26p17g27131/Avh1c28p14g29187	7
GO:0008194	UDP-glycosyltransferase activity	0.0212062	0.207631	0.187129	Avh1c01p02g00092/Avh1c02p13g01848/Avh1c02p14g01925/Avh1c02p14g01927/Avh1c03p15g03013/Avh1c03p15g03014/Avh1c03p15g03016/Avh1c03p15g03017/Avh1c04p08g03581/Avh1c05p01g03870/Avh1c06p03g05030/Avh1c06p13g05445/Avh1c06p17g05650/Avh1c07p03g06179/Avh1c10p00g09031/Avh1c12p14g11437/Avh1c12p20g11860/Avh1c13p00g11902/Avh1c14p14g14022/Avh1c17p04g16615/Avh1c18p06g17642/Avh1c18p09g17841/Avh1c21p04g20793/Avh1c21p…	29
GO:0031667	response to nutrient levels	0.0213102	0.207631	0.187129	Avh1c01p01g00036/Avh1c01p02g00112/Avh1c03p05g02491/Avh1c03p18g03194/Avh1c04p08g03600/Avh1c05p03g04017/Avh1c05p17g04638/Avh1c06p01g04832/Avh1c06p04g05057/Avh1c06p04g05099/Avh1c06p17g05652/Avh1c07p17g06740/Avh1c07p18g06751/Avh1c08p18g07788/Avh1c09p12g08709/Avh1c11p13g10688/Avh1c13p16g12915/Avh1c15p11g14875/Avh1c15p14g15112/Avh1c16p24g16192/Avh1c17p13g16925/Avh1c18p01g17253/Avh1c18p08g17802/Avh1c20p…	36
GO:0009063	amino acid catabolic process	0.0214877	0.207631	0.187129	Avh1c08p01g06840/Avh1c10p05g09318/Avh1c11p14g10763/Avh1c16p26g16280/Avh1c22p01g21688/Avh1c25p18g26036/Avh1c26p09g26497/Avh1c28p16g29369	8
GO:0033865	nucleoside bisphosphate metabolic process	0.0214877	0.207631	0.187129	Avh1c08p03g07066/Avh1c14p11g13775/Avh1c18p20g18203/Avh1c22p16g22486/Avh1c22p18g22566/Avh1c25p15g25816/Avh1c25p17g25977/Avh1c29p04g29630	8
GO:0033875	ribonucleoside bisphosphate metabolic process	0.0214877	0.207631	0.187129	Avh1c08p03g07066/Avh1c14p11g13775/Avh1c18p20g18203/Avh1c22p16g22486/Avh1c22p18g22566/Avh1c25p15g25816/Avh1c25p17g25977/Avh1c29p04g29630	8
GO:0034032	purine nucleoside bisphosphate metabolic process	0.0214877	0.207631	0.187129	Avh1c08p03g07066/Avh1c14p11g13775/Avh1c18p20g18203/Avh1c22p16g22486/Avh1c22p18g22566/Avh1c25p15g25816/Avh1c25p17g25977/Avh1c29p04g29630	8
GO:0015103	inorganic anion transmembrane transporter activity	0.0215511	0.20764	0.187138	Avh1c03p18g03194/Avh1c06p02g04954/Avh1c06p04g05057/Avh1c08p18g07788/Avh1c19p22g19475/Avh1c23p02g22803/Avh1c23p02g22840/Avh1c23p03g22934/Avh1c24p05g24446/Avh1c25p09g25448/Avh1c25p17g25929/Avh1c26p07g26419/Avh1c26p10g26604/Avh1c28p12g29079	14
GO:0048511	rhythmic process	0.021834	0.209307	0.18864	Avh1c01p10g00578/Avh1c01p17g00909/Avh1c03p15g02973/Avh1c05p17g04639/Avh1c07p02g06094/Avh1c07p05g06260/Avh1c08p01g06855/Avh1c11p04g10212/Avh1c12p16g11553/Avh1c13p02g12046/Avh1c13p09g12363/Avh1c14p06g13575/Avh1c15p16g15265/Avh1c20p03g19732/Avh1c20p03g19737/Avh1c20p08g20063/Avh1c20p14g20282/Avh1c21p04g20822/Avh1c24p03g24367/Avh1c25p09g25425/Avh1c25p11g25548/Avh1c26p09g26509/Avh1c26p09g26549/Avh1c26p…	26
GO:0033692	obsolete cellular polysaccharide biosynthetic process	0.0218501	0.209307	0.18864	Avh1c06p13g05445/Avh1c08p16g07680/Avh1c10p00g09031/Avh1c10p04g09269/Avh1c11p11g10491/Avh1c11p15g10792/Avh1c12p07g11220/Avh1c14p02g13367/Avh1c14p13g13943/Avh1c15p11g14857/Avh1c17p11g16832/Avh1c21p01g20644/Avh1c21p02g20713/Avh1c21p04g20793/Avh1c21p14g21325/Avh1c23p04g22988/Avh1c24p12g24831/Avh1c25p19g26119/Avh1c26p10g26578/Avh1c27p16g27893/Avh1c29p14g30007	21
GO:0005992	trehalose biosynthetic process	0.0224624	0.21394	0.192816	Avh1c06p09g05276/Avh1c16p11g15536/Avh1c18p03g17439/Avh1c18p11g17955/Avh1c25p17g25966/Avh1c29p04g29649	6
GO:0016701	oxidoreductase activity, acting on single donors with incorporation of molecular oxygen	0.0224624	0.21394	0.192816	Avh1c11p13g10672/Avh1c15p13g15043/Avh1c20p02g19691/Avh1c20p17g20462/Avh1c23p01g22672/Avh1c25p13g25622	6
GO:0009501	amyloplast	0.0226577	0.214138	0.192994	Avh1c05p05g04135/Avh1c10p04g09269/Avh1c12p07g11220/Avh1c17p11g16832/Avh1c21p17g21575	5
GO:0009788	negative regulation of abscisic acid-activated signaling pathway	0.0227409	0.214138	0.192994	Avh1c01p02g00100/Avh1c02p01g01157/Avh1c02p03g01328/Avh1c04p05g03470/Avh1c06p19g05854/Avh1c07p09g06418/Avh1c09p06g08451/Avh1c11p04g10218/Avh1c16p21g15912/Avh1c20p01g19595/Avh1c20p18g20515/Avh1c21p08g20958/Avh1c21p11g21073/Avh1c24p11g24761/Avh1c25p11g25544	15
GO:1901420	negative regulation of response to alcohol	0.0227409	0.214138	0.192994	Avh1c01p02g00100/Avh1c02p01g01157/Avh1c02p03g01328/Avh1c04p05g03470/Avh1c06p19g05854/Avh1c07p09g06418/Avh1c09p06g08451/Avh1c11p04g10218/Avh1c16p21g15912/Avh1c20p01g19595/Avh1c20p18g20515/Avh1c21p08g20958/Avh1c21p11g21073/Avh1c24p11g24761/Avh1c25p11g25544	15
GO:1905958	negative regulation of cellular response to alcohol	0.0227409	0.214138	0.192994	Avh1c01p02g00100/Avh1c02p01g01157/Avh1c02p03g01328/Avh1c04p05g03470/Avh1c06p19g05854/Avh1c07p09g06418/Avh1c09p06g08451/Avh1c11p04g10218/Avh1c16p21g15912/Avh1c20p01g19595/Avh1c20p18g20515/Avh1c21p08g20958/Avh1c21p11g21073/Avh1c24p11g24761/Avh1c25p11g25544	15
GO:0009630	gravitropism	0.0231911	0.217452	0.195981	Avh1c01p10g00580/Avh1c05p05g04173/Avh1c07p13g06540/Avh1c09p00g08046/Avh1c12p11g11333/Avh1c14p05g13508/Avh1c15p06g14586/Avh1c15p12g14975/Avh1c20p06g19905/Avh1c24p00g24158/Avh1c24p04g24412/Avh1c27p12g27685/Avh1c27p19g28162/Avh1c28p00g28371	14
GO:0034754		0.0232237	0.217452	0.195981	Avh1c03p15g03013/Avh1c03p15g03014/Avh1c03p15g03016/Avh1c03p15g03017/Avh1c04p09g03650/Avh1c14p00g13269/Avh1c15p10g14837/Avh1c21p13g21246/Avh1c21p16g21476/Avh1c22p05g22019/Avh1c25p16g25863	11
GO:1901605	alpha-amino acid metabolic process	0.0234783	0.218925	0.197308	Avh1c01p03g00151/Avh1c01p17g00910/Avh1c03p03g02327/Avh1c03p05g02491/Avh1c05p19g04729/Avh1c06p18g05740/Avh1c08p01g06840/Avh1c08p15g07655/Avh1c10p05g09318/Avh1c10p17g09744/Avh1c11p14g10763/Avh1c12p19g11759/Avh1c16p26g16280/Avh1c18p08g17802/Avh1c20p01g19599/Avh1c21p01g20620/Avh1c21p16g21476/Avh1c22p01g21688/Avh1c22p03g21797/Avh1c25p18g26036/Avh1c25p20g26192/Avh1c26p09g26497/Avh1c26p10g26639/Avh1c26p…	28
GO:0042335	cuticle development	0.0235127	0.218925	0.197308	Avh1c03p17g03157/Avh1c06p18g05763/Avh1c06p18g05764/Avh1c12p01g10884/Avh1c16p25g16203/Avh1c18p11g17940/Avh1c26p18g27254/Avh1c28p14g29177/Avh1c28p15g29300	9
GO:0006164	purine nucleotide biosynthetic process	0.0239104	0.220779	0.19898	Avh1c03p18g03161/Avh1c04p09g03650/Avh1c09p01g08139/Avh1c09p11g08673/Avh1c12p17g11637/Avh1c12p19g11742/Avh1c15p08g14715/Avh1c19p17g19076/Avh1c21p13g21246/Avh1c22p07g22138/Avh1c22p10g22301/Avh1c22p18g22566/Avh1c23p10g23438/Avh1c24p05g24486/Avh1c25p02g25246/Avh1c25p16g25863/Avh1c26p17g27206/Avh1c28p15g29257/Avh1c29p04g29630	19
GO:0005976	polysaccharide metabolic process	0.0239111	0.220779	0.19898	Avh1c01p02g00112/Avh1c01p16g00857/Avh1c05p05g04134/Avh1c05p05g04135/Avh1c05p17g04638/Avh1c06p03g05030/Avh1c06p13g05445/Avh1c07p02g06078/Avh1c07p13g06540/Avh1c08p16g07680/Avh1c09p05g08422/Avh1c10p00g09031/Avh1c10p04g09269/Avh1c10p17g09726/Avh1c11p11g10491/Avh1c11p15g10792/Avh1c12p07g11220/Avh1c13p03g12105/Avh1c14p02g13367/Avh1c14p13g13943/Avh1c15p11g14857/Avh1c17p11g16832/Avh1c21p01g20644/Avh1c21p…	36
GO:1901702	salt transmembrane transporter activity	0.0239111	0.220779	0.19898	Avh1c01p17g00954/Avh1c02p04g01399/Avh1c03p13g02898/Avh1c05p17g04616/Avh1c06p02g04954/Avh1c06p03g04993/Avh1c06p04g05057/Avh1c07p01g05975/Avh1c08p09g07382/Avh1c09p00g08048/Avh1c11p12g10611/Avh1c12p10g11287/Avh1c13p02g12039/Avh1c14p05g13508/Avh1c14p11g13811/Avh1c15p08g14678/Avh1c15p11g14875/Avh1c16p24g16152/Avh1c17p02g16488/Avh1c17p16g17059/Avh1c19p22g19475/Avh1c20p00g19554/Avh1c20p02g19684/Avh1c22p…	36
GO:0006576	biogenic amine metabolic process	0.0247177	0.226341	0.203992	Avh1c06p19g05897/Avh1c09p03g08297/Avh1c09p07g08510/Avh1c09p14g08885/Avh1c17p16g17069/Avh1c19p20g19287/Avh1c21p16g21476/Avh1c23p05g23102/Avh1c26p06g26335/Avh1c26p11g26730	10
GO:0008238	exopeptidase activity	0.0247177	0.226341	0.203992	Avh1c10p16g09669/Avh1c12p13g11404/Avh1c12p14g11470/Avh1c12p16g11554/Avh1c12p19g11759/Avh1c15p10g14849/Avh1c15p10g14850/Avh1c20p14g20263/Avh1c22p10g22297/Avh1c29p02g29528	10
GO:0016836	hydro-lyase activity	0.0247177	0.226341	0.203992	Avh1c01p02g00071/Avh1c03p02g02245/Avh1c05p20g04765/Avh1c09p11g08665/Avh1c13p00g11916/Avh1c13p17g13017/Avh1c14p04g13486/Avh1c21p15g21366/Avh1c26p14g26960/Avh1c29p17g30233	10
GO:0006772	thiamine metabolic process	0.0250842	0.229065	0.206448	Avh1c12p03g10996/Avh1c17p01g16385/Avh1c17p04g16571/Avh1c23p08g23272	4
GO:0042546	cell wall biogenesis	0.0252717	0.230145	0.207421	Avh1c02p08g01640/Avh1c03p08g02718/Avh1c05p04g04098/Avh1c08p07g07303/Avh1c08p15g07639/Avh1c10p09g09434/Avh1c11p11g10491/Avh1c11p15g10792/Avh1c13p09g12390/Avh1c14p02g13367/Avh1c14p13g13943/Avh1c15p11g14857/Avh1c15p14g15081/Avh1c18p20g18207/Avh1c18p23g18319/Avh1c21p01g20644/Avh1c21p14g21325/Avh1c22p04g21931/Avh1c23p04g22988/Avh1c23p18g23825/Avh1c24p12g24831/Avh1c24p12g24847/Avh1c25p19g26119/Avh1c26p…	29
GO:0044042	glucan metabolic process	0.0255573	0.232111	0.209192	Avh1c01p02g00112/Avh1c01p16g00857/Avh1c05p05g04135/Avh1c05p17g04638/Avh1c06p13g05445/Avh1c07p13g06540/Avh1c08p16g07680/Avh1c10p00g09031/Avh1c10p04g09269/Avh1c10p17g09726/Avh1c11p11g10491/Avh1c12p07g11220/Avh1c14p02g13367/Avh1c14p13g13943/Avh1c15p11g14857/Avh1c17p11g16832/Avh1c21p02g20713/Avh1c21p04g20793/Avh1c21p14g21325/Avh1c21p17g21575/Avh1c23p04g22988/Avh1c25p19g26119/Avh1c27p16g27893/Avh1c29p…	24
GO:0005991	trehalose metabolic process	0.0259935	0.23433	0.211192	Avh1c06p09g05276/Avh1c16p11g15536/Avh1c18p03g17439/Avh1c18p11g17955/Avh1c25p17g25966/Avh1c29p04g29649	6
GO:0015562	efflux transmembrane transporter activity	0.0259935	0.23433	0.211192	Avh1c05p05g04173/Avh1c10p15g09627/Avh1c24p00g24158/Avh1c27p12g27685/Avh1c27p19g28162/Avh1c28p00g28371	6
GO:1900055	regulation of leaf senescence	0.0260132	0.23433	0.211192	Avh1c04p05g03470/Avh1c07p09g06418/Avh1c09p04g08325/Avh1c11p13g10618/Avh1c12p11g11333/Avh1c20p06g19905/Avh1c21p08g20958/Avh1c23p01g22761/Avh1c24p04g24412	9
GO:0009161	ribonucleoside monophosphate metabolic process	0.0264614	0.237611	0.214149	Avh1c03p18g03161/Avh1c04p09g03650/Avh1c09p01g08139/Avh1c09p11g08673/Avh1c12p17g11637/Avh1c12p19g11742/Avh1c14p04g13485/Avh1c15p08g14715/Avh1c19p17g19076/Avh1c21p13g21246/Avh1c22p07g22138/Avh1c22p10g22301/Avh1c23p10g23438/Avh1c24p05g24486/Avh1c25p02g25246/Avh1c25p16g25863/Avh1c26p17g27206/Avh1c28p15g29257	18
GO:0000271	polysaccharide biosynthetic process	0.0268222	0.237611	0.214149	Avh1c06p03g05030/Avh1c06p13g05445/Avh1c08p16g07680/Avh1c09p05g08422/Avh1c10p00g09031/Avh1c10p04g09269/Avh1c11p11g10491/Avh1c11p15g10792/Avh1c12p07g11220/Avh1c14p02g13367/Avh1c14p13g13943/Avh1c15p11g14857/Avh1c17p11g16832/Avh1c21p01g20644/Avh1c21p02g20713/Avh1c21p04g20793/Avh1c21p14g21325/Avh1c23p04g22988/Avh1c24p12g24831/Avh1c25p19g26119/Avh1c26p10g26578/Avh1c27p16g27893/Avh1c28p01g28433/Avh1c29p…	24
GO:0015145	monosaccharide transmembrane transporter activity	0.0269136	0.237611	0.214149	Avh1c07p01g06020/Avh1c08p09g07382/Avh1c10p04g09286/Avh1c17p15g17032/Avh1c20p17g20422/Avh1c21p15g21406/Avh1c23p21g24104/Avh1c23p22g24119	8
GO:0015749	monosaccharide transmembrane transport	0.0269136	0.237611	0.214149	Avh1c07p01g06020/Avh1c08p09g07382/Avh1c10p04g09286/Avh1c17p15g17032/Avh1c20p17g20422/Avh1c21p15g21406/Avh1c23p21g24104/Avh1c23p22g24119	8
GO:0016879	ligase activity, forming carbon-nitrogen bonds	0.0269136	0.237611	0.214149	Avh1c03p15g02987/Avh1c08p18g07771/Avh1c08p18g07772/Avh1c09p06g08449/Avh1c14p16g14183/Avh1c17p03g16538/Avh1c24p11g24770/Avh1c29p16g30115	8
GO:0042593	glucose homeostasis	0.0269136	0.237611	0.214149	Avh1c09p01g08139/Avh1c09p03g08294/Avh1c12p19g11742/Avh1c21p15g21406/Avh1c22p07g22114/Avh1c23p10g23438/Avh1c26p17g27206/Avh1c28p15g29257	8
GO:0080036	regulation of cytokinin-activated signaling pathway	0.0269512	0.237611	0.214149	Avh1c01p06g00361/Avh1c09p04g08348/Avh1c13p13g12682/Avh1c20p14g20260/Avh1c25p11g25544	5
GO:0006165	obsolete nucleoside diphosphate phosphorylation	0.0270868	0.237611	0.214149	Avh1c09p01g08139/Avh1c09p11g08673/Avh1c12p19g11742/Avh1c15p08g14715/Avh1c19p17g19076/Avh1c22p07g22138/Avh1c23p10g23438/Avh1c25p02g25246/Avh1c26p17g27206/Avh1c28p15g29257	10
GO:0019359	nicotinamide nucleotide biosynthetic process	0.0270868	0.237611	0.214149	Avh1c09p01g08139/Avh1c09p11g08673/Avh1c12p19g11742/Avh1c15p08g14715/Avh1c19p17g19076/Avh1c22p07g22138/Avh1c23p10g23438/Avh1c25p02g25246/Avh1c26p17g27206/Avh1c28p15g29257	10
GO:0045824	negative regulation of innate immune response	0.0270922	0.237611	0.214149	Avh1c22p01g21697/Avh1c22p07g22121/Avh1c24p04g24431/Avh1c24p07g24535/Avh1c26p17g27131/Avh1c28p10g28871/Avh1c28p14g29187	7
GO:0009705	plant-type vacuole membrane	0.0283425	0.247752	0.223289	Avh1c02p04g01399/Avh1c06p02g04954/Avh1c10p00g09020/Avh1c11p15g10779/Avh1c13p14g12751/Avh1c14p05g13508/Avh1c16p24g16152/Avh1c19p16g19013/Avh1c20p02g19684/Avh1c20p13g20214/Avh1c21p15g21406/Avh1c23p21g24104/Avh1c23p22g24119/Avh1c25p12g25612/Avh1c25p15g25815/Avh1c25p16g25879/Avh1c26p16g27065/Avh1c28p12g29079/Avh1c28p13g29131	19
GO:0009260	ribonucleotide biosynthetic process	0.0285001	0.247752	0.223289	Avh1c03p18g03161/Avh1c04p09g03650/Avh1c09p01g08139/Avh1c09p11g08673/Avh1c12p17g11637/Avh1c12p19g11742/Avh1c14p16g14183/Avh1c15p08g14715/Avh1c19p17g19076/Avh1c21p13g21246/Avh1c22p07g22138/Avh1c22p10g22301/Avh1c22p18g22566/Avh1c23p10g23438/Avh1c24p05g24486/Avh1c25p02g25246/Avh1c25p16g25863/Avh1c26p17g27206/Avh1c28p15g29257/Avh1c29p04g29630	20
GO:0046390	ribose phosphate biosynthetic process	0.0285001	0.247752	0.223289	Avh1c03p18g03161/Avh1c04p09g03650/Avh1c09p01g08139/Avh1c09p11g08673/Avh1c12p17g11637/Avh1c12p19g11742/Avh1c14p16g14183/Avh1c15p08g14715/Avh1c19p17g19076/Avh1c21p13g21246/Avh1c22p07g22138/Avh1c22p10g22301/Avh1c22p18g22566/Avh1c23p10g23438/Avh1c24p05g24486/Avh1c25p02g25246/Avh1c25p16g25863/Avh1c26p17g27206/Avh1c28p15g29257/Avh1c29p04g29630	20
GO:0009640	photomorphogenesis	0.0286902	0.247752	0.223289	Avh1c01p15g00782/Avh1c03p18g03220/Avh1c05p05g04173/Avh1c06p04g05070/Avh1c06p04g05091/Avh1c08p01g06855/Avh1c10p01g09045/Avh1c11p13g10619/Avh1c12p14g11470/Avh1c12p16g11540/Avh1c13p18g13047/Avh1c14p14g14029/Avh1c15p16g15265/Avh1c16p24g16109/Avh1c20p13g20249/Avh1c27p19g28162	16
GO:0004601	peroxidase activity	0.0286958	0.247752	0.223289	Avh1c05p00g03826/Avh1c08p01g06892/Avh1c10p19g09886/Avh1c10p19g09915/Avh1c13p04g12149/Avh1c15p16g15232/Avh1c18p05g17562/Avh1c20p13g20220/Avh1c21p02g20652	9
GO:0016684	oxidoreductase activity, acting on peroxide as acceptor	0.0286958	0.247752	0.223289	Avh1c05p00g03826/Avh1c08p01g06892/Avh1c10p19g09886/Avh1c10p19g09915/Avh1c13p04g12149/Avh1c15p16g15232/Avh1c18p05g17562/Avh1c20p13g20220/Avh1c21p02g20652	9
GO:0072521	purine-containing compound metabolic process	0.0287703	0.247752	0.223289	Avh1c01p17g00910/Avh1c03p18g03161/Avh1c04p09g03650/Avh1c08p03g07066/Avh1c09p01g08139/Avh1c09p11g08673/Avh1c12p17g11637/Avh1c12p19g11742/Avh1c13p11g12501/Avh1c14p04g13485/Avh1c14p11g13775/Avh1c15p08g14715/Avh1c17p05g16643/Avh1c18p20g18203/Avh1c19p08g18531/Avh1c19p17g19076/Avh1c21p13g21246/Avh1c22p07g22138/Avh1c22p10g22301/Avh1c22p16g22486/Avh1c22p18g22566/Avh1c23p10g23438/Avh1c23p19g23928/Avh1c24p…	31
GO:0099516		0.0298744	0.255959	0.230685	Avh1c02p04g01399/Avh1c11p12g10611/Avh1c17p16g17059/Avh1c23p03g22934/Avh1c25p17g25929/Avh1c26p07g26419	6
GO:0009132	nucleoside diphosphate metabolic process	0.0299155	0.255959	0.230685	Avh1c09p01g08139/Avh1c09p11g08673/Avh1c12p17g11637/Avh1c12p19g11742/Avh1c15p08g14715/Avh1c19p17g19076/Avh1c22p07g22138/Avh1c23p10g23438/Avh1c25p02g25246/Avh1c26p17g27206/Avh1c28p15g29257	11
GO:0009225	nucleotide-sugar metabolic process	0.0299542	0.255959	0.230685	Avh1c01p02g00112/Avh1c05p05g04134/Avh1c05p17g04638/Avh1c05p20g04765/Avh1c12p17g11637/Avh1c13p00g11916/Avh1c23p16g23667/Avh1c27p18g28109	8
GO:0071218	cellular response to misfolded protein	0.0305363	0.260263	0.234565	Avh1c03p17g03132/Avh1c06p04g05101/Avh1c06p19g05833/Avh1c12p02g10948/Avh1c13p03g12107/Avh1c17p15g17041/Avh1c17p17g17154	7
GO:0005779	obsolete integral component of peroxisomal membrane	0.0309583	0.261084	0.235305	Avh1c12p04g11057/Avh1c12p04g11060/Avh1c19p19g19207/Avh1c23p07g23227	4
GO:0031231	obsolete intrinsic component of peroxisomal membrane	0.0309583	0.261084	0.235305	Avh1c12p04g11057/Avh1c12p04g11060/Avh1c19p19g19207/Avh1c23p07g23227	4
GO:0080144	intracellular amino acid homeostasis	0.0309583	0.261084	0.235305	Avh1c02p03g01354/Avh1c10p15g09627/Avh1c20p13g20214/Avh1c23p09g23363	4
GO:0009408	response to heat	0.0311447	0.261084	0.235305	Avh1c01p01g00036/Avh1c01p02g00090/Avh1c02p02g01261/Avh1c02p04g01389/Avh1c02p05g01447/Avh1c03p14g02954/Avh1c03p15g02997/Avh1c06p05g05133/Avh1c08p04g07109/Avh1c08p16g07680/Avh1c08p21g07968/Avh1c09p12g08709/Avh1c12p05g11141/Avh1c12p11g11318/Avh1c13p11g12507/Avh1c14p10g13707/Avh1c15p03g14292/Avh1c16p19g15789/Avh1c17p04g16615/Avh1c18p06g17634/Avh1c20p18g20515/Avh1c23p18g23777/Avh1c23p21g24071/Avh1c26p…	31
GO:0009228	thiamine biosynthetic process	0.0313395	0.261084	0.235305	Avh1c12p03g10996/Avh1c17p04g16571/Avh1c23p08g23272	3
GO:0015168	glycerol transmembrane transporter activity	0.0313395	0.261084	0.235305	Avh1c07p01g06020/Avh1c10p04g09286/Avh1c23p02g22803	3
GO:0015793	glycerol transmembrane transport	0.0313395	0.261084	0.235305	Avh1c07p01g06020/Avh1c10p04g09286/Avh1c23p02g22803	3
GO:0016157	sucrose synthase activity	0.0313395	0.261084	0.235305	Avh1c02p14g01925/Avh1c12p20g11860/Avh1c13p00g11902	3
GO:0090559	regulation of membrane permeability	0.0313395	0.261084	0.235305	Avh1c10p19g09876/Avh1c11p01g10002/Avh1c17p16g17059	3
GO:0016709	oxidoreductase activity, acting on paired donors, with incorporation or reduction of molecular oxygen, NAD(P)H as one donor, and incorporation of one atom of oxygen	0.0317084	0.262356	0.236451	Avh1c01p05g00304/Avh1c04p10g03716/Avh1c09p05g08406/Avh1c10p18g09819/Avh1c11p01g10058/Avh1c13p16g12870/Avh1c16p19g15791/Avh1c20p04g19775/Avh1c20p10g20097/Avh1c21p16g21476/Avh1c23p18g23805/Avh1c25p14g25696/Avh1c26p18g27271/Avh1c29p02g29519/Avh1c29p13g29963	15
GO:0006595	polyamine metabolic process	0.031729	0.262356	0.236451	Avh1c06p19g05897/Avh1c09p03g08297/Avh1c09p14g08885/Avh1c17p16g17069/Avh1c26p06g26335	5
GO:0006949	syncytium formation	0.031729	0.262356	0.236451	Avh1c12p02g10952/Avh1c16p20g15831/Avh1c24p12g24873/Avh1c24p12g24874/Avh1c26p16g27104	5
GO:0042594	response to starvation	0.032346	0.266777	0.240436	Avh1c01p01g00036/Avh1c01p02g00112/Avh1c03p18g03194/Avh1c04p08g03600/Avh1c05p03g04017/Avh1c05p17g04638/Avh1c06p04g05099/Avh1c07p17g06740/Avh1c08p18g07788/Avh1c09p12g08709/Avh1c11p13g10688/Avh1c13p16g12915/Avh1c15p11g14875/Avh1c15p14g15112/Avh1c16p24g16192/Avh1c17p13g16925/Avh1c20p04g19783/Avh1c20p18g20487/Avh1c22p10g22315/Avh1c24p04g24394/Avh1c24p05g24446/Avh1c24p11g24734/Avh1c25p11g25544/Avh1c25p…	27
GO:0009686	gibberellin biosynthetic process	0.0324242	0.266777	0.240436	Avh1c03p06g02597/Avh1c10p17g09730/Avh1c10p18g09819/Avh1c11p01g10058/Avh1c11p02g10096/Avh1c17p12g16860/Avh1c17p12g16863/Avh1c18p20g18189/Avh1c24p09g24647/Avh1c27p00g27335/Avh1c27p17g27965	11
GO:0010150	leaf senescence	0.0334066	0.274181	0.247109	Avh1c02p02g01254/Avh1c04p05g03470/Avh1c06p00g04817/Avh1c06p05g05109/Avh1c07p09g06418/Avh1c07p17g06740/Avh1c08p01g06833/Avh1c09p01g08091/Avh1c09p04g08325/Avh1c11p13g10618/Avh1c12p11g11333/Avh1c13p09g12363/Avh1c13p16g12915/Avh1c16p03g15385/Avh1c18p21g18251/Avh1c19p14g18877/Avh1c20p06g19905/Avh1c20p17g20463/Avh1c21p08g20958/Avh1c23p01g22761/Avh1c24p02g24263/Avh1c24p04g24412/Avh1c25p17g25929/Avh1c26p…	25
GO:0016101	diterpenoid metabolic process	0.0337746	0.27584	0.248603	Avh1c03p06g02597/Avh1c10p17g09730/Avh1c10p18g09819/Avh1c11p01g10058/Avh1c11p02g10096/Avh1c12p07g11225/Avh1c12p09g11259/Avh1c17p12g16860/Avh1c17p12g16863/Avh1c18p20g18189/Avh1c22p05g22019/Avh1c24p09g24647/Avh1c25p16g25906/Avh1c27p00g27335/Avh1c27p17g27965	15
GO:0080147	root hair cell development	0.0337746	0.27584	0.248603	Avh1c01p03g00151/Avh1c05p19g04729/Avh1c08p11g07461/Avh1c09p05g08390/Avh1c13p18g13033/Avh1c21p01g20620/Avh1c22p00g21618/Avh1c22p05g22019/Avh1c23p10g23438/Avh1c24p00g24158/Avh1c24p11g24770/Avh1c26p17g27206/Avh1c27p12g27685/Avh1c28p00g28371/Avh1c28p15g29257	15
GO:0015706	nitrate transmembrane transport	0.034116	0.276589	0.249279	Avh1c06p02g04954/Avh1c06p04g05057/Avh1c19p22g19475/Avh1c25p17g25929/Avh1c26p07g26419/Avh1c28p12g29079	6
GO:0072505	obsolete divalent inorganic anion homeostasis	0.034116	0.276589	0.249279	Avh1c02p02g01195/Avh1c02p04g01399/Avh1c03p19g03282/Avh1c05p08g04356/Avh1c15p14g15112/Avh1c25p11g25544	6
GO:1902025	nitrate import	0.034116	0.276589	0.249279	Avh1c06p02g04954/Avh1c06p04g05057/Avh1c19p22g19475/Avh1c25p17g25929/Avh1c26p07g26419/Avh1c28p12g29079	6
GO:0016853	isomerase activity	0.0342953	0.277366	0.249979	Avh1c01p01g00036/Avh1c01p05g00300/Avh1c03p07g02672/Avh1c03p14g02929/Avh1c06p00g04792/Avh1c06p18g05801/Avh1c08p09g07410/Avh1c09p12g08709/Avh1c10p09g09434/Avh1c10p17g09726/Avh1c12p09g11251/Avh1c13p01g11986/Avh1c13p11g12507/Avh1c13p11g12508/Avh1c13p15g12843/Avh1c17p03g16559/Avh1c18p01g17290/Avh1c19p17g19112/Avh1c20p04g19821/Avh1c22p05g21968/Avh1c23p19g23933/Avh1c25p10g25473/Avh1c28p05g28646	23
GO:0009250	glucan biosynthetic process	0.0344454	0.277895	0.250456	Avh1c06p13g05445/Avh1c08p16g07680/Avh1c10p00g09031/Avh1c10p04g09269/Avh1c11p11g10491/Avh1c12p07g11220/Avh1c14p02g13367/Avh1c14p13g13943/Avh1c15p11g14857/Avh1c17p11g16832/Avh1c21p02g20713/Avh1c21p04g20793/Avh1c21p14g21325/Avh1c23p04g22988/Avh1c25p19g26119/Avh1c27p16g27893	16
GO:0016102	diterpenoid biosynthetic process	0.0345801	0.277895	0.250456	Avh1c03p06g02597/Avh1c10p17g09730/Avh1c10p18g09819/Avh1c11p01g10058/Avh1c11p02g10096/Avh1c17p12g16860/Avh1c17p12g16863/Avh1c18p20g18189/Avh1c24p09g24647/Avh1c25p16g25906/Avh1c27p00g27335/Avh1c27p17g27965	12
GO:0071496	cellular response to external stimulus	0.0346114	0.277895	0.250456	Avh1c01p01g00036/Avh1c01p02g00112/Avh1c03p18g03194/Avh1c04p08g03600/Avh1c05p03g04017/Avh1c05p17g04638/Avh1c06p04g05057/Avh1c06p04g05099/Avh1c06p13g05445/Avh1c06p17g05652/Avh1c06p18g05745/Avh1c07p17g06740/Avh1c08p18g07788/Avh1c09p12g08709/Avh1c11p13g10688/Avh1c13p16g12915/Avh1c15p11g14875/Avh1c15p14g15112/Avh1c16p24g16192/Avh1c17p13g16925/Avh1c18p01g17253/Avh1c20p04g19783/Avh1c20p18g20487/Avh1c21p…	33
GO:0009816		0.0350784	0.27918	0.251614	Avh1c03p06g02545/Avh1c13p17g13026/Avh1c15p03g14317/Avh1c15p06g14556/Avh1c18p09g17850/Avh1c18p09g17852/Avh1c18p20g18206/Avh1c28p10g28871/Avh1c28p14g29181/Avh1c29p04g29653/Avh1c29p15g30083	11
GO:0019318	hexose metabolic process	0.0350784	0.27918	0.251614	Avh1c04p08g03600/Avh1c05p03g04017/Avh1c06p13g05445/Avh1c08p09g07410/Avh1c09p01g08139/Avh1c10p00g09031/Avh1c12p19g11742/Avh1c17p04g16615/Avh1c21p04g20793/Avh1c22p07g22153/Avh1c29p16g30166	11
GO:0019363	pyridine nucleotide biosynthetic process	0.0351578	0.27918	0.251614	Avh1c09p01g08139/Avh1c09p11g08673/Avh1c12p19g11742/Avh1c15p08g14715/Avh1c19p17g19076/Avh1c22p07g22138/Avh1c23p10g23438/Avh1c25p02g25246/Avh1c26p17g27206/Avh1c28p15g29257	10
GO:0010200	response to chitin	0.0351872	0.27918	0.251614	Avh1c02p02g01213/Avh1c02p05g01447/Avh1c03p01g02117/Avh1c03p03g02332/Avh1c03p09g02786/Avh1c06p16g05599/Avh1c08p07g07318/Avh1c12p15g11505/Avh1c14p14g14016/Avh1c15p03g14292/Avh1c16p23g16011/Avh1c18p21g18251/Avh1c19p21g19432/Avh1c20p08g20034/Avh1c21p05g20874/Avh1c21p13g21254/Avh1c21p13g21266/Avh1c23p17g23741/Avh1c23p17g23765/Avh1c24p10g24712/Avh1c24p13g24912/Avh1c24p14g25037/Avh1c24p15g25073/Avh1c25p…	27
GO:0010118	stomatal movement	0.0351915	0.27918	0.251614	Avh1c02p01g01106/Avh1c02p03g01328/Avh1c02p07g01622/Avh1c03p05g02482/Avh1c04p09g03711/Avh1c06p19g05854/Avh1c08p01g06855/Avh1c08p15g07658/Avh1c09p01g08139/Avh1c09p09g08606/Avh1c10p02g09177/Avh1c12p19g11742/Avh1c13p09g12363/Avh1c13p15g12837/Avh1c13p17g13017/Avh1c14p05g13508/Avh1c15p07g14624/Avh1c15p16g15265/Avh1c20p03g19732/Avh1c20p03g19737/Avh1c20p18g20515/Avh1c24p11g24761/Avh1c25p09g25456/Avh1c25p…	29
GO:0046677	response to antibiotic	0.0354672	0.280698	0.252982	Avh1c01p01g00036/Avh1c01p18g00975/Avh1c02p02g01254/Avh1c02p04g01433/Avh1c03p02g02254/Avh1c03p13g02891/Avh1c05p04g04052/Avh1c05p15g04541/Avh1c05p17g04639/Avh1c07p07g06378/Avh1c07p10g06468/Avh1c08p01g06833/Avh1c08p19g07827/Avh1c09p12g08709/Avh1c10p19g09915/Avh1c11p04g10212/Avh1c12p15g11505/Avh1c13p07g12296/Avh1c14p06g13575/Avh1c16p03g15385/Avh1c16p23g16011/Avh1c17p04g16615/Avh1c18p00g17225/Avh1c21p…	42
GO:0048527	lateral root development	0.036676	0.289575	0.260982	Avh1c05p05g04173/Avh1c06p01g04832/Avh1c06p19g05854/Avh1c07p01g06020/Avh1c07p18g06751/Avh1c08p07g07318/Avh1c09p00g08046/Avh1c09p11g08661/Avh1c10p04g09286/Avh1c10p18g09777/Avh1c12p11g11333/Avh1c13p18g13047/Avh1c15p06g14586/Avh1c18p11g17945/Avh1c20p06g19905/Avh1c21p13g21205/Avh1c24p04g24412/Avh1c25p11g25546/Avh1c27p09g27574/Avh1c27p19g28162/Avh1c28p12g29079	21
GO:0010329	auxin efflux transmembrane transporter activity	0.0370035	0.290779	0.262068	Avh1c05p05g04173/Avh1c24p00g24158/Avh1c27p12g27685/Avh1c27p19g28162/Avh1c28p00g28371	5
GO:0036513	Derlin-1 retrotranslocation complex	0.0370035	0.290779	0.262068	Avh1c06p19g05833/Avh1c12p02g10948/Avh1c13p03g12107/Avh1c17p15g17041/Avh1c17p17g17154	5
GO:0009610	response to symbiotic fungus	0.0375728	0.293173	0.264226	Avh1c03p02g02254/Avh1c04p04g03432/Avh1c08p21g08011/Avh1c15p09g14765	4
GO:0051353	positive regulation of oxidoreductase activity	0.0375728	0.293173	0.264226	Avh1c02p01g01157/Avh1c06p18g05763/Avh1c06p18g05764/Avh1c29p01g29461	4
GO:0070370	cellular heat acclimation	0.0375728	0.293173	0.264226	Avh1c02p05g01447/Avh1c08p04g07109/Avh1c13p11g12507/Avh1c15p03g14292	4
GO:0009743	response to carbohydrate	0.0380784	0.293849	0.264835	Avh1c01p04g00243/Avh1c02p14g01925/Avh1c05p03g03984/Avh1c07p10g06468/Avh1c07p17g06740/Avh1c09p01g08139/Avh1c09p03g08294/Avh1c10p04g09261/Avh1c10p17g09730/Avh1c10p19g09929/Avh1c11p04g10218/Avh1c11p13g10662/Avh1c12p19g11742/Avh1c12p20g11860/Avh1c13p02g12007/Avh1c13p02g12008/Avh1c13p16g12915/Avh1c15p14g15089/Avh1c17p04g16615/Avh1c18p20g18189/Avh1c21p11g21073/Avh1c21p16g21476/Avh1c22p07g22114/Avh1c23p…	29
GO:0009825	multidimensional cell growth	0.0381842	0.293849	0.264835	Avh1c01p14g00727/Avh1c05p04g04098/Avh1c06p00g04817/Avh1c06p05g05109/Avh1c08p16g07680/Avh1c20p09g20067/Avh1c21p16g21528/Avh1c23p04g22996/Avh1c24p09g24613/Avh1c27p18g28079	10
GO:0034404	nucleobase-containing small molecule biosynthetic process	0.0381975	0.293849	0.264835	Avh1c09p01g08139/Avh1c09p11g08673/Avh1c12p17g11637/Avh1c12p19g11742/Avh1c14p04g13485/Avh1c14p16g14183/Avh1c15p08g14715/Avh1c19p17g19076/Avh1c22p07g22138/Avh1c22p10g22301/Avh1c23p10g23438/Avh1c24p05g24486/Avh1c25p02g25246/Avh1c26p17g27206/Avh1c28p15g29257	15
GO:0005977	glycogen metabolic process	0.0382782	0.293849	0.264835	Avh1c01p02g00112/Avh1c05p05g04135/Avh1c05p17g04638/Avh1c06p13g05445/Avh1c10p00g09031/Avh1c21p04g20793/Avh1c21p14g21325	7
GO:0006112	energy reserve metabolic process	0.0382782	0.293849	0.264835	Avh1c01p02g00112/Avh1c05p05g04135/Avh1c05p17g04638/Avh1c06p13g05445/Avh1c10p00g09031/Avh1c21p04g20793/Avh1c21p14g21325	7
GO:0052543	callose deposition in cell wall	0.0382782	0.293849	0.264835	Avh1c01p02g00112/Avh1c05p17g04638/Avh1c11p13g10662/Avh1c16p19g15789/Avh1c17p04g16615/Avh1c21p16g21476/Avh1c29p16g30166	7
GO:1901606	alpha-amino acid catabolic process	0.0382782	0.293849	0.264835	Avh1c08p01g06840/Avh1c10p05g09318/Avh1c11p14g10763/Avh1c16p26g16280/Avh1c22p01g21688/Avh1c25p18g26036/Avh1c26p09g26497	7
GO:0009124	nucleoside monophosphate biosynthetic process	0.0387231	0.295253	0.2661	Avh1c03p18g03161/Avh1c04p09g03650/Avh1c09p01g08139/Avh1c09p11g08673/Avh1c12p19g11742/Avh1c15p08g14715/Avh1c19p17g19076/Avh1c21p13g21246/Avh1c22p07g22138/Avh1c22p10g22301/Avh1c23p10g23438/Avh1c24p05g24486/Avh1c25p02g25246/Avh1c25p16g25863/Avh1c26p17g27206/Avh1c28p15g29257	16
GO:0006536	glutamate metabolic process	0.0387275	0.295253	0.2661	Avh1c03p03g02327/Avh1c03p05g02491/Avh1c12p19g11759/Avh1c18p08g17802/Avh1c20p01g19599/Avh1c29p16g30115	6
GO:0043178	alcohol binding	0.0387275	0.295253	0.2661	Avh1c03p08g02704/Avh1c08p18g07788/Avh1c11p03g10148/Avh1c21p12g21159/Avh1c24p12g24848/Avh1c25p17g25945	6
GO:0009627	systemic acquired resistance	0.0399059	0.303541	0.273569	Avh1c07p02g06078/Avh1c08p06g07256/Avh1c11p13g10662/Avh1c13p07g12296/Avh1c13p16g12886/Avh1c14p14g14033/Avh1c16p03g15385/Avh1c23p17g23711/Avh1c26p05g26307/Avh1c26p17g27131/Avh1c28p14g29187/Avh1c29p02g29534	12
GO:0031497		0.0404672	0.304138	0.274108	Avh1c02p03g01347/Avh1c03p09g02796/Avh1c13p02g12043/Avh1c13p02g12045/Avh1c22p08g22200/Avh1c24p11g24721/Avh1c26p16g27051/Avh1c26p16g27086	8
GO:0048509	regulation of meristem development	0.0406351	0.304138	0.274108	Avh1c03p15g03013/Avh1c03p15g03014/Avh1c03p15g03016/Avh1c03p15g03017/Avh1c05p03g04009/Avh1c05p15g04550/Avh1c07p17g06740/Avh1c09p05g08402/Avh1c10p17g09730/Avh1c11p04g10218/Avh1c12p01g10884/Avh1c12p14g11470/Avh1c13p09g12363/Avh1c13p13g12682/Avh1c13p16g12915/Avh1c13p18g13033/Avh1c18p20g18189/Avh1c20p08g20063/Avh1c20p14g20260/Avh1c20p18g20497/Avh1c21p11g21073/Avh1c21p12g21180/Avh1c21p17g21610/Avh1c25p…	26
GO:0009269	response to desiccation	0.040808	0.304138	0.274108	Avh1c06p13g05445/Avh1c10p16g09643/Avh1c13p04g12149	3
GO:0010271	regulation of chlorophyll catabolic process	0.040808	0.304138	0.274108	Avh1c07p17g06740/Avh1c09p04g08325/Avh1c13p16g12915	3
GO:0015800	acidic amino acid transport	0.040808	0.304138	0.274108	Avh1c02p03g01354/Avh1c05p14g04507/Avh1c07p08g06415	3
GO:0016742	hydroxymethyl-, formyl- and related transferase activity	0.040808	0.304138	0.274108	Avh1c01p17g00909/Avh1c08p08g07352/Avh1c10p17g09744	3
GO:0060919	auxin import into cell	0.040808	0.304138	0.274108	Avh1c15p06g14586/Avh1c24p00g24158/Avh1c28p00g28371	3
GO:0090447	glycerol-3-phosphate 2-O-acyltransferase activity	0.040808	0.304138	0.274108	Avh1c14p05g13517/Avh1c24p11g24747/Avh1c24p11g24749	3
GO:1901404	regulation of tetrapyrrole catabolic process	0.040808	0.304138	0.274108	Avh1c07p17g06740/Avh1c09p04g08325/Avh1c13p16g12915	3
GO:0015297	antiporter activity	0.0413576	0.307545	0.277178	Avh1c02p04g01399/Avh1c10p19g09932/Avh1c11p12g10611/Avh1c14p05g13508/Avh1c17p16g17059/Avh1c19p16g19013/Avh1c23p03g22934/Avh1c25p17g25929/Avh1c26p07g26419	9
GO:0004497	monooxygenase activity	0.0417581	0.30983	0.279238	Avh1c01p05g00304/Avh1c04p10g03716/Avh1c09p02g08194/Avh1c09p05g08406/Avh1c10p18g09819/Avh1c11p01g10058/Avh1c11p13g10672/Avh1c13p04g12167/Avh1c13p16g12870/Avh1c16p19g15791/Avh1c20p04g19775/Avh1c20p10g20097/Avh1c20p17g20462/Avh1c21p08g20968/Avh1c21p15g21366/Avh1c21p16g21476/Avh1c22p13g22392/Avh1c23p18g23805/Avh1c25p14g25696/Avh1c26p18g27271/Avh1c29p02g29519/Avh1c29p13g29963	22
GO:0008483	transaminase activity	0.0425902	0.312516	0.281659	Avh1c03p03g02327/Avh1c07p16g06643/Avh1c11p14g10763/Avh1c16p26g16280/Avh1c20p01g19599/Avh1c22p03g21797/Avh1c26p17g27193	7
GO:0016769	transferase activity, transferring nitrogenous groups	0.0425902	0.312516	0.281659	Avh1c03p03g02327/Avh1c07p16g06643/Avh1c11p14g10763/Avh1c16p26g16280/Avh1c20p01g19599/Avh1c22p03g21797/Avh1c26p17g27193	7
GO:0030599	pectinesterase activity	0.0425902	0.312516	0.281659	Avh1c01p12g00636/Avh1c02p01g01106/Avh1c02p02g01192/Avh1c03p05g02482/Avh1c15p15g15216/Avh1c17p00g16363/Avh1c25p09g25429	7
GO:0045491	xylan metabolic process	0.0425902	0.312516	0.281659	Avh1c07p02g06078/Avh1c21p01g20644/Avh1c21p14g21325/Avh1c24p12g24831/Avh1c24p12g24847/Avh1c26p10g26578/Avh1c29p14g30007	7
GO:0051788	response to misfolded protein	0.0425902	0.312516	0.281659	Avh1c03p17g03132/Avh1c06p04g05101/Avh1c06p19g05833/Avh1c12p02g10948/Avh1c13p03g12107/Avh1c17p15g17041/Avh1c17p17g17154	7
GO:0031306	obsolete intrinsic component of mitochondrial outer membrane	0.042784	0.312558	0.281696	Avh1c09p01g08139/Avh1c12p19g11742/Avh1c23p10g23438/Avh1c26p17g27206/Avh1c28p15g29257	5
GO:0031307	obsolete integral component of mitochondrial outer membrane	0.042784	0.312558	0.281696	Avh1c09p01g08139/Avh1c12p19g11742/Avh1c23p10g23438/Avh1c26p17g27206/Avh1c28p15g29257	5
GO:0090693	plant organ senescence	0.0432204	0.315054	0.283946	Avh1c02p02g01254/Avh1c04p05g03470/Avh1c06p00g04817/Avh1c06p05g05109/Avh1c07p09g06418/Avh1c07p17g06740/Avh1c08p01g06833/Avh1c09p01g08091/Avh1c09p04g08325/Avh1c11p13g10618/Avh1c12p11g11333/Avh1c13p09g12363/Avh1c13p16g12915/Avh1c16p03g15385/Avh1c18p21g18251/Avh1c19p14g18877/Avh1c20p06g19905/Avh1c20p17g20463/Avh1c21p08g20958/Avh1c23p01g22761/Avh1c24p02g24263/Avh1c24p04g24412/Avh1c25p17g25929/Avh1c26p…	25
GO:1901659	glycosyl compound biosynthetic process	0.0439492	0.319666	0.288102	Avh1c01p05g00304/Avh1c05p17g04648/Avh1c12p17g11637/Avh1c14p16g14183/Avh1c15p10g14796/Avh1c20p10g20097/Avh1c21p03g20772/Avh1c21p16g21476/Avh1c22p10g22301/Avh1c24p05g24486/Avh1c29p13g29963	11
GO:0009685	gibberellin metabolic process	0.0441379	0.320337	0.288707	Avh1c03p06g02597/Avh1c10p17g09730/Avh1c10p18g09819/Avh1c11p01g10058/Avh1c11p02g10096/Avh1c12p07g11225/Avh1c12p09g11259/Avh1c17p12g16860/Avh1c17p12g16863/Avh1c18p20g18189/Avh1c24p09g24647/Avh1c27p00g27335/Avh1c27p17g27965	13
GO:0009309	amine biosynthetic process	0.0444544	0.321232	0.289513	Avh1c06p19g05897/Avh1c09p03g08297/Avh1c09p14g08885/Avh1c19p20g19287/Avh1c21p16g21476/Avh1c23p05g23102/Avh1c26p06g26335/Avh1c26p11g26730	8
GO:0042401	biogenic amine biosynthetic process	0.0444544	0.321232	0.289513	Avh1c06p19g05897/Avh1c09p03g08297/Avh1c09p14g08885/Avh1c19p20g19287/Avh1c21p16g21476/Avh1c23p05g23102/Avh1c26p06g26335/Avh1c26p11g26730	8
GO:0048046	apoplast	0.0447198	0.322448	0.29061	Avh1c01p17g00910/Avh1c02p01g01157/Avh1c03p02g02254/Avh1c03p15g02997/Avh1c05p04g04101/Avh1c05p05g04134/Avh1c06p06g05209/Avh1c06p18g05777/Avh1c07p02g06078/Avh1c07p16g06643/Avh1c08p01g06841/Avh1c08p16g07680/Avh1c09p06g08443/Avh1c10p17g09710/Avh1c11p01g10061/Avh1c11p02g10089/Avh1c12p07g11220/Avh1c14p14g14033/Avh1c14p16g14184/Avh1c16p01g15337/Avh1c17p11g16832/Avh1c17p13g16925/Avh1c18p05g17591/Avh1c19p…	34
GO:0004722	protein serine/threonine phosphatase activity	0.0450303	0.323398	0.291466	Avh1c02p03g01328/Avh1c03p01g02189/Avh1c13p17g12979/Avh1c15p14g15096/Avh1c15p14g15105/Avh1c19p16g19003/Avh1c20p18g20515/Avh1c24p11g24761/Avh1c28p07g28705	9
GO:0006090	pyruvate metabolic process	0.0450461	0.323398	0.291466	Avh1c01p17g00903/Avh1c09p01g08139/Avh1c09p11g08673/Avh1c12p19g11742/Avh1c13p07g12296/Avh1c15p08g14715/Avh1c16p25g16211/Avh1c19p17g19076/Avh1c22p07g22138/Avh1c23p10g23438/Avh1c23p17g23711/Avh1c25p02g25246/Avh1c26p17g27206/Avh1c28p15g29257	14
GO:0048528	post-embryonic root development	0.0458857	0.328716	0.296259	Avh1c05p05g04173/Avh1c06p01g04832/Avh1c06p19g05854/Avh1c07p01g06020/Avh1c07p18g06751/Avh1c08p07g07318/Avh1c08p10g07428/Avh1c09p00g08046/Avh1c09p11g08661/Avh1c10p04g09286/Avh1c10p17g09730/Avh1c10p18g09777/Avh1c12p11g11333/Avh1c13p18g13047/Avh1c15p06g14586/Avh1c18p11g17945/Avh1c18p20g18189/Avh1c19p20g19287/Avh1c20p06g19905/Avh1c21p13g21205/Avh1c23p05g23102/Avh1c24p04g24412/Avh1c25p11g25546/Avh1c27p…	26
GO:0015078	proton transmembrane transporter activity	0.0470347	0.336099	0.302912	Avh1c02p04g01399/Avh1c07p01g06020/Avh1c10p00g09020/Avh1c10p04g09286/Avh1c10p19g09863/Avh1c17p15g17032/Avh1c19p16g19013/Avh1c20p17g20422/Avh1c21p15g21406/Avh1c23p21g24104/Avh1c23p22g24119/Avh1c25p17g25929/Avh1c26p07g26419	13
GO:0000027	ribosomal large subunit assembly	0.0472041	0.336099	0.302912	Avh1c02p02g01252/Avh1c03p01g02160/Avh1c15p03g14333/Avh1c21p03g20744/Avh1c23p01g22686/Avh1c28p05g28603/Avh1c28p09g28783	7
GO:0035966	response to topologically incorrect protein	0.0472196	0.336099	0.302912	Avh1c02p01g01157/Avh1c03p14g02954/Avh1c03p17g03132/Avh1c06p04g05101/Avh1c06p19g05833/Avh1c06p19g05854/Avh1c12p02g10948/Avh1c13p03g12107/Avh1c17p15g17041/Avh1c17p17g17154/Avh1c21p16g21532	11
GO:0015399	primary active transmembrane transporter activity	0.0479375	0.340479	0.30686	Avh1c02p01g01125/Avh1c03p05g02536/Avh1c05p14g04479/Avh1c05p14g04507/Avh1c07p08g06415/Avh1c08p05g07168/Avh1c10p00g09020/Avh1c10p19g09863/Avh1c11p13g10662/Avh1c13p02g12039/Avh1c14p11g13811/Avh1c15p07g14650/Avh1c15p12g14961/Avh1c17p02g16488/Avh1c19p16g19009/Avh1c22p03g21836/Avh1c23p04g22976/Avh1c24p00g24158/Avh1c24p10g24690/Avh1c26p08g26477/Avh1c28p00g28371/Avh1c28p11g28933/Avh1c28p12g29017/Avh1c28p…	24
GO:0016054	organic acid catabolic process	0.0482624	0.340873	0.307215	Avh1c03p02g02245/Avh1c08p01g06840/Avh1c10p05g09318/Avh1c11p14g10763/Avh1c12p00g10848/Avh1c12p07g11225/Avh1c12p09g11259/Avh1c16p26g16280/Avh1c20p04g19775/Avh1c22p01g21688/Avh1c25p14g25696/Avh1c25p18g26036/Avh1c26p09g26497/Avh1c27p17g27965/Avh1c28p16g29369	15
GO:0046395	carboxylic acid catabolic process	0.0482624	0.340873	0.307215	Avh1c03p02g02245/Avh1c08p01g06840/Avh1c10p05g09318/Avh1c11p14g10763/Avh1c12p00g10848/Avh1c12p07g11225/Avh1c12p09g11259/Avh1c16p26g16280/Avh1c20p04g19775/Avh1c22p01g21688/Avh1c25p14g25696/Avh1c25p18g26036/Avh1c26p09g26497/Avh1c27p17g27965/Avh1c28p16g29369	15
GO:0009749	response to glucose	0.0483272	0.340873	0.307215	Avh1c01p04g00243/Avh1c02p14g01925/Avh1c09p01g08139/Avh1c10p19g09929/Avh1c11p04g10218/Avh1c12p19g11742/Avh1c12p20g11860/Avh1c21p11g21073/Avh1c22p07g22114/Avh1c23p18g23785	10
GO:0015698	inorganic anion transport	0.0484031	0.340873	0.307215	Avh1c03p18g03194/Avh1c06p02g04954/Avh1c06p04g05057/Avh1c08p18g07788/Avh1c15p14g15112/Avh1c19p21g19432/Avh1c19p22g19475/Avh1c23p02g22803/Avh1c23p02g22840/Avh1c24p05g24446/Avh1c25p09g25448/Avh1c25p15g25815/Avh1c25p17g25929/Avh1c26p07g26419/Avh1c26p10g26604/Avh1c28p12g29079	16
GO:0055072	obsolete iron ion homeostasis	0.0486912	0.341368	0.307662	Avh1c02p04g01433/Avh1c03p08g02708/Avh1c08p00g06809/Avh1c09p05g08426/Avh1c15p11g14875/Avh1c16p22g15940/Avh1c21p10g21040/Avh1c26p12g26785	8
GO:0010410	hemicellulose metabolic process	0.0489142	0.341368	0.307662	Avh1c07p02g06078/Avh1c21p01g20644/Avh1c21p14g21325/Avh1c23p04g22988/Avh1c24p12g24831/Avh1c24p12g24847/Avh1c26p10g26578/Avh1c27p16g27893/Avh1c29p14g30007	9
GO:0015996	chlorophyll catabolic process	0.0490766	0.341368	0.307662	Avh1c07p17g06740/Avh1c09p04g08325/Avh1c13p16g12915/Avh1c20p16g20397/Avh1c25p20g26181	5
GO:0046149	pigment catabolic process	0.0490766	0.341368	0.307662	Avh1c07p17g06740/Avh1c09p04g08325/Avh1c13p16g12915/Avh1c20p16g20397/Avh1c25p20g26181	5
GO:0071712	obsolete ER-associated misfolded protein catabolic process	0.0490766	0.341368	0.307662	Avh1c06p19g05833/Avh1c12p02g10948/Avh1c13p03g12107/Avh1c17p15g17041/Avh1c17p17g17154	5
GO:0043647	inositol phosphate metabolic process	0.0490896	0.341368	0.307662	Avh1c01p01g00036/Avh1c05p05g04183/Avh1c09p12g08709/Avh1c23p16g23688/Avh1c25p16g25923/Avh1c26p07g26414	6
GO:0060918	auxin transport	0.0504756	0.350273	0.315687	Avh1c05p05g04173/Avh1c07p13g06540/Avh1c10p00g09020/Avh1c12p01g10884/Avh1c14p05g13508/Avh1c15p06g14586/Avh1c16p03g15385/Avh1c19p16g19009/Avh1c20p01g19577/Avh1c20p02g19691/Avh1c20p07g19966/Avh1c24p00g24158/Avh1c25p13g25622/Avh1c25p18g26029/Avh1c27p09g27591/Avh1c27p12g27685/Avh1c27p19g28162/Avh1c28p00g28371	18
GO:0000822	inositol hexakisphosphate binding	0.0515392	0.351058	0.316395	Avh1c08p18g07788/Avh1c11p03g10148/Avh1c21p12g21159	3
GO:0004629	phospholipase C activity	0.0515392	0.351058	0.316395	Avh1c02p03g01288/Avh1c02p03g01289/Avh1c26p10g26631	3
GO:0005782	peroxisomal matrix	0.0515392	0.351058	0.316395	Avh1c01p02g00090/Avh1c20p08g20032/Avh1c22p05g22019	3
GO:0009395	phospholipid catabolic process	0.0515392	0.351058	0.316395	Avh1c03p19g03282/Avh1c05p08g04356/Avh1c26p10g26631	3
GO:0015301	obsolete anion:anion antiporter activity	0.0515392	0.351058	0.316395	Avh1c11p12g10611/Avh1c17p16g17059/Avh1c23p03g22934	3
GO:0031907	microbody lumen	0.0515392	0.351058	0.316395	Avh1c01p02g00090/Avh1c20p08g20032/Avh1c22p05g22019	3
GO:0043692	monoterpene metabolic process	0.0515392	0.351058	0.316395	Avh1c05p01g03873/Avh1c09p15g08959/Avh1c29p17g30185	3
GO:0043693	monoterpene biosynthetic process	0.0515392	0.351058	0.316395	Avh1c05p01g03873/Avh1c09p15g08959/Avh1c29p17g30185	3
GO:0046470	phosphatidylcholine metabolic process	0.0515392	0.351058	0.316395	Avh1c11p12g10565/Avh1c19p20g19287/Avh1c23p05g23102	3
GO:0018208	peptidyl-proline modification	0.052074	0.352876	0.318033	Avh1c01p03g00151/Avh1c03p17g03157/Avh1c05p19g04729/Avh1c06p18g05801/Avh1c08p15g07655/Avh1c13p11g12507/Avh1c13p11g12508/Avh1c18p01g17290/Avh1c21p01g20620/Avh1c23p19g23933	10
GO:0090332	stomatal closure	0.052074	0.352876	0.318033	Avh1c02p07g01622/Avh1c09p01g08139/Avh1c09p09g08606/Avh1c10p02g09177/Avh1c12p19g11742/Avh1c13p15g12837/Avh1c14p05g13508/Avh1c25p09g25456/Avh1c25p09g25457/Avh1c29p02g29503	10
GO:0052386	cell wall thickening	0.0521246	0.352876	0.318033	Avh1c01p02g00112/Avh1c05p17g04638/Avh1c11p13g10662/Avh1c16p19g15789/Avh1c17p04g16615/Avh1c21p16g21476/Avh1c29p16g30166	7
GO:0047484	regulation of response to osmotic stress	0.0530128	0.354727	0.319702	Avh1c04p05g03470/Avh1c07p09g06418/Avh1c07p16g06662/Avh1c07p16g06664/Avh1c13p19g13160/Avh1c21p08g20958/Avh1c21p12g21137/Avh1c25p10g25492/Avh1c27p17g27971	9
GO:0005978	glycogen biosynthetic process	0.0530383	0.354727	0.319702	Avh1c06p13g05445/Avh1c10p00g09031/Avh1c21p04g20793/Avh1c21p14g21325	4
GO:0006596	polyamine biosynthetic process	0.0530383	0.354727	0.319702	Avh1c06p19g05897/Avh1c09p03g08297/Avh1c09p14g08885/Avh1c26p06g26335	4
GO:0009704	de-etiolation	0.0530383	0.354727	0.319702	Avh1c10p01g09045/Avh1c11p13g10619/Avh1c13p18g13047/Avh1c16p24g16109	4
GO:0032958	inositol phosphate biosynthetic process	0.0530383	0.354727	0.319702	Avh1c01p01g00036/Avh1c05p05g04183/Avh1c09p12g08709/Avh1c23p16g23688	4
GO:0043271	negative regulation of monoatomic ion transport	0.0530383	0.354727	0.319702	Avh1c02p03g01328/Avh1c07p17g06740/Avh1c13p16g12915/Avh1c24p11g24761	4
GO:0120254	olefinic compound metabolic process	0.0532176	0.355211	0.320138	Avh1c08p01g06857/Avh1c11p15g10780/Avh1c15p16g15263/Avh1c16p03g15385/Avh1c17p08g16758/Avh1c18p11g17945/Avh1c20p04g19775/Avh1c20p08g20032/Avh1c21p08g20968/Avh1c21p15g21366/Avh1c22p05g22019/Avh1c25p14g25696/Avh1c27p16g27932	13
GO:0055076	obsolete transition metal ion homeostasis	0.0537545	0.358076	0.32272	Avh1c02p04g01399/Avh1c02p04g01433/Avh1c03p08g02708/Avh1c08p00g06809/Avh1c09p05g08426/Avh1c14p05g13508/Avh1c15p11g14875/Avh1c15p12g14950/Avh1c16p22g15940/Avh1c20p00g19528/Avh1c20p04g19819/Avh1c21p10g21040/Avh1c24p03g24339/Avh1c26p12g26785	14
GO:1901616	organic hydroxy compound catabolic process	0.0548506	0.364647	0.328642	Avh1c08p01g06840/Avh1c20p04g19775/Avh1c25p14g25696/Avh1c25p16g25923/Avh1c26p07g26414/Avh1c26p09g26526	6
GO:0000741	karyogamy	0.0558845	0.36793	0.331601	Avh1c01p17g00909/Avh1c08p21g08011/Avh1c15p09g14765/Avh1c21p17g21551/Avh1c26p08g26485	5
GO:0010197	polar nucleus fusion	0.0558845	0.36793	0.331601	Avh1c01p17g00909/Avh1c08p21g08011/Avh1c15p09g14765/Avh1c21p17g21551/Avh1c26p08g26485	5
GO:0050826	response to freezing	0.0558845	0.36793	0.331601	Avh1c11p03g10143/Avh1c23p17g23741/Avh1c24p12g24831/Avh1c26p17g27131/Avh1c28p14g29187	5
GO:1900426	positive regulation of defense response to bacterium	0.0558845	0.36793	0.331601	Avh1c06p05g05133/Avh1c08p21g07968/Avh1c27p06g27463/Avh1c27p17g27971/Avh1c29p15g30083	5
GO:0006096	glycolytic process	0.0560086	0.36793	0.331601	Avh1c09p01g08139/Avh1c09p11g08673/Avh1c12p19g11742/Avh1c15p08g14715/Avh1c19p17g19076/Avh1c22p07g22138/Avh1c23p10g23438/Avh1c25p02g25246/Avh1c26p17g27206/Avh1c28p15g29257	10
GO:0071489	cellular response to red or far red light	0.0560086	0.36793	0.331601	Avh1c07p02g06094/Avh1c10p01g09045/Avh1c12p11g11318/Avh1c14p14g14029/Avh1c15p14g15096/Avh1c15p14g15105/Avh1c20p03g19732/Avh1c20p03g19737/Avh1c26p09g26509/Avh1c28p02g28476	10
GO:0005351	carbohydrate:proton symporter activity	0.0573553	0.370847	0.33423	Avh1c07p01g06020/Avh1c10p04g09286/Avh1c17p15g17032/Avh1c20p17g20422/Avh1c21p15g21406/Avh1c23p21g24104/Avh1c23p22g24119	7
GO:0005355	glucose transmembrane transporter activity	0.0573553	0.370847	0.33423	Avh1c07p01g06020/Avh1c10p04g09286/Avh1c17p15g17032/Avh1c20p17g20422/Avh1c21p15g21406/Avh1c23p21g24104/Avh1c23p22g24119	7
GO:0005402	carbohydrate:monoatomic cation symporter activity	0.0573553	0.370847	0.33423	Avh1c07p01g06020/Avh1c10p04g09286/Avh1c17p15g17032/Avh1c20p17g20422/Avh1c21p15g21406/Avh1c23p21g24104/Avh1c23p22g24119	7
GO:0006515	protein quality control for misfolded or incompletely synthesized proteins	0.0573553	0.370847	0.33423	Avh1c03p17g03132/Avh1c06p04g05101/Avh1c06p19g05833/Avh1c12p02g10948/Avh1c13p03g12107/Avh1c17p15g17041/Avh1c17p17g17154	7
GO:0008645	hexose transmembrane transport	0.0573553	0.370847	0.33423	Avh1c07p01g06020/Avh1c10p04g09286/Avh1c17p15g17032/Avh1c20p17g20422/Avh1c21p15g21406/Avh1c23p21g24104/Avh1c23p22g24119	7
GO:0015149	hexose transmembrane transporter activity	0.0573553	0.370847	0.33423	Avh1c07p01g06020/Avh1c10p04g09286/Avh1c17p15g17032/Avh1c20p17g20422/Avh1c21p15g21406/Avh1c23p21g24104/Avh1c23p22g24119	7
GO:0046323	glucose import	0.0573553	0.370847	0.33423	Avh1c07p01g06020/Avh1c10p04g09286/Avh1c17p15g17032/Avh1c20p17g20422/Avh1c21p15g21406/Avh1c23p21g24104/Avh1c23p22g24119	7
GO:1904659	glucose transmembrane transport	0.0573553	0.370847	0.33423	Avh1c07p01g06020/Avh1c10p04g09286/Avh1c17p15g17032/Avh1c20p17g20422/Avh1c21p15g21406/Avh1c23p21g24104/Avh1c23p22g24119	7
GO:0006066	alcohol metabolic process	0.0574568	0.370847	0.33423	Avh1c01p01g00036/Avh1c05p05g04183/Avh1c09p07g08510/Avh1c09p12g08709/Avh1c12p03g10996/Avh1c17p01g16385/Avh1c17p04g16571/Avh1c20p04g19775/Avh1c20p08g20032/Avh1c22p05g22019/Avh1c22p16g22486/Avh1c23p08g23272/Avh1c23p16g23688/Avh1c25p14g25696/Avh1c25p16g25906/Avh1c25p16g25923/Avh1c25p17g25977/Avh1c26p07g26414/Avh1c26p09g26526	19
GO:0046283	anthocyanin-containing compound metabolic process	0.0592587	0.381736	0.344044	Avh1c01p03g00197/Avh1c06p04g05099/Avh1c08p01g06855/Avh1c10p01g09045/Avh1c13p13g12682/Avh1c15p06g14534/Avh1c15p16g15265/Avh1c20p14g20260/Avh1c24p16g25147/Avh1c25p11g25544/Avh1c25p15g25822/Avh1c25p20g26181	12
GO:1901137	carbohydrate derivative biosynthetic process	0.0593796	0.381775	0.344079	Avh1c01p05g00304/Avh1c03p08g02718/Avh1c03p15g03013/Avh1c03p15g03014/Avh1c03p15g03016/Avh1c03p15g03017/Avh1c03p18g03161/Avh1c04p09g03650/Avh1c05p05g04134/Avh1c05p17g04648/Avh1c05p20g04765/Avh1c07p03g06179/Avh1c08p09g07410/Avh1c09p01g08139/Avh1c09p11g08673/Avh1c12p14g11437/Avh1c12p17g11637/Avh1c12p19g11742/Avh1c13p00g11916/Avh1c13p14g12764/Avh1c14p16g14183/Avh1c15p08g14715/Avh1c15p10g14796/Avh1c18p…	45
GO:0072524	pyridine-containing compound metabolic process	0.059932	0.384583	0.346609	Avh1c09p01g08139/Avh1c09p11g08673/Avh1c12p19g11742/Avh1c15p08g14715/Avh1c17p05g16643/Avh1c19p17g19076/Avh1c20p15g20312/Avh1c22p07g22138/Avh1c23p10g23438/Avh1c23p17g23716/Avh1c25p02g25246/Avh1c26p17g27206/Avh1c28p15g29257	13
GO:0042542	response to hydrogen peroxide	0.0601623	0.385317	0.347271	Avh1c01p01g00036/Avh1c02p04g01433/Avh1c03p02g02254/Avh1c07p10g06468/Avh1c08p01g06833/Avh1c09p12g08709/Avh1c10p19g09915/Avh1c11p04g10212/Avh1c21p02g20652/Avh1c23p18g23777/Avh1c26p06g26382/Avh1c26p11g26674/Avh1c29p03g29565/Avh1c29p03g29566	14
GO:0006879	intracellular iron ion homeostasis	0.0610024	0.387173	0.348943	Avh1c02p04g01433/Avh1c03p08g02708/Avh1c15p11g14875/Avh1c16p22g15940/Avh1c21p10g21040/Avh1c26p12g26785	6
GO:0015179	L-amino acid transmembrane transporter activity	0.0610024	0.387173	0.348943	Avh1c02p03g01314/Avh1c02p03g01354/Avh1c05p07g04290/Avh1c10p15g09627/Avh1c24p11g24789/Avh1c27p20g28282	6
GO:0015807	L-amino acid transport	0.0610024	0.387173	0.348943	Avh1c02p03g01314/Avh1c02p03g01354/Avh1c05p07g04290/Avh1c10p15g09627/Avh1c24p11g24789/Avh1c27p20g28282	6
GO:1902475	L-alpha-amino acid transmembrane transport	0.0610024	0.387173	0.348943	Avh1c02p03g01314/Avh1c02p03g01354/Avh1c05p07g04290/Avh1c10p15g09627/Avh1c24p11g24789/Avh1c27p20g28282	6
GO:0098771	inorganic ion homeostasis	0.0613223	0.387173	0.348943	Avh1c02p02g01195/Avh1c02p04g01399/Avh1c02p04g01433/Avh1c03p08g02708/Avh1c03p19g03282/Avh1c05p08g04356/Avh1c05p17g04616/Avh1c06p01g04821/Avh1c08p00g06809/Avh1c09p05g08426/Avh1c10p19g09863/Avh1c14p05g13508/Avh1c15p11g14875/Avh1c15p12g14950/Avh1c15p14g15112/Avh1c16p22g15940/Avh1c19p11g18634/Avh1c19p22g19445/Avh1c20p00g19528/Avh1c20p04g19819/Avh1c20p08g20032/Avh1c21p10g21040/Avh1c21p12g21137/Avh1c24p…	29
GO:0016128	phytosteroid metabolic process	0.0618653	0.387173	0.348943	Avh1c01p05g00304/Avh1c09p02g08194/Avh1c18p06g17642/Avh1c20p04g19775/Avh1c20p10g20097/Avh1c25p14g25696/Avh1c25p17g25977/Avh1c27p02g27385/Avh1c29p13g29963	9
GO:0019840	isoprenoid binding	0.0618807	0.387173	0.348943	Avh1c03p08g02704/Avh1c17p01g16444/Avh1c24p12g24848/Avh1c25p17g25945	4
GO:0035252	UDP-xylosyltransferase activity	0.0618807	0.387173	0.348943	Avh1c03p15g03013/Avh1c03p15g03014/Avh1c03p15g03016/Avh1c03p15g03017	4
GO:1990837	sequence-specific double-stranded DNA binding	0.0622869	0.387173	0.348943	Avh1c06p01g04832/Avh1c06p15g05555/Avh1c07p18g06751/Avh1c08p07g07318/Avh1c08p15g07658/Avh1c10p01g09045/Avh1c10p19g09928/Avh1c11p03g10139/Avh1c12p15g11505/Avh1c13p02g12007/Avh1c13p02g12008/Avh1c15p06g14524/Avh1c15p12g14949/Avh1c15p14g15106/Avh1c21p12g21175/Avh1c21p14g21356/Avh1c22p01g21697/Avh1c22p07g22121/Avh1c23p10g23433/Avh1c23p10g23434/Avh1c24p04g24431/Avh1c24p07g24535/Avh1c24p16g25129/Avh1c25p…	26
GO:0055086	nucleobase-containing small molecule metabolic process	0.0624104	0.387173	0.348943	Avh1c01p02g00112/Avh1c01p17g00910/Avh1c03p18g03161/Avh1c04p09g03650/Avh1c05p05g04134/Avh1c05p17g04638/Avh1c05p20g04765/Avh1c06p17g05652/Avh1c08p03g07066/Avh1c09p01g08139/Avh1c09p11g08673/Avh1c12p17g11637/Avh1c12p19g11742/Avh1c13p00g11916/Avh1c13p11g12501/Avh1c14p04g13485/Avh1c14p11g13775/Avh1c14p16g14183/Avh1c15p08g14715/Avh1c17p05g16643/Avh1c18p20g18203/Avh1c19p08g18531/Avh1c19p12g18689/Avh1c19p…	41
GO:0016129	phytosteroid biosynthetic process	0.0628989	0.387173	0.348943	Avh1c01p05g00304/Avh1c20p04g19775/Avh1c20p10g20097/Avh1c25p14g25696/Avh1c25p17g25977/Avh1c27p02g27385/Avh1c29p13g29963	7
GO:0046364	monosaccharide biosynthetic process	0.0629349	0.387173	0.348943	Avh1c04p08g03600/Avh1c05p03g04017/Avh1c08p09g07410/Avh1c10p09g09434/Avh1c17p04g16615/Avh1c19p09g18554/Avh1c20p17g20462/Avh1c29p16g30166	8
GO:0006787	porphyrin-containing compound catabolic process	0.0632076	0.387173	0.348943	Avh1c07p17g06740/Avh1c09p04g08325/Avh1c13p16g12915/Avh1c20p16g20397/Avh1c25p20g26181	5
GO:0033015	tetrapyrrole catabolic process	0.0632076	0.387173	0.348943	Avh1c07p17g06740/Avh1c09p04g08325/Avh1c13p16g12915/Avh1c20p16g20397/Avh1c25p20g26181	5
GO:0090354	regulation of auxin metabolic process	0.0632076	0.387173	0.348943	Avh1c02p03g01288/Avh1c02p03g01289/Avh1c05p17g04639/Avh1c07p13g06540/Avh1c24p00g24178	5
GO:0010023	proanthocyanidin biosynthetic process	0.0634805	0.387173	0.348943	Avh1c15p06g14534/Avh1c19p16g19013/Avh1c25p15g25822	3
GO:0015691	cadmium ion transport	0.0634805	0.387173	0.348943	Avh1c11p13g10662/Avh1c20p00g19528/Avh1c20p04g19819	3
GO:0019288	isopentenyl diphosphate biosynthetic process, methylerythritol 4-phosphate pathway	0.0634805	0.387173	0.348943	Avh1c01p17g00903/Avh1c13p07g12296/Avh1c23p17g23711	3
GO:0019375	galactolipid biosynthetic process	0.0634805	0.387173	0.348943	Avh1c07p03g06179/Avh1c12p14g11437/Avh1c18p20g18193	3
GO:0019676	ammonia assimilation cycle	0.0634805	0.387173	0.348943	Avh1c03p05g02491/Avh1c18p08g17802/Avh1c29p16g30115	3
GO:0042126	nitrate metabolic process	0.0634805	0.387173	0.348943	Avh1c04p04g03432/Avh1c26p17g27131/Avh1c28p14g29187	3
GO:0042128	nitrate assimilation	0.0634805	0.387173	0.348943	Avh1c04p04g03432/Avh1c26p17g27131/Avh1c28p14g29187	3
GO:0048040	UDP-glucuronate decarboxylase activity	0.0634805	0.387173	0.348943	Avh1c13p00g11916/Avh1c22p09g22260/Avh1c23p16g23667	3
GO:0051194	obsolete positive regulation of cofactor metabolic process	0.0634805	0.387173	0.348943	Avh1c09p04g08325/Avh1c25p16g25906/Avh1c25p20g26181	3
GO:0090355	positive regulation of auxin metabolic process	0.0634805	0.387173	0.348943	Avh1c02p03g01288/Avh1c02p03g01289/Avh1c07p13g06540	3
GO:0120256	olefinic compound catabolic process	0.0634805	0.387173	0.348943	Avh1c20p04g19775/Avh1c20p08g20032/Avh1c25p14g25696	3
GO:0055081	monoatomic anion homeostasis	0.06445	0.392366	0.353624	Avh1c02p02g01195/Avh1c02p03g01354/Avh1c02p04g01399/Avh1c03p19g03282/Avh1c05p08g04356/Avh1c10p15g09627/Avh1c15p14g15112/Avh1c20p13g20214/Avh1c23p09g23363/Avh1c25p11g25544	10
GO:0006520	amino acid metabolic process	0.065541	0.397934	0.358642	Avh1c01p03g00151/Avh1c01p17g00910/Avh1c03p03g02327/Avh1c03p05g02491/Avh1c05p19g04729/Avh1c06p18g05740/Avh1c08p01g06840/Avh1c08p15g07655/Avh1c08p18g07771/Avh1c08p18g07772/Avh1c10p05g09318/Avh1c10p17g09744/Avh1c11p14g10763/Avh1c11p15g10780/Avh1c12p19g11759/Avh1c15p02g14267/Avh1c16p17g15685/Avh1c16p26g16280/Avh1c18p08g17802/Avh1c18p11g17945/Avh1c20p01g19599/Avh1c20p02g19675/Avh1c21p01g20620/Avh1c21p…	36
GO:0010053	root epidermal cell differentiation	0.0656454	0.397934	0.358642	Avh1c01p03g00151/Avh1c05p19g04729/Avh1c06p01g04832/Avh1c07p18g06751/Avh1c08p07g07303/Avh1c08p11g07461/Avh1c08p16g07680/Avh1c09p05g08390/Avh1c13p18g13033/Avh1c15p06g14586/Avh1c20p15g20312/Avh1c21p01g20620/Avh1c22p00g21618/Avh1c22p05g22019/Avh1c23p10g23438/Avh1c24p00g24158/Avh1c24p11g24770/Avh1c26p17g27206/Avh1c27p12g27685/Avh1c28p00g28371/Avh1c28p15g29257	21
GO:0072522	purine-containing compound biosynthetic process	0.0657237	0.397934	0.358642	Avh1c03p18g03161/Avh1c04p09g03650/Avh1c09p01g08139/Avh1c09p11g08673/Avh1c12p17g11637/Avh1c12p19g11742/Avh1c15p08g14715/Avh1c19p17g19076/Avh1c21p13g21246/Avh1c22p07g22138/Avh1c22p10g22301/Avh1c22p18g22566/Avh1c23p10g23438/Avh1c24p05g24486/Avh1c25p02g25246/Avh1c25p16g25863/Avh1c26p17g27206/Avh1c28p15g29257/Avh1c29p04g29630	19
GO:0016763	pentosyltransferase activity	0.0666238	0.40265	0.362892	Avh1c03p15g03013/Avh1c03p15g03014/Avh1c03p15g03016/Avh1c03p15g03017/Avh1c04p09g03650/Avh1c21p13g21246/Avh1c25p16g25863/Avh1c26p10g26578/Avh1c26p11g26730	9
GO:0140115	export across plasma membrane	0.067546	0.407074	0.366879	Avh1c05p05g04173/Avh1c10p15g09627/Avh1c24p00g24158/Avh1c27p12g27685/Avh1c27p19g28162/Avh1c28p00g28371	6
GO:0048573	photoperiodism, flowering	0.0676007	0.407074	0.366879	Avh1c01p15g00782/Avh1c02p04g01365/Avh1c03p06g02597/Avh1c05p15g04550/Avh1c06p04g05102/Avh1c08p01g06855/Avh1c11p04g10212/Avh1c12p07g11220/Avh1c12p15g11505/Avh1c14p06g13575/Avh1c15p16g15265/Avh1c17p11g16832/Avh1c20p03g19732/Avh1c20p03g19737/Avh1c21p04g20822/Avh1c21p13g21205/Avh1c24p03g24367/Avh1c25p11g25546/Avh1c26p09g26509/Avh1c26p18g27254/Avh1c27p09g27574/Avh1c28p02g28476/Avh1c28p15g29300	23
GO:0010087	phloem or xylem histogenesis	0.0686512	0.412652	0.371907	Avh1c02p02g01213/Avh1c03p01g02117/Avh1c07p16g06680/Avh1c07p17g06740/Avh1c08p04g07109/Avh1c12p04g11098/Avh1c12p20g11845/Avh1c13p16g12915/Avh1c18p06g17621/Avh1c18p20g18207/Avh1c20p07g19966/Avh1c20p17g20483/Avh1c24p06g24526/Avh1c24p13g24912/Avh1c24p15g25073/Avh1c25p08g25399/Avh1c25p16g25892/Avh1c27p16g27932/Avh1c29p19g30347	19
GO:0042803	protein homodimerization activity	0.0695001	0.417001	0.375826	Avh1c02p03g01287/Avh1c03p08g02704/Avh1c03p19g03275/Avh1c05p08g04336/Avh1c05p15g04550/Avh1c06p04g05095/Avh1c06p06g05193/Avh1c06p19g05897/Avh1c07p10g06468/Avh1c07p16g06680/Avh1c08p21g08011/Avh1c09p14g08885/Avh1c09p15g08904/Avh1c12p13g11396/Avh1c12p15g11505/Avh1c12p20g11796/Avh1c13p16g12877/Avh1c13p16g12886/Avh1c14p05g13531/Avh1c14p16g14184/Avh1c15p02g14267/Avh1c15p09g14765/Avh1c16p17g15685/Avh1c16p…	36
GO:0009914	hormone transport	0.070043	0.419501	0.378079	Avh1c05p05g04173/Avh1c07p13g06540/Avh1c09p03g08294/Avh1c10p00g09020/Avh1c12p01g10884/Avh1c14p05g13508/Avh1c15p06g14586/Avh1c16p03g15385/Avh1c19p16g19009/Avh1c20p01g19577/Avh1c20p02g19691/Avh1c20p07g19966/Avh1c21p12g21153/Avh1c24p00g24158/Avh1c25p13g25622/Avh1c25p18g26029/Avh1c27p09g27591/Avh1c27p12g27685/Avh1c27p19g28162/Avh1c28p00g28371	20
GO:0042136	obsolete neurotransmitter biosynthetic process	0.0710432	0.424726	0.382789	Avh1c04p04g03432/Avh1c19p20g19287/Avh1c22p01g21688/Avh1c23p05g23102/Avh1c26p17g27193	5
GO:0009664	plant-type cell wall organization	0.0714001	0.425032	0.383065	Avh1c05p00g03826/Avh1c05p04g04098/Avh1c05p05g04134/Avh1c08p01g06892/Avh1c08p15g07639/Avh1c10p19g09886/Avh1c11p15g10792/Avh1c13p04g12149/Avh1c15p11g14857/Avh1c15p16g15232/Avh1c16p21g15912/Avh1c18p05g17562/Avh1c20p09g20067/Avh1c20p13g20220/Avh1c27p18g28079/Avh1c27p18g28109/Avh1c28p01g28433	17
GO:0010497	plasmodesmata-mediated intercellular transport	0.0714468	0.425032	0.383065	Avh1c05p14g04520/Avh1c05p14g04521/Avh1c05p14g04522/Avh1c09p14g08837	4
GO:0004620	phospholipase activity	0.0716059	0.425032	0.383065	Avh1c02p03g01288/Avh1c02p03g01289/Avh1c09p07g08499/Avh1c09p07g08501/Avh1c09p09g08606/Avh1c18p20g18206/Avh1c26p10g26631/Avh1c27p15g27855/Avh1c29p12g29946	9
GO:0009410	response to xenobiotic stimulus	0.0716059	0.425032	0.383065	Avh1c03p02g02254/Avh1c07p10g06468/Avh1c10p19g09915/Avh1c12p15g11505/Avh1c12p19g11759/Avh1c20p08g20032/Avh1c21p02g20652/Avh1c21p13g21254/Avh1c21p13g21266	9
GO:0042430	indole-containing compound metabolic process	0.0736666	0.434551	0.391643	Avh1c02p05g01447/Avh1c11p13g10662/Avh1c14p00g13269/Avh1c15p03g14292/Avh1c16p03g15385/Avh1c17p03g16538/Avh1c21p16g21476/Avh1c22p05g22019/Avh1c23p17g23741/Avh1c26p11g26730	10
GO:0005778	peroxisomal membrane	0.0737324	0.434551	0.391643	Avh1c05p18g04655/Avh1c09p16g08997/Avh1c12p04g11057/Avh1c12p04g11060/Avh1c19p19g19207/Avh1c21p17g21607/Avh1c23p07g23227/Avh1c27p20g28236	8
GO:0006333		0.0737324	0.434551	0.391643	Avh1c02p03g01347/Avh1c03p09g02796/Avh1c13p02g12043/Avh1c13p02g12045/Avh1c22p08g22200/Avh1c24p11g24721/Avh1c26p16g27051/Avh1c26p16g27086	8
GO:0031903	microbody membrane	0.0737324	0.434551	0.391643	Avh1c05p18g04655/Avh1c09p16g08997/Avh1c12p04g11057/Avh1c12p04g11060/Avh1c19p19g19207/Avh1c21p17g21607/Avh1c23p07g23227/Avh1c27p20g28236	8
GO:0016835	carbon-oxygen lyase activity	0.0747598	0.439049	0.395697	Avh1c01p02g00071/Avh1c03p02g02245/Avh1c05p20g04765/Avh1c09p11g08665/Avh1c13p00g11916/Avh1c13p17g13017/Avh1c14p04g13486/Avh1c21p15g21366/Avh1c24p09g24613/Avh1c26p14g26960/Avh1c29p17g30233	11
GO:0042545	cell wall modification	0.0747598	0.439049	0.395697	Avh1c01p02g00112/Avh1c05p17g04638/Avh1c11p13g10662/Avh1c12p13g11396/Avh1c16p19g15789/Avh1c17p04g16615/Avh1c20p09g20067/Avh1c21p14g21356/Avh1c21p16g21476/Avh1c24p09g24613/Avh1c29p16g30166	11
GO:0015405		0.0750028	0.439699	0.396283	Avh1c02p01g01125/Avh1c03p05g02536/Avh1c05p14g04479/Avh1c08p05g07168/Avh1c10p00g09020/Avh1c10p19g09863/Avh1c11p13g10662/Avh1c13p02g12039/Avh1c14p11g13811/Avh1c15p07g14650/Avh1c15p12g14961/Avh1c17p02g16488/Avh1c19p16g19009/Avh1c22p03g21836/Avh1c23p04g22976/Avh1c24p00g24158/Avh1c24p10g24690/Avh1c26p08g26477/Avh1c28p00g28371/Avh1c28p11g28933/Avh1c28p12g29017/Avh1c28p13g29112	22
GO:0006541	glutamine metabolic process	0.0765668	0.442506	0.398813	Avh1c03p05g02491/Avh1c18p08g17802/Avh1c29p16g30115	3
GO:0008519	ammonium channel activity	0.0765668	0.442506	0.398813	Avh1c16p24g16152/Avh1c20p04g19783/Avh1c25p16g25879	3
GO:0010264	myo-inositol hexakisphosphate biosynthetic process	0.0765668	0.442506	0.398813	Avh1c01p01g00036/Avh1c09p12g08709/Avh1c23p16g23688	3
GO:0033517	myo-inositol hexakisphosphate metabolic process	0.0765668	0.442506	0.398813	Avh1c01p01g00036/Avh1c09p12g08709/Avh1c23p16g23688	3
GO:0043173	nucleotide salvage	0.0765668	0.442506	0.398813	Avh1c04p09g03650/Avh1c21p13g21246/Avh1c25p16g25863	3
GO:0072337	modified amino acid transport	0.0765668	0.442506	0.398813	Avh1c05p07g04290/Avh1c09p13g08789/Avh1c27p20g28282	3
GO:0072488	ammonium transmembrane transport	0.0765668	0.442506	0.398813	Avh1c16p24g16152/Avh1c20p04g19783/Avh1c25p16g25879	3
GO:0033037	polysaccharide localization	0.0768128	0.442506	0.398813	Avh1c01p02g00112/Avh1c03p15g02997/Avh1c05p17g04638/Avh1c11p13g10662/Avh1c15p14g15089/Avh1c16p19g15789/Avh1c17p04g16615/Avh1c21p16g21476/Avh1c29p16g30166	9
GO:0042752	regulation of circadian rhythm	0.0768128	0.442506	0.398813	Avh1c01p10g00578/Avh1c08p01g06855/Avh1c11p04g10212/Avh1c13p02g12046/Avh1c13p09g12363/Avh1c14p06g13575/Avh1c15p16g15265/Avh1c21p04g20822/Avh1c26p09g26549	9
GO:0050777	negative regulation of immune response	0.0768128	0.442506	0.398813	Avh1c13p16g12877/Avh1c14p04g13485/Avh1c22p01g21697/Avh1c22p07g22121/Avh1c24p04g24431/Avh1c24p07g24535/Avh1c26p17g27131/Avh1c28p10g28871/Avh1c28p14g29187	9
GO:0043492		0.0779148	0.448077	0.403834	Avh1c02p01g01125/Avh1c03p05g02536/Avh1c05p14g04479/Avh1c08p05g07168/Avh1c10p19g09863/Avh1c11p13g10662/Avh1c13p02g12039/Avh1c14p11g13811/Avh1c15p07g14650/Avh1c15p12g14961/Avh1c17p02g16488/Avh1c19p16g19009/Avh1c22p03g21836/Avh1c23p01g22693/Avh1c23p04g22976/Avh1c24p00g24158/Avh1c24p10g24690/Avh1c26p08g26477/Avh1c28p00g28371/Avh1c28p11g28933/Avh1c28p12g29017/Avh1c28p13g29112	22
GO:0061077	chaperone-mediated protein folding	0.079379	0.454963	0.41004	Avh1c01p17g00903/Avh1c02p01g01157/Avh1c03p06g02545/Avh1c03p14g02954/Avh1c13p11g12507/Avh1c13p11g12508/Avh1c18p09g17850/Avh1c18p09g17852/Avh1c22p03g21827/Avh1c23p19g23933/Avh1c26p19g27312	11
GO:0046164	alcohol catabolic process	0.0793858	0.454963	0.41004	Avh1c20p04g19775/Avh1c25p14g25696/Avh1c25p16g25923/Avh1c26p07g26414/Avh1c26p09g26526	5
GO:0008378	galactosyltransferase activity	0.0814179	0.457008	0.411883	Avh1c06p13g05445/Avh1c07p03g06179/Avh1c09p05g08422/Avh1c10p00g09031/Avh1c12p14g11437/Avh1c21p04g20793/Avh1c27p16g27893	7
GO:1901570	fatty acid derivative biosynthetic process	0.0814179	0.457008	0.411883	Avh1c03p16g03050/Avh1c06p18g05763/Avh1c06p18g05764/Avh1c06p18g05766/Avh1c18p11g17940/Avh1c18p23g18333/Avh1c25p16g25906	7
GO:0010496	intercellular transport	0.0817182	0.457008	0.411883	Avh1c05p14g04520/Avh1c05p14g04521/Avh1c05p14g04522/Avh1c09p14g08837	4
GO:0015299	obsolete solute:proton antiporter activity	0.0817182	0.457008	0.411883	Avh1c02p04g01399/Avh1c19p16g19013/Avh1c25p17g25929/Avh1c26p07g26419	4
GO:0016702	oxidoreductase activity, acting on single donors with incorporation of molecular oxygen, incorporation of two atoms of oxygen	0.0817182	0.457008	0.411883	Avh1c15p13g15043/Avh1c20p02g19691/Avh1c23p01g22672/Avh1c25p13g25622	4
GO:0046886	positive regulation of hormone biosynthetic process	0.0817182	0.457008	0.411883	Avh1c02p03g01288/Avh1c02p03g01289/Avh1c07p13g06540/Avh1c11p15g10780	4
GO:0051181	obsolete cofactor transport	0.0817182	0.457008	0.411883	Avh1c03p13g02898/Avh1c08p09g07382/Avh1c09p13g08789/Avh1c22p00g21618	4
GO:0051287	NAD binding	0.0817182	0.457008	0.411883	Avh1c13p00g11916/Avh1c17p05g16685/Avh1c22p09g22260/Avh1c23p16g23667	4
GO:0051341	regulation of oxidoreductase activity	0.0817182	0.457008	0.411883	Avh1c02p01g01157/Avh1c06p18g05763/Avh1c06p18g05764/Avh1c29p01g29461	4
GO:0090376	seed trichome differentiation	0.0817182	0.457008	0.411883	Avh1c03p17g03132/Avh1c06p04g05101/Avh1c23p05g23040/Avh1c28p16g29375	4
GO:0090378	seed trichome elongation	0.0817182	0.457008	0.411883	Avh1c03p17g03132/Avh1c06p04g05101/Avh1c23p05g23040/Avh1c28p16g29375	4
GO:0140828	metal cation:monoatomic cation antiporter activity	0.0817182	0.457008	0.411883	Avh1c02p04g01399/Avh1c14p05g13508/Avh1c25p17g25929/Avh1c26p07g26419	4
GO:0000322	storage vacuole	0.081805	0.457008	0.411883	Avh1c16p24g16152/Avh1c17p01g16395/Avh1c25p09g25456/Avh1c25p09g25457/Avh1c25p16g25879/Avh1c28p04g28578	6
GO:0046351	disaccharide biosynthetic process	0.081805	0.457008	0.411883	Avh1c06p09g05276/Avh1c16p11g15536/Avh1c18p03g17439/Avh1c18p11g17955/Avh1c25p17g25966/Avh1c29p04g29649	6
GO:0046906	tetrapyrrole binding	0.081805	0.457008	0.411883	Avh1c03p13g02904/Avh1c06p01g04846/Avh1c10p19g09915/Avh1c15p14g15096/Avh1c15p14g15105/Avh1c21p02g20652	6
GO:0005984	disaccharide metabolic process	0.082245	0.457879	0.412668	Avh1c01p02g00112/Avh1c05p17g04638/Avh1c06p09g05276/Avh1c16p11g15536/Avh1c18p03g17439/Avh1c18p11g17955/Avh1c20p08g20063/Avh1c25p17g25966/Avh1c29p04g29649	9
GO:0009606	tropism	0.0823988	0.457879	0.412668	Avh1c01p10g00580/Avh1c05p05g04173/Avh1c07p13g06540/Avh1c09p00g08046/Avh1c12p11g11333/Avh1c14p05g13508/Avh1c15p06g14586/Avh1c15p12g14975/Avh1c20p06g19905/Avh1c24p00g24158/Avh1c24p04g24412/Avh1c27p12g27685/Avh1c27p19g28162/Avh1c28p00g28371	14
GO:0051606	detection of stimulus	0.0823988	0.457879	0.412668	Avh1c02p13g01884/Avh1c03p17g03142/Avh1c07p13g06540/Avh1c09p01g08091/Avh1c11p14g10756/Avh1c12p16g11540/Avh1c16p26g16270/Avh1c20p03g19732/Avh1c20p03g19737/Avh1c20p13g20249/Avh1c22p17g22522/Avh1c26p09g26509/Avh1c26p17g27131/Avh1c28p14g29187	14
GO:0002831	regulation of response to biotic stimulus	0.0825119	0.457879	0.412668	Avh1c02p02g01213/Avh1c03p01g02108/Avh1c04p05g03470/Avh1c06p05g05133/Avh1c07p09g06418/Avh1c08p21g07968/Avh1c12p05g11143/Avh1c13p16g12886/Avh1c13p17g13026/Avh1c17p08g16759/Avh1c19p17g19076/Avh1c19p20g19301/Avh1c21p08g20958/Avh1c22p01g21697/Avh1c22p07g22121/Avh1c22p10g22315/Avh1c24p04g24431/Avh1c24p05g24489/Avh1c24p07g24535/Avh1c24p15g25073/Avh1c26p17g27131/Avh1c27p06g27463/Avh1c27p17g27971/Avh1c28p…	28
GO:0046165	alcohol biosynthetic process	0.0836674	0.463518	0.41775	Avh1c01p01g00036/Avh1c05p05g04183/Avh1c09p12g08709/Avh1c12p03g10996/Avh1c17p04g16571/Avh1c22p16g22486/Avh1c23p08g23272/Avh1c23p16g23688/Avh1c25p16g25906/Avh1c25p17g25977	10
GO:0009201	ribonucleoside triphosphate biosynthetic process	0.0840181	0.463914	0.418107	Avh1c03p18g03161/Avh1c09p01g08139/Avh1c09p11g08673/Avh1c12p19g11742/Avh1c14p16g14183/Avh1c15p08g14715/Avh1c19p17g19076/Avh1c22p07g22138/Avh1c23p10g23438/Avh1c25p02g25246/Avh1c26p17g27206/Avh1c28p15g29257	12
GO:0009311	oligosaccharide metabolic process	0.0840181	0.463914	0.418107	Avh1c01p02g00112/Avh1c01p05g00320/Avh1c05p17g04638/Avh1c06p09g05276/Avh1c09p04g08371/Avh1c16p11g15536/Avh1c17p01g16444/Avh1c18p03g17439/Avh1c18p11g17955/Avh1c20p08g20063/Avh1c25p17g25966/Avh1c29p04g29649	12
GO:0016298	lipase activity	0.0841726	0.463996	0.418181	Avh1c02p03g01288/Avh1c02p03g01289/Avh1c06p18g05741/Avh1c09p07g08499/Avh1c09p07g08501/Avh1c09p09g08606/Avh1c18p20g18206/Avh1c26p10g26631/Avh1c27p13g27723/Avh1c27p15g27855/Avh1c29p12g29946	11
GO:0009648	photoperiodism	0.0844909	0.46498	0.419068	Avh1c01p15g00782/Avh1c02p04g01365/Avh1c03p06g02597/Avh1c05p15g04550/Avh1c06p04g05102/Avh1c08p01g06855/Avh1c11p04g10212/Avh1c12p07g11220/Avh1c12p15g11505/Avh1c14p06g13575/Avh1c15p16g15265/Avh1c17p11g16832/Avh1c20p03g19732/Avh1c20p03g19737/Avh1c21p04g20822/Avh1c21p13g21205/Avh1c24p03g24367/Avh1c25p11g25546/Avh1c26p09g26509/Avh1c26p18g27254/Avh1c27p09g27574/Avh1c28p02g28476/Avh1c28p15g29300	23
GO:0010043	response to zinc ion	0.085581	0.469425	0.423074	Avh1c02p04g01433/Avh1c03p01g02153/Avh1c03p02g02254/Avh1c07p01g05980/Avh1c14p05g13508/Avh1c20p00g19528/Avh1c20p04g19819/Avh1c27p20g28236	8
GO:0097164	ammonium ion metabolic process	0.085581	0.469425	0.423074	Avh1c06p04g05070/Avh1c06p04g05091/Avh1c06p19g05897/Avh1c09p03g08297/Avh1c09p14g08885/Avh1c11p12g10565/Avh1c19p20g19287/Avh1c23p05g23102	8
GO:0009637	response to blue light	0.0865546	0.473983	0.427182	Avh1c03p13g02904/Avh1c04p08g03625/Avh1c05p05g04173/Avh1c05p15g04550/Avh1c09p00g08046/Avh1c11p04g10212/Avh1c12p11g11318/Avh1c14p05g13548/Avh1c21p13g21215/Avh1c25p09g25425/Avh1c25p15g25752/Avh1c25p20g26181/Avh1c26p14g26960/Avh1c27p19g28162	14
GO:0030148	sphingolipid biosynthetic process	0.088219	0.479194	0.431879	Avh1c01p02g00071/Avh1c06p04g05070/Avh1c06p04g05091/Avh1c08p08g07346/Avh1c09p11g08665/Avh1c13p15g12837/Avh1c18p22g18263	7
GO:0046910	pectinesterase inhibitor activity	0.088219	0.479194	0.431879	Avh1c01p12g00636/Avh1c02p01g01106/Avh1c02p02g01192/Avh1c03p05g02482/Avh1c15p15g15216/Avh1c17p00g16363/Avh1c25p09g25429	7
GO:0015850	organic hydroxy compound transport	0.0882271	0.479194	0.431879	Avh1c04p09g03711/Avh1c07p01g06020/Avh1c10p04g09286/Avh1c11p13g10662/Avh1c23p02g22803	5
GO:0016628	oxidoreductase activity, acting on the CH-CH group of donors, NAD or NADP as acceptor	0.0882271	0.479194	0.431879	Avh1c02p14g01940/Avh1c07p01g06002/Avh1c08p01g06918/Avh1c15p15g15200/Avh1c21p13g21279	5
GO:0046898	response to cycloheximide	0.0882271	0.479194	0.431879	Avh1c03p13g02891/Avh1c18p00g17225/Avh1c24p05g24448/Avh1c26p15g27007/Avh1c28p13g29093	5
GO:0080043	quercetin 3-O-glucosyltransferase activity	0.0891409	0.48258	0.434931	Avh1c01p02g00092/Avh1c02p13g01848/Avh1c02p14g01927/Avh1c04p08g03581/Avh1c05p01g03870/Avh1c06p17g05650/Avh1c14p14g14022/Avh1c18p06g17642/Avh1c18p09g17841/Avh1c21p12g21131/Avh1c27p19g28125	11
GO:0080044	quercetin 7-O-glucosyltransferase activity	0.0891409	0.48258	0.434931	Avh1c01p02g00092/Avh1c02p13g01848/Avh1c02p14g01927/Avh1c04p08g03581/Avh1c05p01g03870/Avh1c06p17g05650/Avh1c14p14g14022/Avh1c18p06g17642/Avh1c18p09g17841/Avh1c21p12g21131/Avh1c27p19g28125	11
GO:0009958	positive gravitropism	0.0895146	0.483816	0.436044	Avh1c01p10g00580/Avh1c05p05g04173/Avh1c15p06g14586/Avh1c15p12g14975/Avh1c27p12g27685/Avh1c27p19g28162	6
GO:0009645	response to low light intensity stimulus	0.0907242	0.485616	0.437666	Avh1c03p13g02904/Avh1c13p16g12864/Avh1c26p14g26960	3
GO:0010011	auxin binding	0.0907242	0.485616	0.437666	Avh1c11p03g10148/Avh1c15p06g14586/Avh1c21p12g21159	3
GO:0015101	organic cation transmembrane transporter activity	0.0907242	0.485616	0.437666	Avh1c16p24g16152/Avh1c20p04g19783/Avh1c25p16g25879	3
GO:0015166	polyol transmembrane transporter activity	0.0907242	0.485616	0.437666	Avh1c07p01g06020/Avh1c10p04g09286/Avh1c23p02g22803	3
GO:0015791	polyol transmembrane transport	0.0907242	0.485616	0.437666	Avh1c07p01g06020/Avh1c10p04g09286/Avh1c23p02g22803	3
GO:0016137	glycoside metabolic process	0.0907242	0.485616	0.437666	Avh1c01p05g00304/Avh1c20p10g20097/Avh1c29p13g29963	3
GO:0042435	indole-containing compound biosynthetic process	0.0918987	0.49051	0.442077	Avh1c02p05g01447/Avh1c14p00g13269/Avh1c15p03g14292/Avh1c16p03g15385/Avh1c17p03g16538/Avh1c21p16g21476/Avh1c23p17g23741/Avh1c26p11g26730	8
GO:0009608	response to symbiont	0.0926716	0.49051	0.442077	Avh1c03p02g02254/Avh1c04p04g03432/Avh1c08p21g08011/Avh1c15p09g14765	4
GO:0010600	regulation of auxin biosynthetic process	0.0926716	0.49051	0.442077	Avh1c02p03g01288/Avh1c02p03g01289/Avh1c05p17g04639/Avh1c07p13g06540	4
GO:0015298	obsolete solute:monoatomic cation antiporter activity	0.0926716	0.49051	0.442077	Avh1c02p04g01399/Avh1c19p16g19013/Avh1c25p17g25929/Avh1c26p07g26419	4
GO:0016759	cellulose synthase activity	0.0926716	0.49051	0.442077	Avh1c11p11g10491/Avh1c14p02g13367/Avh1c14p13g13943/Avh1c25p19g26119	4
GO:0055069	obsolete zinc ion homeostasis	0.0926716	0.49051	0.442077	Avh1c02p04g01399/Avh1c14p05g13508/Avh1c20p00g19528/Avh1c20p04g19819	4
GO:1901618	organic hydroxy compound transmembrane transporter activity	0.0926716	0.49051	0.442077	Avh1c04p09g03711/Avh1c07p01g06020/Avh1c10p04g09286/Avh1c23p02g22803	4
GO:1901292	nucleoside phosphate catabolic process	0.0942841	0.498252	0.449054	Avh1c09p01g08139/Avh1c09p11g08673/Avh1c12p19g11742/Avh1c14p04g13485/Avh1c15p08g14715/Avh1c19p17g19076/Avh1c22p07g22138/Avh1c23p10g23438/Avh1c25p02g25246/Avh1c26p17g27206/Avh1c28p15g29257	11
GO:0032101	regulation of response to external stimulus	0.0944885	0.498539	0.449314	Avh1c02p02g01213/Avh1c03p01g02108/Avh1c04p05g03470/Avh1c06p01g04832/Avh1c06p05g05133/Avh1c07p09g06418/Avh1c07p18g06751/Avh1c08p21g07968/Avh1c12p05g11143/Avh1c13p16g12886/Avh1c13p17g13026/Avh1c14p04g13485/Avh1c17p08g16759/Avh1c19p17g19076/Avh1c19p20g19301/Avh1c21p08g20958/Avh1c22p01g21697/Avh1c22p07g22121/Avh1c22p10g22315/Avh1c24p04g24431/Avh1c24p05g24489/Avh1c24p07g24535/Avh1c24p15g25073/Avh1c25p…	32
GO:0015295	solute:proton symporter activity	0.095331	0.499811	0.45046	Avh1c07p01g06020/Avh1c10p04g09286/Avh1c17p15g17032/Avh1c20p17g20422/Avh1c21p15g21406/Avh1c23p21g24104/Avh1c23p22g24119	7
GO:0016413	O-acetyltransferase activity	0.095331	0.499811	0.45046	Avh1c08p07g07321/Avh1c14p12g13898/Avh1c21p01g20644/Avh1c23p18g23842/Avh1c24p08g24593/Avh1c24p12g24831/Avh1c24p12g24847	7
GO:0016859	cis-trans isomerase activity	0.095331	0.499811	0.45046	Avh1c06p18g05801/Avh1c13p01g11986/Avh1c13p11g12507/Avh1c13p11g12508/Avh1c18p01g17290/Avh1c23p19g23933/Avh1c28p05g28646	7
GO:0051187	obsolete cofactor catabolic process	0.095331	0.499811	0.45046	Avh1c03p02g02254/Avh1c10p19g09915/Avh1c12p19g11759/Avh1c20p16g20397/Avh1c21p02g20652/Avh1c25p20g26181/Avh1c27p20g28236	7
GO:0009735	response to cytokinin	0.0960516	0.502796	0.45315	Avh1c01p06g00361/Avh1c01p11g00609/Avh1c02p04g01389/Avh1c02p04g01433/Avh1c03p05g02491/Avh1c03p15g02973/Avh1c07p17g06740/Avh1c08p16g07680/Avh1c09p04g08348/Avh1c12p04g11110/Avh1c13p09g12363/Avh1c13p13g12682/Avh1c13p16g12915/Avh1c13p18g13033/Avh1c14p13g13952/Avh1c14p16g14184/Avh1c18p08g17802/Avh1c20p14g20260/Avh1c20p14g20282/Avh1c21p02g20713/Avh1c21p11g21125/Avh1c23p09g23363/Avh1c23p18g23797/Avh1c24p…	29
GO:0001678	intracellular glucose homeostasis	0.0976046	0.509321	0.459031	Avh1c09p01g08139/Avh1c12p19g11742/Avh1c22p07g22114/Avh1c23p10g23438/Avh1c26p17g27206/Avh1c28p15g29257	6
GO:0010025	wax biosynthetic process	0.0976046	0.509321	0.459031	Avh1c03p16g03050/Avh1c06p18g05763/Avh1c06p18g05764/Avh1c06p18g05766/Avh1c18p11g17940/Avh1c18p23g18333	6
GO:0010054	trichoblast differentiation	0.0980706	0.510012	0.459653	Avh1c01p03g00151/Avh1c05p19g04729/Avh1c08p07g07303/Avh1c08p11g07461/Avh1c09p05g08390/Avh1c13p18g13033/Avh1c15p06g14586/Avh1c20p15g20312/Avh1c21p01g20620/Avh1c22p00g21618/Avh1c22p05g22019/Avh1c23p10g23438/Avh1c24p00g24158/Avh1c24p11g24770/Avh1c26p17g27206/Avh1c27p12g27685/Avh1c28p00g28371/Avh1c28p15g29257	18
GO:0033500	carbohydrate homeostasis	0.0984767	0.510012	0.459653	Avh1c09p01g08139/Avh1c09p03g08294/Avh1c12p19g11742/Avh1c21p15g21406/Avh1c22p07g22114/Avh1c23p10g23438/Avh1c26p17g27206/Avh1c28p15g29257	8
GO:0034728	nucleosome organization	0.0984767	0.510012	0.459653	Avh1c02p03g01347/Avh1c03p09g02796/Avh1c13p02g12043/Avh1c13p02g12045/Avh1c22p08g22200/Avh1c24p11g24721/Avh1c26p16g27051/Avh1c26p16g27086	8
GO:0008374	O-acyltransferase activity	0.098504	0.510012	0.459653	Avh1c06p18g05766/Avh1c08p07g07321/Avh1c14p05g13517/Avh1c14p12g13898/Avh1c16p23g16018/Avh1c21p01g20644/Avh1c23p18g23842/Avh1c24p08g24593/Avh1c24p11g24747/Avh1c24p11g24749/Avh1c24p12g24831/Avh1c24p12g24847	12
GO:0009736	cytokinin-activated signaling pathway	0.098504	0.510012	0.459653	Avh1c01p06g00361/Avh1c03p15g02973/Avh1c07p17g06740/Avh1c09p04g08348/Avh1c13p09g12363/Avh1c13p13g12682/Avh1c13p16g12915/Avh1c13p18g13033/Avh1c20p14g20260/Avh1c20p14g20282/Avh1c21p11g21125/Avh1c25p11g25544	12
GO:0006470	protein dephosphorylation	0.0994499	0.514108	0.463345	Avh1c02p03g01328/Avh1c03p01g02189/Avh1c03p08g02704/Avh1c12p02g10963/Avh1c12p05g11143/Avh1c13p17g12979/Avh1c15p14g15096/Avh1c15p14g15105/Avh1c17p08g16759/Avh1c19p16g19003/Avh1c20p18g20515/Avh1c24p11g24761/Avh1c24p12g24848/Avh1c25p17g25945/Avh1c27p09g27591/Avh1c28p07g28705	16
GO:0042737		0.099891	0.515586	0.464678	Avh1c03p02g02254/Avh1c06p17g05652/Avh1c10p19g09915/Avh1c19p08g18531/Avh1c19p12g18689/Avh1c21p02g20652/Avh1c25p18g26036/Avh1c26p09g26497/Avh1c27p20g28236	9
GO:0006457	protein folding	0.100898	0.519976	0.468633	Avh1c01p02g00090/Avh1c01p17g00903/Avh1c02p01g01157/Avh1c03p06g02545/Avh1c03p14g02954/Avh1c12p09g11251/Avh1c13p11g12507/Avh1c13p11g12508/Avh1c13p15g12843/Avh1c13p16g12899/Avh1c18p03g17399/Avh1c18p09g17850/Avh1c18p09g17852/Avh1c21p16g21532/Avh1c22p03g21827/Avh1c23p19g23933/Avh1c26p19g27312	17
GO:0046983	protein dimerization activity	0.101901	0.524335	0.472562	Avh1c02p03g01287/Avh1c03p08g02704/Avh1c03p19g03275/Avh1c05p08g04336/Avh1c05p15g04550/Avh1c06p04g05095/Avh1c06p06g05193/Avh1c06p19g05897/Avh1c07p10g06468/Avh1c07p13g06540/Avh1c07p16g06680/Avh1c08p21g08011/Avh1c09p06g08451/Avh1c09p14g08885/Avh1c09p15g08904/Avh1c10p04g09261/Avh1c12p13g11396/Avh1c12p15g11505/Avh1c12p20g11796/Avh1c13p16g12877/Avh1c13p16g12886/Avh1c14p05g13531/Avh1c14p16g14184/Avh1c15p…	41
GO:0009746	response to hexose	0.103646	0.528554	0.476365	Avh1c01p04g00243/Avh1c02p14g01925/Avh1c09p01g08139/Avh1c10p17g09730/Avh1c10p19g09929/Avh1c11p04g10218/Avh1c12p19g11742/Avh1c12p20g11860/Avh1c18p20g18189/Avh1c21p11g21073/Avh1c22p07g22114/Avh1c23p18g23785	12
GO:0071368	cellular response to cytokinin stimulus	0.103646	0.528554	0.476365	Avh1c01p06g00361/Avh1c03p15g02973/Avh1c07p17g06740/Avh1c09p04g08348/Avh1c13p09g12363/Avh1c13p13g12682/Avh1c13p16g12915/Avh1c13p18g13033/Avh1c20p14g20260/Avh1c20p14g20282/Avh1c21p11g21125/Avh1c25p11g25544	12
GO:0010015	root morphogenesis	0.10409	0.528554	0.476365	Avh1c01p03g00151/Avh1c03p15g03013/Avh1c03p15g03014/Avh1c03p15g03016/Avh1c03p15g03017/Avh1c05p19g04729/Avh1c06p01g04832/Avh1c07p01g06020/Avh1c07p18g06751/Avh1c08p07g07303/Avh1c08p11g07461/Avh1c08p16g07680/Avh1c09p00g08046/Avh1c09p05g08390/Avh1c09p11g08661/Avh1c10p04g09286/Avh1c12p11g11333/Avh1c12p14g11470/Avh1c13p09g12363/Avh1c13p13g12682/Avh1c13p18g13033/Avh1c15p06g14586/Avh1c18p11g17945/Avh1c20p…	39
GO:0032527	protein exit from endoplasmic reticulum	0.10428	0.528554	0.476365	Avh1c12p02g10948/Avh1c13p03g12107/Avh1c16p16g15652/Avh1c17p15g17041	4
GO:0043406	positive regulation of MAP kinase activity	0.10428	0.528554	0.476365	Avh1c05p13g04472/Avh1c07p09g06457/Avh1c16p03g15385/Avh1c29p15g30083	4
GO:0070726	cell wall assembly	0.10428	0.528554	0.476365	Avh1c05p04g04098/Avh1c08p15g07639/Avh1c27p18g28079/Avh1c28p01g28433	4
GO:0071668	plant-type cell wall assembly	0.10428	0.528554	0.476365	Avh1c05p04g04098/Avh1c08p15g07639/Avh1c27p18g28079/Avh1c28p01g28433	4
GO:0016874	ligase activity	0.10505	0.528554	0.476365	Avh1c02p00g01040/Avh1c03p15g02987/Avh1c05p17g04648/Avh1c08p18g07771/Avh1c08p18g07772/Avh1c09p06g08449/Avh1c12p04g11110/Avh1c12p06g11205/Avh1c14p12g13915/Avh1c14p16g14183/Avh1c16p17g15685/Avh1c16p23g16001/Avh1c17p03g16538/Avh1c21p03g20772/Avh1c24p11g24770/Avh1c26p09g26564/Avh1c29p16g30115	17
GO:0015238		0.105094	0.528554	0.476365	Avh1c02p03g01314/Avh1c02p03g01354/Avh1c11p12g10611/Avh1c12p04g11108/Avh1c15p11g14875/Avh1c17p16g17059/Avh1c19p16g19013/Avh1c23p02g22803/Avh1c24p00g24158/Avh1c24p11g24789/Avh1c28p00g28371	11
GO:0015293	symporter activity	0.105313	0.528554	0.476365	Avh1c07p01g06020/Avh1c10p04g09286/Avh1c17p15g17032/Avh1c20p04g19783/Avh1c20p17g20422/Avh1c21p15g21406/Avh1c23p21g24104/Avh1c23p22g24119	8
GO:0016131	brassinosteroid metabolic process	0.105313	0.528554	0.476365	Avh1c01p05g00304/Avh1c09p02g08194/Avh1c18p06g17642/Avh1c20p04g19775/Avh1c20p10g20097/Avh1c25p14g25696/Avh1c27p02g27385/Avh1c29p13g29963	8
GO:0009922	fatty acid elongase activity	0.105872	0.528554	0.476365	Avh1c03p16g03050/Avh1c18p23g18333/Avh1c24p04g24403	3
GO:0010427	abscisic acid binding	0.105872	0.528554	0.476365	Avh1c03p08g02704/Avh1c24p12g24848/Avh1c25p17g25945	3
GO:0042451	purine nucleoside biosynthetic process	0.105872	0.528554	0.476365	Avh1c12p17g11637/Avh1c22p10g22301/Avh1c24p05g24486	3
GO:0046129	purine ribonucleoside biosynthetic process	0.105872	0.528554	0.476365	Avh1c12p17g11637/Avh1c22p10g22301/Avh1c24p05g24486	3
GO:0051539	4 iron, 4 sulfur cluster binding	0.105872	0.528554	0.476365	Avh1c13p07g12296/Avh1c16p22g15940/Avh1c23p17g23711	3
GO:0006826	iron ion transport	0.106068	0.528554	0.476365	Avh1c02p04g01433/Avh1c03p08g02708/Avh1c07p17g06740/Avh1c08p00g06809/Avh1c13p16g12915/Avh1c21p10g21040	6
GO:0051087	protein-folding chaperone binding	0.106068	0.528554	0.476365	Avh1c02p01g01157/Avh1c03p14g02954/Avh1c18p03g17399/Avh1c21p16g21532/Avh1c22p16g22486/Avh1c23p00g22662	6
GO:0080113	regulation of seed growth	0.106068	0.528554	0.476365	Avh1c12p15g11505/Avh1c13p09g12363/Avh1c13p13g12682/Avh1c14p09g13649/Avh1c20p14g20260/Avh1c25p11g25544	6
GO:0008236	serine-type peptidase activity	0.10622	0.528554	0.476365	Avh1c09p06g08443/Avh1c10p16g09669/Avh1c12p16g11554/Avh1c15p10g14849/Avh1c15p10g14850/Avh1c20p14g20263/Avh1c20p18g20552/Avh1c22p10g22297/Avh1c29p02g29528	9
GO:0010017	red or far-red light signaling pathway	0.10622	0.528554	0.476365	Avh1c07p02g06094/Avh1c10p01g09045/Avh1c14p14g14029/Avh1c15p14g15096/Avh1c15p14g15105/Avh1c20p03g19732/Avh1c20p03g19737/Avh1c26p09g26509/Avh1c28p02g28476	9
GO:0017171	serine hydrolase activity	0.10622	0.528554	0.476365	Avh1c09p06g08443/Avh1c10p16g09669/Avh1c12p16g11554/Avh1c15p10g14849/Avh1c15p10g14850/Avh1c20p14g20263/Avh1c20p18g20552/Avh1c22p10g22297/Avh1c29p02g29528	9
GO:1900140	regulation of seedling development	0.106537	0.529339	0.477072	Avh1c03p13g02913/Avh1c03p18g03220/Avh1c05p04g04052/Avh1c06p16g05599/Avh1c06p18g05745/Avh1c07p17g06740/Avh1c10p19g09876/Avh1c11p01g10002/Avh1c12p01g10884/Avh1c12p11g11318/Avh1c13p16g12915/Avh1c20p08g20063/Avh1c21p15g21406/Avh1c22p07g22114/Avh1c24p10g24668	15
GO:0009559	embryo sac central cell differentiation	0.107361	0.531847	0.479333	Avh1c01p17g00909/Avh1c08p21g08011/Avh1c15p09g14765/Avh1c21p17g21551/Avh1c26p08g26485	5
GO:0060992	response to fungicide	0.107361	0.531847	0.479333	Avh1c03p13g02891/Avh1c18p00g17225/Avh1c24p05g24448/Avh1c26p15g27007/Avh1c28p13g29093	5
GO:0050801	monoatomic ion homeostasis	0.107564	0.53206	0.479525	Avh1c02p02g01195/Avh1c02p03g01354/Avh1c02p04g01399/Avh1c02p04g01433/Avh1c03p08g02708/Avh1c03p19g03282/Avh1c05p08g04356/Avh1c05p17g04616/Avh1c06p01g04821/Avh1c08p00g06809/Avh1c09p05g08426/Avh1c10p15g09627/Avh1c10p19g09863/Avh1c14p05g13508/Avh1c15p11g14875/Avh1c15p12g14950/Avh1c15p14g15112/Avh1c16p22g15940/Avh1c19p11g18634/Avh1c19p22g19445/Avh1c20p00g19528/Avh1c20p04g19819/Avh1c20p08g20032/Avh1c20p…	33
GO:0006754	ATP biosynthetic process	0.110759	0.547045	0.49303	Avh1c03p18g03161/Avh1c09p01g08139/Avh1c09p11g08673/Avh1c12p19g11742/Avh1c15p08g14715/Avh1c19p17g19076/Avh1c22p07g22138/Avh1c23p10g23438/Avh1c25p02g25246/Avh1c26p17g27206/Avh1c28p15g29257	11
GO:0042626	ATPase-coupled transmembrane transporter activity	0.111242	0.548617	0.494447	Avh1c02p01g01125/Avh1c03p05g02536/Avh1c05p14g04479/Avh1c08p05g07168/Avh1c10p19g09863/Avh1c11p13g10662/Avh1c13p02g12039/Avh1c14p11g13811/Avh1c15p07g14650/Avh1c15p12g14961/Avh1c17p02g16488/Avh1c19p16g19009/Avh1c22p03g21836/Avh1c23p04g22976/Avh1c24p00g24158/Avh1c24p10g24690/Avh1c26p08g26477/Avh1c28p00g28371/Avh1c28p11g28933/Avh1c28p12g29017/Avh1c28p13g29112	21
GO:0009166	nucleotide catabolic process	0.112107	0.552066	0.497555	Avh1c09p01g08139/Avh1c09p11g08673/Avh1c12p19g11742/Avh1c15p08g14715/Avh1c19p17g19076/Avh1c22p07g22138/Avh1c23p10g23438/Avh1c25p02g25246/Avh1c26p17g27206/Avh1c28p15g29257	10
GO:0120255	olefinic compound biosynthetic process	0.112404	0.552711	0.498136	Avh1c08p01g06857/Avh1c11p15g10780/Avh1c15p16g15263/Avh1c16p03g15385/Avh1c17p08g16758/Avh1c18p11g17945/Avh1c21p08g20968/Avh1c27p16g27932	8
GO:0004721	phosphoprotein phosphatase activity	0.114399	0.56169	0.506229	Avh1c02p03g01328/Avh1c03p01g02189/Avh1c12p02g10963/Avh1c12p05g11143/Avh1c13p17g12979/Avh1c15p14g15096/Avh1c15p14g15105/Avh1c17p08g16759/Avh1c19p16g19003/Avh1c20p18g20515/Avh1c24p11g24761/Avh1c28p07g28705	12
GO:0009962	regulation of flavonoid biosynthetic process	0.114898	0.562475	0.506937	Avh1c02p14g01940/Avh1c08p01g06918/Avh1c15p15g15200/Avh1c16p23g16018/Avh1c25p18g26029/Avh1c25p20g26181	6
GO:0016132	brassinosteroid biosynthetic process	0.114898	0.562475	0.506937	Avh1c01p05g00304/Avh1c20p04g19775/Avh1c20p10g20097/Avh1c25p14g25696/Avh1c27p02g27385/Avh1c29p13g29963	6
GO:0016998	cell wall macromolecule catabolic process	0.116512	0.567867	0.511796	Avh1c07p02g06078/Avh1c13p03g12105/Avh1c18p06g17657/Avh1c28p12g29066	4
GO:0046685	response to arsenic-containing substance	0.116512	0.567867	0.511796	Avh1c06p09g05287/Avh1c23p18g23777/Avh1c29p03g29565/Avh1c29p03g29566	4
GO:2001057	reactive nitrogen species metabolic process	0.116512	0.567867	0.511796	Avh1c04p04g03432/Avh1c26p09g26504/Avh1c26p17g27131/Avh1c28p14g29187	4
GO:0004659	prenyltransferase activity	0.117627	0.569958	0.513681	Avh1c05p01g03873/Avh1c09p15g08959/Avh1c10p03g09251/Avh1c13p05g12243/Avh1c29p17g30185	5
GO:0010315	auxin export across the plasma membrane	0.117627	0.569958	0.513681	Avh1c05p05g04173/Avh1c24p00g24158/Avh1c27p12g27685/Avh1c27p19g28162/Avh1c28p00g28371	5
GO:0042362	fat-soluble vitamin biosynthetic process	0.117627	0.569958	0.513681	Avh1c03p05g02483/Avh1c19p21g19404/Avh1c25p16g25906/Avh1c26p16g27116/Avh1c26p16g27117	5
GO:0045492	xylan biosynthetic process	0.117627	0.569958	0.513681	Avh1c21p01g20644/Avh1c21p14g21325/Avh1c24p12g24831/Avh1c26p10g26578/Avh1c29p14g30007	5
GO:0055065	obsolete metal ion homeostasis	0.119049	0.575585	0.518752	Avh1c02p04g01399/Avh1c02p04g01433/Avh1c03p08g02708/Avh1c05p17g04616/Avh1c08p00g06809/Avh1c09p05g08426/Avh1c14p05g13508/Avh1c15p11g14875/Avh1c15p12g14950/Avh1c16p22g15940/Avh1c19p11g18634/Avh1c20p00g19528/Avh1c20p04g19819/Avh1c20p08g20032/Avh1c21p10g21040/Avh1c21p12g21137/Avh1c24p03g24339/Avh1c25p17g25929/Avh1c26p07g26419/Avh1c26p12g26785/Avh1c28p12g29038	21
GO:0044282	small molecule catabolic process	0.119134	0.575585	0.518752	Avh1c03p02g02245/Avh1c08p01g06840/Avh1c09p01g08139/Avh1c10p05g09318/Avh1c11p14g10763/Avh1c12p00g10848/Avh1c12p07g11225/Avh1c12p09g11259/Avh1c12p19g11742/Avh1c16p26g16280/Avh1c20p04g19775/Avh1c22p01g21688/Avh1c25p14g25696/Avh1c25p16g25923/Avh1c25p18g26036/Avh1c26p07g26414/Avh1c26p09g26497/Avh1c26p09g26526/Avh1c27p17g27965/Avh1c28p16g29369	20
GO:0006972	hyperosmotic response	0.120008	0.578127	0.521043	Avh1c02p14g01947/Avh1c05p06g04242/Avh1c11p11g10491/Avh1c13p04g12149/Avh1c15p02g14267/Avh1c20p01g19584/Avh1c20p15g20312/Avh1c21p02g20713/Avh1c25p19g26119/Avh1c26p10g26626/Avh1c27p20g28237/Avh1c28p14g29240	12
GO:0009142	nucleoside triphosphate biosynthetic process	0.120008	0.578127	0.521043	Avh1c03p18g03161/Avh1c09p01g08139/Avh1c09p11g08673/Avh1c12p19g11742/Avh1c14p16g14183/Avh1c15p08g14715/Avh1c19p17g19076/Avh1c22p07g22138/Avh1c23p10g23438/Avh1c25p02g25246/Avh1c26p17g27206/Avh1c28p15g29257	12
GO:0000325	plant-type vacuole	0.12163	0.583134	0.525555	Avh1c02p01g01125/Avh1c02p04g01399/Avh1c06p02g04954/Avh1c08p05g07168/Avh1c10p00g09020/Avh1c11p15g10779/Avh1c13p14g12751/Avh1c14p05g13508/Avh1c15p12g14961/Avh1c16p24g16152/Avh1c17p01g16395/Avh1c19p16g19013/Avh1c20p02g19684/Avh1c20p13g20214/Avh1c21p15g21406/Avh1c23p21g24104/Avh1c23p22g24119/Avh1c25p12g25612/Avh1c25p15g25815/Avh1c25p16g25879/Avh1c26p16g27065/Avh1c28p04g28578/Avh1c28p12g29079/Avh1c28p…	24
GO:0000972	transcription-dependent tethering of RNA polymerase II gene DNA at nuclear periphery	0.121925	0.583134	0.525555	Avh1c06p16g05600/Avh1c09p14g08836/Avh1c19p12g18742	3
GO:0006020	inositol metabolic process	0.121925	0.583134	0.525555	Avh1c01p01g00036/Avh1c05p05g04183/Avh1c09p12g08709	3
GO:0015696		0.121925	0.583134	0.525555	Avh1c16p24g16152/Avh1c20p04g19783/Avh1c25p16g25879	3
GO:0042577	lipid phosphatase activity	0.121925	0.583134	0.525555	Avh1c13p15g12837/Avh1c20p08g20032/Avh1c25p10g25497	3
GO:0035690		0.12258	0.584216	0.52653	Avh1c03p02g02254/Avh1c03p16g03072/Avh1c05p04g04095/Avh1c06p18g05740/Avh1c13p07g12296/Avh1c15p11g14875/Avh1c16p03g15385/Avh1c18p01g17253/Avh1c20p18g20487/Avh1c22p10g22315/Avh1c23p17g23711/Avh1c27p18g28058/Avh1c29p15g30083	13
GO:0043161	proteasome-mediated ubiquitin-dependent protein catabolic process	0.122637	0.584216	0.52653	Avh1c01p03g00152/Avh1c01p06g00361/Avh1c02p14g01922/Avh1c03p01g02108/Avh1c03p17g03132/Avh1c04p05g03460/Avh1c06p04g05101/Avh1c06p06g05193/Avh1c06p18g05727/Avh1c06p18g05763/Avh1c06p18g05764/Avh1c07p02g06049/Avh1c07p07g06352/Avh1c07p16g06662/Avh1c07p16g06664/Avh1c08p19g07846/Avh1c09p04g08348/Avh1c11p15g10797/Avh1c12p02g10948/Avh1c13p03g12107/Avh1c13p17g13002/Avh1c13p19g13160/Avh1c14p13g13952/Avh1c17p…	41
GO:0009123	nucleoside monophosphate metabolic process	0.123131	0.584216	0.52653	Avh1c03p18g03161/Avh1c04p09g03650/Avh1c09p01g08139/Avh1c09p11g08673/Avh1c12p17g11637/Avh1c12p19g11742/Avh1c14p04g13485/Avh1c15p08g14715/Avh1c19p17g19076/Avh1c21p13g21246/Avh1c22p07g22138/Avh1c22p10g22301/Avh1c23p10g23438/Avh1c24p05g24486/Avh1c25p02g25246/Avh1c25p16g25863/Avh1c26p17g27206/Avh1c28p15g29257	18
GO:0000156	phosphorelay response regulator activity	0.124084	0.584216	0.52653	Avh1c03p15g02973/Avh1c13p09g12363/Avh1c13p13g12682/Avh1c20p14g20260/Avh1c20p14g20282/Avh1c25p11g25544	6
GO:0004693	cyclin-dependent protein serine/threonine kinase activity	0.124084	0.584216	0.52653	Avh1c06p01g04877/Avh1c07p17g06709/Avh1c12p02g10935/Avh1c17p16g17048/Avh1c21p17g21610/Avh1c26p09g26521	6
GO:0010166	wax metabolic process	0.124084	0.584216	0.52653	Avh1c03p16g03050/Avh1c06p18g05763/Avh1c06p18g05764/Avh1c06p18g05766/Avh1c18p11g17940/Avh1c18p23g18333	6
GO:0010183	pollen tube guidance	0.124084	0.584216	0.52653	Avh1c06p19g05809/Avh1c19p20g19287/Avh1c23p05g23102/Avh1c23p17g23741/Avh1c26p17g27131/Avh1c28p14g29187	6
GO:0016645	oxidoreductase activity, acting on the CH-NH group of donors	0.124084	0.584216	0.52653	Avh1c01p14g00723/Avh1c08p07g07286/Avh1c15p10g14837/Avh1c17p16g17069/Avh1c19p09g18554/Avh1c20p18g20497	6
GO:0050918	positive chemotaxis	0.124084	0.584216	0.52653	Avh1c06p19g05809/Avh1c19p20g19287/Avh1c23p05g23102/Avh1c23p17g23741/Avh1c26p17g27131/Avh1c28p14g29187	6
GO:0097472	cyclin-dependent protein kinase activity	0.124084	0.584216	0.52653	Avh1c06p01g04877/Avh1c07p17g06709/Avh1c12p02g10935/Avh1c17p16g17048/Avh1c21p17g21610/Avh1c26p09g26521	6
GO:1900150	regulation of defense response to fungus	0.124084	0.584216	0.52653	Avh1c04p05g03470/Avh1c07p09g06418/Avh1c12p05g11143/Avh1c17p08g16759/Avh1c21p08g20958/Avh1c29p15g30083	6
GO:0009199	ribonucleoside triphosphate metabolic process	0.124484	0.58527	0.527481	Avh1c03p18g03161/Avh1c09p01g08139/Avh1c09p11g08673/Avh1c12p17g11637/Avh1c12p19g11742/Avh1c14p04g13485/Avh1c14p16g14183/Avh1c15p08g14715/Avh1c19p17g19076/Avh1c22p07g22138/Avh1c23p10g23438/Avh1c25p02g25246/Avh1c26p17g27206/Avh1c28p15g29257	14
GO:0048037	obsolete cofactor binding	0.125392	0.588703	0.530575	Avh1c02p08g01662/Avh1c03p02g02254/Avh1c03p13g02904/Avh1c03p18g03186/Avh1c03p18g03188/Avh1c05p05g04135/Avh1c06p01g04846/Avh1c08p07g07286/Avh1c10p19g09915/Avh1c12p03g11016/Avh1c12p13g11396/Avh1c13p00g11916/Avh1c13p07g12296/Avh1c15p16g15293/Avh1c16p22g15940/Avh1c17p05g16685/Avh1c20p16g20370/Avh1c21p02g20652/Avh1c22p03g21797/Avh1c22p09g22260/Avh1c23p16g23667/Avh1c23p17g23711/Avh1c24p02g24290/Avh1c27p…	24
GO:0019898	extrinsic component of membrane	0.125771	0.588819	0.53068	Avh1c01p02g00060/Avh1c01p03g00197/Avh1c02p02g01259/Avh1c06p19g05854/Avh1c10p19g09876/Avh1c11p01g10002/Avh1c13p14g12723/Avh1c20p05g19863/Avh1c24p16g25147/Avh1c25p09g25456/Avh1c25p09g25457/Avh1c28p10g28871	12
GO:0034284	response to monosaccharide	0.125771	0.588819	0.53068	Avh1c01p04g00243/Avh1c02p14g01925/Avh1c09p01g08139/Avh1c10p17g09730/Avh1c10p19g09929/Avh1c11p04g10218/Avh1c12p19g11742/Avh1c12p20g11860/Avh1c18p20g18189/Avh1c21p11g21073/Avh1c22p07g22114/Avh1c23p18g23785	12
GO:0010286	heat acclimation	0.127339	0.594487	0.535788	Avh1c02p02g01261/Avh1c02p05g01447/Avh1c08p04g07109/Avh1c12p05g11141/Avh1c13p11g12507/Avh1c15p03g14292/Avh1c26p17g27131/Avh1c28p14g29187	8
GO:0046885	regulation of hormone biosynthetic process	0.127339	0.594487	0.535788	Avh1c02p03g01288/Avh1c02p03g01289/Avh1c05p17g04639/Avh1c07p13g06540/Avh1c11p15g10780/Avh1c18p11g17945/Avh1c24p05g24489/Avh1c27p17g27965	8
GO:0045088	regulation of innate immune response	0.127684	0.595262	0.536486	Avh1c02p02g01213/Avh1c03p01g02108/Avh1c13p16g12886/Avh1c13p17g13026/Avh1c19p20g19301/Avh1c22p01g21697/Avh1c22p07g22121/Avh1c22p10g22315/Avh1c24p04g24431/Avh1c24p05g24489/Avh1c24p07g24535/Avh1c24p15g25073/Avh1c26p17g27131/Avh1c27p17g27971/Avh1c28p10g28871/Avh1c28p14g29187/Avh1c29p02g29534/Avh1c29p04g29653/Avh1c29p15g30083	19
GO:0098869	cellular oxidant detoxification	0.128114	0.596431	0.537539	Avh1c02p01g01157/Avh1c03p02g02254/Avh1c05p00g03826/Avh1c08p01g06892/Avh1c10p19g09886/Avh1c10p19g09915/Avh1c13p04g12149/Avh1c15p16g15232/Avh1c17p03g16559/Avh1c18p05g17562/Avh1c20p13g20220/Avh1c21p02g20652/Avh1c22p05g21968	13
GO:0006775	fat-soluble vitamin metabolic process	0.128336	0.596626	0.537715	Avh1c03p05g02483/Avh1c19p21g19404/Avh1c25p16g25906/Avh1c26p16g27116/Avh1c26p16g27117	5
GO:0009206	purine ribonucleoside triphosphate biosynthetic process	0.12878	0.597023	0.538073	Avh1c03p18g03161/Avh1c09p01g08139/Avh1c09p11g08673/Avh1c12p19g11742/Avh1c15p08g14715/Avh1c19p17g19076/Avh1c22p07g22138/Avh1c23p10g23438/Avh1c25p02g25246/Avh1c26p17g27206/Avh1c28p15g29257	11
GO:0042273	ribosomal large subunit biogenesis	0.12878	0.597023	0.538073	Avh1c02p02g01252/Avh1c03p01g02160/Avh1c06p19g05868/Avh1c09p05g08428/Avh1c15p03g14333/Avh1c16p26g16310/Avh1c21p03g20744/Avh1c23p01g22686/Avh1c23p05g23050/Avh1c28p05g28603/Avh1c28p09g28783	11
GO:0000326	protein storage vacuole	0.129334	0.597922	0.538884	Avh1c16p24g16152/Avh1c17p01g16395/Avh1c25p16g25879/Avh1c28p04g28578	4
GO:0032352	positive regulation of hormone metabolic process	0.129334	0.597922	0.538884	Avh1c02p03g01288/Avh1c02p03g01289/Avh1c07p13g06540/Avh1c11p15g10780	4
GO:0019005	SCF ubiquitin ligase complex	0.133714	0.617313	0.55636	Avh1c01p06g00361/Avh1c02p01g01155/Avh1c04p05g03460/Avh1c09p04g08348/Avh1c11p03g10148/Avh1c11p15g10797/Avh1c12p01g10884/Avh1c21p12g21159/Avh1c26p11g26674	9
GO:0009145	purine nucleoside triphosphate biosynthetic process	0.135124	0.619955	0.55874	Avh1c03p18g03161/Avh1c09p01g08139/Avh1c09p11g08673/Avh1c12p19g11742/Avh1c15p08g14715/Avh1c19p17g19076/Avh1c22p07g22138/Avh1c23p10g23438/Avh1c25p02g25246/Avh1c26p17g27206/Avh1c28p15g29257	11
GO:0046496	nicotinamide nucleotide metabolic process	0.135124	0.619955	0.55874	Avh1c09p01g08139/Avh1c09p11g08673/Avh1c12p19g11742/Avh1c15p08g14715/Avh1c17p05g16643/Avh1c19p17g19076/Avh1c22p07g22138/Avh1c23p10g23438/Avh1c25p02g25246/Avh1c26p17g27206/Avh1c28p15g29257	11
GO:0052545	callose localization	0.135173	0.619955	0.55874	Avh1c01p02g00112/Avh1c05p17g04638/Avh1c11p13g10662/Avh1c15p14g15089/Avh1c16p19g15789/Avh1c17p04g16615/Avh1c21p16g21476/Avh1c29p16g30166	8
GO:0010029	regulation of seed germination	0.135255	0.619955	0.55874	Avh1c03p13g02913/Avh1c03p18g03220/Avh1c05p04g04052/Avh1c06p18g05745/Avh1c07p17g06740/Avh1c10p19g09876/Avh1c11p01g10002/Avh1c12p01g10884/Avh1c12p11g11318/Avh1c13p16g12915/Avh1c20p08g20063/Avh1c21p15g21406/Avh1c22p07g22114/Avh1c24p10g24668	14
GO:0031406	carboxylic acid binding	0.135405	0.619955	0.55874	Avh1c03p08g02704/Avh1c15p06g14522/Avh1c17p01g16444/Avh1c24p12g24848/Avh1c25p15g25834/Avh1c25p17g25945/Avh1c25p20g26192	7
GO:0043177	organic acid binding	0.135405	0.619955	0.55874	Avh1c03p08g02704/Avh1c15p06g14522/Avh1c17p01g16444/Avh1c24p12g24848/Avh1c25p15g25834/Avh1c25p17g25945/Avh1c25p20g26192	7
GO:0016747	acyltransferase activity, transferring groups other than amino-acyl groups	0.138147	0.630267	0.568034	Avh1c01p15g00820/Avh1c02p06g01570/Avh1c03p16g03050/Avh1c06p18g05766/Avh1c08p07g07321/Avh1c08p14g07606/Avh1c14p05g13517/Avh1c14p12g13898/Avh1c16p23g16018/Avh1c18p20g18193/Avh1c18p23g18333/Avh1c20p16g20370/Avh1c21p01g20644/Avh1c22p06g22061/Avh1c23p16g23681/Avh1c23p18g23842/Avh1c24p04g24403/Avh1c24p08g24593/Avh1c24p11g24747/Avh1c24p11g24749/Avh1c24p12g24831/Avh1c24p12g24847/Avh1c29p03g29578	23
GO:0010037	response to carbon dioxide	0.138795	0.630267	0.568034	Avh1c02p14g01925/Avh1c12p20g11860/Avh1c13p17g13017	3
GO:0016597	amino acid binding	0.138795	0.630267	0.568034	Avh1c15p06g14522/Avh1c25p15g25834/Avh1c25p20g26192	3
GO:0034329	cell junction assembly	0.138795	0.630267	0.568034	Avh1c12p13g11396/Avh1c19p22g19469/Avh1c23p03g22914	3
GO:0046113	nucleobase catabolic process	0.138795	0.630267	0.568034	Avh1c06p17g05652/Avh1c19p08g18531/Avh1c19p12g18689	3
GO:0072347	response to anesthetic	0.138795	0.630267	0.568034	Avh1c02p14g01925/Avh1c12p20g11860/Avh1c13p17g13017	3
GO:1901568	fatty acid derivative metabolic process	0.141117	0.639936	0.576749	Avh1c03p16g03050/Avh1c06p18g05763/Avh1c06p18g05764/Avh1c06p18g05766/Avh1c18p11g17940/Avh1c18p23g18333/Avh1c20p08g20032/Avh1c21p15g21366/Avh1c25p16g25906	9
GO:0022853	active monoatomic ion transmembrane transporter activity	0.141979	0.641221	0.577907	Avh1c02p04g01399/Avh1c07p01g06020/Avh1c10p00g09020/Avh1c10p04g09286/Avh1c10p19g09863/Avh1c13p02g12039/Avh1c14p05g13508/Avh1c14p11g13811/Avh1c17p02g16488/Avh1c17p15g17032/Avh1c20p17g20422/Avh1c21p15g21406/Avh1c23p21g24104/Avh1c23p22g24119/Avh1c25p17g25929/Avh1c26p07g26419/Avh1c28p13g29112	17
GO:0048764	trichoblast maturation	0.141979	0.641221	0.577907	Avh1c01p03g00151/Avh1c05p19g04729/Avh1c08p07g07303/Avh1c08p11g07461/Avh1c09p05g08390/Avh1c13p18g13033/Avh1c15p06g14586/Avh1c21p01g20620/Avh1c22p00g21618/Avh1c22p05g22019/Avh1c23p10g23438/Avh1c24p00g24158/Avh1c24p11g24770/Avh1c26p17g27206/Avh1c27p12g27685/Avh1c28p00g28371/Avh1c28p15g29257	17
GO:0048765	root hair cell differentiation	0.141979	0.641221	0.577907	Avh1c01p03g00151/Avh1c05p19g04729/Avh1c08p07g07303/Avh1c08p11g07461/Avh1c09p05g08390/Avh1c13p18g13033/Avh1c15p06g14586/Avh1c21p01g20620/Avh1c22p00g21618/Avh1c22p05g22019/Avh1c23p10g23438/Avh1c24p00g24158/Avh1c24p11g24770/Avh1c26p17g27206/Avh1c27p12g27685/Avh1c28p00g28371/Avh1c28p15g29257	17
GO:0048439	flower morphogenesis	0.14271	0.64278	0.579312	Avh1c03p15g03013/Avh1c03p15g03014/Avh1c03p15g03016/Avh1c03p15g03017	4
GO:0010449	root meristem growth	0.143245	0.64278	0.579312	Avh1c01p15g00825/Avh1c08p06g07263/Avh1c12p14g11470/Avh1c13p09g12363/Avh1c13p13g12682/Avh1c20p14g20260/Avh1c24p11g24770/Avh1c25p11g25544	8
GO:0035967	cellular response to topologically incorrect protein	0.143245	0.64278	0.579312	Avh1c03p17g03132/Avh1c06p04g05101/Avh1c06p19g05833/Avh1c06p19g05854/Avh1c12p02g10948/Avh1c13p03g12107/Avh1c17p15g17041/Avh1c17p17g17154	8
GO:0044390	ubiquitin-like protein conjugating enzyme binding	0.143245	0.64278	0.579312	Avh1c06p18g05763/Avh1c06p18g05764/Avh1c06p19g05833/Avh1c12p02g10948/Avh1c13p03g12107/Avh1c17p15g17041/Avh1c17p17g17154/Avh1c19p07g18470	8
GO:0010143	cutin biosynthetic process	0.143485	0.64278	0.579312	Avh1c03p03g02317/Avh1c06p18g05763/Avh1c06p18g05764/Avh1c14p05g13517/Avh1c24p11g24747/Avh1c24p11g24749	6
GO:0160062	cutin-based cuticle development	0.143485	0.64278	0.579312	Avh1c03p03g02317/Avh1c06p18g05763/Avh1c06p18g05764/Avh1c14p05g13517/Avh1c24p11g24747/Avh1c24p11g24749	6
GO:0009312	oligosaccharide biosynthetic process	0.144281	0.644584	0.580938	Avh1c06p09g05276/Avh1c16p11g15536/Avh1c17p01g16444/Avh1c18p03g17439/Avh1c18p11g17955/Avh1c25p17g25966/Avh1c29p04g29649	7
GO:0030244	cellulose biosynthetic process	0.144281	0.644584	0.580938	Avh1c08p16g07680/Avh1c11p11g10491/Avh1c14p02g13367/Avh1c14p13g13943/Avh1c15p11g14857/Avh1c21p02g20713/Avh1c25p19g26119	7
GO:0061659	ubiquitin-like protein ligase activity	0.144469	0.644584	0.580938	Avh1c01p03g00152/Avh1c02p04g01395/Avh1c02p14g01922/Avh1c03p01g02108/Avh1c03p17g03132/Avh1c06p04g05101/Avh1c06p18g05727/Avh1c06p19g05833/Avh1c07p02g06049/Avh1c07p03g06129/Avh1c07p07g06352/Avh1c07p16g06662/Avh1c07p16g06664/Avh1c08p01g06833/Avh1c08p01g06855/Avh1c08p19g07846/Avh1c13p15g12793/Avh1c13p19g13160/Avh1c15p14g15112/Avh1c15p16g15265/Avh1c19p07g18470/Avh1c19p10g18609/Avh1c19p21g19432/Avh1c20p…	37
GO:0046034	ATP metabolic process	0.14554	0.64849	0.584459	Avh1c03p18g03161/Avh1c09p01g08139/Avh1c09p11g08673/Avh1c12p17g11637/Avh1c12p19g11742/Avh1c14p04g13485/Avh1c15p08g14715/Avh1c19p17g19076/Avh1c22p07g22138/Avh1c23p10g23438/Avh1c25p02g25246/Avh1c26p17g27206/Avh1c28p15g29257	13
GO:0008643	carbohydrate transport	0.148304	0.659042	0.593968	Avh1c03p15g02997/Avh1c07p01g06020/Avh1c08p09g07382/Avh1c10p04g09286/Avh1c17p15g17032/Avh1c20p17g20422/Avh1c21p15g21406/Avh1c23p02g22803/Avh1c23p03g22934/Avh1c23p21g24104/Avh1c23p22g24119	11
GO:0043094	cellular metabolic compound salvage	0.148304	0.659042	0.593968	Avh1c03p15g02987/Avh1c04p09g03650/Avh1c06p18g05740/Avh1c07p16g06643/Avh1c16p24g16134/Avh1c20p15g20312/Avh1c21p13g21246/Avh1c22p10g22301/Avh1c24p05g24486/Avh1c25p16g25863/Avh1c26p17g27193	11
GO:0043405	regulation of MAP kinase activity	0.151009	0.667518	0.601608	Avh1c05p13g04472/Avh1c07p09g06457/Avh1c13p17g12979/Avh1c16p03g15385/Avh1c29p15g30083	5
GO:1901654	response to ketone	0.151009	0.667518	0.601608	Avh1c03p13g02891/Avh1c18p00g17225/Avh1c24p05g24448/Avh1c26p15g27007/Avh1c28p13g29093	5
GO:0009117	nucleotide metabolic process	0.151068	0.667518	0.601608	Avh1c03p18g03161/Avh1c04p09g03650/Avh1c08p03g07066/Avh1c09p01g08139/Avh1c09p11g08673/Avh1c12p17g11637/Avh1c12p19g11742/Avh1c13p11g12501/Avh1c14p04g13485/Avh1c14p11g13775/Avh1c14p16g14183/Avh1c15p08g14715/Avh1c17p05g16643/Avh1c18p20g18203/Avh1c19p17g19076/Avh1c21p13g21246/Avh1c22p07g22138/Avh1c22p10g22301/Avh1c22p16g22486/Avh1c22p18g22566/Avh1c23p10g23438/Avh1c23p19g23928/Avh1c24p05g24486/Avh1c25p…	30
GO:0009744	response to sucrose	0.151617	0.667518	0.601608	Avh1c01p04g00243/Avh1c02p14g01925/Avh1c05p03g03984/Avh1c07p10g06468/Avh1c07p17g06740/Avh1c09p03g08294/Avh1c10p04g09261/Avh1c10p17g09730/Avh1c10p19g09929/Avh1c12p20g11860/Avh1c13p16g12915/Avh1c18p20g18189/Avh1c23p18g23785	13
GO:0034285	response to disaccharide	0.151617	0.667518	0.601608	Avh1c01p04g00243/Avh1c02p14g01925/Avh1c05p03g03984/Avh1c07p10g06468/Avh1c07p17g06740/Avh1c09p03g08294/Avh1c10p04g09261/Avh1c10p17g09730/Avh1c10p19g09929/Avh1c12p20g11860/Avh1c13p16g12915/Avh1c18p20g18189/Avh1c23p18g23785	13
GO:1902600	proton transmembrane transport	0.151617	0.667518	0.601608	Avh1c02p04g01399/Avh1c03p18g03161/Avh1c07p01g06020/Avh1c10p04g09286/Avh1c10p19g09863/Avh1c17p15g17032/Avh1c19p16g19013/Avh1c20p17g20422/Avh1c21p15g21406/Avh1c23p21g24104/Avh1c23p22g24119/Avh1c25p17g25929/Avh1c26p07g26419	13
GO:1990748	cellular detoxification	0.151617	0.667518	0.601608	Avh1c02p01g01157/Avh1c03p02g02254/Avh1c05p00g03826/Avh1c08p01g06892/Avh1c10p19g09886/Avh1c10p19g09915/Avh1c13p04g12149/Avh1c15p16g15232/Avh1c17p03g16559/Avh1c18p05g17562/Avh1c20p13g20220/Avh1c21p02g20652/Avh1c22p05g21968	13
GO:0009834	plant-type secondary cell wall biogenesis	0.155135	0.669487	0.603382	Avh1c02p08g01640/Avh1c13p09g12390/Avh1c14p02g13367/Avh1c15p14g15081/Avh1c18p20g18207/Avh1c21p14g21325/Avh1c23p18g23825/Avh1c24p12g24847/Avh1c26p10g26578/Avh1c27p02g27385/Avh1c29p14g30007	11
GO:0019362	pyridine nucleotide metabolic process	0.155135	0.669487	0.603382	Avh1c09p01g08139/Avh1c09p11g08673/Avh1c12p19g11742/Avh1c15p08g14715/Avh1c17p05g16643/Avh1c19p17g19076/Avh1c22p07g22138/Avh1c23p10g23438/Avh1c25p02g25246/Avh1c26p17g27206/Avh1c28p15g29257	11
GO:0042175	nuclear outer membrane-endoplasmic reticulum membrane network	0.15522	0.669487	0.603382	Avh1c01p02g00071/Avh1c01p03g00197/Avh1c01p05g00341/Avh1c03p08g02718/Avh1c05p18g04655/Avh1c06p04g05070/Avh1c06p04g05091/Avh1c06p18g05763/Avh1c06p18g05764/Avh1c06p19g05833/Avh1c07p04g06200/Avh1c07p17g06740/Avh1c09p11g08665/Avh1c09p16g08997/Avh1c10p03g09251/Avh1c10p17g09696/Avh1c10p17g09730/Avh1c10p18g09777/Avh1c12p02g10948/Avh1c12p09g11251/Avh1c13p03g12107/Avh1c13p14g12723/Avh1c13p15g12837/Avh1c13p…	41
GO:0023056	positive regulation of signaling	0.155222	0.669487	0.603382	Avh1c02p04g01395/Avh1c02p07g01622/Avh1c03p02g02254/Avh1c05p13g04472/Avh1c06p18g05745/Avh1c07p09g06457/Avh1c07p16g06662/Avh1c07p16g06664/Avh1c09p03g08294/Avh1c09p09g08606/Avh1c10p18g09801/Avh1c12p15g11505/Avh1c13p19g13160/Avh1c16p03g15385/Avh1c17p01g16444/Avh1c21p13g21254/Avh1c21p13g21266/Avh1c22p03g21827/Avh1c24p15g25125/Avh1c25p10g25492/Avh1c27p09g27591/Avh1c27p17g27971/Avh1c29p15g30083	23
GO:0006012	galactose metabolic process	0.156394	0.669487	0.603382	Avh1c06p13g05445/Avh1c10p00g09031/Avh1c21p04g20793	3
GO:0006880	intracellular sequestering of iron ion	0.156394	0.669487	0.603382	Avh1c02p04g01433/Avh1c03p08g02708/Avh1c21p10g21040	3
GO:0016123	xanthophyll biosynthetic process	0.156394	0.669487	0.603382	Avh1c06p00g04806/Avh1c07p18g06771/Avh1c22p13g22392	3
GO:0019374	galactolipid metabolic process	0.156394	0.669487	0.603382	Avh1c07p03g06179/Avh1c12p14g11437/Avh1c18p20g18193	3
GO:0022821	solute:potassium antiporter activity	0.156394	0.669487	0.603382	Avh1c14p05g13508/Avh1c25p17g25929/Avh1c26p07g26419	3
GO:0046246	terpene biosynthetic process	0.156394	0.669487	0.603382	Avh1c05p01g03873/Avh1c09p15g08959/Avh1c29p17g30185	3
GO:0097577	sequestering of iron ion	0.156394	0.669487	0.603382	Avh1c02p04g01433/Avh1c03p08g02708/Avh1c21p10g21040	3
GO:1902652	secondary alcohol metabolic process	0.156394	0.669487	0.603382	Avh1c20p08g20032/Avh1c22p16g22486/Avh1c25p17g25977	3
GO:0002221	pattern recognition receptor signaling pathway	0.156602	0.669487	0.603382	Avh1c13p17g13026/Avh1c24p05g24489/Avh1c29p04g29653/Avh1c29p15g30083	4
GO:0002758	innate immune response-activating signaling pathway	0.156602	0.669487	0.603382	Avh1c13p17g13026/Avh1c24p05g24489/Avh1c29p04g29653/Avh1c29p15g30083	4
GO:0009833	plant-type primary cell wall biogenesis	0.156602	0.669487	0.603382	Avh1c11p11g10491/Avh1c14p02g13367/Avh1c14p13g13943/Avh1c25p19g26119	4
GO:0010077	maintenance of inflorescence meristem identity	0.156602	0.669487	0.603382	Avh1c13p03g12099/Avh1c16p19g15764/Avh1c21p12g21180/Avh1c26p06g26351	4
GO:0042744	hydrogen peroxide catabolic process	0.156602	0.669487	0.603382	Avh1c03p02g02254/Avh1c10p19g09915/Avh1c21p02g20652/Avh1c27p20g28236	4
GO:0009968	negative regulation of signal transduction	0.156742	0.669487	0.603382	Avh1c01p02g00100/Avh1c01p06g00361/Avh1c02p01g01157/Avh1c02p03g01328/Avh1c04p05g03470/Avh1c06p18g05727/Avh1c06p19g05854/Avh1c07p09g06418/Avh1c09p04g08348/Avh1c09p06g08451/Avh1c10p17g09730/Avh1c11p04g10218/Avh1c12p17g11635/Avh1c13p17g12979/Avh1c16p21g15912/Avh1c18p20g18189/Avh1c19p10g18609/Avh1c19p18g19121/Avh1c20p01g19595/Avh1c20p15g20335/Avh1c20p18g20515/Avh1c21p08g20958/Avh1c21p11g21073/Avh1c24p…	27
GO:0016209	antioxidant activity	0.156826	0.669487	0.603382	Avh1c03p02g02254/Avh1c05p00g03826/Avh1c08p01g06892/Avh1c10p19g09886/Avh1c10p19g09915/Avh1c13p04g12149/Avh1c15p16g15232/Avh1c17p03g16559/Avh1c18p05g17562/Avh1c20p13g20220/Avh1c21p02g20652/Avh1c22p05g21968	12
GO:0048469	cell maturation	0.157494	0.669487	0.603382	Avh1c01p03g00151/Avh1c05p19g04729/Avh1c08p07g07303/Avh1c08p11g07461/Avh1c09p05g08390/Avh1c13p18g13033/Avh1c15p06g14586/Avh1c21p01g20620/Avh1c22p00g21618/Avh1c22p05g22019/Avh1c23p10g23438/Avh1c24p00g24158/Avh1c24p11g24770/Avh1c26p17g27206/Avh1c27p12g27685/Avh1c28p00g28371/Avh1c28p15g29257	17
GO:0009967	positive regulation of signal transduction	0.161314	0.669487	0.603382	Avh1c02p04g01395/Avh1c02p07g01622/Avh1c03p02g02254/Avh1c05p13g04472/Avh1c06p18g05745/Avh1c07p09g06457/Avh1c07p16g06662/Avh1c07p16g06664/Avh1c09p09g08606/Avh1c10p18g09801/Avh1c12p15g11505/Avh1c13p19g13160/Avh1c16p03g15385/Avh1c17p01g16444/Avh1c21p13g21254/Avh1c21p13g21266/Avh1c22p03g21827/Avh1c24p15g25125/Avh1c25p10g25492/Avh1c27p09g27591/Avh1c27p17g27971/Avh1c29p15g30083	22
GO:0000285	1-phosphatidylinositol-3-phosphate 5-kinase activity	0.161531	0.669487	0.603382	Avh1c25p09g25456/Avh1c25p09g25457	2
GO:0004033	aldo-keto reductase (NADPH) activity	0.161531	0.669487	0.603382	Avh1c13p13g12648/Avh1c22p05g22019	2
GO:0004069	L-aspartate:2-oxoglutarate aminotransferase activity	0.161531	0.669487	0.603382	Avh1c03p03g02327/Avh1c20p01g19599	2
GO:0006085	acetyl-CoA biosynthetic process	0.161531	0.669487	0.603382	Avh1c22p18g22566/Avh1c29p04g29630	2
GO:0006537	glutamate biosynthetic process	0.161531	0.669487	0.603382	Avh1c03p05g02491/Avh1c18p08g17802	2
GO:0008106	alcohol dehydrogenase (NADP+) activity	0.161531	0.669487	0.603382	Avh1c13p13g12648/Avh1c22p05g22019	2
GO:0008203	cholesterol metabolic process	0.161531	0.669487	0.603382	Avh1c20p08g20032/Avh1c22p16g22486	2
GO:0010148	transpiration	0.161531	0.669487	0.603382	Avh1c09p01g08139/Avh1c12p19g11742	2
GO:0010181	FMN binding	0.161531	0.669487	0.603382	Avh1c08p07g07286/Avh1c12p03g11016	2
GO:0010324	membrane invagination	0.161531	0.669487	0.603382	Avh1c13p10g12422/Avh1c23p19g23863	2
GO:0010966	regulation of phosphate transport	0.161531	0.669487	0.603382	Avh1c15p14g15112/Avh1c19p21g19432	2
GO:0015172	acidic amino acid transmembrane transporter activity	0.161531	0.669487	0.603382	Avh1c05p14g04507/Avh1c07p08g06415	2
GO:0016208	AMP binding	0.161531	0.669487	0.603382	Avh1c21p04g20809/Avh1c29p06g29733	2
GO:0019218	regulation of steroid metabolic process	0.161531	0.669487	0.603382	Avh1c20p08g20032/Avh1c22p16g22486	2
GO:0031032	actomyosin structure organization	0.161531	0.669487	0.603382	Avh1c12p02g10991/Avh1c17p04g16578	2
GO:0031407	oxylipin metabolic process	0.161531	0.669487	0.603382	Avh1c12p14g11437/Avh1c21p15g21366	2
GO:0034086	maintenance of sister chromatid cohesion	0.161531	0.669487	0.603382	Avh1c13p10g12446/Avh1c23p19g23891	2
GO:0034756	regulation of iron ion transport	0.161531	0.669487	0.603382	Avh1c07p17g06740/Avh1c13p16g12915	2
GO:0046500	S-adenosylmethionine metabolic process	0.161531	0.669487	0.603382	Avh1c01p17g00910/Avh1c06p15g05521	2
GO:0070772	PAS complex	0.161531	0.669487	0.603382	Avh1c25p09g25456/Avh1c25p09g25457	2
GO:0071629	cytoplasm protein quality control by the ubiquitin-proteasome system	0.161531	0.669487	0.603382	Avh1c03p17g03132/Avh1c06p04g05101	2
GO:0080116	glucuronoxylan glucuronosyltransferase activity	0.161531	0.669487	0.603382	Avh1c21p14g21325/Avh1c26p10g26578	2
GO:0090181	regulation of cholesterol metabolic process	0.161531	0.669487	0.603382	Avh1c20p08g20032/Avh1c22p16g22486	2
GO:0140455	cytoplasm protein quality control	0.161531	0.669487	0.603382	Avh1c03p17g03132/Avh1c06p04g05101	2
GO:1900490	obsolete positive regulation of hydroxymethylglutaryl-CoA reductase (NADPH) activity	0.161531	0.669487	0.603382	Avh1c06p18g05763/Avh1c06p18g05764	2
GO:2001215	obsolete regulation of hydroxymethylglutaryl-CoA reductase (NADPH) activity	0.161531	0.669487	0.603382	Avh1c06p18g05763/Avh1c06p18g05764	2
GO:0006753	nucleoside phosphate metabolic process	0.162483	0.671944	0.605597	Avh1c03p18g03161/Avh1c04p09g03650/Avh1c08p03g07066/Avh1c09p01g08139/Avh1c09p11g08673/Avh1c12p17g11637/Avh1c12p19g11742/Avh1c13p11g12501/Avh1c14p04g13485/Avh1c14p11g13775/Avh1c14p16g14183/Avh1c15p08g14715/Avh1c17p05g16643/Avh1c18p20g18203/Avh1c19p17g19076/Avh1c21p13g21246/Avh1c22p07g22138/Avh1c22p10g22301/Avh1c22p16g22486/Avh1c22p18g22566/Avh1c23p10g23438/Avh1c23p19g23928/Avh1c24p05g24486/Avh1c25p…	30
GO:0051274	beta-glucan biosynthetic process	0.162832	0.671944	0.605597	Avh1c08p16g07680/Avh1c11p11g10491/Avh1c14p02g13367/Avh1c14p13g13943/Avh1c15p11g14857/Avh1c21p02g20713/Avh1c25p19g26119	7
GO:0004312	fatty acid synthase activity	0.162932	0.671944	0.605597	Avh1c03p16g03050/Avh1c18p23g18333/Avh1c20p16g20370/Avh1c24p04g24403/Avh1c29p03g29578	5
GO:0009226	nucleotide-sugar biosynthetic process	0.162932	0.671944	0.605597	Avh1c05p05g04134/Avh1c05p20g04765/Avh1c13p00g11916/Avh1c23p16g23667/Avh1c27p18g28109	5
GO:0080112	seed growth	0.164174	0.676226	0.609456	Avh1c12p15g11505/Avh1c13p09g12363/Avh1c13p13g12682/Avh1c14p09g13649/Avh1c20p14g20260/Avh1c25p11g25544	6
GO:0010928	regulation of auxin mediated signaling pathway	0.164533	0.676865	0.610031	Avh1c05p05g04173/Avh1c12p15g11505/Avh1c15p12g14975/Avh1c21p13g21254/Avh1c21p13g21266/Avh1c24p00g24158/Avh1c27p12g27685/Avh1c27p19g28162/Avh1c28p00g28371	9
GO:0003690	double-stranded DNA binding	0.165618	0.680488	0.613297	Avh1c06p01g04832/Avh1c06p15g05555/Avh1c07p18g06751/Avh1c08p07g07318/Avh1c08p15g07658/Avh1c10p01g09045/Avh1c10p19g09928/Avh1c11p03g10139/Avh1c12p15g11505/Avh1c12p20g11796/Avh1c13p02g12007/Avh1c13p02g12008/Avh1c13p10g12446/Avh1c15p06g14524/Avh1c15p12g14949/Avh1c15p14g15106/Avh1c20p17g20483/Avh1c21p12g21175/Avh1c21p14g21356/Avh1c22p01g21697/Avh1c22p07g22121/Avh1c23p10g23433/Avh1c23p10g23434/Avh1c23p…	32
GO:0004857	enzyme inhibitor activity	0.170532	0.698166	0.629229	Avh1c01p12g00636/Avh1c02p01g01106/Avh1c02p02g01192/Avh1c03p05g02482/Avh1c03p08g02704/Avh1c08p18g07769/Avh1c11p01g10061/Avh1c12p18g11668/Avh1c15p15g15216/Avh1c17p00g16363/Avh1c24p12g24848/Avh1c25p09g25429/Avh1c25p17g25945/Avh1c28p14g29240	14
GO:0044036	cell wall macromolecule metabolic process	0.170532	0.698166	0.629229	Avh1c07p02g06078/Avh1c11p15g10792/Avh1c13p03g12105/Avh1c15p11g14857/Avh1c18p06g17657/Avh1c21p01g20644/Avh1c21p14g21325/Avh1c23p04g22988/Avh1c24p12g24831/Avh1c24p12g24847/Avh1c26p10g26578/Avh1c27p16g27893/Avh1c28p12g29066/Avh1c29p14g30007	14
GO:0016144	S-glycoside biosynthetic process	0.170971	0.698166	0.629229	Avh1c05p17g04648/Avh1c15p10g14796/Avh1c21p03g20772/Avh1c21p16g21476	4
GO:0019758	obsolete glycosinolate biosynthetic process	0.170971	0.698166	0.629229	Avh1c05p17g04648/Avh1c15p10g14796/Avh1c21p03g20772/Avh1c21p16g21476	4
GO:0019761	glucosinolate biosynthetic process	0.170971	0.698166	0.629229	Avh1c05p17g04648/Avh1c15p10g14796/Avh1c21p03g20772/Avh1c21p16g21476	4
GO:0002832	negative regulation of response to biotic stimulus	0.172488	0.702714	0.633328	Avh1c22p01g21697/Avh1c22p07g22121/Avh1c24p04g24431/Avh1c24p07g24535/Avh1c26p17g27131/Avh1c28p10g28871/Avh1c28p14g29187	7
GO:0006873	intracellular monoatomic ion homeostasis	0.172507	0.702714	0.633328	Avh1c02p04g01399/Avh1c02p04g01433/Avh1c03p08g02708/Avh1c03p19g03282/Avh1c05p08g04356/Avh1c06p01g04821/Avh1c08p00g06809/Avh1c10p19g09863/Avh1c15p11g14875/Avh1c15p12g14950/Avh1c16p22g15940/Avh1c19p11g18634/Avh1c19p22g19445/Avh1c20p08g20032/Avh1c21p10g21040/Avh1c21p12g21137/Avh1c24p03g24339/Avh1c26p12g26785	18
GO:0046916	obsolete intracellular transition metal ion homeostasis	0.172724	0.702733	0.633346	Avh1c02p04g01399/Avh1c02p04g01433/Avh1c03p08g02708/Avh1c15p11g14875/Avh1c15p12g14950/Avh1c16p22g15940/Avh1c21p10g21040/Avh1c24p03g24339/Avh1c26p12g26785	9
GO:0005315	phosphate transmembrane transporter activity	0.174634	0.704469	0.63491	Avh1c03p18g03194/Avh1c08p09g07382/Avh1c24p05g24446	3
GO:0005527	macrolide binding	0.174634	0.704469	0.63491	Avh1c13p11g12507/Avh1c13p11g12508/Avh1c23p19g23933	3
GO:0005528	FK506 binding	0.174634	0.704469	0.63491	Avh1c13p11g12507/Avh1c13p11g12508/Avh1c23p19g23933	3
GO:0016646	oxidoreductase activity, acting on the CH-NH group of donors, NAD or NADP as acceptor	0.174634	0.704469	0.63491	Avh1c01p14g00723/Avh1c08p07g07286/Avh1c19p09g18554	3
GO:0016655	oxidoreductase activity, acting on NAD(P)H, quinone or similar compound as acceptor	0.174634	0.704469	0.63491	Avh1c12p03g11016/Avh1c22p05g22019/Avh1c27p20g28236	3
GO:0051139	metal cation:proton antiporter activity	0.174634	0.704469	0.63491	Avh1c02p04g01399/Avh1c25p17g25929/Avh1c26p07g26419	3
GO:0070034	telomerase RNA binding	0.174634	0.704469	0.63491	Avh1c08p03g07012/Avh1c08p06g07263/Avh1c17p15g17017	3
GO:0140678	molecular function inhibitor activity	0.176826	0.712317	0.641983	Avh1c01p12g00636/Avh1c02p01g01106/Avh1c02p02g01192/Avh1c03p05g02482/Avh1c03p08g02704/Avh1c08p18g07769/Avh1c11p01g10061/Avh1c12p18g11668/Avh1c15p15g15216/Avh1c17p00g16363/Avh1c24p12g24848/Avh1c25p09g25429/Avh1c25p17g25945/Avh1c28p14g29240	14
GO:0010383	cell wall polysaccharide metabolic process	0.177177	0.712317	0.641983	Avh1c07p02g06078/Avh1c11p15g10792/Avh1c13p03g12105/Avh1c15p11g14857/Avh1c21p01g20644/Avh1c21p14g21325/Avh1c23p04g22988/Avh1c24p12g24831/Avh1c24p12g24847/Avh1c26p10g26578/Avh1c27p16g27893/Avh1c29p14g30007	12
GO:0009205	purine ribonucleoside triphosphate metabolic process	0.177222	0.712317	0.641983	Avh1c03p18g03161/Avh1c09p01g08139/Avh1c09p11g08673/Avh1c12p17g11637/Avh1c12p19g11742/Avh1c14p04g13485/Avh1c15p08g14715/Avh1c19p17g19076/Avh1c22p07g22138/Avh1c23p10g23438/Avh1c25p02g25246/Avh1c26p17g27206/Avh1c28p15g29257	13
GO:0006323		0.177788	0.712868	0.64248	Avh1c02p03g01347/Avh1c03p09g02796/Avh1c13p02g12043/Avh1c13p02g12045/Avh1c22p08g22200/Avh1c24p11g24721/Avh1c26p16g27051/Avh1c26p16g27086	8
GO:0010218	response to far red light	0.177788	0.712868	0.64248	Avh1c03p13g02904/Avh1c05p05g04173/Avh1c08p21g08011/Avh1c11p04g10212/Avh1c12p11g11318/Avh1c15p09g14765/Avh1c27p19g28162/Avh1c28p02g28476	8
GO:0046982	protein heterodimerization activity	0.181098	0.724671	0.653117	Avh1c03p19g03275/Avh1c07p13g06540/Avh1c08p21g08011/Avh1c09p06g08451/Avh1c10p04g09261/Avh1c15p02g14267/Avh1c15p09g14765/Avh1c21p12g21180/Avh1c23p17g23716	9
GO:0005789	endoplasmic reticulum membrane	0.181168	0.724671	0.653117	Avh1c01p02g00071/Avh1c01p03g00197/Avh1c01p05g00341/Avh1c03p08g02718/Avh1c05p18g04655/Avh1c06p04g05070/Avh1c06p04g05091/Avh1c06p18g05763/Avh1c06p18g05764/Avh1c06p19g05833/Avh1c07p04g06200/Avh1c07p17g06740/Avh1c09p11g08665/Avh1c09p16g08997/Avh1c10p03g09251/Avh1c10p17g09696/Avh1c10p17g09730/Avh1c12p02g10948/Avh1c12p09g11251/Avh1c13p03g12107/Avh1c13p14g12723/Avh1c13p15g12837/Avh1c13p16g12915/Avh1c15p…	40
GO:0015144	carbohydrate transmembrane transporter activity	0.183035	0.727181	0.655379	Avh1c07p01g06020/Avh1c08p09g07382/Avh1c10p04g09286/Avh1c17p15g17032/Avh1c20p17g20422/Avh1c21p15g21406/Avh1c23p02g22803/Avh1c23p03g22934/Avh1c23p21g24104/Avh1c23p22g24119	10
GO:0034219	carbohydrate transmembrane transport	0.183035	0.727181	0.655379	Avh1c07p01g06020/Avh1c08p09g07382/Avh1c10p04g09286/Avh1c17p15g17032/Avh1c20p17g20422/Avh1c21p15g21406/Avh1c23p02g22803/Avh1c23p03g22934/Avh1c23p21g24104/Avh1c23p22g24119	10
GO:0006650	glycerophospholipid metabolic process	0.183233	0.727181	0.655379	Avh1c01p01g00036/Avh1c03p19g03282/Avh1c05p08g04356/Avh1c06p06g05185/Avh1c09p09g08606/Avh1c09p12g08709/Avh1c11p12g10565/Avh1c13p18g13098/Avh1c19p20g19287/Avh1c23p05g23102/Avh1c25p09g25456/Avh1c25p09g25457/Avh1c25p16g25923/Avh1c26p07g26414	14
GO:0009144	purine nucleoside triphosphate metabolic process	0.183935	0.727181	0.655379	Avh1c03p18g03161/Avh1c09p01g08139/Avh1c09p11g08673/Avh1c12p17g11637/Avh1c12p19g11742/Avh1c14p04g13485/Avh1c15p08g14715/Avh1c19p17g19076/Avh1c22p07g22138/Avh1c23p10g23438/Avh1c25p02g25246/Avh1c26p17g27206/Avh1c28p15g29257	13
GO:0017001	antibiotic catabolic process	0.185775	0.727181	0.655379	Avh1c03p02g02254/Avh1c10p19g09915/Avh1c21p02g20652/Avh1c27p20g28236	4
GO:0042285	xylosyltransferase activity	0.185775	0.727181	0.655379	Avh1c03p15g03013/Avh1c03p15g03014/Avh1c03p15g03016/Avh1c03p15g03017	4
GO:0052742	phosphatidylinositol kinase activity	0.185775	0.727181	0.655379	Avh1c06p06g05185/Avh1c13p18g13098/Avh1c25p09g25456/Avh1c25p09g25457	4
GO:0070566	adenylyltransferase activity	0.185775	0.727181	0.655379	Avh1c10p04g09269/Avh1c12p07g11220/Avh1c17p11g16832/Avh1c24p04g24394	4
GO:1901002	positive regulation of response to salt stress	0.185775	0.727181	0.655379	Avh1c04p05g03470/Avh1c07p09g06418/Avh1c21p08g20958/Avh1c27p17g27971	4
GO:0032592	obsolete integral component of mitochondrial membrane	0.186043	0.727181	0.655379	Avh1c09p01g08139/Avh1c12p19g11742/Avh1c23p10g23438/Avh1c23p18g23785/Avh1c26p17g27206/Avh1c28p15g29257	6
GO:0003993	acid phosphatase activity	0.187841	0.727181	0.655379	Avh1c07p02g06086/Avh1c12p19g11772/Avh1c13p20g13224/Avh1c25p10g25497/Avh1c26p10g26631	5
GO:0000187	obsolete activation of MAPK activity	0.188358	0.727181	0.655379	Avh1c16p03g15385/Avh1c29p15g30083	2
GO:0004467	long-chain fatty acid-CoA ligase activity	0.188358	0.727181	0.655379	Avh1c12p06g11205/Avh1c14p12g13915	2
GO:0005513	detection of calcium ion	0.188358	0.727181	0.655379	Avh1c12p16g11540/Avh1c20p13g20249	2
GO:0006011	UDP-glucose metabolic process	0.188358	0.727181	0.655379	Avh1c01p02g00112/Avh1c05p17g04638	2
GO:0006474	N-terminal protein amino acid acetylation	0.188358	0.727181	0.655379	Avh1c13p10g12422/Avh1c23p19g23863	2
GO:0006805	xenobiotic metabolic process	0.188358	0.727181	0.655379	Avh1c12p19g11759/Avh1c20p08g20032	2
GO:0007064	mitotic sister chromatid cohesion	0.188358	0.727181	0.655379	Avh1c13p10g12446/Avh1c23p19g23891	2
GO:0008905	obsolete mannose-phosphate guanylyltransferase activity	0.188358	0.727181	0.655379	Avh1c17p04g16615/Avh1c29p16g30166	2
GO:0009071	serine family amino acid catabolic process	0.188358	0.727181	0.655379	Avh1c25p18g26036/Avh1c26p09g26497	2
GO:0009649	entrainment of circadian clock	0.188358	0.727181	0.655379	Avh1c08p01g06855/Avh1c15p16g15265	2
GO:0009884	cytokinin receptor activity	0.188358	0.727181	0.655379	Avh1c07p17g06740/Avh1c13p16g12915	2
GO:0015146	pentose transmembrane transporter activity	0.188358	0.727181	0.655379	Avh1c07p01g06020/Avh1c10p04g09286	2
GO:0015750	pentose transmembrane transport	0.188358	0.727181	0.655379	Avh1c07p01g06020/Avh1c10p04g09286	2
GO:0016647	oxidoreductase activity, acting on the CH-NH group of donors, oxygen as acceptor	0.188358	0.727181	0.655379	Avh1c17p16g17069/Avh1c20p18g20497	2
GO:0035371	microtubule plus-end	0.188358	0.727181	0.655379	Avh1c10p03g09247/Avh1c29p02g29479	2
GO:0035384	thioester biosynthetic process	0.188358	0.727181	0.655379	Avh1c22p18g22566/Avh1c29p04g29630	2
GO:0043112	receptor metabolic process	0.188358	0.727181	0.655379	Avh1c06p18g05727/Avh1c19p10g18609	2
GO:0070569	uridylyltransferase activity	0.188358	0.727181	0.655379	Avh1c01p02g00112/Avh1c05p17g04638	2
GO:0071616	acyl-CoA biosynthetic process	0.188358	0.727181	0.655379	Avh1c22p18g22566/Avh1c29p04g29630	2
GO:0055080	monoatomic cation homeostasis	0.189997	0.731453	0.65923	Avh1c02p04g01399/Avh1c02p04g01433/Avh1c03p08g02708/Avh1c05p17g04616/Avh1c06p01g04821/Avh1c08p00g06809/Avh1c09p05g08426/Avh1c10p19g09863/Avh1c14p05g13508/Avh1c15p11g14875/Avh1c15p12g14950/Avh1c16p22g15940/Avh1c19p11g18634/Avh1c19p22g19445/Avh1c20p00g19528/Avh1c20p04g19819/Avh1c20p08g20032/Avh1c21p10g21040/Avh1c21p12g21137/Avh1c24p03g24339/Avh1c25p17g25929/Avh1c26p07g26419/Avh1c26p12g26785/Avh1c28p…	24
GO:0010648	negative regulation of cell communication	0.190929	0.731453	0.65923	Avh1c01p02g00100/Avh1c01p06g00361/Avh1c02p01g01157/Avh1c02p03g01328/Avh1c04p05g03470/Avh1c06p18g05727/Avh1c06p19g05854/Avh1c07p09g06418/Avh1c09p04g08348/Avh1c09p06g08451/Avh1c10p17g09730/Avh1c11p04g10218/Avh1c12p17g11635/Avh1c13p17g12979/Avh1c16p21g15912/Avh1c18p20g18189/Avh1c19p10g18609/Avh1c19p18g19121/Avh1c20p01g19595/Avh1c20p15g20335/Avh1c20p18g20515/Avh1c21p08g20958/Avh1c21p11g21073/Avh1c24p…	27
GO:0023057	negative regulation of signaling	0.190929	0.731453	0.65923	Avh1c01p02g00100/Avh1c01p06g00361/Avh1c02p01g01157/Avh1c02p03g01328/Avh1c04p05g03470/Avh1c06p18g05727/Avh1c06p19g05854/Avh1c07p09g06418/Avh1c09p04g08348/Avh1c09p06g08451/Avh1c10p17g09730/Avh1c11p04g10218/Avh1c12p17g11635/Avh1c13p17g12979/Avh1c16p21g15912/Avh1c18p20g18189/Avh1c19p10g18609/Avh1c19p18g19121/Avh1c20p01g19595/Avh1c20p15g20335/Avh1c20p18g20515/Avh1c21p08g20958/Avh1c21p11g21073/Avh1c24p…	27
GO:0044242	cellular lipid catabolic process	0.191414	0.731453	0.65923	Avh1c03p02g02245/Avh1c03p19g03282/Avh1c05p08g04356/Avh1c12p00g10848/Avh1c12p07g11225/Avh1c12p09g11259/Avh1c20p02g19691/Avh1c20p04g19775/Avh1c25p13g25622/Avh1c25p14g25696/Avh1c26p10g26631/Avh1c27p17g27965	12
GO:0061630	ubiquitin protein ligase activity	0.192153	0.731453	0.65923	Avh1c01p03g00152/Avh1c02p04g01395/Avh1c02p14g01922/Avh1c03p01g02108/Avh1c03p17g03132/Avh1c06p04g05101/Avh1c06p18g05727/Avh1c06p19g05833/Avh1c07p02g06049/Avh1c07p03g06129/Avh1c07p07g06352/Avh1c07p16g06662/Avh1c07p16g06664/Avh1c08p01g06833/Avh1c08p01g06855/Avh1c08p19g07846/Avh1c13p15g12793/Avh1c13p19g13160/Avh1c15p14g15112/Avh1c15p16g15265/Avh1c19p07g18470/Avh1c19p10g18609/Avh1c19p21g19432/Avh1c20p…	35
GO:0015294	solute:monoatomic cation symporter activity	0.192512	0.731453	0.65923	Avh1c07p01g06020/Avh1c10p04g09286/Avh1c17p15g17032/Avh1c20p17g20422/Avh1c21p15g21406/Avh1c23p21g24104/Avh1c23p22g24119	7
GO:0016860	intramolecular oxidoreductase activity	0.192512	0.731453	0.65923	Avh1c06p00g04792/Avh1c10p17g09726/Avh1c12p09g11251/Avh1c13p15g12843/Avh1c17p03g16559/Avh1c22p05g21968/Avh1c25p10g25473	7
GO:0030243	cellulose metabolic process	0.192512	0.731453	0.65923	Avh1c08p16g07680/Avh1c11p11g10491/Avh1c14p02g13367/Avh1c14p13g13943/Avh1c15p11g14857/Avh1c21p02g20713/Avh1c25p19g26119	7
GO:0008324	monoatomic cation transmembrane transporter activity	0.192967	0.731453	0.65923	Avh1c01p17g00954/Avh1c02p03g01314/Avh1c02p03g01354/Avh1c02p04g01399/Avh1c05p17g04616/Avh1c06p03g04993/Avh1c07p01g06020/Avh1c08p00g06809/Avh1c09p00g08048/Avh1c10p00g09020/Avh1c10p04g09286/Avh1c10p19g09863/Avh1c11p13g10662/Avh1c12p10g11287/Avh1c13p02g12039/Avh1c14p05g13508/Avh1c14p11g13811/Avh1c15p11g14875/Avh1c16p24g16152/Avh1c17p02g16488/Avh1c17p15g17032/Avh1c19p16g19013/Avh1c20p04g19783/Avh1c20p…	36
GO:0004743	pyruvate kinase activity	0.193426	0.731453	0.65923	Avh1c15p08g14715/Avh1c22p07g22138/Avh1c25p02g25246	3
GO:0010215	cellulose microfibril organization	0.193426	0.731453	0.65923	Avh1c05p04g04098/Avh1c08p15g07639/Avh1c27p18g28079	3
GO:0015491	obsolete cation:cation antiporter activity	0.193426	0.731453	0.65923	Avh1c02p04g01399/Avh1c25p17g25929/Avh1c26p07g26419	3
GO:0016103	diterpenoid catabolic process	0.193426	0.731453	0.65923	Avh1c12p07g11225/Avh1c12p09g11259/Avh1c27p17g27965	3
GO:0019321	pentose metabolic process	0.193426	0.731453	0.65923	Avh1c10p09g09434/Avh1c13p00g11916/Avh1c22p09g22260	3
GO:0019740	nitrogen utilization	0.193426	0.731453	0.65923	Avh1c03p05g02491/Avh1c18p08g17802/Avh1c29p16g30115	3
GO:0045487	gibberellin catabolic process	0.193426	0.731453	0.65923	Avh1c12p07g11225/Avh1c12p09g11259/Avh1c27p17g27965	3
GO:0047372	acylglycerol lipase activity	0.193426	0.731453	0.65923	Avh1c09p07g08499/Avh1c09p07g08501/Avh1c27p15g27855	3
GO:0141067	intracellular nitrogen homeostasis	0.193426	0.731453	0.65923	Avh1c03p05g02491/Avh1c18p08g17802/Avh1c29p16g30115	3
GO:0004553	hydrolase activity, hydrolyzing O-glycosyl compounds	0.194826	0.73591	0.663246	Avh1c01p03g00186/Avh1c01p05g00320/Avh1c01p14g00750/Avh1c03p02g02235/Avh1c07p02g06078/Avh1c08p06g07252/Avh1c09p04g08371/Avh1c10p04g09278/Avh1c10p18g09842/Avh1c13p03g12105/Avh1c16p19g15789/Avh1c17p03g16524/Avh1c18p02g17335/Avh1c19p18g19177/Avh1c20p08g20063/Avh1c20p09g20067/Avh1c21p02g20713/Avh1c21p15g21442/Avh1c22p10g22315/Avh1c22p18g22555/Avh1c24p01g24219/Avh1c24p01g24220/Avh1c26p14g26935/Avh1c28p…	24
GO:0098827	endoplasmic reticulum subcompartment	0.195524	0.73771	0.664869	Avh1c01p02g00071/Avh1c01p03g00197/Avh1c01p05g00341/Avh1c03p08g02718/Avh1c05p18g04655/Avh1c06p04g05070/Avh1c06p04g05091/Avh1c06p18g05763/Avh1c06p18g05764/Avh1c06p19g05833/Avh1c07p04g06200/Avh1c07p17g06740/Avh1c09p11g08665/Avh1c09p16g08997/Avh1c10p03g09251/Avh1c10p17g09696/Avh1c10p17g09730/Avh1c12p02g10948/Avh1c12p09g11251/Avh1c13p03g12107/Avh1c13p14g12723/Avh1c13p15g12837/Avh1c13p16g12915/Avh1c15p…	40
GO:0051119	sugar transmembrane transporter activity	0.196313	0.738417	0.665506	Avh1c07p01g06020/Avh1c08p09g07382/Avh1c10p04g09286/Avh1c17p15g17032/Avh1c20p17g20422/Avh1c21p15g21406/Avh1c23p21g24104/Avh1c23p22g24119	8
GO:0080050	regulation of seed development	0.196313	0.738417	0.665506	Avh1c12p14g11470/Avh1c12p15g11505/Avh1c13p09g12363/Avh1c13p13g12682/Avh1c14p09g13649/Avh1c20p14g20260/Avh1c20p17g20483/Avh1c25p11g25544	8
GO:0002833	positive regulation of response to biotic stimulus	0.196378	0.738417	0.665506	Avh1c02p02g01213/Avh1c03p01g02108/Avh1c06p05g05133/Avh1c08p21g07968/Avh1c13p17g13026/Avh1c19p20g19301/Avh1c22p10g22315/Avh1c24p05g24489/Avh1c24p15g25073/Avh1c27p06g27463/Avh1c27p17g27971/Avh1c28p10g28871/Avh1c29p04g29653/Avh1c29p15g30083	14
GO:0009069	serine family amino acid metabolic process	0.197382	0.741352	0.668151	Avh1c01p17g00910/Avh1c10p17g09744/Avh1c22p01g21688/Avh1c25p18g26036/Avh1c26p09g26497/Avh1c26p17g27193	6
GO:0002218	activation of innate immune response	0.198374	0.743398	0.669996	Avh1c02p02g01213/Avh1c13p17g13026/Avh1c19p20g19301/Avh1c22p10g22315/Avh1c24p05g24489/Avh1c24p15g25073/Avh1c28p10g28871/Avh1c29p04g29653/Avh1c29p15g30083	9
GO:0002683	negative regulation of immune system process	0.198374	0.743398	0.669996	Avh1c13p16g12877/Avh1c14p04g13485/Avh1c22p01g21697/Avh1c22p07g22121/Avh1c24p04g24431/Avh1c24p07g24535/Avh1c26p17g27131/Avh1c28p10g28871/Avh1c28p14g29187	9
GO:0006909	phagocytosis	0.200973	0.751446	0.677248	Avh1c12p15g11519/Avh1c13p10g12422/Avh1c13p16g12929/Avh1c23p19g23863	4
GO:0010112	regulation of systemic acquired resistance	0.200973	0.751446	0.677248	Avh1c13p16g12886/Avh1c26p17g27131/Avh1c28p14g29187/Avh1c29p02g29534	4
GO:0010647	positive regulation of cell communication	0.202732	0.75717	0.682408	Avh1c02p04g01395/Avh1c02p07g01622/Avh1c03p02g02254/Avh1c05p13g04472/Avh1c06p18g05745/Avh1c07p09g06457/Avh1c07p16g06662/Avh1c07p16g06664/Avh1c09p03g08294/Avh1c09p09g08606/Avh1c10p18g09801/Avh1c12p15g11505/Avh1c13p19g13160/Avh1c16p03g15385/Avh1c17p01g16444/Avh1c21p13g21254/Avh1c21p13g21266/Avh1c22p03g21827/Avh1c24p15g25125/Avh1c25p10g25492/Avh1c27p09g27591/Avh1c27p17g27971/Avh1c29p15g30083	23
GO:0009850	auxin metabolic process	0.205861	0.767992	0.692161	Avh1c02p03g01288/Avh1c02p03g01289/Avh1c05p17g04639/Avh1c07p13g06540/Avh1c21p16g21476/Avh1c22p05g22019/Avh1c24p00g24178/Avh1c26p19g27300	8
GO:0010565	regulation of cellular ketone metabolic process	0.207139	0.771489	0.695312	Avh1c01p17g00903/Avh1c08p16g07680/Avh1c11p15g10780/Avh1c15p14g15089/Avh1c18p11g17945/Avh1c20p13g20252/Avh1c22p03g21847/Avh1c24p05g24489/Avh1c26p17g27131/Avh1c27p17g27965/Avh1c28p14g29187	11
GO:0070592	cell wall polysaccharide biosynthetic process	0.207262	0.771489	0.695312	Avh1c11p15g10792/Avh1c15p11g14857/Avh1c21p01g20644/Avh1c21p14g21325/Avh1c23p04g22988/Avh1c24p12g24831/Avh1c26p10g26578/Avh1c27p16g27893/Avh1c29p14g30007	9
GO:0000989	obsolete transcription factor activity, transcription factor binding	0.207759	0.772472	0.696198	Avh1c01p15g00782/Avh1c05p15g04541/Avh1c07p07g06378/Avh1c12p08g11238/Avh1c12p15g11505/Avh1c13p12g12592/Avh1c16p22g15964/Avh1c18p22g18309/Avh1c20p08g20064/Avh1c21p13g21254/Avh1c21p13g21266/Avh1c26p01g26208/Avh1c26p10g26645/Avh1c28p13g29133/Avh1c29p14g30005	15
GO:0098573	obsolete intrinsic component of mitochondrial membrane	0.208969	0.776012	0.699389	Avh1c09p01g08139/Avh1c12p19g11742/Avh1c23p10g23438/Avh1c23p18g23785/Avh1c26p17g27206/Avh1c28p15g29257	6
GO:0062012	regulation of small molecule metabolic process	0.209946	0.776012	0.699389	Avh1c01p17g00903/Avh1c08p16g07680/Avh1c11p15g10780/Avh1c15p14g15089/Avh1c18p11g17945/Avh1c20p08g20032/Avh1c20p13g20252/Avh1c22p03g21847/Avh1c22p16g22486/Avh1c24p05g24489/Avh1c25p16g25906/Avh1c26p17g27131/Avh1c27p17g27965/Avh1c28p14g29187	14
GO:0044092	negative regulation of molecular function	0.211068	0.776012	0.699389	Avh1c01p12g00636/Avh1c02p01g01106/Avh1c02p02g01192/Avh1c02p03g01328/Avh1c03p05g02482/Avh1c03p08g02704/Avh1c08p18g07769/Avh1c11p01g10061/Avh1c12p05g11141/Avh1c12p18g11668/Avh1c13p17g12979/Avh1c14p06g13575/Avh1c15p15g15216/Avh1c17p00g16363/Avh1c20p18g20515/Avh1c21p04g20822/Avh1c21p12g21137/Avh1c24p11g24761/Avh1c24p12g24848/Avh1c25p09g25429/Avh1c25p17g25945/Avh1c28p14g29240	22
GO:0009741	response to brassinosteroid	0.211786	0.776012	0.699389	Avh1c01p14g00727/Avh1c02p05g01503/Avh1c06p16g05599/Avh1c06p20g05906/Avh1c09p02g08194/Avh1c10p17g09696/Avh1c12p15g11505/Avh1c12p17g11635/Avh1c15p07g14600/Avh1c17p00g16363/Avh1c20p15g20335/Avh1c21p12g21132/Avh1c21p16g21496/Avh1c24p12g24854/Avh1c25p11g25546/Avh1c27p09g27574	16
GO:0015695	organic cation transport	0.212686	0.776012	0.699389	Avh1c16p24g16152/Avh1c20p04g19783/Avh1c25p16g25879	3
GO:0032451	demethylase activity	0.212686	0.776012	0.699389	Avh1c13p02g12046/Avh1c13p16g12870/Avh1c29p02g29519	3
GO:0071941	nitrogen cycle metabolic process	0.212686	0.776012	0.699389	Avh1c04p04g03432/Avh1c26p17g27131/Avh1c28p14g29187	3
GO:0010252	obsolete auxin homeostasis	0.214006	0.776012	0.699389	Avh1c09p06g08449/Avh1c12p04g11110/Avh1c16p23g16018/Avh1c17p03g16538/Avh1c27p12g27685	5
GO:0090627	plant epidermal cell differentiation	0.214344	0.776012	0.699389	Avh1c01p03g00151/Avh1c05p19g04729/Avh1c06p01g04832/Avh1c07p18g06751/Avh1c08p07g07303/Avh1c08p11g07461/Avh1c08p16g07680/Avh1c09p05g08390/Avh1c13p18g13033/Avh1c15p06g14586/Avh1c20p15g20312/Avh1c21p01g20620/Avh1c22p00g21618/Avh1c22p05g22019/Avh1c23p10g23438/Avh1c24p00g24158/Avh1c24p11g24770/Avh1c26p17g27206/Avh1c27p12g27685/Avh1c28p00g28371/Avh1c28p15g29257	21
GO:0004311	farnesyltranstransferase activity	0.215722	0.776012	0.699389	Avh1c05p01g03873/Avh1c10p03g09251	2
GO:0008217	regulation of blood pressure	0.215722	0.776012	0.699389	Avh1c12p13g11404/Avh1c20p08g20032	2
GO:0008443	phosphofructokinase activity	0.215722	0.776012	0.699389	Avh1c09p11g08673/Avh1c10p19g09929	2
GO:0009083	branched-chain amino acid catabolic process	0.215722	0.776012	0.699389	Avh1c10p05g09318/Avh1c28p16g29369	2
GO:0009396	folic acid-containing compound biosynthetic process	0.215722	0.776012	0.699389	Avh1c03p15g02987/Avh1c24p11g24770	2
GO:0009963	positive regulation of flavonoid biosynthetic process	0.215722	0.776012	0.699389	Avh1c16p23g16018/Avh1c25p18g26029	2
GO:0010295	(+)-abscisic acid 8'-hydroxylase activity	0.215722	0.776012	0.699389	Avh1c20p04g19775/Avh1c25p14g25696	2
GO:0016602	CCAAT-binding factor complex	0.215722	0.776012	0.699389	Avh1c17p18g17202/Avh1c20p11g20151	2
GO:0016717	oxidoreductase activity, acting on paired donors, with oxidation of a pair of donors resulting in the reduction of molecular oxygen to two molecules of water	0.215722	0.776012	0.699389	Avh1c06p04g05070/Avh1c06p04g05091	2
GO:0016725	oxidoreductase activity, acting on CH or CH2 groups	0.215722	0.776012	0.699389	Avh1c13p07g12296/Avh1c23p17g23711	2
GO:0016801	hydrolase activity, acting on ether bonds	0.215722	0.776012	0.699389	Avh1c01p17g00910/Avh1c20p08g20032	2
GO:0050764	regulation of phagocytosis	0.215722	0.776012	0.699389	Avh1c12p15g11519/Avh1c13p16g12929	2
GO:0070403	NAD+ binding	0.215722	0.776012	0.699389	Avh1c13p00g11916/Avh1c22p09g22260	2
GO:1901683	arsenate ion transmembrane transporter activity	0.215722	0.776012	0.699389	Avh1c03p18g03194/Avh1c24p05g24446	2
GO:1902456	regulation of stomatal opening	0.215722	0.776012	0.699389	Avh1c15p07g14624/Avh1c20p18g20515	2
GO:0009756	carbohydrate mediated signaling	0.216053	0.776012	0.699389	Avh1c09p01g08139/Avh1c10p17g09730/Avh1c12p19g11742/Avh1c13p02g12007/Avh1c13p02g12008/Avh1c18p20g18189/Avh1c23p03g22942/Avh1c23p10g23433/Avh1c23p10g23434/Avh1c26p11g26674	10
GO:0010182	sugar mediated signaling pathway	0.216053	0.776012	0.699389	Avh1c09p01g08139/Avh1c10p17g09730/Avh1c12p19g11742/Avh1c13p02g12007/Avh1c13p02g12008/Avh1c18p20g18189/Avh1c23p03g22942/Avh1c23p10g23433/Avh1c23p10g23434/Avh1c26p11g26674	10
GO:0005385	zinc ion transmembrane transporter activity	0.216524	0.776012	0.699389	Avh1c01p17g00954/Avh1c12p10g11287/Avh1c23p08g23340/Avh1c28p08g28768	4
GO:0010030	positive regulation of seed germination	0.216524	0.776012	0.699389	Avh1c06p18g05745/Avh1c12p11g11318/Avh1c21p15g21406/Avh1c22p07g22114	4
GO:0015925	galactosidase activity	0.216524	0.776012	0.699389	Avh1c01p03g00186/Avh1c01p05g00320/Avh1c09p04g08371/Avh1c21p15g21442	4
GO:0042548	regulation of photosynthesis, light reaction	0.216524	0.776012	0.699389	Avh1c08p01g06865/Avh1c12p14g11437/Avh1c20p18g20515/Avh1c25p11g25548	4
GO:0052482	defense response by cell wall thickening	0.216524	0.776012	0.699389	Avh1c11p13g10662/Avh1c17p04g16615/Avh1c21p16g21476/Avh1c29p16g30166	4
GO:0052544	defense response by callose deposition in cell wall	0.216524	0.776012	0.699389	Avh1c11p13g10662/Avh1c17p04g16615/Avh1c21p16g21476/Avh1c29p16g30166	4
GO:0071577	zinc ion transmembrane transport	0.216524	0.776012	0.699389	Avh1c01p17g00954/Avh1c12p10g11287/Avh1c23p08g23340/Avh1c28p08g28768	4
GO:0009141	nucleoside triphosphate metabolic process	0.216882	0.776012	0.699389	Avh1c03p18g03161/Avh1c09p01g08139/Avh1c09p11g08673/Avh1c12p17g11637/Avh1c12p19g11742/Avh1c14p04g13485/Avh1c14p16g14183/Avh1c15p08g14715/Avh1c19p17g19076/Avh1c22p07g22138/Avh1c23p10g23438/Avh1c25p02g25246/Avh1c26p17g27206/Avh1c28p15g29257	14
GO:0032103	positive regulation of response to external stimulus	0.216882	0.776012	0.699389	Avh1c02p02g01213/Avh1c03p01g02108/Avh1c06p05g05133/Avh1c08p21g07968/Avh1c13p17g13026/Avh1c19p20g19301/Avh1c22p10g22315/Avh1c24p05g24489/Avh1c24p15g25073/Avh1c27p06g27463/Avh1c27p17g27971/Avh1c28p10g28871/Avh1c29p04g29653/Avh1c29p15g30083	14
GO:0015267	channel activity	0.221103	0.789417	0.711471	Avh1c03p13g02898/Avh1c05p17g04616/Avh1c07p01g05975/Avh1c09p01g08091/Avh1c15p08g14678/Avh1c16p24g16152/Avh1c20p00g19554/Avh1c20p02g19684/Avh1c20p04g19783/Avh1c22p00g21618/Avh1c25p12g25612/Avh1c25p15g25782/Avh1c25p16g25879/Avh1c26p16g27065/Avh1c28p13g29131	15
GO:0022803	passive transmembrane transporter activity	0.221103	0.789417	0.711471	Avh1c03p13g02898/Avh1c05p17g04616/Avh1c07p01g05975/Avh1c09p01g08091/Avh1c15p08g14678/Avh1c16p24g16152/Avh1c20p00g19554/Avh1c20p02g19684/Avh1c20p04g19783/Avh1c22p00g21618/Avh1c25p12g25612/Avh1c25p15g25782/Avh1c25p16g25879/Avh1c26p16g27065/Avh1c28p13g29131	15
GO:0006665	sphingolipid metabolic process	0.224159	0.799467	0.720528	Avh1c01p02g00071/Avh1c06p04g05070/Avh1c06p04g05091/Avh1c08p08g07346/Avh1c09p11g08665/Avh1c13p15g12837/Avh1c18p22g18263	7
GO:0016052	carbohydrate catabolic process	0.224441	0.799616	0.720663	Avh1c01p05g00320/Avh1c01p16g00857/Avh1c05p05g04135/Avh1c07p02g06078/Avh1c09p01g08139/Avh1c09p04g08371/Avh1c09p11g08673/Avh1c12p19g11742/Avh1c13p03g12105/Avh1c15p08g14715/Avh1c19p17g19076/Avh1c20p08g20063/Avh1c22p07g22138/Avh1c23p10g23438/Avh1c25p02g25246/Avh1c26p09g26526/Avh1c26p17g27206/Avh1c28p15g29257	18
GO:0001871	obsolete pattern binding	0.225484	0.800502	0.72146	Avh1c03p02g02235/Avh1c08p16g07680/Avh1c10p04g09278/Avh1c10p18g09842/Avh1c16p19g15789/Avh1c24p01g24219/Avh1c24p01g24220/Avh1c26p14g26935	8
GO:0030247	polysaccharide binding	0.225484	0.800502	0.72146	Avh1c03p02g02235/Avh1c08p16g07680/Avh1c10p04g09278/Avh1c10p18g09842/Avh1c16p19g15789/Avh1c24p01g24219/Avh1c24p01g24220/Avh1c26p14g26935	8
GO:0046914	transition metal ion binding	0.225612	0.800502	0.72146	Avh1c01p17g00910/Avh1c02p01g01157/Avh1c02p04g01433/Avh1c03p01g02153/Avh1c03p02g02254/Avh1c03p03g02327/Avh1c03p08g02708/Avh1c03p14g02954/Avh1c06p06g05193/Avh1c08p08g07352/Avh1c09p01g08139/Avh1c10p05g09318/Avh1c10p17g09744/Avh1c10p19g09876/Avh1c11p01g10002/Avh1c12p03g10996/Avh1c12p19g11742/Avh1c13p01g11986/Avh1c13p18g13038/Avh1c14p04g13485/Avh1c15p02g14282/Avh1c15p12g14950/Avh1c16p17g15685/Avh1c16p…	38
GO:0001134	obsolete transcription regulator recruiting activity	0.226616	0.800502	0.72146	Avh1c05p15g04541/Avh1c07p07g06378/Avh1c12p15g11505/Avh1c13p12g12592/Avh1c16p22g15964/Avh1c18p22g18309/Avh1c20p08g20064/Avh1c21p13g21254/Avh1c21p13g21266/Avh1c26p01g26208/Avh1c26p10g26645/Avh1c28p13g29133/Avh1c29p14g30005	13
GO:0001135	obsolete RNA polymerase II transcription regulator recruiting activity	0.226616	0.800502	0.72146	Avh1c05p15g04541/Avh1c07p07g06378/Avh1c12p15g11505/Avh1c13p12g12592/Avh1c16p22g15964/Avh1c18p22g18309/Avh1c20p08g20064/Avh1c21p13g21254/Avh1c21p13g21266/Avh1c26p01g26208/Avh1c26p10g26645/Avh1c28p13g29133/Avh1c29p14g30005	13
GO:0006875	obsolete intracellular metal ion homeostasis	0.226616	0.800502	0.72146	Avh1c02p04g01399/Avh1c02p04g01433/Avh1c03p08g02708/Avh1c08p00g06809/Avh1c15p11g14875/Avh1c15p12g14950/Avh1c16p22g15940/Avh1c19p11g18634/Avh1c20p08g20032/Avh1c21p10g21040/Avh1c21p12g21137/Avh1c24p03g24339/Avh1c26p12g26785	13
GO:0022838		0.226616	0.800502	0.72146	Avh1c03p13g02898/Avh1c05p17g04616/Avh1c07p01g05975/Avh1c15p08g14678/Avh1c16p24g16152/Avh1c20p00g19554/Avh1c20p02g19684/Avh1c22p00g21618/Avh1c25p12g25612/Avh1c25p15g25782/Avh1c25p16g25879/Avh1c26p16g27065/Avh1c28p13g29131	13
GO:0071322	cellular response to carbohydrate stimulus	0.226616	0.800502	0.72146	Avh1c07p17g06740/Avh1c09p01g08139/Avh1c10p17g09730/Avh1c12p19g11742/Avh1c13p02g12007/Avh1c13p02g12008/Avh1c13p16g12915/Avh1c18p20g18189/Avh1c22p07g22114/Avh1c23p03g22942/Avh1c23p10g23433/Avh1c23p10g23434/Avh1c26p11g26674	13
GO:0052542	defense response by callose deposition	0.227498	0.802763	0.723498	Avh1c11p13g10662/Avh1c15p14g15089/Avh1c17p04g16615/Avh1c21p16g21476/Avh1c29p16g30166	5
GO:0022890	inorganic cation transmembrane transporter activity	0.228151	0.804213	0.724805	Avh1c01p17g00954/Avh1c02p04g01399/Avh1c05p17g04616/Avh1c06p03g04993/Avh1c07p01g06020/Avh1c08p00g06809/Avh1c09p00g08048/Avh1c10p00g09020/Avh1c10p04g09286/Avh1c10p19g09863/Avh1c11p13g10662/Avh1c12p10g11287/Avh1c13p02g12039/Avh1c14p05g13508/Avh1c14p11g13811/Avh1c15p11g14875/Avh1c16p24g16152/Avh1c17p02g16488/Avh1c17p15g17032/Avh1c19p16g19013/Avh1c20p04g19783/Avh1c20p17g20422/Avh1c21p10g21040/Avh1c21p…	33
GO:0015077		0.231338	0.806319	0.726704	Avh1c02p04g01399/Avh1c05p17g04616/Avh1c06p03g04993/Avh1c07p01g06020/Avh1c09p00g08048/Avh1c10p04g09286/Avh1c10p19g09863/Avh1c14p05g13508/Avh1c17p15g17032/Avh1c19p16g19013/Avh1c20p17g20422/Avh1c21p15g21406/Avh1c23p21g24104/Avh1c23p22g24119/Avh1c25p17g25929/Avh1c26p07g26419	16
GO:0006733	obsolete oxidoreduction coenzyme metabolic process	0.231451	0.806319	0.726704	Avh1c09p01g08139/Avh1c09p11g08673/Avh1c12p19g11742/Avh1c15p08g14715/Avh1c17p05g16643/Avh1c19p17g19076/Avh1c22p07g22138/Avh1c23p10g23438/Avh1c25p02g25246/Avh1c26p17g27206/Avh1c28p15g29257	11
GO:0045089	positive regulation of innate immune response	0.231451	0.806319	0.726704	Avh1c02p02g01213/Avh1c03p01g02108/Avh1c13p17g13026/Avh1c19p20g19301/Avh1c22p10g22315/Avh1c24p05g24489/Avh1c24p15g25073/Avh1c27p17g27971/Avh1c28p10g28871/Avh1c29p04g29653/Avh1c29p15g30083	11
GO:0000152	nuclear ubiquitin ligase complex	0.232331	0.806319	0.726704	Avh1c08p01g06855/Avh1c13p03g12099/Avh1c15p16g15265	3
GO:0004725	protein tyrosine phosphatase activity	0.232331	0.806319	0.726704	Avh1c12p05g11143/Avh1c13p17g12979/Avh1c17p08g16759	3
GO:0004864	protein phosphatase inhibitor activity	0.232331	0.806319	0.726704	Avh1c03p08g02704/Avh1c24p12g24848/Avh1c25p17g25945	3
GO:0004869	cysteine-type endopeptidase inhibitor activity	0.232331	0.806319	0.726704	Avh1c08p18g07769/Avh1c11p01g10061/Avh1c28p14g29240	3
GO:0009862	systemic acquired resistance, salicylic acid mediated signaling pathway	0.232331	0.806319	0.726704	Avh1c13p07g12296/Avh1c16p03g15385/Avh1c23p17g23711	3
GO:0035335	peptidyl-tyrosine dephosphorylation	0.232331	0.806319	0.726704	Avh1c12p05g11143/Avh1c13p17g12979/Avh1c17p08g16759	3
GO:2000762	regulation of phenylpropanoid metabolic process	0.232331	0.806319	0.726704	Avh1c01p06g00361/Avh1c09p04g08348/Avh1c11p13g10662	3
GO:0002757	immune response-activating signaling pathway	0.232387	0.806319	0.726704	Avh1c13p17g13026/Avh1c24p05g24489/Avh1c29p04g29653/Avh1c29p15g30083	4
GO:0043562	cellular response to nitrogen levels	0.232387	0.806319	0.726704	Avh1c06p04g05057/Avh1c06p17g05652/Avh1c20p04g19783/Avh1c25p20g26181	4
GO:0046128	purine ribonucleoside metabolic process	0.232387	0.806319	0.726704	Avh1c01p17g00910/Avh1c12p17g11637/Avh1c22p10g22301/Avh1c24p05g24486	4
GO:0046189	phenol-containing compound biosynthetic process	0.232387	0.806319	0.726704	Avh1c15p06g14534/Avh1c19p16g19013/Avh1c24p05g24489/Avh1c25p15g25822	4
GO:1901681	sulfur compound binding	0.232387	0.806319	0.726704	Avh1c03p02g02254/Avh1c03p18g03186/Avh1c03p18g03188/Avh1c22p03g21827	4
GO:0009718	anthocyanin-containing compound biosynthetic process	0.232823	0.806991	0.727309	Avh1c01p03g00197/Avh1c06p04g05099/Avh1c15p06g14534/Avh1c24p16g25147/Avh1c25p15g25822/Avh1c25p20g26181	6
GO:0031349	positive regulation of defense response	0.234805	0.808943	0.729068	Avh1c02p02g01213/Avh1c02p07g01622/Avh1c03p01g02108/Avh1c06p05g05133/Avh1c08p21g07968/Avh1c13p17g13026/Avh1c19p20g19301/Avh1c22p10g22315/Avh1c24p05g24489/Avh1c24p15g25073/Avh1c27p06g27463/Avh1c27p17g27971/Avh1c28p10g28871/Avh1c29p04g29653/Avh1c29p15g30083	15
GO:0048767	root hair elongation	0.234847	0.808943	0.729068	Avh1c08p11g07461/Avh1c09p05g08390/Avh1c13p18g13033/Avh1c22p00g21618/Avh1c22p05g22019/Avh1c24p00g24158/Avh1c24p11g24770/Avh1c27p12g27685/Avh1c28p00g28371	9
GO:0072527	pyrimidine-containing compound metabolic process	0.234847	0.808943	0.729068	Avh1c06p17g05652/Avh1c12p03g10996/Avh1c12p19g11772/Avh1c14p04g13485/Avh1c14p16g14183/Avh1c17p01g16385/Avh1c17p04g16571/Avh1c19p12g18689/Avh1c23p08g23272	9
GO:0009064	glutamine family amino acid metabolic process	0.23509	0.808943	0.729068	Avh1c03p03g02327/Avh1c03p05g02491/Avh1c12p19g11759/Avh1c18p08g17802/Avh1c20p01g19599/Avh1c25p20g26192/Avh1c29p16g30115	7
GO:0044038	cell wall macromolecule biosynthetic process	0.23509	0.808943	0.729068	Avh1c11p15g10792/Avh1c15p11g14857/Avh1c21p01g20644/Avh1c21p14g21325/Avh1c24p12g24831/Avh1c26p10g26578/Avh1c29p14g30007	7
GO:0051273	beta-glucan metabolic process	0.23509	0.808943	0.729068	Avh1c08p16g07680/Avh1c11p11g10491/Avh1c14p02g13367/Avh1c14p13g13943/Avh1c15p11g14857/Avh1c21p02g20713/Avh1c25p19g26119	7
GO:0070589	obsolete cellular component macromolecule biosynthetic process	0.23509	0.808943	0.729068	Avh1c11p15g10792/Avh1c15p11g14857/Avh1c21p01g20644/Avh1c21p14g21325/Avh1c24p12g24831/Avh1c26p10g26578/Avh1c29p14g30007	7
GO:0090696	post-embryonic plant organ development	0.240422	0.809879	0.729912	Avh1c05p05g04173/Avh1c06p01g04832/Avh1c06p19g05854/Avh1c07p01g06020/Avh1c07p13g06540/Avh1c07p18g06751/Avh1c08p07g07318/Avh1c08p10g07428/Avh1c09p00g08046/Avh1c09p11g08661/Avh1c10p04g09286/Avh1c10p17g09730/Avh1c10p18g09777/Avh1c12p11g11333/Avh1c13p18g13047/Avh1c14p05g13531/Avh1c15p06g14586/Avh1c17p01g16444/Avh1c18p11g17945/Avh1c18p20g18189/Avh1c19p20g19287/Avh1c20p06g19905/Avh1c21p07g20924/Avh1c21p…	30
GO:0016741	transferase activity, transferring one-carbon groups	0.240947	0.809879	0.729912	Avh1c01p17g00909/Avh1c03p05g02483/Avh1c05p04g04052/Avh1c06p15g05521/Avh1c06p19g05868/Avh1c08p08g07352/Avh1c10p05g09325/Avh1c10p17g09744/Avh1c10p19g09908/Avh1c12p16g11584/Avh1c13p02g12046/Avh1c13p03g12092/Avh1c14p00g13269/Avh1c19p20g19287/Avh1c20p04g19793/Avh1c21p07g20924/Avh1c21p16g21528/Avh1c23p05g23102/Avh1c25p14g25731/Avh1c26p08g26470	20
GO:0030001	metal ion transport	0.241225	0.809879	0.729912	Avh1c01p17g00954/Avh1c02p04g01399/Avh1c02p04g01433/Avh1c03p08g02708/Avh1c04p05g03474/Avh1c05p17g04616/Avh1c06p03g04993/Avh1c07p17g06740/Avh1c08p00g06809/Avh1c09p00g08048/Avh1c11p13g10662/Avh1c12p10g11287/Avh1c13p02g12039/Avh1c13p16g12915/Avh1c14p05g13508/Avh1c14p11g13811/Avh1c15p11g14875/Avh1c15p12g14950/Avh1c17p02g16488/Avh1c20p00g19528/Avh1c20p01g19584/Avh1c20p04g19819/Avh1c21p10g21040/Avh1c23p…	32
GO:0009851	auxin biosynthetic process	0.241229	0.809879	0.729912	Avh1c02p03g01288/Avh1c02p03g01289/Avh1c05p17g04639/Avh1c07p13g06540/Avh1c21p16g21476	5
GO:0000329	fungal-type vacuole membrane	0.243402	0.809879	0.729912	Avh1c25p09g25456/Avh1c25p09g25457	2
GO:0005365	myo-inositol transmembrane transporter activity	0.243402	0.809879	0.729912	Avh1c07p01g06020/Avh1c10p04g09286	2
GO:0006415	translational termination	0.243402	0.809879	0.729912	Avh1c04p07g03549/Avh1c11p04g10195	2
GO:0006531	aspartate metabolic process	0.243402	0.809879	0.729912	Avh1c03p03g02327/Avh1c20p01g19599	2
GO:0006591	ornithine metabolic process	0.243402	0.809879	0.729912	Avh1c22p03g21797/Avh1c25p20g26192	2
GO:0006730	one-carbon metabolic process	0.243402	0.809879	0.729912	Avh1c01p14g00723/Avh1c01p17g00909	2
GO:0015798	myo-inositol transport	0.243402	0.809879	0.729912	Avh1c07p01g06020/Avh1c10p04g09286	2
GO:0016682	oxidoreductase activity, acting on diphenols and related substances as donors, oxygen as acceptor	0.243402	0.809879	0.729912	Avh1c19p14g18877/Avh1c24p02g24263	2
GO:0032410	negative regulation of transporter activity	0.243402	0.809879	0.729912	Avh1c02p03g01328/Avh1c24p11g24761	2
GO:0032413	negative regulation of ion transmembrane transporter activity	0.243402	0.809879	0.729912	Avh1c02p03g01328/Avh1c24p11g24761	2
GO:0032957	inositol trisphosphate metabolic process	0.243402	0.809879	0.729912	Avh1c25p16g25923/Avh1c26p07g26414	2
GO:0034063	stress granule assembly	0.243402	0.809879	0.729912	Avh1c14p05g13531/Avh1c16p25g16232	2
GO:0034763	negative regulation of transmembrane transport	0.243402	0.809879	0.729912	Avh1c02p03g01328/Avh1c24p11g24761	2
GO:0034766	negative regulation of monoatomic ion transmembrane transport	0.243402	0.809879	0.729912	Avh1c02p03g01328/Avh1c24p11g24761	2
GO:0035567	non-canonical Wnt signaling pathway	0.243402	0.809879	0.729912	Avh1c06p18g05727/Avh1c19p10g18609	2
GO:0046030	inositol trisphosphate phosphatase activity	0.243402	0.809879	0.729912	Avh1c25p16g25923/Avh1c26p07g26414	2
GO:0051554	flavonol metabolic process	0.243402	0.809879	0.729912	Avh1c06p17g05650/Avh1c18p06g17642	2
GO:0051555	flavonol biosynthetic process	0.243402	0.809879	0.729912	Avh1c06p17g05650/Avh1c18p06g17642	2
GO:0060071	Wnt signaling pathway, planar cell polarity pathway	0.243402	0.809879	0.729912	Avh1c06p18g05727/Avh1c19p10g18609	2
GO:0060359	response to ammonium ion	0.243402	0.809879	0.729912	Avh1c03p05g02491/Avh1c18p08g17802	2
GO:0071249	cellular response to nitrate	0.243402	0.809879	0.729912	Avh1c06p02g04954/Avh1c28p12g29079	2
GO:0071491	cellular response to red light	0.243402	0.809879	0.729912	Avh1c12p11g11318/Avh1c14p14g14029	2
GO:0090175	regulation of establishment of planar polarity	0.243402	0.809879	0.729912	Avh1c06p18g05727/Avh1c19p10g18609	2
GO:1900458	negative regulation of brassinosteroid mediated signaling pathway	0.243402	0.809879	0.729912	Avh1c12p17g11635/Avh1c20p15g20335	2
GO:1901684	arsenate ion transmembrane transport	0.243402	0.809879	0.729912	Avh1c03p18g03194/Avh1c24p05g24446	2
GO:1902347	response to strigolactone	0.243402	0.809879	0.729912	Avh1c04p09g03644/Avh1c21p13g21241	2
GO:1905330	regulation of morphogenesis of an epithelium	0.243402	0.809879	0.729912	Avh1c06p18g05727/Avh1c19p10g18609	2
GO:1990381	ubiquitin-specific protease binding	0.243402	0.809879	0.729912	Avh1c06p18g05763/Avh1c06p18g05764	2
GO:2000050	regulation of non-canonical Wnt signaling pathway	0.243402	0.809879	0.729912	Avh1c06p18g05727/Avh1c19p10g18609	2
GO:0002253	activation of immune response	0.244324	0.812133	0.731944	Avh1c02p02g01213/Avh1c13p17g13026/Avh1c19p20g19301/Avh1c22p10g22315/Avh1c24p05g24489/Avh1c24p15g25073/Avh1c28p10g28871/Avh1c29p04g29653/Avh1c29p15g30083	9
GO:0004190	aspartic-type endopeptidase activity	0.245056	0.81294	0.732671	Avh1c04p09g03664/Avh1c09p13g08826/Avh1c14p14g14033/Avh1c20p07g19977/Avh1c26p05g26307/Avh1c26p14g26970	6
GO:0070001	aspartic-type peptidase activity	0.245056	0.81294	0.732671	Avh1c04p09g03664/Avh1c09p13g08826/Avh1c14p14g14033/Avh1c20p07g19977/Avh1c26p05g26307/Avh1c26p14g26970	6
GO:0034599	cellular response to oxidative stress	0.245569	0.813831	0.733473	Avh1c02p01g01157/Avh1c03p02g02254/Avh1c03p16g03072/Avh1c05p04g04095/Avh1c06p18g05740/Avh1c09p01g08091/Avh1c12p19g11759/Avh1c15p11g14875/Avh1c17p03g16559/Avh1c18p01g17253/Avh1c20p18g20487/Avh1c22p05g21968/Avh1c22p10g22315/Avh1c27p18g28058	14
GO:0070417	cellular response to cold	0.246192	0.815081	0.734601	Avh1c06p13g05445/Avh1c07p17g06740/Avh1c08p08g07346/Avh1c13p16g12915/Avh1c18p22g18263/Avh1c19p21g19432/Avh1c29p14g30031	7
GO:0019747	regulation of isoprenoid metabolic process	0.248519	0.821151	0.740071	Avh1c01p17g00903/Avh1c25p16g25906/Avh1c25p20g26181/Avh1c27p17g27965	4
GO:0042762	regulation of sulfur metabolic process	0.248519	0.821151	0.740071	Avh1c11p15g10780/Avh1c17p03g16538/Avh1c18p11g17945/Avh1c23p10g23460	4
GO:0010102	lateral root morphogenesis	0.251249	0.827824	0.746085	Avh1c07p01g06020/Avh1c09p00g08046/Avh1c09p11g08661/Avh1c10p04g09286/Avh1c12p11g11333/Avh1c15p06g14586/Avh1c18p11g17945/Avh1c20p06g19905/Avh1c21p13g21205/Avh1c24p04g24412	10
GO:0001736	establishment of planar polarity	0.252282	0.827824	0.746085	Avh1c06p18g05727/Avh1c15p06g14586/Avh1c19p10g18609	3
GO:0001738	morphogenesis of a polarized epithelium	0.252282	0.827824	0.746085	Avh1c06p18g05727/Avh1c15p06g14586/Avh1c19p10g18609	3
GO:0004866	endopeptidase inhibitor activity	0.252282	0.827824	0.746085	Avh1c08p18g07769/Avh1c11p01g10061/Avh1c28p14g29240	3
GO:0010411	xyloglucan metabolic process	0.252282	0.827824	0.746085	Avh1c23p04g22988/Avh1c27p16g27893/Avh1c29p14g30007	3
GO:0046174	polyol catabolic process	0.252282	0.827824	0.746085	Avh1c25p16g25923/Avh1c26p07g26414/Avh1c26p09g26526	3
GO:1903959	regulation of monoatomic anion transmembrane transport	0.252282	0.827824	0.746085	Avh1c02p03g01328/Avh1c15p14g15112/Avh1c24p11g24761	3
GO:0009066	aspartate family amino acid metabolic process	0.255175	0.835667	0.753154	Avh1c01p17g00910/Avh1c03p03g02327/Avh1c06p18g05740/Avh1c20p01g19599/Avh1c22p01g21688	5
GO:0010099	regulation of photomorphogenesis	0.255175	0.835667	0.753154	Avh1c01p15g00782/Avh1c03p18g03220/Avh1c12p16g11540/Avh1c14p14g14029/Avh1c20p13g20249	5
GO:0043902	obsolete positive regulation of multi-organism process	0.257469	0.841522	0.75843	Avh1c06p05g05133/Avh1c08p21g07968/Avh1c17p01g16444/Avh1c27p06g27463/Avh1c27p17g27971/Avh1c29p15g30083	6
GO:2000030	regulation of response to red or far red light	0.257469	0.841522	0.75843	Avh1c01p15g00782/Avh1c03p18g03220/Avh1c12p16g11540/Avh1c14p14g14029/Avh1c20p13g20249/Avh1c28p02g28476	6
GO:0072330	monocarboxylic acid biosynthetic process	0.258492	0.844036	0.760696	Avh1c01p02g00071/Avh1c08p08g07352/Avh1c09p01g08139/Avh1c09p11g08665/Avh1c09p11g08673/Avh1c12p14g11437/Avh1c12p19g11742/Avh1c15p08g14715/Avh1c16p25g16211/Avh1c19p17g19076/Avh1c20p02g19675/Avh1c20p08g20032/Avh1c20p16g20370/Avh1c21p15g21366/Avh1c21p16g21476/Avh1c22p07g22138/Avh1c23p10g23438/Avh1c23p16g23681/Avh1c24p05g24489/Avh1c25p02g25246/Avh1c25p04g25304/Avh1c26p17g27206/Avh1c27p16g27932/Avh1c27p…	26
GO:0010101	post-embryonic root morphogenesis	0.260344	0.847583	0.763893	Avh1c07p01g06020/Avh1c09p00g08046/Avh1c09p11g08661/Avh1c10p04g09286/Avh1c12p11g11333/Avh1c15p06g14586/Avh1c18p11g17945/Avh1c20p06g19905/Avh1c21p13g21205/Avh1c24p04g24412	10
GO:0031227	obsolete intrinsic component of endoplasmic reticulum membrane	0.260344	0.847583	0.763893	Avh1c01p02g00071/Avh1c06p18g05763/Avh1c06p18g05764/Avh1c07p04g06200/Avh1c09p11g08665/Avh1c13p14g12723/Avh1c15p14g15096/Avh1c15p14g15105/Avh1c26p18g27271/Avh1c28p13g29112	10
GO:0046467	membrane lipid biosynthetic process	0.260344	0.847583	0.763893	Avh1c01p02g00071/Avh1c06p04g05070/Avh1c06p04g05091/Avh1c07p03g06179/Avh1c08p08g07346/Avh1c09p11g08665/Avh1c12p14g11437/Avh1c13p15g12837/Avh1c18p20g18193/Avh1c18p22g18263	10
GO:0016042	lipid catabolic process	0.261292	0.849837	0.765924	Avh1c03p02g02245/Avh1c03p19g03282/Avh1c05p08g04356/Avh1c12p00g10848/Avh1c12p07g11225/Avh1c12p09g11259/Avh1c20p02g19691/Avh1c20p04g19775/Avh1c25p13g25622/Avh1c25p14g25696/Avh1c26p10g26631/Avh1c27p17g27965	12
GO:0002764	immune response-regulating signaling pathway	0.264881	0.856022	0.771498	Avh1c13p17g13026/Avh1c24p05g24489/Avh1c29p04g29653/Avh1c29p15g30083	4
GO:0009682	induced systemic resistance	0.264881	0.856022	0.771498	Avh1c02p02g01213/Avh1c21p16g21476/Avh1c22p10g22315/Avh1c24p15g25073	4
GO:0072348	sulfur compound transport	0.264881	0.856022	0.771498	Avh1c05p07g04290/Avh1c09p13g08789/Avh1c25p09g25448/Avh1c27p20g28282	4
GO:0009165	nucleotide biosynthetic process	0.265213	0.856022	0.771498	Avh1c03p18g03161/Avh1c04p09g03650/Avh1c09p01g08139/Avh1c09p11g08673/Avh1c12p17g11637/Avh1c12p19g11742/Avh1c14p16g14183/Avh1c15p08g14715/Avh1c19p17g19076/Avh1c21p13g21246/Avh1c22p07g22138/Avh1c22p10g22301/Avh1c22p18g22566/Avh1c23p10g23438/Avh1c24p05g24486/Avh1c25p02g25246/Avh1c25p16g25863/Avh1c26p17g27206/Avh1c28p15g29257/Avh1c29p04g29630	20
GO:1901293	nucleoside phosphate biosynthetic process	0.265213	0.856022	0.771498	Avh1c03p18g03161/Avh1c04p09g03650/Avh1c09p01g08139/Avh1c09p11g08673/Avh1c12p17g11637/Avh1c12p19g11742/Avh1c14p16g14183/Avh1c15p08g14715/Avh1c19p17g19076/Avh1c21p13g21246/Avh1c22p07g22138/Avh1c22p10g22301/Avh1c22p18g22566/Avh1c23p10g23438/Avh1c24p05g24486/Avh1c25p02g25246/Avh1c25p16g25863/Avh1c26p17g27206/Avh1c28p15g29257/Avh1c29p04g29630	20
GO:0051604	protein maturation	0.267127	0.856022	0.771498	Avh1c01p02g00090/Avh1c01p17g00903/Avh1c02p01g01157/Avh1c02p02g01259/Avh1c03p06g02545/Avh1c03p14g02954/Avh1c12p09g11251/Avh1c12p19g11759/Avh1c13p10g12422/Avh1c13p11g12507/Avh1c13p11g12508/Avh1c13p15g12843/Avh1c13p16g12899/Avh1c16p22g15940/Avh1c18p03g17399/Avh1c18p09g17850/Avh1c18p09g17852/Avh1c21p16g21532/Avh1c22p03g21827/Avh1c23p19g23863/Avh1c23p19g23933/Avh1c26p19g27312	22
GO:0046915	transition metal ion transmembrane transporter activity	0.268857	0.856022	0.771498	Avh1c01p17g00954/Avh1c08p00g06809/Avh1c11p13g10662/Avh1c12p10g11287/Avh1c21p10g21040/Avh1c23p08g23340/Avh1c28p08g28768	7
GO:0010082	regulation of root meristem growth	0.26931	0.856022	0.771498	Avh1c12p14g11470/Avh1c13p09g12363/Avh1c13p13g12682/Avh1c20p14g20260/Avh1c25p11g25544	5
GO:0090351	seedling development	0.269396	0.856022	0.771498	Avh1c02p02g01259/Avh1c03p13g02913/Avh1c03p15g02987/Avh1c03p18g03220/Avh1c05p04g04052/Avh1c05p17g04639/Avh1c06p16g05599/Avh1c06p18g05745/Avh1c06p19g05854/Avh1c07p07g06360/Avh1c07p17g06740/Avh1c09p06g08443/Avh1c10p04g09261/Avh1c10p19g09876/Avh1c11p01g10002/Avh1c11p02g10106/Avh1c11p03g10166/Avh1c12p01g10884/Avh1c12p11g11318/Avh1c13p16g12915/Avh1c20p08g20063/Avh1c21p15g21406/Avh1c22p07g22114/Avh1c23p…	27
GO:0000974	Prp19 complex	0.271208	0.856022	0.771498	Avh1c15p15g15157/Avh1c19p20g19301	2
GO:0005852	eukaryotic translation initiation factor 3 complex	0.271208	0.856022	0.771498	Avh1c15p14g15096/Avh1c15p14g15105	2
GO:0006570	tyrosine metabolic process	0.271208	0.856022	0.771498	Avh1c08p01g06840/Avh1c26p14g26960	2
GO:0006809	nitric oxide biosynthetic process	0.271208	0.856022	0.771498	Avh1c04p04g03432/Avh1c26p09g26504	2
GO:0009757	hexose mediated signaling	0.271208	0.856022	0.771498	Avh1c09p01g08139/Avh1c12p19g11742	2
GO:0010255	glucose mediated signaling pathway	0.271208	0.856022	0.771498	Avh1c09p01g08139/Avh1c12p19g11742	2
GO:0010412	mannan metabolic process	0.271208	0.856022	0.771498	Avh1c11p15g10792/Avh1c13p03g12105	2
GO:0015645	fatty acid ligase activity	0.271208	0.856022	0.771498	Avh1c12p06g11205/Avh1c14p12g13915	2
GO:0016639	oxidoreductase activity, acting on the CH-NH2 group of donors, NAD or NADP as acceptor	0.271208	0.856022	0.771498	Avh1c03p05g02491/Avh1c18p08g17802	2
GO:0016861	intramolecular oxidoreductase activity, interconverting aldoses and ketoses	0.271208	0.856022	0.771498	Avh1c10p17g09726/Avh1c25p10g25473	2
GO:0018996	molting cycle, collagen and cuticulin-based cuticle	0.271208	0.856022	0.771498	Avh1c03p17g03157/Avh1c06p19g05833	2
GO:0030497	fatty acid elongation	0.271208	0.856022	0.771498	Avh1c01p02g00071/Avh1c09p11g08665	2
GO:0045037	protein import into chloroplast stroma	0.271208	0.856022	0.771498	Avh1c19p11g18634/Avh1c23p18g23785	2
GO:0045159	myosin II binding	0.271208	0.856022	0.771498	Avh1c12p15g11519/Avh1c13p16g12929	2
GO:0051131	chaperone-mediated protein complex assembly	0.271208	0.856022	0.771498	Avh1c18p03g17399/Avh1c18p16g18031	2
GO:0050776	regulation of immune response	0.272312	0.856022	0.771498	Avh1c02p02g01213/Avh1c03p01g02108/Avh1c13p16g12877/Avh1c13p16g12886/Avh1c13p17g13026/Avh1c14p04g13485/Avh1c19p20g19301/Avh1c22p01g21697/Avh1c22p07g22121/Avh1c22p10g22315/Avh1c24p04g24431/Avh1c24p05g24489/Avh1c24p07g24535/Avh1c24p15g25073/Avh1c26p17g27131/Avh1c27p17g27971/Avh1c28p10g28871/Avh1c28p14g29187/Avh1c29p02g29534/Avh1c29p04g29653/Avh1c29p15g30083	21
GO:0004673	protein histidine kinase activity	0.272464	0.856022	0.771498	Avh1c07p17g06740/Avh1c13p16g12915/Avh1c28p02g28442	3
GO:0006857	oligopeptide transport	0.272464	0.856022	0.771498	Avh1c09p13g08789/Avh1c10p07g09407/Avh1c28p08g28734	3
GO:0009934	regulation of meristem structural organization	0.272464	0.856022	0.771498	Avh1c12p01g10884/Avh1c21p17g21610/Avh1c25p18g26029	3
GO:0010044	response to aluminum ion	0.272464	0.856022	0.771498	Avh1c04p05g03474/Avh1c18p20g18206/Avh1c29p10g29895	3
GO:0016775	phosphotransferase activity, nitrogenous group as acceptor	0.272464	0.856022	0.771498	Avh1c07p17g06740/Avh1c13p16g12915/Avh1c28p02g28442	3
GO:0018106	peptidyl-histidine phosphorylation	0.272464	0.856022	0.771498	Avh1c07p17g06740/Avh1c13p16g12915/Avh1c28p02g28442	3
GO:0030414	peptidase inhibitor activity	0.272464	0.856022	0.771498	Avh1c08p18g07769/Avh1c11p01g10061/Avh1c28p14g29240	3
GO:0031463	Cul3-RING ubiquitin ligase complex	0.272464	0.856022	0.771498	Avh1c04p05g03460/Avh1c06p01g04856/Avh1c06p01g04858	3
GO:0032515	negative regulation of phosphoprotein phosphatase activity	0.272464	0.856022	0.771498	Avh1c03p08g02704/Avh1c24p12g24848/Avh1c25p17g25945	3
GO:0035308	negative regulation of protein dephosphorylation	0.272464	0.856022	0.771498	Avh1c03p08g02704/Avh1c24p12g24848/Avh1c25p17g25945	3
GO:0051238	sequestering of metal ion	0.272464	0.856022	0.771498	Avh1c02p04g01433/Avh1c03p08g02708/Avh1c21p10g21040	3
GO:0030003	intracellular monoatomic cation homeostasis	0.279642	0.87756	0.79091	Avh1c02p04g01399/Avh1c02p04g01433/Avh1c03p08g02708/Avh1c06p01g04821/Avh1c08p00g06809/Avh1c10p19g09863/Avh1c15p11g14875/Avh1c15p12g14950/Avh1c16p22g15940/Avh1c19p11g18634/Avh1c19p22g19445/Avh1c20p08g20032/Avh1c21p10g21040/Avh1c21p12g21137/Avh1c24p03g24339/Avh1c26p12g26785	16
GO:0002020	protease binding	0.281432	0.87756	0.79091	Avh1c06p18g05763/Avh1c06p18g05764/Avh1c08p18g07769/Avh1c28p14g29240	4
GO:0010192	mucilage biosynthetic process	0.281432	0.87756	0.79091	Avh1c09p05g08422/Avh1c18p20g18207/Avh1c18p22g18309/Avh1c28p01g28433	4
GO:0019682	glyceraldehyde-3-phosphate metabolic process	0.281432	0.87756	0.79091	Avh1c01p17g00903/Avh1c13p07g12296/Avh1c17p05g16643/Avh1c23p17g23711	4
GO:0035304	regulation of protein dephosphorylation	0.281432	0.87756	0.79091	Avh1c03p08g02704/Avh1c24p12g24848/Avh1c25p17g25945/Avh1c27p09g27591	4
GO:0042278	purine nucleoside metabolic process	0.281432	0.87756	0.79091	Avh1c01p17g00910/Avh1c12p17g11637/Avh1c22p10g22301/Avh1c24p05g24486	4
GO:0042455	ribonucleoside biosynthetic process	0.281432	0.87756	0.79091	Avh1c12p17g11637/Avh1c14p16g14183/Avh1c22p10g22301/Avh1c24p05g24486	4
GO:0098739	import across plasma membrane	0.281432	0.87756	0.79091	Avh1c02p03g01354/Avh1c15p06g14586/Avh1c24p00g24158/Avh1c28p00g28371	4
GO:0006081	cellular aldehyde metabolic process	0.282768	0.880075	0.793177	Avh1c01p17g00903/Avh1c13p07g12296/Avh1c17p05g16643/Avh1c20p15g20312/Avh1c23p17g23711/Avh1c23p17g23716	6
GO:0016722	oxidoreductase activity, acting on metal ions	0.282768	0.880075	0.793177	Avh1c02p02g01260/Avh1c03p08g02698/Avh1c13p09g12390/Avh1c23p18g23825/Avh1c24p12g24852/Avh1c25p16g25856	6
GO:0032102	negative regulation of response to external stimulus	0.287894	0.895193	0.806802	Avh1c14p04g13485/Avh1c22p01g21697/Avh1c22p07g22121/Avh1c24p04g24431/Avh1c24p07g24535/Avh1c26p17g27131/Avh1c28p10g28871/Avh1c28p14g29187	8
GO:0048831	regulation of shoot system development	0.289991	0.895309	0.806906	Avh1c03p15g03013/Avh1c03p15g03014/Avh1c03p15g03016/Avh1c03p15g03017/Avh1c04p05g03470/Avh1c05p17g04639/Avh1c07p02g06044/Avh1c07p09g06418/Avh1c07p17g06740/Avh1c09p04g08325/Avh1c10p17g09726/Avh1c11p13g10618/Avh1c11p14g10722/Avh1c12p11g11333/Avh1c12p14g11470/Avh1c13p09g12363/Avh1c13p16g12915/Avh1c14p05g13531/Avh1c14p14g14029/Avh1c15p06g14586/Avh1c16p19g15764/Avh1c19p21g19432/Avh1c20p01g19577/Avh1c20p…	38
GO:0048638	regulation of developmental growth	0.290757	0.895309	0.806906	Avh1c01p14g00727/Avh1c03p15g03013/Avh1c03p15g03014/Avh1c03p15g03016/Avh1c03p15g03017/Avh1c03p17g03157/Avh1c05p03g04009/Avh1c09p05g08402/Avh1c12p14g11470/Avh1c12p15g11505/Avh1c12p17g11637/Avh1c13p09g12363/Avh1c13p13g12682/Avh1c14p09g13649/Avh1c19p18g19153/Avh1c20p14g20260/Avh1c22p09g22235/Avh1c23p01g22686/Avh1c24p11g24734/Avh1c25p11g25544/Avh1c27p16g27947	21
GO:0019751	polyol metabolic process	0.29205	0.895309	0.806906	Avh1c01p01g00036/Avh1c05p05g04183/Avh1c09p12g08709/Avh1c23p16g23688/Avh1c25p16g25923/Avh1c26p07g26414/Avh1c26p09g26526	7
GO:0048766	root hair initiation	0.292806	0.895309	0.806906	Avh1c08p07g07303/Avh1c13p18g13033/Avh1c27p12g27685	3
GO:0048506	regulation of timing of meristematic phase transition	0.293479	0.895309	0.806906	Avh1c05p15g04550/Avh1c10p17g09730/Avh1c11p04g10218/Avh1c13p18g13033/Avh1c18p20g18189/Avh1c20p08g20063/Avh1c20p18g20497/Avh1c21p11g21073/Avh1c21p12g21180	9
GO:0048510	regulation of timing of transition from vegetative to reproductive phase	0.293479	0.895309	0.806906	Avh1c05p15g04550/Avh1c10p17g09730/Avh1c11p04g10218/Avh1c13p18g13033/Avh1c18p20g18189/Avh1c20p08g20063/Avh1c20p18g20497/Avh1c21p11g21073/Avh1c21p12g21180	9
GO:0090558	plant epidermis development	0.296774	0.895309	0.806906	Avh1c01p03g00151/Avh1c02p05g01482/Avh1c03p01g02189/Avh1c03p03g02317/Avh1c03p04g02372/Avh1c03p17g03132/Avh1c05p08g04336/Avh1c05p19g04729/Avh1c06p01g04832/Avh1c06p04g05101/Avh1c07p18g06751/Avh1c08p07g07303/Avh1c08p11g07461/Avh1c08p16g07680/Avh1c09p05g08390/Avh1c10p19g09905/Avh1c13p17g13017/Avh1c13p18g13033/Avh1c14p05g13531/Avh1c15p06g14586/Avh1c15p10g14837/Avh1c18p22g18309/Avh1c20p15g20312/Avh1c21p…	35
GO:0003756	protein disulfide isomerase activity	0.298133	0.895309	0.806906	Avh1c12p09g11251/Avh1c13p15g12843/Avh1c17p03g16559/Avh1c22p05g21968	4
GO:0016620	oxidoreductase activity, acting on the aldehyde or oxo group of donors, NAD or NADP as acceptor	0.298133	0.895309	0.806906	Avh1c10p16g09643/Avh1c16p21g15902/Avh1c23p09g23363/Avh1c26p09g26549	4
GO:0016864	intramolecular oxidoreductase activity, transposing S-S bonds	0.298133	0.895309	0.806906	Avh1c12p09g11251/Avh1c13p15g12843/Avh1c17p03g16559/Avh1c22p05g21968	4
GO:0042447	hormone catabolic process	0.298133	0.895309	0.806906	Avh1c12p07g11225/Avh1c12p09g11259/Avh1c15p10g14837/Avh1c27p17g27965	4
GO:0043410	positive regulation of MAPK cascade	0.298133	0.895309	0.806906	Avh1c05p13g04472/Avh1c07p09g06457/Avh1c16p03g15385/Avh1c29p15g30083	4
GO:0046854	phosphatidylinositol phosphate biosynthetic process	0.298133	0.895309	0.806906	Avh1c06p06g05185/Avh1c13p18g13098/Avh1c25p09g25456/Avh1c25p09g25457	4
GO:0072509		0.298133	0.895309	0.806906	Avh1c01p17g00954/Avh1c12p10g11287/Avh1c23p08g23340/Avh1c28p08g28768	4
GO:0000324	fungal-type vacuole	0.298975	0.895309	0.806906	Avh1c25p09g25456/Avh1c25p09g25457	2
GO:0004029	aldehyde dehydrogenase (NAD+) activity	0.298975	0.895309	0.806906	Avh1c10p16g09643/Avh1c16p21g15902	2
GO:0004030	aldehyde dehydrogenase [NAD(P)+] activity	0.298975	0.895309	0.806906	Avh1c10p16g09643/Avh1c16p21g15902	2
GO:0005942	phosphatidylinositol 3-kinase complex	0.298975	0.895309	0.806906	Avh1c25p09g25456/Avh1c25p09g25457	2
GO:0009920	cell plate formation involved in plant-type cell wall biogenesis	0.298975	0.895309	0.806906	Avh1c08p07g07303/Avh1c22p04g21931	2
GO:0009925	basal plasma membrane	0.298975	0.895309	0.806906	Avh1c19p22g19469/Avh1c23p03g22914	2
GO:0016168	chlorophyll binding	0.298975	0.895309	0.806906	Avh1c03p13g02904/Avh1c06p01g04846	2
GO:0016233	telomere capping	0.298975	0.895309	0.806906	Avh1c13p02g12043/Avh1c13p02g12045	2
GO:0016323	basolateral plasma membrane	0.298975	0.895309	0.806906	Avh1c19p22g19469/Avh1c23p03g22914	2
GO:0030118	clathrin coat	0.298975	0.895309	0.806906	Avh1c03p01g02200/Avh1c17p15g17039	2
GO:0030125	clathrin vesicle coat	0.298975	0.895309	0.806906	Avh1c03p01g02200/Avh1c17p15g17039	2
GO:0031409	pigment binding	0.298975	0.895309	0.806906	Avh1c03p13g02904/Avh1c06p01g04846	2
GO:0032050	clathrin heavy chain binding	0.298975	0.895309	0.806906	Avh1c03p01g02200/Avh1c17p15g17039	2
GO:0033120	positive regulation of RNA splicing	0.298975	0.895309	0.806906	Avh1c09p14g08836/Avh1c22p15g22433	2
GO:0035032	phosphatidylinositol 3-kinase complex, class III	0.298975	0.895309	0.806906	Avh1c25p09g25456/Avh1c25p09g25457	2
GO:0043478	pigment accumulation in response to UV light	0.298975	0.895309	0.806906	Avh1c05p05g04173/Avh1c27p19g28162	2
GO:0043479	pigment accumulation in tissues in response to UV light	0.298975	0.895309	0.806906	Avh1c05p05g04173/Avh1c27p19g28162	2
GO:0043480	pigment accumulation in tissues	0.298975	0.895309	0.806906	Avh1c05p05g04173/Avh1c27p19g28162	2
GO:0043481	anthocyanin accumulation in tissues in response to UV light	0.298975	0.895309	0.806906	Avh1c05p05g04173/Avh1c27p19g28162	2
GO:0046209	nitric oxide metabolic process	0.298975	0.895309	0.806906	Avh1c04p04g03432/Avh1c26p09g26504	2
GO:0048026	positive regulation of mRNA splicing, via spliceosome	0.298975	0.895309	0.806906	Avh1c09p14g08836/Avh1c22p15g22433	2
GO:0048530	fruit morphogenesis	0.298975	0.895309	0.806906	Avh1c14p05g13531/Avh1c17p01g16444	2
GO:0051552	flavone metabolic process	0.298975	0.895309	0.806906	Avh1c06p17g05650/Avh1c18p06g17642	2
GO:0051553	flavone biosynthetic process	0.298975	0.895309	0.806906	Avh1c06p17g05650/Avh1c18p06g17642	2
GO:0051782	negative regulation of cell division	0.298975	0.895309	0.806906	Avh1c12p15g11505/Avh1c26p18g27250	2
GO:0070936	protein K48-linked ubiquitination	0.298975	0.895309	0.806906	Avh1c06p18g05763/Avh1c06p18g05764	2
GO:0090506	axillary shoot meristem initiation	0.298975	0.895309	0.806906	Avh1c20p14g20260/Avh1c25p11g25544	2
GO:0000988	obsolete transcription factor activity, protein binding	0.300275	0.898394	0.809687	Avh1c01p15g00782/Avh1c05p15g04541/Avh1c07p07g06378/Avh1c12p08g11238/Avh1c12p15g11505/Avh1c13p12g12592/Avh1c16p22g15964/Avh1c18p22g18309/Avh1c20p08g20064/Avh1c21p13g21254/Avh1c21p13g21266/Avh1c26p01g26208/Avh1c26p10g26645/Avh1c28p13g29133/Avh1c29p14g30005	15
GO:0046474	glycerophospholipid biosynthetic process	0.303608	0.907549	0.817938	Avh1c01p01g00036/Avh1c06p06g05185/Avh1c09p12g08709/Avh1c11p12g10565/Avh1c13p18g13098/Avh1c19p20g19287/Avh1c23p05g23102/Avh1c25p09g25456/Avh1c25p09g25457	9
GO:0031347	regulation of defense response	0.307209	0.917486	0.826894	Avh1c02p02g01213/Avh1c02p07g01622/Avh1c03p01g02108/Avh1c04p05g03470/Avh1c06p05g05133/Avh1c07p09g06418/Avh1c08p21g07968/Avh1c11p13g10662/Avh1c12p05g11143/Avh1c13p16g12886/Avh1c13p17g13026/Avh1c14p04g13485/Avh1c16p23g16011/Avh1c17p08g16759/Avh1c19p17g19076/Avh1c19p20g19301/Avh1c20p02g19668/Avh1c21p08g20958/Avh1c22p01g21697/Avh1c22p07g22121/Avh1c22p10g22315/Avh1c24p04g24431/Avh1c24p05g24489/Avh1c24p…	34
GO:0046777	protein autophosphorylation	0.308275	0.919845	0.82902	Avh1c01p16g00857/Avh1c02p14g01947/Avh1c03p16g03037/Avh1c05p03g04027/Avh1c05p06g04242/Avh1c05p13g04472/Avh1c06p06g05185/Avh1c07p09g06457/Avh1c10p17g09696/Avh1c10p17g09730/Avh1c11p02g10106/Avh1c13p17g13026/Avh1c13p18g13098/Avh1c16p03g15385/Avh1c16p25g16203/Avh1c18p20g18189/Avh1c21p09g20976/Avh1c21p17g21610/Avh1c23p04g22970/Avh1c24p05g24448/Avh1c26p18g27250/Avh1c27p15g27856/Avh1c27p20g28237/Avh1c29p…	25
GO:0071466	cellular response to xenobiotic stimulus	0.308579	0.919926	0.829093	Avh1c03p02g02254/Avh1c12p15g11505/Avh1c12p19g11759/Avh1c20p08g20032/Avh1c21p13g21254/Avh1c21p13g21266	6
GO:0071398	cellular response to fatty acid	0.309194	0.920934	0.830001	Avh1c02p02g01213/Avh1c03p08g02704/Avh1c06p19g05854/Avh1c12p14g11437/Avh1c12p15g11505/Avh1c13p16g12886/Avh1c20p02g19668/Avh1c20p17g20463/Avh1c20p18g20487/Avh1c21p13g21254/Avh1c21p13g21266/Avh1c24p12g24848/Avh1c24p15g25073/Avh1c26p01g26208/Avh1c26p09g26511/Avh1c27p13g27720/Avh1c29p02g29534	17
GO:0000413	protein peptidyl-prolyl isomerization	0.312596	0.925519	0.834134	Avh1c06p18g05801/Avh1c13p11g12507/Avh1c13p11g12508/Avh1c18p01g17290/Avh1c23p19g23933	5
GO:0003755	peptidyl-prolyl cis-trans isomerase activity	0.312596	0.925519	0.834134	Avh1c06p18g05801/Avh1c13p11g12507/Avh1c13p11g12508/Avh1c18p01g17290/Avh1c23p19g23933	5
GO:0010193	response to ozone	0.312596	0.925519	0.834134	Avh1c02p02g01254/Avh1c03p02g02254/Avh1c17p04g16615/Avh1c23p01g22672/Avh1c29p16g30166	5
GO:0043424	protein histidine kinase binding	0.312596	0.925519	0.834134	Avh1c06p06g05185/Avh1c07p17g06740/Avh1c08p07g07303/Avh1c13p16g12915/Avh1c13p18g13098	5
GO:0009313	oligosaccharide catabolic process	0.31324	0.925519	0.834134	Avh1c01p05g00320/Avh1c09p04g08371/Avh1c20p08g20063	3
GO:0009897	external side of plasma membrane	0.31324	0.925519	0.834134	Avh1c05p04g04098/Avh1c14p04g13485/Avh1c27p18g28079	3
GO:0010951	negative regulation of endopeptidase activity	0.31324	0.925519	0.834134	Avh1c08p18g07769/Avh1c11p01g10061/Avh1c28p14g29240	3
GO:0019212	phosphatase inhibitor activity	0.31324	0.925519	0.834134	Avh1c03p08g02704/Avh1c24p12g24848/Avh1c25p17g25945	3
GO:0061135	endopeptidase regulator activity	0.31324	0.925519	0.834134	Avh1c08p18g07769/Avh1c11p01g10061/Avh1c28p14g29240	3
GO:0097237	cellular response to toxic substance	0.313616	0.925807	0.834393	Avh1c02p01g01157/Avh1c03p02g02254/Avh1c05p00g03826/Avh1c08p01g06892/Avh1c10p19g09886/Avh1c10p19g09915/Avh1c13p04g12149/Avh1c15p16g15232/Avh1c17p03g16559/Avh1c18p05g17562/Avh1c20p13g20220/Avh1c21p02g20652/Avh1c22p05g21968	13
GO:0016798	hydrolase activity, acting on glycosyl bonds	0.314634	0.92799	0.83636	Avh1c01p03g00186/Avh1c01p05g00320/Avh1c01p14g00750/Avh1c03p02g02235/Avh1c07p02g06078/Avh1c08p06g07252/Avh1c09p04g08371/Avh1c10p04g09278/Avh1c10p18g09842/Avh1c13p03g12105/Avh1c16p19g15789/Avh1c17p03g16524/Avh1c18p02g17335/Avh1c19p18g19177/Avh1c20p08g20063/Avh1c20p09g20067/Avh1c21p02g20713/Avh1c21p15g21442/Avh1c22p10g22315/Avh1c22p18g22555/Avh1c24p01g24219/Avh1c24p01g24220/Avh1c26p14g26935/Avh1c28p…	24
GO:0007568	obsolete aging	0.316453	0.932527	0.84045	Avh1c02p02g01254/Avh1c06p00g04817/Avh1c06p05g05109/Avh1c07p17g06740/Avh1c08p01g06833/Avh1c09p01g08091/Avh1c12p19g11759/Avh1c13p09g12363/Avh1c13p16g12915/Avh1c16p03g15385/Avh1c18p21g18251/Avh1c19p14g18877/Avh1c20p17g20463/Avh1c24p02g24263/Avh1c25p17g25929/Avh1c26p07g26419/Avh1c26p09g26511/Avh1c29p16g30115	18
GO:0050897	cobalt ion binding	0.321634	0.946482	0.853027	Avh1c08p08g07352/Avh1c10p05g09318/Avh1c10p17g09744/Avh1c13p18g13038/Avh1c16p25g16211/Avh1c28p14g29240	6
GO:0001076	obsolete transcription factor activity, RNA polymerase II transcription factor binding	0.321945	0.946482	0.853027	Avh1c05p15g04541/Avh1c07p07g06378/Avh1c12p15g11505/Avh1c13p12g12592/Avh1c16p22g15964/Avh1c18p22g18309/Avh1c20p08g20064/Avh1c21p13g21254/Avh1c21p13g21266/Avh1c26p01g26208/Avh1c26p10g26645/Avh1c28p13g29133/Avh1c29p14g30005	13
GO:0008757	S-adenosylmethionine-dependent methyltransferase activity	0.323474	0.946482	0.853027	Avh1c05p04g04052/Avh1c06p15g05521/Avh1c06p19g05868/Avh1c10p05g09325/Avh1c10p19g09908/Avh1c12p16g11584/Avh1c13p02g12046/Avh1c13p03g12092/Avh1c14p00g13269/Avh1c19p20g19287/Avh1c20p04g19793/Avh1c21p07g20924/Avh1c21p16g21528/Avh1c23p05g23102/Avh1c25p14g25731/Avh1c26p08g26470	16
GO:0009768	photosynthesis, light harvesting in photosystem I	0.326561	0.946482	0.853027	Avh1c03p13g02904/Avh1c06p01g04846	2
GO:0010262	somatic embryogenesis	0.326561	0.946482	0.853027	Avh1c01p14g00750/Avh1c12p17g11638	2
GO:0010364	regulation of ethylene biosynthetic process	0.326561	0.946482	0.853027	Avh1c11p15g10780/Avh1c18p11g17945	2
GO:0016679	oxidoreductase activity, acting on diphenols and related substances as donors	0.326561	0.946482	0.853027	Avh1c19p14g18877/Avh1c24p02g24263	2
GO:0019320	hexose catabolic process	0.326561	0.946482	0.853027	Avh1c09p01g08139/Avh1c12p19g11742	2
GO:0030026	intracellular manganese ion homeostasis	0.326561	0.946482	0.853027	Avh1c02p04g01399/Avh1c21p10g21040	2
GO:0031335	regulation of sulfur amino acid metabolic process	0.326561	0.946482	0.853027	Avh1c11p15g10780/Avh1c18p11g17945	2
GO:0042343	indole glucosinolate metabolic process	0.326561	0.946482	0.853027	Avh1c11p13g10662/Avh1c21p16g21476	2
GO:0045828	positive regulation of isoprenoid metabolic process	0.326561	0.946482	0.853027	Avh1c25p16g25906/Avh1c25p20g26181	2
GO:0048565	digestive tract development	0.326561	0.946482	0.853027	Avh1c19p22g19469/Avh1c23p03g22914	2
GO:0055123	digestive system development	0.326561	0.946482	0.853027	Avh1c19p22g19469/Avh1c23p03g22914	2
GO:1900908	regulation of olefin metabolic process	0.326561	0.946482	0.853027	Avh1c11p15g10780/Avh1c18p11g17945	2
GO:1900911	regulation of olefin biosynthetic process	0.326561	0.946482	0.853027	Avh1c11p15g10780/Avh1c18p11g17945	2
GO:1990752	microtubule end	0.326561	0.946482	0.853027	Avh1c10p03g09247/Avh1c29p02g29479	2
GO:0009644	response to high light intensity	0.326586	0.946482	0.853027	Avh1c01p01g00036/Avh1c03p13g02904/Avh1c08p01g06865/Avh1c09p12g08709/Avh1c12p11g11318/Avh1c20p18g20515/Avh1c23p01g22672/Avh1c23p21g24071/Avh1c25p16g25892/Avh1c26p06g26382	10
GO:0004712	protein serine/threonine/tyrosine kinase activity	0.327238	0.946482	0.853027	Avh1c05p19g04724/Avh1c09p15g08957/Avh1c10p17g09730/Avh1c16p03g15385/Avh1c18p20g18189	5
GO:0009792	embryo development ending in birth or egg hatching	0.327238	0.946482	0.853027	Avh1c03p17g03157/Avh1c10p06g09361/Avh1c15p15g15157/Avh1c19p22g19469/Avh1c23p03g22914	5
GO:0009986	cell surface	0.327238	0.946482	0.853027	Avh1c05p04g04098/Avh1c14p04g13485/Avh1c15p06g14586/Avh1c27p12g27685/Avh1c27p18g28079	5
GO:0006091	generation of precursor metabolites and energy	0.327453	0.946482	0.853027	Avh1c01p02g00112/Avh1c01p14g00717/Avh1c02p13g01884/Avh1c03p13g02904/Avh1c03p17g03142/Avh1c05p05g04135/Avh1c05p17g04638/Avh1c06p01g04846/Avh1c06p13g05445/Avh1c08p01g06865/Avh1c09p01g08139/Avh1c09p11g08673/Avh1c10p00g09031/Avh1c11p15g10797/Avh1c12p14g11437/Avh1c12p19g11742/Avh1c15p08g14715/Avh1c17p05g16643/Avh1c19p17g19076/Avh1c20p18g20515/Avh1c21p04g20793/Avh1c21p14g21325/Avh1c22p07g22138/Avh1c23p…	29
GO:0071695	anatomical structure maturation	0.328115	0.947572	0.854009	Avh1c01p03g00151/Avh1c02p14g01925/Avh1c05p19g04729/Avh1c06p00g04817/Avh1c06p05g05109/Avh1c08p07g07303/Avh1c08p11g07461/Avh1c09p05g08390/Avh1c12p20g11860/Avh1c13p18g13033/Avh1c15p06g14586/Avh1c19p16g19013/Avh1c21p01g20620/Avh1c22p00g21618/Avh1c22p05g22019/Avh1c23p10g23438/Avh1c24p00g24158/Avh1c24p11g24770/Avh1c26p17g27206/Avh1c27p12g27685/Avh1c28p00g28371/Avh1c28p15g29257	22
GO:0000790		0.330326	0.953128	0.859017	Avh1c02p03g01347/Avh1c03p09g02796/Avh1c07p02g06056/Avh1c13p02g12043/Avh1c13p02g12045/Avh1c19p18g19170/Avh1c22p08g22200/Avh1c23p08g23263/Avh1c24p11g24721/Avh1c26p16g27051/Avh1c26p16g27086/Avh1c28p14g29181/Avh1c29p01g29461	13
GO:0036503	ERAD pathway	0.33166	0.955831	0.861452	Avh1c06p18g05763/Avh1c06p18g05764/Avh1c06p19g05833/Avh1c12p02g10948/Avh1c13p03g12107/Avh1c14p13g13952/Avh1c17p15g17041/Avh1c17p17g17154	8
GO:0042162	telomeric DNA binding	0.331838	0.955831	0.861452	Avh1c08p03g07012/Avh1c08p06g07263/Avh1c12p20g11796/Avh1c26p16g27109	4
GO:0007164	establishment of tissue polarity	0.333703	0.957884	0.863303	Avh1c06p18g05727/Avh1c15p06g14586/Avh1c19p10g18609	3
GO:0010466	negative regulation of peptidase activity	0.333703	0.957884	0.863303	Avh1c08p18g07769/Avh1c11p01g10061/Avh1c28p14g29240	3
GO:0032266	phosphatidylinositol-3-phosphate binding	0.333703	0.957884	0.863303	Avh1c24p12g24814/Avh1c25p09g25456/Avh1c25p09g25457	3
GO:0051289	protein homotetramerization	0.333703	0.957884	0.863303	Avh1c10p19g09915/Avh1c16p25g16211/Avh1c21p02g20652	3
GO:0010074	maintenance of meristem identity	0.334443	0.958353	0.863726	Avh1c09p11g08661/Avh1c12p14g11470/Avh1c13p03g12099/Avh1c13p13g12682/Avh1c16p19g15764/Avh1c20p14g20260/Avh1c21p12g21180/Avh1c25p11g25544/Avh1c26p06g26351	9
GO:0030176	obsolete integral component of endoplasmic reticulum membrane	0.334443	0.958353	0.863726	Avh1c01p02g00071/Avh1c06p18g05763/Avh1c06p18g05764/Avh1c07p04g06200/Avh1c09p11g08665/Avh1c15p14g15096/Avh1c15p14g15105/Avh1c26p18g27271/Avh1c28p13g29112	9
GO:0010268	brassinosteroid homeostasis	0.334765	0.958448	0.863811	Avh1c01p05g00304/Avh1c09p02g08194/Avh1c20p04g19775/Avh1c20p10g20097/Avh1c25p14g25696/Avh1c29p13g29963	6
GO:0040034	regulation of development, heterochronic	0.336337	0.962122	0.867122	Avh1c05p15g04550/Avh1c10p17g09730/Avh1c11p04g10218/Avh1c13p18g13033/Avh1c17p14g16946/Avh1c18p20g18189/Avh1c20p08g20063/Avh1c20p18g20497/Avh1c21p11g21073/Avh1c21p12g21180	10
GO:0006643	membrane lipid metabolic process	0.337586	0.964864	0.869594	Avh1c01p02g00071/Avh1c06p04g05070/Avh1c06p04g05091/Avh1c07p03g06179/Avh1c08p08g07346/Avh1c09p11g08665/Avh1c12p14g11437/Avh1c13p15g12837/Avh1c18p20g18193/Avh1c18p20g18206/Avh1c18p22g18263	11
GO:0009867	jasmonic acid mediated signaling pathway	0.338466	0.966548	0.871112	Avh1c02p02g01213/Avh1c03p08g02704/Avh1c06p19g05854/Avh1c12p14g11437/Avh1c12p15g11505/Avh1c13p16g12886/Avh1c20p02g19668/Avh1c20p17g20463/Avh1c21p13g21254/Avh1c21p13g21266/Avh1c24p12g24848/Avh1c24p15g25073/Avh1c26p01g26208/Avh1c26p09g26511/Avh1c27p13g27720/Avh1c29p02g29534	16
GO:0001047		0.341946	0.972307	0.876302	Avh1c08p15g07658/Avh1c09p01g08139/Avh1c12p19g11742/Avh1c26p18g27254/Avh1c28p15g29300	5
GO:0010229	inflorescence development	0.341946	0.972307	0.876302	Avh1c11p15g10780/Avh1c12p14g11470/Avh1c16p03g15385/Avh1c20p01g19577/Avh1c23p17g23741	5
GO:0010492	maintenance of shoot apical meristem identity	0.341946	0.972307	0.876302	Avh1c09p11g08661/Avh1c13p03g12099/Avh1c13p13g12682/Avh1c20p14g20260/Avh1c25p11g25544	5
GO:0031537	regulation of anthocyanin metabolic process	0.341946	0.972307	0.876302	Avh1c10p01g09045/Avh1c13p13g12682/Avh1c20p14g20260/Avh1c25p11g25544/Avh1c25p20g26181	5
GO:0048236	plant-type sporogenesis	0.341946	0.972307	0.876302	Avh1c02p03g01288/Avh1c02p03g01289/Avh1c05p02g03960/Avh1c10p17g09696/Avh1c16p21g15882	5
GO:0015672		0.344552	0.978516	0.881898	Avh1c02p04g01399/Avh1c03p18g03161/Avh1c05p17g04616/Avh1c06p03g04993/Avh1c07p01g06020/Avh1c09p00g08048/Avh1c10p04g09286/Avh1c10p19g09863/Avh1c14p05g13508/Avh1c17p15g17032/Avh1c19p16g19013/Avh1c20p01g19584/Avh1c20p17g20422/Avh1c21p15g21406/Avh1c23p21g24104/Avh1c23p22g24119/Avh1c25p17g25929/Avh1c26p07g26419	18
GO:0046486	glycerolipid metabolic process	0.345335	0.978516	0.881898	Avh1c01p01g00036/Avh1c03p19g03282/Avh1c05p08g04356/Avh1c06p06g05185/Avh1c06p18g05766/Avh1c09p09g08606/Avh1c09p12g08709/Avh1c11p12g10565/Avh1c13p18g13098/Avh1c18p20g18193/Avh1c19p20g19287/Avh1c23p05g23102/Avh1c25p09g25456/Avh1c25p09g25457/Avh1c25p16g25923/Avh1c26p07g26414/Avh1c26p09g26526	17
GO:0005509	calcium ion binding	0.34721	0.978516	0.881898	Avh1c02p05g01482/Avh1c03p04g02372/Avh1c03p15g02979/Avh1c05p08g04330/Avh1c08p11g07461/Avh1c09p05g08390/Avh1c12p16g11591/Avh1c14p04g13485/Avh1c23p01g22686/Avh1c23p04g23020/Avh1c25p12g25567/Avh1c29p12g29946	12
GO:0046173	polyol biosynthetic process	0.34877	0.978516	0.881898	Avh1c01p01g00036/Avh1c05p05g04183/Avh1c09p12g08709/Avh1c23p16g23688	4
GO:0046834	lipid phosphorylation	0.34877	0.978516	0.881898	Avh1c06p06g05185/Avh1c13p18g13098/Avh1c25p09g25456/Avh1c25p09g25457	4
GO:0000186	obsolete activation of MAPKK activity	0.353846	0.978516	0.881898	Avh1c05p13g04472/Avh1c07p09g06457	2
GO:0004709	MAP kinase kinase kinase activity	0.353846	0.978516	0.881898	Avh1c05p13g04472/Avh1c07p09g06457	2
GO:0005451	obsolete monoatomic cation:proton antiporter activity	0.353846	0.978516	0.881898	Avh1c25p17g25929/Avh1c26p07g26419	2
GO:0006022	aminoglycan metabolic process	0.353846	0.978516	0.881898	Avh1c05p05g04134/Avh1c27p18g28109	2
GO:0009647	skotomorphogenesis	0.353846	0.978516	0.881898	Avh1c08p01g06855/Avh1c15p16g15265	2
GO:0009969	xyloglucan biosynthetic process	0.353846	0.978516	0.881898	Avh1c23p04g22988/Avh1c27p16g27893	2
GO:0015386	potassium:proton antiporter activity	0.353846	0.978516	0.881898	Avh1c25p17g25929/Avh1c26p07g26419	2
GO:0030178	negative regulation of Wnt signaling pathway	0.353846	0.978516	0.881898	Avh1c06p18g05727/Avh1c19p10g18609	2
GO:0031234	extrinsic component of cytoplasmic side of plasma membrane	0.353846	0.978516	0.881898	Avh1c06p19g05854/Avh1c13p14g12723	2
GO:0031312	extrinsic component of organelle membrane	0.353846	0.978516	0.881898	Avh1c01p03g00197/Avh1c24p16g25147	2
GO:0034389	lipid droplet organization	0.353846	0.978516	0.881898	Avh1c19p15g18929/Avh1c28p02g28486	2
GO:0042303	molting cycle	0.353846	0.978516	0.881898	Avh1c03p17g03157/Avh1c06p19g05833	2
GO:0042547	cell wall modification involved in multidimensional cell growth	0.353846	0.978516	0.881898	Avh1c20p09g20067/Avh1c24p09g24613	2
GO:0042559	pteridine-containing compound biosynthetic process	0.353846	0.978516	0.881898	Avh1c03p15g02987/Avh1c24p11g24770	2
GO:0042761	very long-chain fatty acid biosynthetic process	0.353846	0.978516	0.881898	Avh1c25p04g25304/Avh1c27p20g28280	2
GO:0042939	tripeptide transport	0.353846	0.978516	0.881898	Avh1c09p13g08789/Avh1c28p08g28734	2
GO:0043434	response to peptide hormone	0.353846	0.978516	0.881898	Avh1c13p18g13047/Avh1c16p17g15685	2
GO:0045178	basal part of cell	0.353846	0.978516	0.881898	Avh1c19p22g19469/Avh1c23p03g22914	2
GO:0046855	obsolete inositol phosphate dephosphorylation	0.353846	0.978516	0.881898	Avh1c25p16g25923/Avh1c26p07g26414	2
GO:0051085	chaperone cofactor-dependent protein refolding	0.353846	0.978516	0.881898	Avh1c02p01g01157/Avh1c03p14g02954	2
GO:0051973	positive regulation of telomerase activity	0.353846	0.978516	0.881898	Avh1c17p15g17017/Avh1c26p11g26674	2
GO:0055071	manganese ion homeostasis	0.353846	0.978516	0.881898	Avh1c02p04g01399/Avh1c21p10g21040	2
GO:0071545	inositol phosphate catabolic process	0.353846	0.978516	0.881898	Avh1c25p16g25923/Avh1c26p07g26414	2
GO:0090090	negative regulation of canonical Wnt signaling pathway	0.353846	0.978516	0.881898	Avh1c06p18g05727/Avh1c19p10g18609	2
GO:1990069	stomatal opening	0.353846	0.978516	0.881898	Avh1c15p07g14624/Avh1c20p18g20515	2
GO:2000034	regulation of seed maturation	0.353846	0.978516	0.881898	Avh1c12p14g11470/Avh1c20p17g20483	2
GO:0009081	branched-chain amino acid metabolic process	0.354138	0.978516	0.881898	Avh1c10p05g09318/Avh1c26p10g26639/Avh1c28p16g29369	3
GO:0045216	cell-cell junction organization	0.354138	0.978516	0.881898	Avh1c12p13g11396/Avh1c19p22g19469/Avh1c23p03g22914	3
GO:0045931	positive regulation of mitotic cell cycle	0.354138	0.978516	0.881898	Avh1c06p17g05667/Avh1c12p02g10991/Avh1c17p04g16578	3
GO:0031301	obsolete integral component of organelle membrane	0.355987	0.982808	0.885766	Avh1c09p01g08139/Avh1c12p04g11057/Avh1c12p04g11060/Avh1c12p19g11742/Avh1c19p19g19207/Avh1c23p07g23227/Avh1c23p10g23438/Avh1c23p18g23785/Avh1c26p17g27206/Avh1c28p15g29257	10
GO:0070838		0.362345	0.998701	0.90009	Avh1c01p17g00954/Avh1c02p04g01399/Avh1c11p13g10662/Avh1c12p10g11287/Avh1c13p02g12039/Avh1c14p11g13811/Avh1c17p02g16488/Avh1c20p00g19528/Avh1c20p04g19819/Avh1c23p08g23340/Avh1c23p21g24104/Avh1c23p22g24119/Avh1c28p08g28768/Avh1c28p12g29038/Avh1c28p13g29112	15
GO:0072511		0.362345	0.998701	0.90009	Avh1c01p17g00954/Avh1c02p04g01399/Avh1c11p13g10662/Avh1c12p10g11287/Avh1c13p02g12039/Avh1c14p11g13811/Avh1c17p02g16488/Avh1c20p00g19528/Avh1c20p04g19819/Avh1c23p08g23340/Avh1c23p21g24104/Avh1c23p22g24119/Avh1c28p08g28768/Avh1c28p12g29038/Avh1c28p13g29112	15
GO:0009845	seed germination	0.363034	0.999772	0.901055	Avh1c03p13g02913/Avh1c03p18g03220/Avh1c05p04g04052/Avh1c05p17g04639/Avh1c06p18g05745/Avh1c06p19g05854/Avh1c07p07g06360/Avh1c07p17g06740/Avh1c09p06g08443/Avh1c10p04g09261/Avh1c10p19g09876/Avh1c11p01g10002/Avh1c11p02g10106/Avh1c11p03g10166/Avh1c12p01g10884/Avh1c12p11g11318/Avh1c13p16g12915/Avh1c20p08g20063/Avh1c21p15g21406/Avh1c22p07g22114/Avh1c23p04g22996/Avh1c24p10g24668/Avh1c25p16g25923/Avh1c26p…	24
GO:0021700	developmental maturation	0.365627	1	0.90126	Avh1c01p03g00151/Avh1c02p14g01925/Avh1c05p19g04729/Avh1c06p00g04817/Avh1c06p05g05109/Avh1c08p07g07303/Avh1c08p11g07461/Avh1c09p05g08390/Avh1c10p17g09696/Avh1c12p14g11470/Avh1c12p20g11860/Avh1c13p18g13033/Avh1c15p06g14586/Avh1c19p16g19013/Avh1c20p17g20483/Avh1c21p01g20620/Avh1c22p00g21618/Avh1c22p05g22019/Avh1c23p04g22970/Avh1c23p10g23438/Avh1c24p00g24158/Avh1c24p11g24770/Avh1c26p17g27206/Avh1c27p…	26
GO:0009750	response to fructose	0.36571	1	0.90126	Avh1c01p04g00243/Avh1c10p17g09730/Avh1c10p19g09929/Avh1c18p20g18189	4
GO:0080022	primary root development	0.36571	1	0.90126	Avh1c13p13g12682/Avh1c20p14g20260/Avh1c23p09g23363/Avh1c25p11g25544	4
GO:2000024	regulation of leaf development	0.365872	1	0.90126	Avh1c04p05g03470/Avh1c07p09g06418/Avh1c09p04g08325/Avh1c11p13g10618/Avh1c12p11g11333/Avh1c14p05g13531/Avh1c20p06g19905/Avh1c21p08g20958/Avh1c23p01g22761/Avh1c24p04g24412	10
GO:0043455	regulation of secondary metabolic process	0.37147	1	0.90126	Avh1c01p06g00361/Avh1c09p04g08348/Avh1c11p13g10662/Avh1c17p03g16538/Avh1c27p17g27965	5
GO:0003714	transcription corepressor activity	0.374451	1	0.90126	Avh1c12p20g11806/Avh1c13p16g12886/Avh1c16p25g16230/Avh1c20p02g19668/Avh1c27p13g27720/Avh1c29p02g29534	6
GO:0072528	pyrimidine-containing compound biosynthetic process	0.374451	1	0.90126	Avh1c12p03g10996/Avh1c12p19g11772/Avh1c14p16g14183/Avh1c17p01g16385/Avh1c17p04g16571/Avh1c23p08g23272	6
GO:0018202	peptidyl-histidine modification	0.37449	1	0.90126	Avh1c07p17g06740/Avh1c13p16g12915/Avh1c28p02g28442	3
GO:0061134	peptidase regulator activity	0.37449	1	0.90126	Avh1c08p18g07769/Avh1c11p01g10061/Avh1c28p14g29240	3
GO:0031300	obsolete intrinsic component of organelle membrane	0.375788	1	0.90126	Avh1c09p01g08139/Avh1c12p04g11057/Avh1c12p04g11060/Avh1c12p19g11742/Avh1c19p19g19207/Avh1c23p07g23227/Avh1c23p10g23438/Avh1c23p18g23785/Avh1c26p17g27206/Avh1c28p15g29257	10
GO:0045926	negative regulation of growth	0.375891	1	0.90126	Avh1c03p15g03013/Avh1c03p15g03014/Avh1c03p15g03016/Avh1c03p15g03017/Avh1c05p15g04550/Avh1c08p02g06963/Avh1c22p09g22235	7
GO:0051536	iron-sulfur cluster binding	0.375891	1	0.90126	Avh1c02p08g01662/Avh1c12p13g11396/Avh1c13p07g12296/Avh1c15p16g15293/Avh1c16p22g15940/Avh1c23p17g23711/Avh1c24p02g24290	7
GO:0051540	metal cluster binding	0.375891	1	0.90126	Avh1c02p08g01662/Avh1c12p13g11396/Avh1c13p07g12296/Avh1c15p16g15293/Avh1c16p22g15940/Avh1c23p17g23711/Avh1c24p02g24290	7
GO:0043648	dicarboxylic acid metabolic process	0.376396	1	0.90126	Avh1c03p03g02327/Avh1c03p05g02491/Avh1c07p04g06218/Avh1c12p19g11759/Avh1c16p25g16211/Avh1c18p08g17802/Avh1c20p01g19599/Avh1c29p16g30115	8
GO:0071395	cellular response to jasmonic acid stimulus	0.37655	1	0.90126	Avh1c02p02g01213/Avh1c03p08g02704/Avh1c06p19g05854/Avh1c12p14g11437/Avh1c12p15g11505/Avh1c13p16g12886/Avh1c20p02g19668/Avh1c20p17g20463/Avh1c21p13g21254/Avh1c21p13g21266/Avh1c24p12g24848/Avh1c24p15g25073/Avh1c26p01g26208/Avh1c26p09g26511/Avh1c27p13g27720/Avh1c29p02g29534	16
GO:0001664	G protein-coupled receptor binding	0.380727	1	0.90126	Avh1c06p18g05727/Avh1c19p10g18609	2
GO:0002238	response to molecule of fungal origin	0.380727	1	0.90126	Avh1c02p02g01254/Avh1c05p04g04052	2
GO:0005347	ATP transmembrane transporter activity	0.380727	1	0.90126	Avh1c11p12g10611/Avh1c17p16g17059	2
GO:0008287	protein serine/threonine phosphatase complex	0.380727	1	0.90126	Avh1c27p09g27591/Avh1c28p07g28705	2
GO:0015867	ATP transport	0.380727	1	0.90126	Avh1c11p12g10611/Avh1c17p16g17059	2
GO:0016055	Wnt signaling pathway	0.380727	1	0.90126	Avh1c06p18g05727/Avh1c19p10g18609	2
GO:0030111	regulation of Wnt signaling pathway	0.380727	1	0.90126	Avh1c06p18g05727/Avh1c19p10g18609	2
GO:0031118	rRNA pseudouridine synthesis	0.380727	1	0.90126	Avh1c17p15g17017/Avh1c23p05g23050	2
GO:0043476	pigment accumulation	0.380727	1	0.90126	Avh1c05p05g04173/Avh1c27p19g28162	2
GO:0044347	cell wall polysaccharide catabolic process	0.380727	1	0.90126	Avh1c07p02g06078/Avh1c13p03g12105	2
GO:0046520	sphingoid biosynthetic process	0.380727	1	0.90126	Avh1c06p04g05070/Avh1c06p04g05091	2
GO:0052634	C-19 gibberellin 2-beta-dioxygenase activity	0.380727	1	0.90126	Avh1c12p07g11225/Avh1c12p09g11259	2
GO:0060070	canonical Wnt signaling pathway	0.380727	1	0.90126	Avh1c06p18g05727/Avh1c19p10g18609	2
GO:0060828	regulation of canonical Wnt signaling pathway	0.380727	1	0.90126	Avh1c06p18g05727/Avh1c19p10g18609	2
GO:0070568	guanylyltransferase activity	0.380727	1	0.90126	Avh1c17p04g16615/Avh1c29p16g30166	2
GO:0071324	cellular response to disaccharide stimulus	0.380727	1	0.90126	Avh1c07p17g06740/Avh1c13p16g12915	2
GO:0071329	cellular response to sucrose stimulus	0.380727	1	0.90126	Avh1c07p17g06740/Avh1c13p16g12915	2
GO:0080027	response to herbivore	0.380727	1	0.90126	Avh1c05p04g04052/Avh1c08p06g07256	2
GO:0198738	obsolete cell-cell signaling by wnt	0.380727	1	0.90126	Avh1c06p18g05727/Avh1c19p10g18609	2
GO:1903293	phosphatase complex	0.380727	1	0.90126	Avh1c27p09g27591/Avh1c28p07g28705	2
GO:0006986	response to unfolded protein	0.382626	1	0.90126	Avh1c02p01g01157/Avh1c03p14g02954/Avh1c06p19g05854/Avh1c21p16g21532	4
GO:0019897	extrinsic component of plasma membrane	0.382626	1	0.90126	Avh1c06p19g05854/Avh1c13p14g12723/Avh1c20p05g19863/Avh1c28p10g28871	4
GO:0045861	negative regulation of proteolysis	0.382626	1	0.90126	Avh1c02p04g01387/Avh1c08p18g07769/Avh1c11p01g10061/Avh1c28p14g29240	4
GO:2000031	regulation of salicylic acid mediated signaling pathway	0.382626	1	0.90126	Avh1c03p02g02254/Avh1c12p15g11505/Avh1c21p13g21254/Avh1c21p13g21266	4
GO:0045454	cell redox homeostasis	0.386242	1	0.90126	Avh1c05p02g03942/Avh1c05p05g04163/Avh1c17p03g16559/Avh1c22p05g21968/Avh1c27p19g28152	5
GO:0090079	translation regulator activity, nucleic acid binding	0.386242	1	0.90126	Avh1c04p07g03549/Avh1c11p04g10195/Avh1c15p14g15096/Avh1c15p14g15105/Avh1c21p12g21180	5
GO:1901000	regulation of response to salt stress	0.386242	1	0.90126	Avh1c04p05g03470/Avh1c07p09g06418/Avh1c21p08g20958/Avh1c21p12g21137/Avh1c27p17g27971	5
GO:0042538	hyperosmotic salinity response	0.387657	1	0.90126	Avh1c11p11g10491/Avh1c13p04g12149/Avh1c15p02g14267/Avh1c20p01g19584/Avh1c20p15g20312/Avh1c21p02g20713/Avh1c25p19g26119/Avh1c26p10g26626	8
GO:0051865	protein autoubiquitination	0.387723	1	0.90126	Avh1c03p17g03132/Avh1c06p04g05101/Avh1c06p06g05193/Avh1c15p02g14255/Avh1c18p11g17945/Avh1c28p13g29157	6
GO:0072507	obsolete divalent inorganic cation homeostasis	0.387723	1	0.90126	Avh1c02p04g01399/Avh1c14p05g13508/Avh1c20p00g19528/Avh1c20p04g19819/Avh1c20p08g20032/Avh1c28p12g29038	6
GO:2000022	regulation of jasmonic acid mediated signaling pathway	0.388038	1	0.90126	Avh1c12p15g11505/Avh1c13p16g12886/Avh1c20p02g19668/Avh1c21p13g21254/Avh1c21p13g21266/Avh1c27p13g27720/Avh1c29p02g29534	7
GO:0050778	positive regulation of immune response	0.393872	1	0.90126	Avh1c02p02g01213/Avh1c03p01g02108/Avh1c13p17g13026/Avh1c19p20g19301/Avh1c22p10g22315/Avh1c24p05g24489/Avh1c24p15g25073/Avh1c27p17g27971/Avh1c28p10g28871/Avh1c29p04g29653/Avh1c29p15g30083	11
GO:0010923	negative regulation of phosphatase activity	0.394709	1	0.90126	Avh1c03p08g02704/Avh1c24p12g24848/Avh1c25p17g25945	3
GO:0035305	negative regulation of dephosphorylation	0.394709	1	0.90126	Avh1c03p08g02704/Avh1c24p12g24848/Avh1c25p17g25945	3
GO:0036294	cellular response to decreased oxygen levels	0.394709	1	0.90126	Avh1c07p10g06468/Avh1c07p14g06576/Avh1c16p21g15902	3
GO:0071453	cellular response to oxygen levels	0.394709	1	0.90126	Avh1c07p10g06468/Avh1c07p14g06576/Avh1c16p21g15902	3
GO:0015980	energy derivation by oxidation of organic compounds	0.395686	1	0.90126	Avh1c01p02g00112/Avh1c02p13g01884/Avh1c03p17g03142/Avh1c05p05g04135/Avh1c05p17g04638/Avh1c06p13g05445/Avh1c10p00g09031/Avh1c11p15g10797/Avh1c21p04g20793/Avh1c21p14g21325	10
GO:0009556	microsporogenesis	0.399488	1	0.90126	Avh1c02p03g01288/Avh1c02p03g01289/Avh1c10p17g09696/Avh1c16p21g15882	4
GO:0016903	oxidoreductase activity, acting on the aldehyde or oxo group of donors	0.399488	1	0.90126	Avh1c10p16g09643/Avh1c16p21g15902/Avh1c23p09g23363/Avh1c26p09g26549	4
GO:0030276	clathrin binding	0.399488	1	0.90126	Avh1c03p01g02200/Avh1c08p02g06963/Avh1c08p07g07303/Avh1c17p15g17039	4
GO:0002684	positive regulation of immune system process	0.401016	1	0.90126	Avh1c02p02g01213/Avh1c03p01g02108/Avh1c13p17g13026/Avh1c14p04g13485/Avh1c19p20g19301/Avh1c22p10g22315/Avh1c24p05g24489/Avh1c24p15g25073/Avh1c27p17g27971/Avh1c28p10g28871/Avh1c29p04g29653/Avh1c29p15g30083	12
GO:0030258	lipid modification	0.401016	1	0.90126	Avh1c03p02g02245/Avh1c06p06g05185/Avh1c09p03g08294/Avh1c12p00g10848/Avh1c13p18g13098/Avh1c20p08g20032/Avh1c23p01g22672/Avh1c23p18g23805/Avh1c25p09g25456/Avh1c25p09g25457/Avh1c25p16g25923/Avh1c26p07g26414	12
GO:0008168	methyltransferase activity	0.404746	1	0.90126	Avh1c03p05g02483/Avh1c05p04g04052/Avh1c06p15g05521/Avh1c06p19g05868/Avh1c10p05g09325/Avh1c10p19g09908/Avh1c12p16g11584/Avh1c13p02g12046/Avh1c13p03g12092/Avh1c14p00g13269/Avh1c19p20g19287/Avh1c20p04g19793/Avh1c21p07g20924/Avh1c21p16g21528/Avh1c23p05g23102/Avh1c25p14g25731/Avh1c26p08g26470	17
GO:0004630	phospholipase D activity	0.407119	1	0.90126	Avh1c09p09g08606/Avh1c18p20g18206	2
GO:0010359	regulation of anion channel activity	0.407119	1	0.90126	Avh1c02p03g01328/Avh1c24p11g24761	2
GO:0010586	miRNA metabolic process	0.407119	1	0.90126	Avh1c08p04g07109/Avh1c26p09g26504	2
GO:0015217	ADP transmembrane transporter activity	0.407119	1	0.90126	Avh1c11p12g10611/Avh1c17p16g17059	2
GO:0030866	cortical actin cytoskeleton organization	0.407119	1	0.90126	Avh1c12p02g10991/Avh1c17p04g16578	2
GO:0043620	obsolete regulation of DNA-templated transcription in response to stress	0.407119	1	0.90126	Avh1c06p01g04832/Avh1c07p18g06751	2
GO:0044273	sulfur compound catabolic process	0.407119	1	0.90126	Avh1c11p13g10662/Avh1c12p19g11759	2
GO:0046365	monosaccharide catabolic process	0.407119	1	0.90126	Avh1c09p01g08139/Avh1c12p19g11742	2
GO:0051084	'de novo' post-translational protein folding	0.407119	1	0.90126	Avh1c02p01g01157/Avh1c03p14g02954	2
GO:1901652	response to peptide	0.407119	1	0.90126	Avh1c13p18g13047/Avh1c16p17g15685	2
GO:1902930	regulation of alcohol biosynthetic process	0.407119	1	0.90126	Avh1c22p16g22486/Avh1c25p16g25906	2
GO:0006997	nucleus organization	0.412336	1	0.90126	Avh1c01p17g00909/Avh1c08p06g07263/Avh1c08p21g08011/Avh1c09p14g08836/Avh1c15p09g14765/Avh1c21p17g21551/Avh1c26p08g26485	7
GO:0007004	telomere maintenance via telomerase	0.414751	1	0.90126	Avh1c08p03g07012/Avh1c08p06g07263/Avh1c17p15g17017	3
GO:0051240	positive regulation of multicellular organismal process	0.415626	1	0.90126	Avh1c01p14g00727/Avh1c03p17g03157/Avh1c03p18g03220/Avh1c04p05g03470/Avh1c06p18g05745/Avh1c07p02g06044/Avh1c07p09g06418/Avh1c09p04g08325/Avh1c10p17g09726/Avh1c11p04g10212/Avh1c11p13g10618/Avh1c12p11g11318/Avh1c12p11g11333/Avh1c16p19g15764/Avh1c20p01g19577/Avh1c20p06g19905/Avh1c21p08g20958/Avh1c21p15g21406/Avh1c22p07g22114/Avh1c23p01g22761/Avh1c24p04g24412/Avh1c25p09g25425/Avh1c26p06g26351	23
GO:0005741	mitochondrial outer membrane	0.415705	1	0.90126	Avh1c09p01g08139/Avh1c12p19g11742/Avh1c23p10g23438/Avh1c26p17g27206/Avh1c28p15g29257	5
GO:0010191	mucilage metabolic process	0.415705	1	0.90126	Avh1c09p05g08422/Avh1c09p06g08443/Avh1c18p20g18207/Avh1c18p22g18309/Avh1c28p01g28433	5
GO:0006006	glucose metabolic process	0.416267	1	0.90126	Avh1c04p08g03600/Avh1c05p03g04017/Avh1c17p04g16615/Avh1c29p16g30166	4
GO:0009163	nucleoside biosynthetic process	0.416267	1	0.90126	Avh1c12p17g11637/Avh1c14p16g14183/Avh1c22p10g22301/Avh1c24p05g24486	4
GO:0055075	potassium ion homeostasis	0.416267	1	0.90126	Avh1c05p17g04616/Avh1c21p12g21137/Avh1c25p17g25929/Avh1c26p07g26419	4
GO:0045017	glycerolipid biosynthetic process	0.422278	1	0.90126	Avh1c01p01g00036/Avh1c06p06g05185/Avh1c06p18g05766/Avh1c09p12g08709/Avh1c11p12g10565/Avh1c13p18g13098/Avh1c18p20g18193/Avh1c19p20g19287/Avh1c23p05g23102/Avh1c25p09g25456/Avh1c25p09g25457	11
GO:0005982	starch metabolic process	0.424466	1	0.90126	Avh1c01p16g00857/Avh1c07p13g06540/Avh1c10p04g09269/Avh1c10p17g09726/Avh1c12p07g11220/Avh1c17p11g16832/Avh1c21p17g21575	7
GO:0005507	copper ion binding	0.428129	1	0.90126	Avh1c01p17g00910/Avh1c02p01g01157/Avh1c03p01g02153/Avh1c03p02g02254/Avh1c03p03g02327/Avh1c03p14g02954/Avh1c10p19g09876/Avh1c11p01g10002/Avh1c22p10g22301/Avh1c23p09g23363/Avh1c24p05g24486/Avh1c29p03g29578	12
GO:0031348	negative regulation of defense response	0.429078	1	0.90126	Avh1c11p13g10662/Avh1c14p04g13485/Avh1c22p01g21697/Avh1c22p07g22121/Avh1c24p04g24431/Avh1c24p07g24535/Avh1c26p17g27131/Avh1c28p10g28871/Avh1c28p14g29187	9
GO:0009631	cold acclimation	0.430357	1	0.90126	Avh1c10p19g09876/Avh1c10p19g09915/Avh1c11p01g10002/Avh1c15p08g14681/Avh1c21p02g20652	5
GO:0010109	regulation of photosynthesis	0.430357	1	0.90126	Avh1c08p01g06865/Avh1c12p14g11437/Avh1c20p18g20515/Avh1c25p11g25548/Avh1c25p20g26181	5
GO:0010287	plastoglobule	0.430357	1	0.90126	Avh1c03p13g02904/Avh1c06p01g04846/Avh1c08p01g06865/Avh1c21p15g21366/Avh1c25p20g26181	5
GO:0009751	response to salicylic acid	0.431598	1	0.90126	Avh1c01p18g00975/Avh1c03p02g02254/Avh1c05p04g04052/Avh1c05p15g04541/Avh1c05p17g04639/Avh1c07p07g06378/Avh1c08p19g07827/Avh1c12p15g11505/Avh1c13p07g12296/Avh1c14p06g13575/Avh1c16p03g15385/Avh1c16p23g16011/Avh1c21p04g20822/Avh1c21p13g21254/Avh1c21p13g21266/Avh1c21p14g21356/Avh1c23p17g23711/Avh1c26p11g26674/Avh1c26p16g27109/Avh1c28p13g29133	20
GO:0001727	lipid kinase activity	0.432937	1	0.90126	Avh1c06p06g05185/Avh1c13p18g13098/Avh1c25p09g25456/Avh1c25p09g25457	4
GO:0005388	P-type calcium transporter activity	0.432937	1	0.90126	Avh1c13p02g12039/Avh1c14p11g13811/Avh1c17p02g16488/Avh1c28p13g29112	4
GO:0035303	regulation of dephosphorylation	0.432937	1	0.90126	Avh1c03p08g02704/Avh1c24p12g24848/Avh1c25p17g25945/Avh1c27p09g27591	4
GO:0044070	regulation of monoatomic anion transport	0.432937	1	0.90126	Avh1c02p03g01328/Avh1c15p14g15112/Avh1c19p21g19432/Avh1c24p11g24761	4
GO:0004439	phosphatidylinositol-4,5-bisphosphate 5-phosphatase activity	0.432951	1	0.90126	Avh1c25p16g25923/Avh1c26p07g26414	2
GO:0004520	DNA endonuclease activity	0.432951	1	0.90126	Avh1c03p08g02693/Avh1c08p02g06968	2
GO:0006555	methionine metabolic process	0.432951	1	0.90126	Avh1c01p17g00910/Avh1c06p18g05740	2
GO:0007006	mitochondrial membrane organization	0.432951	1	0.90126	Avh1c17p16g17059/Avh1c22p03g21827	2
GO:0009864	induced systemic resistance, jasmonic acid mediated signaling pathway	0.432951	1	0.90126	Avh1c02p02g01213/Avh1c24p15g25073	2
GO:0051176	positive regulation of sulfur metabolic process	0.432951	1	0.90126	Avh1c11p15g10780/Avh1c17p03g16538	2
GO:0106019	phosphatidylinositol-4,5-bisphosphate phosphatase activity	0.432951	1	0.90126	Avh1c25p16g25923/Avh1c26p07g26414	2
GO:0140359	ABC-type transporter activity	0.432951	1	0.90126	Avh1c24p00g24158/Avh1c28p00g28371	2
GO:0000038	very long-chain fatty acid metabolic process	0.434574	1	0.90126	Avh1c18p02g17351/Avh1c25p04g25304/Avh1c27p20g28280	3
GO:0009641	shade avoidance	0.434574	1	0.90126	Avh1c08p01g06855/Avh1c15p16g15265/Avh1c21p16g21476	3
GO:0030170	pyridoxal phosphate binding	0.434574	1	0.90126	Avh1c05p05g04135/Avh1c22p03g21797/Avh1c27p16g27932	3
GO:0046839	phospholipid dephosphorylation	0.434574	1	0.90126	Avh1c20p08g20032/Avh1c25p16g25923/Avh1c26p07g26414	3
GO:0048579	negative regulation of long-day photoperiodism, flowering	0.434574	1	0.90126	Avh1c02p04g01365/Avh1c06p04g05102/Avh1c12p15g11505	3
GO:0070279	vitamin B6 binding	0.434574	1	0.90126	Avh1c05p05g04135/Avh1c22p03g21797/Avh1c27p16g27932	3
GO:0009863	salicylic acid mediated signaling pathway	0.436567	1	0.90126	Avh1c03p02g02254/Avh1c12p15g11505/Avh1c13p07g12296/Avh1c16p03g15385/Avh1c21p13g21254/Avh1c21p13g21266/Avh1c23p17g23711	7
GO:0060968	obsolete regulation of gene silencing	0.436567	1	0.90126	Avh1c02p03g01347/Avh1c03p09g02796/Avh1c22p08g22200/Avh1c24p11g24721/Avh1c26p16g27051/Avh1c26p16g27086/Avh1c29p01g29461	7
GO:1900424	regulation of defense response to bacterium	0.444931	1	0.90126	Avh1c06p05g05133/Avh1c08p21g07968/Avh1c27p06g27463/Avh1c27p17g27971/Avh1c29p15g30083	5
GO:0008289	lipid binding	0.449843	1	0.90126	Avh1c02p02g01259/Avh1c03p08g02704/Avh1c10p19g09876/Avh1c11p01g10002/Avh1c17p01g16444/Avh1c18p20g18206/Avh1c19p13g18761/Avh1c21p07g20924/Avh1c24p02g24295/Avh1c24p12g24814/Avh1c24p12g24848/Avh1c25p09g25456/Avh1c25p09g25457/Avh1c25p17g25945/Avh1c27p17g27971/Avh1c28p14g29177/Avh1c29p12g29946	17
GO:0001676	long-chain fatty acid metabolic process	0.453738	1	0.90126	Avh1c12p06g11205/Avh1c14p12g13915/Avh1c15p10g14796/Avh1c20p08g20032/Avh1c21p15g21366/Avh1c23p16g23681	6
GO:0000470	maturation of LSU-rRNA	0.45414	1	0.90126	Avh1c06p19g05868/Avh1c16p26g16310/Avh1c23p05g23050	3
GO:0006206	pyrimidine nucleobase metabolic process	0.45414	1	0.90126	Avh1c06p17g05652/Avh1c14p16g14183/Avh1c19p12g18689	3
GO:0016638	oxidoreductase activity, acting on the CH-NH2 group of donors	0.45414	1	0.90126	Avh1c03p05g02491/Avh1c18p08g17802/Avh1c21p08g20968	3
GO:0019888	protein phosphatase regulator activity	0.45414	1	0.90126	Avh1c03p08g02704/Avh1c24p12g24848/Avh1c25p17g25945	3
GO:0032104	obsolete regulation of response to extracellular stimulus	0.45414	1	0.90126	Avh1c06p01g04832/Avh1c07p18g06751/Avh1c25p11g25544	3
GO:0032107	regulation of response to nutrient levels	0.45414	1	0.90126	Avh1c06p01g04832/Avh1c07p18g06751/Avh1c25p11g25544	3
GO:0019901	protein kinase binding	0.455447	1	0.90126	Avh1c02p03g01328/Avh1c06p06g05185/Avh1c07p17g06740/Avh1c08p07g07303/Avh1c13p16g12915/Avh1c13p18g13098/Avh1c16p21g15912/Avh1c20p18g20515/Avh1c24p11g24761/Avh1c26p18g27250	10
GO:0071103	DNA conformation change	0.455447	1	0.90126	Avh1c02p03g01347/Avh1c03p09g02796/Avh1c13p00g11896/Avh1c13p02g12043/Avh1c13p02g12045/Avh1c19p17g19112/Avh1c22p08g22200/Avh1c24p11g24721/Avh1c26p16g27051/Avh1c26p16g27086	10
GO:0060089	molecular transducer activity	0.457607	1	0.90126	Avh1c03p08g02704/Avh1c03p15g02973/Avh1c03p20g03318/Avh1c06p16g05599/Avh1c07p01g06008/Avh1c07p17g06740/Avh1c08p02g06930/Avh1c08p20g07945/Avh1c09p03g08294/Avh1c09p05g08388/Avh1c10p17g09696/Avh1c11p02g10106/Avh1c13p09g12363/Avh1c13p13g12682/Avh1c13p16g12915/Avh1c13p17g13026/Avh1c15p07g14600/Avh1c15p07g14624/Avh1c16p25g16203/Avh1c18p05g17583/Avh1c20p05g19836/Avh1c20p07g19992/Avh1c20p14g20260/Avh1c20p…	32
GO:0000054	ribosomal subunit export from nucleus	0.458164	1	0.90126	Avh1c02p02g01252/Avh1c03p01g02160	2
GO:0003691	double-stranded telomeric DNA binding	0.458164	1	0.90126	Avh1c12p20g11796/Avh1c26p16g27109	2
GO:0006760	folic acid-containing compound metabolic process	0.458164	1	0.90126	Avh1c03p15g02987/Avh1c24p11g24770	2
GO:0009299	mRNA transcription	0.458164	1	0.90126	Avh1c12p01g10886/Avh1c15p02g14270	2
GO:0016307	obsolete phosphatidylinositol phosphate kinase activity	0.458164	1	0.90126	Avh1c25p09g25456/Avh1c25p09g25457	2
GO:0016884	carbon-nitrogen ligase activity, with glutamine as amido-N-donor	0.458164	1	0.90126	Avh1c08p18g07771/Avh1c08p18g07772	2
GO:0019369	arachidonic acid metabolic process	0.458164	1	0.90126	Avh1c20p08g20032/Avh1c21p15g21366	2
GO:0030665	clathrin-coated vesicle membrane	0.458164	1	0.90126	Avh1c03p01g02200/Avh1c17p15g17039	2
GO:0031365	N-terminal protein amino acid modification	0.458164	1	0.90126	Avh1c13p10g12422/Avh1c23p19g23863	2
GO:0033750	ribosome localization	0.458164	1	0.90126	Avh1c02p02g01252/Avh1c03p01g02160	2
GO:0034485	phosphatidylinositol-3,4,5-trisphosphate 5-phosphatase activity	0.458164	1	0.90126	Avh1c25p16g25923/Avh1c26p07g26414	2
GO:0034594	phosphatidylinositol trisphosphate phosphatase activity	0.458164	1	0.90126	Avh1c25p16g25923/Avh1c26p07g26414	2
GO:0043393	regulation of protein binding	0.458164	1	0.90126	Avh1c14p06g13575/Avh1c21p04g20822	2
GO:0046838	obsolete phosphorylated carbohydrate dephosphorylation	0.458164	1	0.90126	Avh1c25p16g25923/Avh1c26p07g26414	2
GO:0050685	positive regulation of mRNA processing	0.458164	1	0.90126	Avh1c09p14g08836/Avh1c22p15g22433	2
GO:0055001	muscle cell development	0.458164	1	0.90126	Avh1c06p19g05833/Avh1c22p09g22235	2
GO:0072529	pyrimidine-containing compound catabolic process	0.458164	1	0.90126	Avh1c06p17g05652/Avh1c19p12g18689	2
GO:0009119	ribonucleoside metabolic process	0.459409	1	0.90126	Avh1c01p17g00910/Avh1c12p17g11637/Avh1c14p16g14183/Avh1c22p10g22301/Avh1c24p05g24486	5
GO:0051094	positive regulation of developmental process	0.460614	1	0.90126	Avh1c01p14g00727/Avh1c03p17g03157/Avh1c03p18g03220/Avh1c04p05g03470/Avh1c06p18g05745/Avh1c07p02g06044/Avh1c07p09g06418/Avh1c09p04g08325/Avh1c10p17g09726/Avh1c11p04g10212/Avh1c11p13g10618/Avh1c12p11g11318/Avh1c12p11g11333/Avh1c16p19g15764/Avh1c20p01g19577/Avh1c20p06g19905/Avh1c21p08g20958/Avh1c21p15g21406/Avh1c22p07g22114/Avh1c23p01g22761/Avh1c24p04g24412/Avh1c25p09g25425/Avh1c26p06g26351	23
GO:0010494	cytoplasmic stress granule	0.460643	1	0.90126	Avh1c02p07g01587/Avh1c08p04g07109/Avh1c11p02g10089/Avh1c14p05g13531/Avh1c16p25g16232/Avh1c21p14g21287/Avh1c26p09g26504	7
GO:0008135	translation factor activity, RNA binding	0.465852	1	0.90126	Avh1c04p07g03549/Avh1c11p04g10195/Avh1c15p14g15096/Avh1c15p14g15105	4
GO:0008422	beta-glucosidase activity	0.465852	1	0.90126	Avh1c08p06g07252/Avh1c17p03g16524/Avh1c19p18g19177/Avh1c22p10g22315	4
GO:0009112	nucleobase metabolic process	0.465852	1	0.90126	Avh1c06p17g05652/Avh1c14p16g14183/Avh1c19p08g18531/Avh1c19p12g18689	4
GO:0043086	negative regulation of catalytic activity	0.469474	1	0.90126	Avh1c01p12g00636/Avh1c02p01g01106/Avh1c02p02g01192/Avh1c03p05g02482/Avh1c03p08g02704/Avh1c08p18g07769/Avh1c11p01g10061/Avh1c12p18g11668/Avh1c13p17g12979/Avh1c15p15g15216/Avh1c17p00g16363/Avh1c20p18g20515/Avh1c24p12g24848/Avh1c25p09g25429/Avh1c25p17g25945/Avh1c28p14g29240	16
GO:0019827	stem cell population maintenance	0.469495	1	0.90126	Avh1c08p06g07263/Avh1c09p03g08294/Avh1c09p11g08661/Avh1c12p14g11470/Avh1c13p03g12099/Avh1c13p13g12682/Avh1c16p19g15764/Avh1c20p14g20260/Avh1c21p12g21180/Avh1c25p11g25544/Avh1c26p06g26351	11
GO:0098727	maintenance of cell number	0.469495	1	0.90126	Avh1c08p06g07263/Avh1c09p03g08294/Avh1c09p11g08661/Avh1c12p14g11470/Avh1c13p03g12099/Avh1c13p13g12682/Avh1c16p19g15764/Avh1c20p14g20260/Avh1c21p12g21180/Avh1c25p11g25544/Avh1c26p06g26351	11
GO:0006631	fatty acid metabolic process	0.471148	1	0.90126	Avh1c01p02g00071/Avh1c03p02g02245/Avh1c05p17g04648/Avh1c09p03g08294/Avh1c09p11g08665/Avh1c11p02g10075/Avh1c12p00g10848/Avh1c12p06g11205/Avh1c12p14g11437/Avh1c13p04g12167/Avh1c14p12g13915/Avh1c15p10g14796/Avh1c16p25g16211/Avh1c18p02g17351/Avh1c20p08g20032/Avh1c20p16g20370/Avh1c21p03g20772/Avh1c21p15g21366/Avh1c23p16g23681/Avh1c25p04g25304/Avh1c27p20g28280/Avh1c29p04g29630	22
GO:0042255	ribosome assembly	0.472598	1	0.90126	Avh1c02p02g01252/Avh1c03p01g02160/Avh1c15p03g14333/Avh1c21p03g20744/Avh1c23p01g22686/Avh1c28p05g28603/Avh1c28p09g28783	7
GO:0005985	sucrose metabolic process	0.473417	1	0.90126	Avh1c01p02g00112/Avh1c05p17g04638/Avh1c20p08g20063	3
GO:0010833	telomere maintenance via telomere lengthening	0.473417	1	0.90126	Avh1c08p03g07012/Avh1c08p06g07263/Avh1c17p15g17017	3
GO:0010929	positive regulation of auxin mediated signaling pathway	0.473417	1	0.90126	Avh1c12p15g11505/Avh1c21p13g21254/Avh1c21p13g21266	3
GO:0016776	phosphotransferase activity, phosphate group as acceptor	0.473417	1	0.90126	Avh1c05p05g04183/Avh1c12p17g11637/Avh1c25p17g25977	3
GO:0043650	dicarboxylic acid biosynthetic process	0.473417	1	0.90126	Avh1c03p05g02491/Avh1c07p04g06218/Avh1c18p08g17802	3
GO:0009504	cell plate	0.473777	1	0.90126	Avh1c03p01g02200/Avh1c08p07g07303/Avh1c18p23g18319/Avh1c21p02g20713/Avh1c23p04g23002	5
GO:0034293	sexual sporulation	0.473777	1	0.90126	Avh1c02p03g01288/Avh1c02p03g01289/Avh1c05p02g03960/Avh1c10p17g09696/Avh1c16p21g15882	5
GO:0045182	translation regulator activity	0.473777	1	0.90126	Avh1c04p07g03549/Avh1c11p04g10195/Avh1c15p14g15096/Avh1c15p14g15105/Avh1c21p12g21180	5
GO:0046890	regulation of lipid biosynthetic process	0.473777	1	0.90126	Avh1c01p17g00903/Avh1c22p16g22486/Avh1c25p16g25906/Avh1c25p20g26181/Avh1c27p17g27965	5
GO:0009624	response to nematode	0.475223	1	0.90126	Avh1c02p02g01254/Avh1c02p04g01399/Avh1c03p13g02898/Avh1c04p09g03711/Avh1c08p05g07168/Avh1c14p05g13508/Avh1c15p06g14586/Avh1c15p12g14961/Avh1c24p10g24690/Avh1c28p08g28768	10
GO:0002682	regulation of immune system process	0.477708	1	0.90126	Avh1c02p02g01213/Avh1c03p01g02108/Avh1c13p16g12877/Avh1c13p16g12886/Avh1c13p17g13026/Avh1c14p04g13485/Avh1c19p17g19076/Avh1c19p20g19301/Avh1c22p01g21697/Avh1c22p07g22121/Avh1c22p10g22315/Avh1c24p04g24431/Avh1c24p05g24489/Avh1c24p07g24535/Avh1c24p15g25073/Avh1c26p17g27131/Avh1c27p17g27971/Avh1c28p10g28871/Avh1c28p14g29187/Avh1c29p02g29534/Avh1c29p04g29653/Avh1c29p15g30083	22
GO:0000154	rRNA modification	0.482051	1	0.90126	Avh1c06p19g05868/Avh1c17p00g16371/Avh1c17p15g17017/Avh1c23p05g23050	4
GO:0005200	structural constituent of cytoskeleton	0.482051	1	0.90126	Avh1c15p01g14220/Avh1c19p09g18575/Avh1c24p15g25062/Avh1c28p07g28713	4
GO:0009853	photorespiration	0.482051	1	0.90126	Avh1c03p15g02987/Avh1c07p16g06643/Avh1c16p24g16134/Avh1c26p17g27193	4
GO:0010319	stromule	0.482051	1	0.90126	Avh1c08p01g06865/Avh1c15p08g14681/Avh1c19p17g19076/Avh1c23p08g23272	4
GO:0000466	maturation of 5.8S rRNA from tricistronic rRNA transcript (SSU-rRNA, 5.8S rRNA, LSU-rRNA)	0.482712	1	0.90126	Avh1c06p19g05868/Avh1c17p00g16371	2
GO:0000469	obsolete cleavage involved in rRNA processing	0.482712	1	0.90126	Avh1c17p00g16371/Avh1c23p05g23050	2
GO:0005689	U12-type spliceosomal complex	0.482712	1	0.90126	Avh1c15p09g14737/Avh1c29p18g30283	2
GO:0006094	gluconeogenesis	0.482712	1	0.90126	Avh1c04p08g03600/Avh1c05p03g04017	2
GO:0006995	cellular response to nitrogen starvation	0.482712	1	0.90126	Avh1c20p04g19783/Avh1c25p20g26181	2
GO:0010204		0.482712	1	0.90126	Avh1c19p20g19301/Avh1c28p10g28871	2
GO:0010205	photoinhibition	0.482712	1	0.90126	Avh1c08p01g06865/Avh1c20p18g20515	2
GO:0016572	obsolete histone phosphorylation	0.482712	1	0.90126	Avh1c21p17g21610/Avh1c26p09g26521	2
GO:0020037	heme binding	0.482712	1	0.90126	Avh1c10p19g09915/Avh1c21p02g20652	2
GO:0030687	preribosome, large subunit precursor	0.482712	1	0.90126	Avh1c06p19g05868/Avh1c23p01g22686	2
GO:0035672	oligopeptide transmembrane transport	0.482712	1	0.90126	Avh1c10p07g09407/Avh1c28p08g28734	2
GO:0035673	oligopeptide transmembrane transporter activity	0.482712	1	0.90126	Avh1c10p07g09407/Avh1c28p08g28734	2
GO:0043155	negative regulation of photosynthesis, light reaction	0.482712	1	0.90126	Avh1c08p01g06865/Avh1c20p18g20515	2
GO:0048354	mucilage biosynthetic process involved in seed coat development	0.482712	1	0.90126	Avh1c18p22g18309/Avh1c28p01g28433	2
GO:0048562	embryonic organ morphogenesis	0.482712	1	0.90126	Avh1c19p22g19469/Avh1c23p03g22914	2
GO:0052745	inositol phosphate phosphatase activity	0.482712	1	0.90126	Avh1c25p16g25923/Avh1c26p07g26414	2
GO:0080060	integument development	0.482712	1	0.90126	Avh1c12p15g11505/Avh1c26p18g27250	2
GO:0009642	response to light intensity	0.484904	1	0.90126	Avh1c01p01g00036/Avh1c03p13g02904/Avh1c08p01g06855/Avh1c08p01g06865/Avh1c09p12g08709/Avh1c12p11g11318/Avh1c13p16g12864/Avh1c13p18g13032/Avh1c15p16g15265/Avh1c20p18g20515/Avh1c23p01g22672/Avh1c23p21g24071/Avh1c25p11g25548/Avh1c25p16g25892/Avh1c26p06g26382/Avh1c26p14g26960	16
GO:0010105	negative regulation of ethylene-activated signaling pathway	0.488018	1	0.90126	Avh1c10p17g09730/Avh1c18p20g18189/Avh1c19p18g19121/Avh1c24p04g24432/Avh1c28p02g28442	5
GO:0016627	oxidoreductase activity, acting on the CH-CH group of donors	0.488018	1	0.90126	Avh1c02p14g01940/Avh1c07p01g06002/Avh1c08p01g06918/Avh1c15p15g15200/Avh1c21p13g21279	5
GO:0042887	amide transmembrane transporter activity	0.488018	1	0.90126	Avh1c10p07g09407/Avh1c18p16g18031/Avh1c20p04g19783/Avh1c23p02g22803/Avh1c28p08g28734	5
GO:0060249	anatomical structure homeostasis	0.488018	1	0.90126	Avh1c08p03g07012/Avh1c08p06g07263/Avh1c13p02g12043/Avh1c13p02g12045/Avh1c26p16g27109	5
GO:0070298	negative regulation of phosphorelay signal transduction system	0.488018	1	0.90126	Avh1c10p17g09730/Avh1c18p20g18189/Avh1c19p18g19121/Avh1c24p04g24432/Avh1c28p02g28442	5
GO:0072329	monocarboxylic acid catabolic process	0.488018	1	0.90126	Avh1c03p02g02245/Avh1c08p01g06840/Avh1c12p00g10848/Avh1c20p04g19775/Avh1c25p14g25696	5
GO:0007602	phototransduction	0.492375	1	0.90126	Avh1c20p03g19732/Avh1c20p03g19737/Avh1c26p09g26509	3
GO:0009583	detection of light stimulus	0.492375	1	0.90126	Avh1c20p03g19732/Avh1c20p03g19737/Avh1c26p09g26509	3
GO:0009585	red, far-red light phototransduction	0.492375	1	0.90126	Avh1c20p03g19732/Avh1c20p03g19737/Avh1c26p09g26509	3
GO:0033293	monocarboxylic acid binding	0.492375	1	0.90126	Avh1c03p08g02704/Avh1c24p12g24848/Avh1c25p17g25945	3
GO:0042631	cellular response to water deprivation	0.492375	1	0.90126	Avh1c06p13g05445/Avh1c06p18g05745/Avh1c21p05g20874	3
GO:0043666	regulation of phosphoprotein phosphatase activity	0.492375	1	0.90126	Avh1c03p08g02704/Avh1c24p12g24848/Avh1c25p17g25945	3
GO:0071326	cellular response to monosaccharide stimulus	0.492375	1	0.90126	Avh1c09p01g08139/Avh1c12p19g11742/Avh1c22p07g22114	3
GO:0071331	cellular response to hexose stimulus	0.492375	1	0.90126	Avh1c09p01g08139/Avh1c12p19g11742/Avh1c22p07g22114	3
GO:0071333	cellular response to glucose stimulus	0.492375	1	0.90126	Avh1c09p01g08139/Avh1c12p19g11742/Avh1c22p07g22114	3
GO:0071462	cellular response to water stimulus	0.492375	1	0.90126	Avh1c06p13g05445/Avh1c06p18g05745/Avh1c21p05g20874	3
GO:0046873	metal ion transmembrane transporter activity	0.493644	1	0.90126	Avh1c01p17g00954/Avh1c02p04g01399/Avh1c05p17g04616/Avh1c06p03g04993/Avh1c08p00g06809/Avh1c09p00g08048/Avh1c11p13g10662/Avh1c12p10g11287/Avh1c13p02g12039/Avh1c14p05g13508/Avh1c14p11g13811/Avh1c15p11g14875/Avh1c17p02g16488/Avh1c21p10g21040/Avh1c23p08g23340/Avh1c25p17g25929/Avh1c26p07g26419/Avh1c28p08g28768/Avh1c28p12g29038/Avh1c28p13g29112	20
GO:0009887	animal organ morphogenesis	0.498052	1	0.90126	Avh1c06p18g05727/Avh1c19p10g18609/Avh1c19p22g19469/Avh1c23p03g22914	4
GO:0051090	regulation of DNA-binding transcription factor activity	0.498052	1	0.90126	Avh1c12p05g11141/Avh1c14p06g13575/Avh1c21p04g20822/Avh1c21p12g21137	4
GO:0055088	lipid homeostasis	0.499433	1	0.90126	Avh1c01p05g00304/Avh1c09p02g08194/Avh1c09p03g08294/Avh1c20p04g19775/Avh1c20p08g20032/Avh1c20p10g20097/Avh1c25p14g25696/Avh1c29p13g29963	8
GO:0098662	inorganic cation transmembrane transport	0.499559	1	0.90126	Avh1c01p17g00954/Avh1c02p04g01399/Avh1c03p18g03161/Avh1c05p17g04616/Avh1c06p03g04993/Avh1c07p01g06020/Avh1c09p00g08048/Avh1c10p04g09286/Avh1c10p19g09863/Avh1c11p13g10662/Avh1c12p10g11287/Avh1c13p02g12039/Avh1c14p05g13508/Avh1c14p11g13811/Avh1c16p24g16152/Avh1c17p02g16488/Avh1c17p15g17032/Avh1c19p16g19013/Avh1c20p04g19783/Avh1c20p17g20422/Avh1c21p10g21040/Avh1c21p15g21406/Avh1c23p08g23340/Avh1c23p…	31
GO:0000209	protein polyubiquitination	0.499946	1	0.90126	Avh1c03p01g02108/Avh1c03p17g03132/Avh1c06p04g05101/Avh1c06p18g05763/Avh1c06p18g05764/Avh1c13p15g12793/Avh1c19p07g18470/Avh1c20p08g20034/Avh1c23p10g23439/Avh1c28p14g29185/Avh1c29p01g29461/Avh1c29p15g30046	12
GO:0050662	obsolete coenzyme binding	0.502166	1	0.90126	Avh1c05p05g04135/Avh1c08p07g07286/Avh1c12p03g11016/Avh1c13p00g11916/Avh1c17p05g16685/Avh1c22p03g21797/Avh1c22p09g22260/Avh1c23p16g23667/Avh1c27p16g27932	9
GO:0034605	cellular response to heat	0.505331	1	0.90126	Avh1c02p05g01447/Avh1c08p04g07109/Avh1c12p11g11318/Avh1c13p11g12507/Avh1c15p03g14292/Avh1c26p06g26382	6
GO:0030515	snoRNA binding	0.506558	1	0.90126	Avh1c03p16g03079/Avh1c23p05g23050	2
GO:0043025	neuronal cell body	0.506558	1	0.90126	Avh1c07p05g06260/Avh1c26p09g26504	2
GO:0046785	microtubule polymerization	0.506558	1	0.90126	Avh1c10p19g09905/Avh1c22p04g21931	2
GO:0048830	adventitious root development	0.506558	1	0.90126	Avh1c15p10g14789/Avh1c21p16g21476	2
GO:0060688	regulation of morphogenesis of a branching structure	0.506558	1	0.90126	Avh1c11p14g10722/Avh1c15p06g14586	2
GO:1900376	regulation of secondary metabolite biosynthetic process	0.506558	1	0.90126	Avh1c11p13g10662/Avh1c17p03g16538	2
GO:1905156	negative regulation of photosynthesis	0.506558	1	0.90126	Avh1c08p01g06865/Avh1c20p18g20515	2
GO:2000032	regulation of secondary shoot formation	0.506558	1	0.90126	Avh1c11p14g10722/Avh1c15p06g14586	2
GO:0035091	phosphatidylinositol binding	0.510344	1	0.90126	Avh1c02p02g01259/Avh1c18p20g18206/Avh1c19p13g18761/Avh1c21p07g20924/Avh1c24p02g24295/Avh1c24p12g24814/Avh1c25p09g25456/Avh1c25p09g25457	8
GO:0015020	glucuronosyltransferase activity	0.510988	1	0.90126	Avh1c21p12g21131/Avh1c21p14g21325/Avh1c26p10g26578	3
GO:0071902	positive regulation of protein serine/threonine kinase activity	0.513835	1	0.90126	Avh1c05p13g04472/Avh1c07p09g06457/Avh1c16p03g15385/Avh1c29p15g30083	4
GO:0010073	meristem maintenance	0.514115	1	0.90126	Avh1c03p15g03013/Avh1c03p15g03014/Avh1c03p15g03016/Avh1c03p15g03017/Avh1c05p03g04009/Avh1c06p18g05801/Avh1c08p06g07263/Avh1c09p01g08137/Avh1c09p05g08402/Avh1c09p11g08661/Avh1c12p14g11470/Avh1c13p03g12099/Avh1c13p09g12363/Avh1c13p13g12682/Avh1c16p19g15764/Avh1c20p14g20260/Avh1c21p12g21180/Avh1c25p11g25544/Avh1c26p06g26351/Avh1c27p16g27947	20
GO:0031965	nuclear membrane	0.516065	1	0.90126	Avh1c03p20g03318/Avh1c04p05g03448/Avh1c09p14g08836/Avh1c10p18g09777/Avh1c26p16g27109	5
GO:0098655	monoatomic cation transmembrane transport	0.51631	1	0.90126	Avh1c01p17g00954/Avh1c02p03g01314/Avh1c02p03g01354/Avh1c02p04g01399/Avh1c03p18g03161/Avh1c05p17g04616/Avh1c06p03g04993/Avh1c07p01g06020/Avh1c08p00g06809/Avh1c09p00g08048/Avh1c10p04g09286/Avh1c10p19g09863/Avh1c11p13g10662/Avh1c12p10g11287/Avh1c13p02g12039/Avh1c14p05g13508/Avh1c14p11g13811/Avh1c15p11g14875/Avh1c16p24g16152/Avh1c17p02g16488/Avh1c17p15g17032/Avh1c19p16g19013/Avh1c20p04g19783/Avh1c20p…	36
GO:0010026	trichome differentiation	0.517601	1	0.90126	Avh1c02p05g01482/Avh1c03p03g02317/Avh1c03p04g02372/Avh1c03p17g03132/Avh1c06p04g05101/Avh1c08p07g07303/Avh1c10p19g09905/Avh1c13p18g13033/Avh1c14p05g13531/Avh1c18p22g18309/Avh1c23p05g23040/Avh1c28p16g29375	12
GO:0048582	positive regulation of post-embryonic development	0.517601	1	0.90126	Avh1c03p18g03220/Avh1c06p18g05745/Avh1c07p02g06044/Avh1c10p17g09726/Avh1c11p04g10212/Avh1c12p11g11318/Avh1c16p19g15764/Avh1c20p01g19577/Avh1c21p15g21406/Avh1c22p07g22114/Avh1c25p09g25425/Avh1c26p06g26351	12
GO:0006935	chemotaxis	0.517961	1	0.90126	Avh1c06p19g05809/Avh1c19p20g19287/Avh1c23p05g23102/Avh1c23p17g23741/Avh1c26p17g27131/Avh1c28p14g29187	6
GO:0042330	taxis	0.517961	1	0.90126	Avh1c06p19g05809/Avh1c19p20g19287/Avh1c23p05g23102/Avh1c23p17g23741/Avh1c26p17g27131/Avh1c28p14g29187	6
GO:1902679	negative regulation of RNA biosynthetic process	0.51929	1	0.90126	Avh1c01p17g00910/Avh1c06p01g04832/Avh1c06p03g05034/Avh1c07p02g06094/Avh1c07p18g06751/Avh1c12p11g11333/Avh1c12p17g11638/Avh1c12p20g11806/Avh1c13p03g12099/Avh1c13p11g12562/Avh1c13p16g12877/Avh1c13p16g12886/Avh1c14p06g13575/Avh1c15p12g14949/Avh1c16p23g16011/Avh1c16p25g16230/Avh1c18p20g18207/Avh1c19p18g19121/Avh1c19p18g19170/Avh1c20p02g19668/Avh1c20p06g19905/Avh1c20p17g20483/Avh1c21p04g20822/Avh1c21p…	34
GO:1903507	obsolete negative regulation of nucleic acid-templated transcription	0.51929	1	0.90126	Avh1c01p17g00910/Avh1c06p01g04832/Avh1c06p03g05034/Avh1c07p02g06094/Avh1c07p18g06751/Avh1c12p11g11333/Avh1c12p17g11638/Avh1c12p20g11806/Avh1c13p03g12099/Avh1c13p11g12562/Avh1c13p16g12877/Avh1c13p16g12886/Avh1c14p06g13575/Avh1c15p12g14949/Avh1c16p23g16011/Avh1c16p25g16230/Avh1c18p20g18207/Avh1c19p18g19121/Avh1c19p18g19170/Avh1c20p02g19668/Avh1c20p06g19905/Avh1c20p17g20483/Avh1c21p04g20822/Avh1c21p…	34
GO:0007346	regulation of mitotic cell cycle	0.528587	1	0.90126	Avh1c05p13g04472/Avh1c06p01g04877/Avh1c06p17g05667/Avh1c07p09g06457/Avh1c07p17g06709/Avh1c09p05g08426/Avh1c11p15g10780/Avh1c12p02g10991/Avh1c16p03g15385/Avh1c17p04g16578/Avh1c21p17g21610/Avh1c23p10g23439/Avh1c26p09g26521/Avh1c29p01g29461	14
GO:0019208	phosphatase regulator activity	0.529233	1	0.90126	Avh1c03p08g02704/Avh1c24p12g24848/Avh1c25p17g25945	3
GO:0030308	negative regulation of cell growth	0.529233	1	0.90126	Avh1c05p15g04550/Avh1c08p02g06963/Avh1c22p09g22235	3
GO:0042759	long-chain fatty acid biosynthetic process	0.529233	1	0.90126	Avh1c20p08g20032/Avh1c21p15g21366/Avh1c23p16g23681	3
GO:1901682	sulfur compound transmembrane transporter activity	0.529233	1	0.90126	Avh1c05p07g04290/Avh1c25p09g25448/Avh1c27p20g28282	3
GO:0000978	RNA polymerase II cis-regulatory region sequence-specific DNA binding	0.529385	1	0.90126	Avh1c06p01g04832/Avh1c06p15g05555/Avh1c07p18g06751/Avh1c12p15g11505	4
GO:0009073	aromatic amino acid family biosynthetic process	0.529385	1	0.90126	Avh1c20p02g19675/Avh1c21p16g21476/Avh1c26p11g26730/Avh1c26p14g26960	4
GO:0010227	floral organ abscission	0.529385	1	0.90126	Avh1c08p02g06963/Avh1c10p17g09696/Avh1c11p15g10780/Avh1c16p03g15385	4
GO:0015662	P-type ion transporter activity	0.529385	1	0.90126	Avh1c13p02g12039/Avh1c14p11g13811/Avh1c17p02g16488/Avh1c28p13g29112	4
GO:0030004	obsolete cellular monovalent inorganic cation homeostasis	0.529385	1	0.90126	Avh1c06p01g04821/Avh1c10p19g09863/Avh1c19p22g19445/Avh1c21p12g21137	4
GO:0052548	regulation of endopeptidase activity	0.529385	1	0.90126	Avh1c08p18g07769/Avh1c11p01g10061/Avh1c22p03g21827/Avh1c28p14g29240	4
GO:0140358	P-type transmembrane transporter activity	0.529385	1	0.90126	Avh1c13p02g12039/Avh1c14p11g13811/Avh1c17p02g16488/Avh1c28p13g29112	4
GO:2001023	regulation of response to drug	0.529385	1	0.90126	Avh1c03p02g02254/Avh1c12p15g11505/Avh1c21p13g21254/Avh1c21p13g21266	4
GO:2001038	regulation of cellular response to drug	0.529385	1	0.90126	Avh1c03p02g02254/Avh1c12p15g11505/Avh1c21p13g21254/Avh1c21p13g21266	4
GO:0000030	mannosyltransferase activity	0.529674	1	0.90126	Avh1c03p08g02718/Avh1c11p15g10792	2
GO:0000086	G2/M transition of mitotic cell cycle	0.529674	1	0.90126	Avh1c13p02g12046/Avh1c21p17g21610	2
GO:0010363	regulation of plant-type hypersensitive response	0.529674	1	0.90126	Avh1c03p01g02108/Avh1c28p10g28871	2
GO:0031167	rRNA methylation	0.529674	1	0.90126	Avh1c06p19g05868/Avh1c17p00g16371	2
GO:0033866	nucleoside bisphosphate biosynthetic process	0.529674	1	0.90126	Avh1c22p18g22566/Avh1c29p04g29630	2
GO:0034030	ribonucleoside bisphosphate biosynthetic process	0.529674	1	0.90126	Avh1c22p18g22566/Avh1c29p04g29630	2
GO:0034033	purine nucleoside bisphosphate biosynthetic process	0.529674	1	0.90126	Avh1c22p18g22566/Avh1c29p04g29630	2
GO:0046519	sphingoid metabolic process	0.529674	1	0.90126	Avh1c06p04g05070/Avh1c06p04g05091	2
GO:0048568	embryonic organ development	0.529674	1	0.90126	Avh1c19p22g19469/Avh1c23p03g22914	2
GO:0051146	striated muscle cell differentiation	0.529674	1	0.90126	Avh1c06p19g05833/Avh1c22p09g22235	2
GO:0071428	obsolete rRNA-containing ribonucleoprotein complex export from nucleus	0.529674	1	0.90126	Avh1c02p02g01252/Avh1c03p01g02160	2
GO:2000027	regulation of animal organ morphogenesis	0.529674	1	0.90126	Avh1c06p18g05727/Avh1c19p10g18609	2
GO:2000117	negative regulation of cysteine-type endopeptidase activity	0.529674	1	0.90126	Avh1c08p18g07769/Avh1c28p14g29240	2
GO:0000987	cis-regulatory region sequence-specific DNA binding	0.529844	1	0.90126	Avh1c06p01g04832/Avh1c06p15g05555/Avh1c07p18g06751/Avh1c08p07g07318/Avh1c12p15g11505	5
GO:0043408	regulation of MAPK cascade	0.529844	1	0.90126	Avh1c05p13g04472/Avh1c07p09g06457/Avh1c13p17g12979/Avh1c16p03g15385/Avh1c29p15g30083	5
GO:0000103	sulfate assimilation	0.53026	1	0.90126	Avh1c24p04g24394	1
GO:0000159	protein phosphatase type 2A complex	0.53026	1	0.90126	Avh1c27p09g27591	1
GO:0004576	oligosaccharyl transferase activity	0.53026	1	0.90126	Avh1c26p01g26203	1
GO:0004579	dolichyl-diphosphooligosaccharide-protein glycotransferase activity	0.53026	1	0.90126	Avh1c26p01g26203	1
GO:0005460	UDP-glucose transmembrane transporter activity	0.53026	1	0.90126	Avh1c29p10g29895	1
GO:0008146	sulfotransferase activity	0.53026	1	0.90126	Avh1c15p10g14796	1
GO:0008169	C-methyltransferase activity	0.53026	1	0.90126	Avh1c21p16g21528	1
GO:0008239	dipeptidyl-peptidase activity	0.53026	1	0.90126	Avh1c12p13g11404	1
GO:0009378	four-way junction helicase activity	0.53026	1	0.90126	Avh1c13p00g11896	1
GO:0009405	obsolete pathogenesis	0.53026	1	0.90126	Avh1c26p10g26631	1
GO:0009590	detection of gravity	0.53026	1	0.90126	Avh1c07p13g06540	1
GO:0009759	indole glucosinolate biosynthetic process	0.53026	1	0.90126	Avh1c21p16g21476	1
GO:0009804	coumarin metabolic process	0.53026	1	0.90126	Avh1c10p05g09325	1
GO:0009805	coumarin biosynthetic process	0.53026	1	0.90126	Avh1c10p05g09325	1
GO:0010231	maintenance of seed dormancy	0.53026	1	0.90126	Avh1c19p16g19013	1
GO:0010603	regulation of cytoplasmic mRNA processing body assembly	0.53026	1	0.90126	Avh1c16p25g16232	1
GO:0031000	response to caffeine	0.53026	1	0.90126	Avh1c07p10g06468	1
GO:0032024	positive regulation of insulin secretion	0.53026	1	0.90126	Avh1c09p03g08294	1
GO:0034410	cell wall beta-glucan biosynthetic process	0.53026	1	0.90126	Avh1c15p11g14857	1
GO:0035459	vesicle cargo loading	0.53026	1	0.90126	Avh1c08p02g06963	1
GO:0042727	flavin-containing compound biosynthetic process	0.53026	1	0.90126	Avh1c07p02g06052	1
GO:0043279	response to alkaloid	0.53026	1	0.90126	Avh1c07p10g06468	1
GO:0046887	positive regulation of hormone secretion	0.53026	1	0.90126	Avh1c09p03g08294	1
GO:0047769	arogenate dehydratase activity	0.53026	1	0.90126	Avh1c26p14g26960	1
GO:0052031	symbiont-mediated perturbation of host defense response	0.53026	1	0.90126	Avh1c24p05g24489	1
GO:0052167	symbiont-mediated perturbation of host innate immune response	0.53026	1	0.90126	Avh1c24p05g24489	1
GO:0052173	response to defenses of other organism	0.53026	1	0.90126	Avh1c24p05g24489	1
GO:0052200	response to host defenses	0.53026	1	0.90126	Avh1c24p05g24489	1
GO:0052255		0.53026	1	0.90126	Avh1c24p05g24489	1
GO:0052324	plant-type cell wall cellulose biosynthetic process	0.53026	1	0.90126	Avh1c15p11g14857	1
GO:0052552		0.53026	1	0.90126	Avh1c24p05g24489	1
GO:0052553	symbiont-mediated perturbation of host immune response	0.53026	1	0.90126	Avh1c24p05g24489	1
GO:0052564		0.53026	1	0.90126	Avh1c24p05g24489	1
GO:0052572	response to host immune response	0.53026	1	0.90126	Avh1c24p05g24489	1
GO:0070919		0.53026	1	0.90126	Avh1c28p14g29181	1
GO:0075136	response to host	0.53026	1	0.90126	Avh1c24p05g24489	1
GO:0090257	regulation of muscle system process	0.53026	1	0.90126	Avh1c22p09g22235	1
GO:0090277	positive regulation of peptide hormone secretion	0.53026	1	0.90126	Avh1c09p03g08294	1
GO:0090322	regulation of superoxide metabolic process	0.53026	1	0.90126	Avh1c02p01g01157	1
GO:0097437	maintenance of dormancy	0.53026	1	0.90126	Avh1c19p16g19013	1
GO:1990641	response to iron ion starvation	0.53026	1	0.90126	Avh1c22p10g22315	1
GO:2000038	regulation of stomatal complex development	0.53026	1	0.90126	Avh1c13p17g13017	1
GO:0002237	response to molecule of bacterial origin	0.530464	1	0.90126	Avh1c12p19g11759/Avh1c13p16g12877/Avh1c16p23g16011/Avh1c26p09g26526/Avh1c28p10g28871/Avh1c28p12g29001	6
GO:0010089	xylem development	0.530464	1	0.90126	Avh1c12p04g11098/Avh1c18p06g17621/Avh1c18p20g18207/Avh1c20p07g19966/Avh1c20p17g20483/Avh1c29p19g30347	6
GO:0007031	peroxisome organization	0.543446	1	0.90126	Avh1c12p10g11290/Avh1c18p01g17306/Avh1c20p08g20032/Avh1c22p05g22019/Avh1c26p17g27188	5
GO:0015926	glucosidase activity	0.543446	1	0.90126	Avh1c08p06g07252/Avh1c17p03g16524/Avh1c19p18g19177/Avh1c20p08g20063/Avh1c22p10g22315	5
GO:0043467	regulation of generation of precursor metabolites and energy	0.544686	1	0.90126	Avh1c08p01g06865/Avh1c12p14g11437/Avh1c20p18g20515/Avh1c25p11g25548	4
GO:1905393	plant organ formation	0.546702	1	0.90126	Avh1c04p09g03644/Avh1c07p01g06020/Avh1c09p00g08046/Avh1c09p11g08661/Avh1c10p04g09286/Avh1c11p14g10722/Avh1c13p01g11986/Avh1c15p06g14586/Avh1c16p25g16203/Avh1c18p11g17945/Avh1c20p02g19691/Avh1c20p14g20260/Avh1c21p07g20924/Avh1c21p13g21241/Avh1c25p11g25544/Avh1c25p13g25622/Avh1c25p18g26029/Avh1c28p05g28646	18
GO:0009084	glutamine family amino acid biosynthetic process	0.54709	1	0.90126	Avh1c03p05g02491/Avh1c18p08g17802/Avh1c25p20g26192	3
GO:0050821	protein stabilization	0.54709	1	0.90126	Avh1c10p19g09876/Avh1c11p01g10002/Avh1c21p16g21532	3
GO:0071011	precatalytic spliceosome	0.54709	1	0.90126	Avh1c15p09g14737/Avh1c19p20g19301/Avh1c29p18g30283	3
GO:0000919	cell plate assembly	0.55204	1	0.90126	Avh1c08p07g07303/Avh1c22p04g21931	2
GO:0001522	pseudouridine synthesis	0.55204	1	0.90126	Avh1c17p15g17017/Avh1c23p05g23050	2
GO:0005682	U5 snRNP	0.55204	1	0.90126	Avh1c15p09g14737/Avh1c29p18g30283	2
GO:0006690	icosanoid metabolic process	0.55204	1	0.90126	Avh1c20p08g20032/Avh1c21p15g21366	2
GO:0007265	Ras protein signal transduction	0.55204	1	0.90126	Avh1c12p02g10991/Avh1c17p04g16578	2
GO:0008061	chitin binding	0.55204	1	0.90126	Avh1c08p06g07256/Avh1c14p00g13261	2
GO:0010019	chloroplast-nucleus signaling pathway	0.55204	1	0.90126	Avh1c15p14g15096/Avh1c15p14g15105	2
GO:0043473	pigmentation	0.55204	1	0.90126	Avh1c05p05g04173/Avh1c27p19g28162	2
GO:0044297	cell body	0.55204	1	0.90126	Avh1c07p05g06260/Avh1c26p09g26504	2
GO:0046503	glycerolipid catabolic process	0.55204	1	0.90126	Avh1c03p19g03282/Avh1c05p08g04356	2
GO:0046889	positive regulation of lipid biosynthetic process	0.55204	1	0.90126	Avh1c25p16g25906/Avh1c25p20g26181	2
GO:0051972	regulation of telomerase activity	0.55204	1	0.90126	Avh1c17p15g17017/Avh1c26p11g26674	2
GO:0000976	transcription cis-regulatory region binding	0.553086	1	0.90126	Avh1c06p01g04832/Avh1c06p15g05555/Avh1c07p18g06751/Avh1c08p07g07318/Avh1c08p15g07658/Avh1c10p01g09045/Avh1c10p19g09928/Avh1c12p15g11505/Avh1c13p02g12007/Avh1c13p02g12008/Avh1c15p14g15106/Avh1c21p14g21356/Avh1c23p10g23433/Avh1c23p10g23434/Avh1c26p18g27254/Avh1c28p15g29300	16
GO:0016407	acetyltransferase activity	0.553884	1	0.90126	Avh1c08p07g07321/Avh1c14p12g13898/Avh1c21p01g20644/Avh1c23p18g23842/Avh1c24p08g24593/Avh1c24p12g24831/Avh1c24p12g24847	7
GO:0071446	cellular response to salicylic acid stimulus	0.553884	1	0.90126	Avh1c03p02g02254/Avh1c12p15g11505/Avh1c13p07g12296/Avh1c16p03g15385/Avh1c21p13g21254/Avh1c21p13g21266/Avh1c23p17g23711	7
GO:0000723	telomere maintenance	0.55505	1	0.90126	Avh1c08p03g07012/Avh1c08p06g07263/Avh1c13p02g12043/Avh1c13p02g12045/Avh1c17p15g17017/Avh1c26p16g27109	6
GO:0048574	long-day photoperiodism, flowering	0.55505	1	0.90126	Avh1c02p04g01365/Avh1c06p04g05102/Avh1c11p04g10212/Avh1c12p15g11505/Avh1c14p06g13575/Avh1c21p04g20822	6
GO:0071367	cellular response to brassinosteroid stimulus	0.55505	1	0.90126	Avh1c06p16g05599/Avh1c10p17g09696/Avh1c12p15g11505/Avh1c12p17g11635/Avh1c15p07g14600/Avh1c20p15g20335	6
GO:0009072	aromatic amino acid metabolic process	0.556858	1	0.90126	Avh1c08p01g06840/Avh1c20p02g19675/Avh1c21p16g21476/Avh1c26p11g26730/Avh1c26p14g26960	5
GO:0009707	chloroplast outer membrane	0.556858	1	0.90126	Avh1c07p03g06179/Avh1c10p18g09819/Avh1c11p01g10058/Avh1c12p14g11437/Avh1c23p18g23785	5
GO:1901981	phosphatidylinositol phosphate binding	0.556858	1	0.90126	Avh1c18p20g18206/Avh1c21p07g20924/Avh1c24p12g24814/Avh1c25p09g25456/Avh1c25p09g25457	5
GO:0031461	cullin-RING ubiquitin ligase complex	0.560486	1	0.90126	Avh1c01p06g00361/Avh1c02p01g01155/Avh1c04p05g03460/Avh1c06p01g04856/Avh1c06p01g04858/Avh1c06p16g05600/Avh1c06p19g05854/Avh1c08p01g06855/Avh1c09p04g08348/Avh1c11p03g10148/Avh1c11p15g10797/Avh1c12p01g10884/Avh1c15p16g15265/Avh1c19p12g18742/Avh1c21p12g21159/Avh1c26p11g26674	16
GO:0005874	microtubule	0.561242	1	0.90126	Avh1c08p03g07033/Avh1c08p07g07303/Avh1c10p03g09247/Avh1c15p14g15065/Avh1c19p09g18575/Avh1c22p04g21931/Avh1c26p12g26773/Avh1c27p13g27735/Avh1c28p11g28965/Avh1c28p13g29109/Avh1c29p02g29479	11
GO:0005759	mitochondrial matrix	0.562537	1	0.90126	Avh1c02p01g01157/Avh1c03p14g02954/Avh1c09p01g08107/Avh1c10p05g09318/Avh1c13p18g13038/Avh1c16p22g15940/Avh1c21p16g21532/Avh1c22p03g21797/Avh1c28p16g29369	9
GO:0000393	spliceosomal conformational changes to generate catalytic conformation	0.56445	1	0.90126	Avh1c15p15g15157	1
GO:0000447	endonucleolytic cleavage in ITS1 to separate SSU-rRNA from 5.8S rRNA and LSU-rRNA from tricistronic rRNA transcript (SSU-rRNA, 5.8S rRNA, LSU-rRNA)	0.56445	1	0.90126	Avh1c17p00g16371	1
GO:0002698	negative regulation of immune effector process	0.56445	1	0.90126	Avh1c14p04g13485	1
GO:0003933	GTP cyclohydrolase activity	0.56445	1	0.90126	Avh1c07p02g06052	1
GO:0005763	mitochondrial small ribosomal subunit	0.56445	1	0.90126	Avh1c09p01g08107	1
GO:0005834	heterotrimeric G-protein complex	0.56445	1	0.90126	Avh1c06p19g05854	1
GO:0006071	glycerol metabolic process	0.56445	1	0.90126	Avh1c26p09g26526	1
GO:0008330	protein tyrosine/threonine phosphatase activity	0.56445	1	0.90126	Avh1c13p17g12979	1
GO:0009265	2'-deoxyribonucleotide biosynthetic process	0.56445	1	0.90126	Avh1c12p17g11637	1
GO:0009423	chorismate biosynthetic process	0.56445	1	0.90126	Avh1c07p04g06218	1
GO:0009877	nodulation	0.56445	1	0.90126	Avh1c20p04g19789	1
GO:0010042	response to manganese ion	0.56445	1	0.90126	Avh1c28p13g29112	1
GO:0010219	regulation of vernalization response	0.56445	1	0.90126	Avh1c21p12g21180	1
GO:0010365	positive regulation of ethylene biosynthetic process	0.56445	1	0.90126	Avh1c11p15g10780	1
GO:0010507	negative regulation of autophagy	0.56445	1	0.90126	Avh1c26p10g26626	1
GO:0015120	phosphoglycerate transmembrane transporter activity	0.56445	1	0.90126	Avh1c23p03g22934	1
GO:0015174	basic amino acid transmembrane transporter activity	0.56445	1	0.90126	Avh1c11p05g10278	1
GO:0015713	phosphoglycerate transmembrane transport	0.56445	1	0.90126	Avh1c23p03g22934	1
GO:0015802	basic amino acid transport	0.56445	1	0.90126	Avh1c11p05g10278	1
GO:0015809		0.56445	1	0.90126	Avh1c11p05g10278	1
GO:0016018	cyclosporin A binding	0.56445	1	0.90126	Avh1c18p01g17290	1
GO:0016774	phosphotransferase activity, carboxyl group as acceptor	0.56445	1	0.90126	Avh1c25p20g26192	1
GO:0016985	mannan endo-1,4-beta-mannosidase activity	0.56445	1	0.90126	Avh1c13p03g12105	1
GO:0019400	alditol metabolic process	0.56445	1	0.90126	Avh1c26p09g26526	1
GO:0030718	germ-line stem cell population maintenance	0.56445	1	0.90126	Avh1c09p03g08294	1
GO:0031337	positive regulation of sulfur amino acid metabolic process	0.56445	1	0.90126	Avh1c11p15g10780	1
GO:0032212	positive regulation of telomere maintenance via telomerase	0.56445	1	0.90126	Avh1c17p15g17017	1
GO:0033177	proton-transporting two-sector ATPase complex, proton-transporting domain	0.56445	1	0.90126	Avh1c10p19g09863	1
GO:0034397	telomere localization	0.56445	1	0.90126	Avh1c09p14g08836	1
GO:0034398	telomere tethering at nuclear periphery	0.56445	1	0.90126	Avh1c09p14g08836	1
GO:0035197	siRNA binding	0.56445	1	0.90126	Avh1c28p14g29181	1
GO:0035613	RNA stem-loop binding	0.56445	1	0.90126	Avh1c16p17g15685	1
GO:0043140		0.56445	1	0.90126	Avh1c13p00g11896	1
GO:0046355	mannan catabolic process	0.56445	1	0.90126	Avh1c13p03g12105	1
GO:0046385	deoxyribose phosphate biosynthetic process	0.56445	1	0.90126	Avh1c12p17g11637	1
GO:0051153	regulation of striated muscle cell differentiation	0.56445	1	0.90126	Avh1c22p09g22235	1
GO:0051182	obsolete coenzyme transport	0.56445	1	0.90126	Avh1c08p09g07382	1
GO:0051185	obsolete coenzyme transmembrane transporter activity	0.56445	1	0.90126	Avh1c08p09g07382	1
GO:0070373	negative regulation of ERK1 and ERK2 cascade	0.56445	1	0.90126	Avh1c13p17g12979	1
GO:0070661	leukocyte proliferation	0.56445	1	0.90126	Avh1c14p04g13485	1
GO:0070663	regulation of leukocyte proliferation	0.56445	1	0.90126	Avh1c14p04g13485	1
GO:0071108	protein K48-linked deubiquitination	0.56445	1	0.90126	Avh1c13p17g13016	1
GO:1900409	positive regulation of cellular response to oxidative stress	0.56445	1	0.90126	Avh1c02p01g01157	1
GO:1900910	positive regulation of olefin metabolic process	0.56445	1	0.90126	Avh1c11p15g10780	1
GO:1900913	positive regulation of olefin biosynthetic process	0.56445	1	0.90126	Avh1c11p15g10780	1
GO:1904358	positive regulation of telomere maintenance via telomere lengthening	0.56445	1	0.90126	Avh1c17p15g17017	1
GO:1905360	GTPase complex	0.56445	1	0.90126	Avh1c06p19g05854	1
GO:1990439	MAP kinase serine/threonine phosphatase activity	0.56445	1	0.90126	Avh1c13p17g12979	1
GO:1990822	basic amino acid transmembrane transport	0.56445	1	0.90126	Avh1c11p05g10278	1
GO:2001235	positive regulation of apoptotic signaling pathway	0.56445	1	0.90126	Avh1c22p03g21827	1
GO:0019252	starch biosynthetic process	0.564542	1	0.90126	Avh1c10p04g09269/Avh1c12p07g11220/Avh1c17p11g16832	3
GO:0051607	defense response to virus	0.567117	1	0.90126	Avh1c01p01g00036/Avh1c05p03g03979/Avh1c09p12g08709/Avh1c19p17g19076/Avh1c26p14g26969/Avh1c28p14g29181	6
GO:0140546	defense response to symbiont	0.567117	1	0.90126	Avh1c01p01g00036/Avh1c05p03g03979/Avh1c09p12g08709/Avh1c19p17g19076/Avh1c26p14g26969/Avh1c28p14g29181	6
GO:0034440	lipid oxidation	0.570071	1	0.90126	Avh1c03p02g02245/Avh1c09p03g08294/Avh1c12p00g10848/Avh1c23p01g22672/Avh1c23p18g23805	5
GO:0005686	U2 snRNP	0.573643	1	0.90126	Avh1c15p09g14737/Avh1c29p18g30283	2
GO:0009574	preprophase band	0.573643	1	0.90126	Avh1c22p04g21931/Avh1c25p07g25382	2
GO:0010413	glucuronoxylan metabolic process	0.573643	1	0.90126	Avh1c21p14g21325/Avh1c26p10g26578	2
GO:0010417	glucuronoxylan biosynthetic process	0.573643	1	0.90126	Avh1c21p14g21325/Avh1c26p10g26578	2
GO:0015866	ADP transport	0.573643	1	0.90126	Avh1c11p12g10611/Avh1c17p16g17059	2
GO:0030425	dendrite	0.573643	1	0.90126	Avh1c07p05g06260/Avh1c26p09g26504	2
GO:0034595	phosphatidylinositol phosphate 5-phosphatase activity	0.573643	1	0.90126	Avh1c25p16g25923/Avh1c26p07g26414	2
GO:0042558	pteridine-containing compound metabolic process	0.573643	1	0.90126	Avh1c03p15g02987/Avh1c24p11g24770	2
GO:0043174	nucleoside salvage	0.573643	1	0.90126	Avh1c22p10g22301/Avh1c24p05g24486	2
GO:0045543	gibberellin 2-beta-dioxygenase activity	0.573643	1	0.90126	Avh1c12p07g11225/Avh1c12p09g11259	2
GO:0046856	phosphatidylinositol dephosphorylation	0.573643	1	0.90126	Avh1c25p16g25923/Avh1c26p07g26414	2
GO:0097447	dendritic tree	0.573643	1	0.90126	Avh1c07p05g06260/Avh1c26p09g26504	2
GO:0097502	mannosylation	0.573643	1	0.90126	Avh1c03p08g02718/Avh1c11p15g10792	2
GO:0052547	regulation of peptidase activity	0.574491	1	0.90126	Avh1c08p18g07769/Avh1c11p01g10061/Avh1c22p03g21827/Avh1c28p14g29240	4
GO:0030198	extracellular matrix organization	0.576104	1	0.90126	Avh1c02p00g01040/Avh1c03p02g02235/Avh1c05p04g04098/Avh1c08p15g07639/Avh1c13p19g13176/Avh1c24p10g24690/Avh1c27p18g28079	7
GO:0043062	extracellular structure organization	0.576104	1	0.90126	Avh1c02p00g01040/Avh1c03p02g02235/Avh1c05p04g04098/Avh1c08p15g07639/Avh1c13p19g13176/Avh1c24p10g24690/Avh1c27p18g28079	7
GO:0005102	signaling receptor binding	0.577765	1	0.90126	Avh1c05p03g04009/Avh1c05p04g04101/Avh1c06p06g05193/Avh1c06p16g05599/Avh1c06p18g05727/Avh1c09p05g08402/Avh1c10p17g09696/Avh1c13p15g12793/Avh1c19p10g18609/Avh1c20p08g20032/Avh1c22p05g22019/Avh1c27p16g27947	12
GO:0032200	telomere organization	0.579023	1	0.90126	Avh1c08p03g07012/Avh1c08p06g07263/Avh1c13p02g12043/Avh1c13p02g12045/Avh1c17p15g17017/Avh1c26p16g27109	6
GO:0001046	core promoter sequence-specific DNA binding	0.581577	1	0.90126	Avh1c08p15g07658/Avh1c26p18g27254/Avh1c28p15g29300	3
GO:0034330	cell junction organization	0.581577	1	0.90126	Avh1c12p13g11396/Avh1c19p22g19469/Avh1c23p03g22914	3
GO:0005802	trans-Golgi network	0.585498	1	0.90126	Avh1c02p02g01259/Avh1c08p02g06963/Avh1c08p18g07788/Avh1c08p21g07973/Avh1c09p05g08422/Avh1c10p19g09908/Avh1c11p11g10491/Avh1c11p11g10528/Avh1c11p11g10529/Avh1c11p15g10792/Avh1c11p15g10797/Avh1c13p00g11916/Avh1c14p02g13367/Avh1c14p05g13531/Avh1c14p10g13696/Avh1c15p04g14386/Avh1c15p11g14857/Avh1c16p16g15652/Avh1c18p16g18029/Avh1c20p04g19793/Avh1c21p02g20713/Avh1c23p01g22693/Avh1c24p00g24178/Avh1c24p…	30
GO:0006633	fatty acid biosynthetic process	0.587565	1	0.90126	Avh1c01p02g00071/Avh1c09p11g08665/Avh1c12p14g11437/Avh1c16p25g16211/Avh1c20p08g20032/Avh1c20p16g20370/Avh1c21p15g21366/Avh1c23p16g23681/Avh1c25p04g25304/Avh1c27p20g28280/Avh1c29p04g29630	11
GO:0031969	chloroplast membrane	0.587565	1	0.90126	Avh1c01p06g00379/Avh1c07p03g06179/Avh1c08p09g07382/Avh1c10p18g09819/Avh1c11p01g10058/Avh1c11p12g10611/Avh1c12p14g11437/Avh1c19p11g18634/Avh1c23p03g22934/Avh1c23p18g23785/Avh1c28p12g29028	11
GO:0016811	hydrolase activity, acting on carbon-nitrogen (but not peptide) bonds, in linear amides	0.588971	1	0.90126	Avh1c04p09g03664/Avh1c06p17g05652/Avh1c09p07g08510/Avh1c23p17g23716	4
GO:0042743	hydrogen peroxide metabolic process	0.588971	1	0.90126	Avh1c03p02g02254/Avh1c10p19g09915/Avh1c21p02g20652/Avh1c27p20g28236	4
GO:0010114	response to red light	0.590762	1	0.90126	Avh1c03p13g02904/Avh1c12p11g11318/Avh1c14p14g14029/Avh1c21p16g21476/Avh1c25p20g26181/Avh1c28p02g28476	6
GO:0048571	long-day photoperiodism	0.590762	1	0.90126	Avh1c02p04g01365/Avh1c06p04g05102/Avh1c11p04g10212/Avh1c12p15g11505/Avh1c14p06g13575/Avh1c21p04g20822	6
GO:0005346	purine ribonucleotide transmembrane transporter activity	0.594475	1	0.90126	Avh1c11p12g10611/Avh1c17p16g17059	2
GO:0007264	small GTPase-mediated signal transduction	0.594475	1	0.90126	Avh1c12p02g10991/Avh1c17p04g16578	2
GO:0032465	regulation of cytokinesis	0.594475	1	0.90126	Avh1c12p02g10991/Avh1c17p04g16578	2
GO:0046620	regulation of organ growth	0.594475	1	0.90126	Avh1c01p14g00727/Avh1c22p09g22235	2
GO:0001882	nucleoside binding	0.595868	1	0.90126	Avh1c05p03g03979/Avh1c12p02g10991/Avh1c15p12g14975/Avh1c17p04g16578/Avh1c24p00g24178	5
GO:0001883	purine nucleoside binding	0.595868	1	0.90126	Avh1c05p03g03979/Avh1c12p02g10991/Avh1c15p12g14975/Avh1c17p04g16578/Avh1c24p00g24178	5
GO:0005525	GTP binding	0.595868	1	0.90126	Avh1c05p03g03979/Avh1c12p02g10991/Avh1c15p12g14975/Avh1c17p04g16578/Avh1c24p00g24178	5
GO:0019001	guanyl nucleotide binding	0.595868	1	0.90126	Avh1c05p03g03979/Avh1c12p02g10991/Avh1c15p12g14975/Avh1c17p04g16578/Avh1c24p00g24178	5
GO:0032549	ribonucleoside binding	0.595868	1	0.90126	Avh1c05p03g03979/Avh1c12p02g10991/Avh1c15p12g14975/Avh1c17p04g16578/Avh1c24p00g24178	5
GO:0032550	purine ribonucleoside binding	0.595868	1	0.90126	Avh1c05p03g03979/Avh1c12p02g10991/Avh1c15p12g14975/Avh1c17p04g16578/Avh1c24p00g24178	5
GO:0032561	guanyl ribonucleotide binding	0.595868	1	0.90126	Avh1c05p03g03979/Avh1c12p02g10991/Avh1c15p12g14975/Avh1c17p04g16578/Avh1c24p00g24178	5
GO:0000973	post-transcriptional tethering of RNA polymerase II gene DNA at nuclear periphery	0.596152	1	0.90126	Avh1c09p14g08836	1
GO:0001525	angiogenesis	0.596152	1	0.90126	Avh1c12p13g11404	1
GO:0003955	NAD(P)H dehydrogenase (quinone) activity	0.596152	1	0.90126	Avh1c12p03g11016	1
GO:0004568	chitinase activity	0.596152	1	0.90126	Avh1c01p14g00750	1
GO:0006551	L-leucine metabolic process	0.596152	1	0.90126	Avh1c10p05g09318	1
GO:0006558	L-phenylalanine metabolic process	0.596152	1	0.90126	Avh1c26p14g26960	1
GO:0006563	L-serine metabolic process	0.596152	1	0.90126	Avh1c10p17g09744	1
GO:0006882	intracellular zinc ion homeostasis	0.596152	1	0.90126	Avh1c02p04g01399	1
GO:0008417	fucosyltransferase activity	0.596152	1	0.90126	Avh1c23p04g22988	1
GO:0009094	L-phenylalanine biosynthetic process	0.596152	1	0.90126	Avh1c26p14g26960	1
GO:0009147	pyrimidine nucleoside triphosphate metabolic process	0.596152	1	0.90126	Avh1c14p16g14183	1
GO:0009394	2'-deoxyribonucleotide metabolic process	0.596152	1	0.90126	Avh1c12p17g11637	1
GO:0009786	regulation of asymmetric cell division	0.596152	1	0.90126	Avh1c16p21g15882	1
GO:0009939	positive regulation of gibberellic acid mediated signaling pathway	0.596152	1	0.90126	Avh1c17p01g16444	1
GO:0010005	cortical microtubule, transverse to long axis	0.596152	1	0.90126	Avh1c27p13g27735	1
GO:0010161	red light signaling pathway	0.596152	1	0.90126	Avh1c14p14g14029	1
GO:0010698	acetyltransferase activator activity	0.596152	1	0.90126	Avh1c22p03g21827	1
GO:0015717	triose phosphate transport	0.596152	1	0.90126	Avh1c23p03g22934	1
GO:0015786	UDP-glucose transmembrane transport	0.596152	1	0.90126	Avh1c29p10g29895	1
GO:0019233	sensory perception of pain	0.596152	1	0.90126	Avh1c20p08g20032	1
GO:0019692	deoxyribose phosphate metabolic process	0.596152	1	0.90126	Avh1c12p17g11637	1
GO:0032580	Golgi cisterna membrane	0.596152	1	0.90126	Avh1c23p00g22668	1
GO:0032876	negative regulation of DNA endoreduplication	0.596152	1	0.90126	Avh1c21p16g21528	1
GO:0035436	triose phosphate transmembrane transport	0.596152	1	0.90126	Avh1c23p03g22934	1
GO:0035970	peptidyl-threonine dephosphorylation	0.596152	1	0.90126	Avh1c13p17g12979	1
GO:0036065	fucosylation	0.596152	1	0.90126	Avh1c23p04g22988	1
GO:0042276	error-prone translesion synthesis	0.596152	1	0.90126	Avh1c10p06g09361	1
GO:0042597	periplasmic space	0.596152	1	0.90126	Avh1c23p04g23020	1
GO:0043605	amide catabolic process	0.596152	1	0.90126	Avh1c19p08g18531	1
GO:0044614	nuclear pore cytoplasmic filaments	0.596152	1	0.90126	Avh1c09p14g08836	1
GO:0045116	protein neddylation	0.596152	1	0.90126	Avh1c12p04g11110	1
GO:0046417	chorismate metabolic process	0.596152	1	0.90126	Avh1c07p04g06218	1
GO:0048280	vesicle fusion with Golgi apparatus	0.596152	1	0.90126	Avh1c22p19g22616	1
GO:0048514	blood vessel morphogenesis	0.596152	1	0.90126	Avh1c12p13g11404	1
GO:0050308	sugar-phosphatase activity	0.596152	1	0.90126	Avh1c24p15g25116	1
GO:0055078	sodium ion homeostasis	0.596152	1	0.90126	Avh1c21p12g21137	1
GO:0071917	triose-phosphate transmembrane transporter activity	0.596152	1	0.90126	Avh1c23p03g22934	1
GO:0080148	negative regulation of response to water deprivation	0.596152	1	0.90126	Avh1c13p18g13047	1
GO:0090669	telomerase RNA stabilization	0.596152	1	0.90126	Avh1c17p15g17017	1
GO:1900407	regulation of cellular response to oxidative stress	0.596152	1	0.90126	Avh1c02p01g01157	1
GO:1901070	guanosine-containing compound biosynthetic process	0.596152	1	0.90126	Avh1c12p17g11637	1
GO:1902221	erythrose 4-phosphate/phosphoenolpyruvate family amino acid metabolic process	0.596152	1	0.90126	Avh1c26p14g26960	1
GO:1902223	erythrose 4-phosphate/phosphoenolpyruvate family amino acid biosynthetic process	0.596152	1	0.90126	Avh1c26p14g26960	1
GO:2000010	positive regulation of protein localization to cell surface	0.596152	1	0.90126	Avh1c16p16g15652	1
GO:2000033	regulation of seed dormancy process	0.596152	1	0.90126	Avh1c20p17g20483	1
GO:1901699	cellular response to nitrogen compound	0.596786	1	0.90126	Avh1c03p16g03072/Avh1c05p04g04095/Avh1c06p02g04954/Avh1c06p18g05740/Avh1c11p13g10662/Avh1c15p11g14875/Avh1c16p17g15685/Avh1c19p16g19009/Avh1c19p18g19153/Avh1c20p18g20487/Avh1c22p10g22315/Avh1c25p11g25544/Avh1c27p18g28058/Avh1c28p12g29079/Avh1c28p14g29181/Avh1c29p15g30083	16
GO:0010228	vegetative to reproductive phase transition of meristem	0.597358	1	0.90126	Avh1c01p15g00782/Avh1c02p04g01365/Avh1c03p06g02597/Avh1c05p15g04550/Avh1c06p04g05102/Avh1c08p01g06855/Avh1c11p04g10212/Avh1c12p07g11220/Avh1c12p15g11505/Avh1c14p06g13575/Avh1c15p16g15265/Avh1c17p11g16832/Avh1c20p03g19732/Avh1c20p03g19737/Avh1c21p04g20822/Avh1c21p13g21205/Avh1c24p03g24367/Avh1c25p10g25473/Avh1c25p11g25546/Avh1c26p09g26509/Avh1c26p18g27254/Avh1c27p09g27574/Avh1c28p02g28476/Avh1c28p…	25
GO:0055067	obsolete monovalent inorganic cation homeostasis	0.597782	1	0.90126	Avh1c05p17g04616/Avh1c06p01g04821/Avh1c10p19g09863/Avh1c19p22g19445/Avh1c21p12g21137/Avh1c25p17g25929/Avh1c26p07g26419	7
GO:0010675	obsolete regulation of cellular carbohydrate metabolic process	0.598182	1	0.90126	Avh1c01p17g00903/Avh1c07p13g06540/Avh1c15p11g14857	3
GO:0016866	intramolecular transferase activity	0.598182	1	0.90126	Avh1c01p05g00300/Avh1c08p09g07410/Avh1c20p04g19821	3
GO:0030641	regulation of cellular pH	0.598182	1	0.90126	Avh1c06p01g04821/Avh1c10p19g09863/Avh1c19p22g19445	3
GO:0048359	mucilage metabolic process involved in seed coat development	0.598182	1	0.90126	Avh1c09p06g08443/Avh1c18p22g18309/Avh1c28p01g28433	3
GO:0051453	regulation of intracellular pH	0.598182	1	0.90126	Avh1c06p01g04821/Avh1c10p19g09863/Avh1c19p22g19445	3
GO:0016667	oxidoreductase activity, acting on a sulfur group of donors	0.602326	1	0.90126	Avh1c01p06g00379/Avh1c02p15g02010/Avh1c03p02g02254/Avh1c12p09g11251/Avh1c17p03g16559/Avh1c22p05g21968	6
GO:1902410	mitotic cytokinetic process	0.602326	1	0.90126	Avh1c08p07g07303/Avh1c12p02g10991/Avh1c17p04g16578/Avh1c22p04g21931/Avh1c23p04g23002/Avh1c28p13g29109	6
GO:0009838	abscission	0.603158	1	0.90126	Avh1c08p02g06963/Avh1c10p17g09696/Avh1c11p15g10780/Avh1c16p03g15385	4
GO:0044003	modulation by symbiont of host process	0.603158	1	0.90126	Avh1c24p05g24489/Avh1c26p10g26631/Avh1c26p14g26969/Avh1c28p14g29181	4
GO:0008270	zinc ion binding	0.603893	1	0.90126	Avh1c06p06g05193/Avh1c08p08g07352/Avh1c09p01g08139/Avh1c10p05g09318/Avh1c10p17g09744/Avh1c12p19g11742/Avh1c13p18g13038/Avh1c14p04g13485/Avh1c16p17g15685/Avh1c16p25g16211/Avh1c20p17g20463/Avh1c23p08g23272/Avh1c23p09g23363/Avh1c26p01g26207/Avh1c26p09g26511/Avh1c26p12g26785	16
GO:0005543	phospholipid binding	0.604717	1	0.90126	Avh1c02p02g01259/Avh1c10p19g09876/Avh1c11p01g10002/Avh1c18p20g18206/Avh1c19p13g18761/Avh1c21p07g20924/Avh1c24p02g24295/Avh1c24p12g24814/Avh1c25p09g25456/Avh1c25p09g25457/Avh1c27p17g27971	11
GO:0071482	cellular response to light stimulus	0.604717	1	0.90126	Avh1c07p02g06094/Avh1c09p00g08046/Avh1c10p01g09045/Avh1c12p11g11318/Avh1c14p14g14029/Avh1c15p14g15096/Avh1c15p14g15105/Avh1c20p03g19732/Avh1c20p03g19737/Avh1c26p09g26509/Avh1c28p02g28476	11
GO:0038023	signaling receptor activity	0.60821	1	0.90126	Avh1c03p08g02704/Avh1c03p20g03318/Avh1c06p16g05599/Avh1c07p01g06008/Avh1c07p17g06740/Avh1c08p02g06930/Avh1c08p20g07945/Avh1c09p03g08294/Avh1c09p05g08388/Avh1c10p17g09696/Avh1c11p02g10106/Avh1c13p16g12915/Avh1c13p17g13026/Avh1c15p07g14600/Avh1c15p07g14624/Avh1c16p25g16203/Avh1c18p05g17583/Avh1c20p05g19836/Avh1c20p07g19992/Avh1c21p09g20976/Avh1c23p21g24106/Avh1c24p05g24489/Avh1c24p12g24848/Avh1c25p…	26
GO:0010214	seed coat development	0.608436	1	0.90126	Avh1c09p05g08422/Avh1c09p06g08443/Avh1c18p22g18309/Avh1c22p18g22555/Avh1c28p01g28433	5
GO:0005615	extracellular space	0.610364	1	0.90126	Avh1c04p10g03795/Avh1c06p18g05741/Avh1c11p01g10061/Avh1c11p02g10089/Avh1c12p19g11759/Avh1c18p03g17452/Avh1c21p14g21287/Avh1c21p15g21454/Avh1c22p09g22235	9
GO:0032506	cytokinetic process	0.613711	1	0.90126	Avh1c08p07g07303/Avh1c12p02g10991/Avh1c17p04g16578/Avh1c22p04g21931/Avh1c23p04g23002/Avh1c28p13g29109	6
GO:1902075	cellular response to salt	0.613711	1	0.90126	Avh1c06p02g04954/Avh1c06p13g05445/Avh1c06p18g05745/Avh1c08p10g07428/Avh1c21p05g20874/Avh1c28p12g29079	6
GO:0009694	jasmonic acid metabolic process	0.614349	1	0.90126	Avh1c15p10g14796/Avh1c21p15g21366/Avh1c23p16g23681	3
GO:0015605	organophosphate ester transmembrane transporter activity	0.614349	1	0.90126	Avh1c11p12g10611/Avh1c17p16g17059/Avh1c23p03g22934	3
GO:0019842	vitamin binding	0.614349	1	0.90126	Avh1c05p05g04135/Avh1c22p03g21797/Avh1c27p16g27932	3
GO:0052546	cell wall pectin metabolic process	0.614349	1	0.90126	Avh1c05p05g04134/Avh1c11p15g10792/Avh1c27p18g28109	3
GO:0070988	demethylation	0.614349	1	0.90126	Avh1c13p02g12046/Avh1c13p16g12870/Avh1c29p02g29519	3
GO:0004565	beta-galactosidase activity	0.614534	1	0.90126	Avh1c01p03g00186/Avh1c21p15g21442	2
GO:0005732	sno(s)RNA-containing ribonucleoprotein complex	0.614534	1	0.90126	Avh1c17p15g17017/Avh1c23p05g23050	2
GO:0008015	blood circulation	0.614534	1	0.90126	Avh1c12p13g11404/Avh1c20p08g20032	2
GO:0010440	stomatal lineage progression	0.614534	1	0.90126	Avh1c03p01g02189/Avh1c05p08g04336	2
GO:0030150	protein import into mitochondrial matrix	0.614534	1	0.90126	Avh1c21p16g21532/Avh1c23p18g23785	2
GO:0071456	cellular response to hypoxia	0.614534	1	0.90126	Avh1c07p10g06468/Avh1c07p14g06576	2
GO:2000573	positive regulation of DNA biosynthetic process	0.614534	1	0.90126	Avh1c17p15g17017/Avh1c26p11g26674	2
GO:0004675	transmembrane receptor protein serine/threonine kinase activity	0.615004	1	0.90126	Avh1c06p16g05599/Avh1c07p01g06008/Avh1c08p02g06930/Avh1c08p20g07945/Avh1c09p05g08388/Avh1c10p17g09696/Avh1c13p17g13026/Avh1c15p07g14600/Avh1c15p07g14624/Avh1c16p25g16203/Avh1c18p05g17583/Avh1c20p05g19836/Avh1c20p07g19992/Avh1c21p09g20976/Avh1c23p21g24106/Avh1c24p05g24489/Avh1c29p04g29653/Avh1c29p15g30083	18
GO:0005938	cell cortex	0.616348	1	0.90126	Avh1c02p11g01767/Avh1c05p06g04212/Avh1c06p03g05005/Avh1c08p22g08035/Avh1c10p15g09626/Avh1c10p15g09627/Avh1c14p13g14000/Avh1c16p21g15914/Avh1c18p11g17937/Avh1c22p04g21931/Avh1c27p13g27735/Avh1c27p20g28212/Avh1c28p11g28965	13
GO:0000096	sulfur amino acid metabolic process	0.617044	1	0.90126	Avh1c01p17g00910/Avh1c06p18g05740/Avh1c11p15g10780/Avh1c18p11g17945	4
GO:0042180	cellular ketone metabolic process	0.618734	1	0.90126	Avh1c01p17g00903/Avh1c08p16g07680/Avh1c11p15g10780/Avh1c15p14g15089/Avh1c18p11g17945/Avh1c20p13g20252/Avh1c22p03g21847/Avh1c22p05g22019/Avh1c24p05g24489/Avh1c26p17g27131/Avh1c27p17g27965/Avh1c28p14g29187	12
GO:0009116	nucleoside metabolic process	0.620775	1	0.90126	Avh1c01p17g00910/Avh1c12p17g11637/Avh1c14p16g14183/Avh1c22p10g22301/Avh1c24p05g24486	5
GO:0043934	sporulation	0.620775	1	0.90126	Avh1c02p03g01288/Avh1c02p03g01289/Avh1c05p02g03960/Avh1c10p17g09696/Avh1c16p21g15882	5
GO:0002252	immune effector process	0.624812	1	0.90126	Avh1c01p01g00036/Avh1c02p02g01213/Avh1c05p03g03979/Avh1c09p12g08709/Avh1c14p04g13485/Avh1c19p17g19076/Avh1c22p10g22315/Avh1c24p15g25073/Avh1c26p14g26969/Avh1c28p14g29181	10
GO:0000036	acyl carrier activity	0.625548	1	0.90126	Avh1c20p16g20370	1
GO:0000304	response to singlet oxygen	0.625548	1	0.90126	Avh1c18p01g17253	1
GO:0000314	organellar small ribosomal subunit	0.625548	1	0.90126	Avh1c09p01g08107	1
GO:0000478	obsolete endonucleolytic cleavage involved in rRNA processing	0.625548	1	0.90126	Avh1c17p00g16371	1
GO:0000479	endonucleolytic cleavage of tricistronic rRNA transcript (SSU-rRNA, 5.8S rRNA, LSU-rRNA)	0.625548	1	0.90126	Avh1c17p00g16371	1
GO:0000782	telomere cap complex	0.625548	1	0.90126	Avh1c26p16g27109	1
GO:0000783	nuclear telomere cap complex	0.625548	1	0.90126	Avh1c26p16g27109	1
GO:0001568	blood vessel development	0.625548	1	0.90126	Avh1c12p13g11404	1
GO:0001944	vasculature development	0.625548	1	0.90126	Avh1c12p13g11404	1
GO:0004144	diacylglycerol O-acyltransferase activity	0.625548	1	0.90126	Avh1c06p18g05766	1
GO:0004470	malic enzyme activity	0.625548	1	0.90126	Avh1c16p25g16211	1
GO:0004806	triglyceride lipase activity	0.625548	1	0.90126	Avh1c06p18g05741	1
GO:0006283	transcription-coupled nucleotide-excision repair	0.625548	1	0.90126	Avh1c15p15g15157	1
GO:0008216	spermidine metabolic process	0.625548	1	0.90126	Avh1c09p03g08297	1
GO:0008295	spermidine biosynthetic process	0.625548	1	0.90126	Avh1c09p03g08297	1
GO:0009086	methionine biosynthetic process	0.625548	1	0.90126	Avh1c06p18g05740	1
GO:0009095	aromatic amino acid family biosynthetic process, prephenate pathway	0.625548	1	0.90126	Avh1c26p14g26960	1
GO:0009697	salicylic acid biosynthetic process	0.625548	1	0.90126	Avh1c24p05g24489	1
GO:0009823	cytokinin catabolic process	0.625548	1	0.90126	Avh1c15p10g14837	1
GO:0009831	plant-type cell wall modification involved in multidimensional cell growth	0.625548	1	0.90126	Avh1c20p09g20067	1
GO:0010076	maintenance of floral meristem identity	0.625548	1	0.90126	Avh1c13p03g12099	1
GO:0010186	positive regulation of cellular defense response	0.625548	1	0.90126	Avh1c02p07g01622	1
GO:0015977	carbon fixation	0.625548	1	0.90126	Avh1c19p17g19076	1
GO:0016778	diphosphotransferase activity	0.625548	1	0.90126	Avh1c17p01g16385	1
GO:0016780	phosphotransferase activity, for other substituted phosphate groups	0.625548	1	0.90126	Avh1c11p12g10565	1
GO:0017101	aminoacyl-tRNA synthetase multienzyme complex	0.625548	1	0.90126	Avh1c16p17g15685	1
GO:0019139	cytokinin dehydrogenase activity	0.625548	1	0.90126	Avh1c15p10g14837	1
GO:0019209	kinase activator activity	0.625548	1	0.90126	Avh1c16p03g15385	1
GO:0019253	reductive pentose-phosphate cycle	0.625548	1	0.90126	Avh1c19p17g19076	1
GO:0019430	removal of superoxide radicals	0.625548	1	0.90126	Avh1c02p01g01157	1
GO:0019685	photosynthesis, dark reaction	0.625548	1	0.90126	Avh1c19p17g19076	1
GO:0030295	protein kinase activator activity	0.625548	1	0.90126	Avh1c16p03g15385	1
GO:0030856	regulation of epithelial cell differentiation	0.625548	1	0.90126	Avh1c14p05g13531	1
GO:0034051	negative regulation of plant-type hypersensitive response	0.625548	1	0.90126	Avh1c28p10g28871	1
GO:0035198	miRNA binding	0.625548	1	0.90126	Avh1c28p14g29181	1
GO:0042726	flavin-containing compound metabolic process	0.625548	1	0.90126	Avh1c07p02g06052	1
GO:0043171	peptide catabolic process	0.625548	1	0.90126	Avh1c12p19g11759	1
GO:0044620	ACP phosphopantetheine attachment site binding	0.625548	1	0.90126	Avh1c20p16g20370	1
GO:0045604	regulation of epidermal cell differentiation	0.625548	1	0.90126	Avh1c14p05g13531	1
GO:0045682	regulation of epidermis development	0.625548	1	0.90126	Avh1c14p05g13531	1
GO:0046931	pore complex assembly	0.625548	1	0.90126	Avh1c09p14g08836	1
GO:0048578	positive regulation of long-day photoperiodism, flowering	0.625548	1	0.90126	Avh1c11p04g10212	1
GO:0048759	xylem vessel member cell differentiation	0.625548	1	0.90126	Avh1c20p07g19966	1
GO:0050727	regulation of inflammatory response	0.625548	1	0.90126	Avh1c14p04g13485	1
GO:0050829	defense response to Gram-negative bacterium	0.625548	1	0.90126	Avh1c02p02g01192	1
GO:0051184	obsolete cofactor transmembrane transporter activity	0.625548	1	0.90126	Avh1c08p09g07382	1
GO:0051192	prosthetic group binding	0.625548	1	0.90126	Avh1c20p16g20370	1
GO:0051205	protein insertion into membrane	0.625548	1	0.90126	Avh1c22p03g21827	1
GO:0051292	nuclear pore complex assembly	0.625548	1	0.90126	Avh1c09p14g08836	1
GO:0070371	ERK1 and ERK2 cascade	0.625548	1	0.90126	Avh1c13p17g12979	1
GO:0070372	regulation of ERK1 and ERK2 cascade	0.625548	1	0.90126	Avh1c13p17g12979	1
GO:0071450	cellular response to oxygen radical	0.625548	1	0.90126	Avh1c02p01g01157	1
GO:0071451	cellular response to superoxide	0.625548	1	0.90126	Avh1c02p01g01157	1
GO:0097428	protein maturation by iron-sulfur cluster transfer	0.625548	1	0.90126	Avh1c16p22g15940	1
GO:0140414	phosphopantetheine-dependent carrier activity	0.625548	1	0.90126	Avh1c20p16g20370	1
GO:0140445	chromosome, telomeric repeat region	0.625548	1	0.90126	Avh1c26p16g27109	1
GO:1902884	positive regulation of response to oxidative stress	0.625548	1	0.90126	Avh1c02p01g01157	1
GO:2000008	regulation of protein localization to cell surface	0.625548	1	0.90126	Avh1c16p16g15652	1
GO:2000306	positive regulation of photomorphogenesis	0.625548	1	0.90126	Avh1c03p18g03220	1
GO:2000379	positive regulation of reactive oxygen species metabolic process	0.625548	1	0.90126	Avh1c02p01g01157	1
GO:0010016	shoot system morphogenesis	0.62873	1	0.90126	Avh1c03p15g03013/Avh1c03p15g03014/Avh1c03p15g03016/Avh1c03p15g03017/Avh1c04p09g03644/Avh1c07p13g06540/Avh1c11p14g10722/Avh1c12p01g10884/Avh1c12p04g11110/Avh1c13p01g11986/Avh1c14p05g13531/Avh1c15p06g14586/Avh1c15p10g14837/Avh1c17p14g16946/Avh1c20p02g19691/Avh1c20p14g20260/Avh1c21p13g21241/Avh1c25p11g25544/Avh1c25p13g25622/Avh1c25p18g26029/Avh1c26p08g26477/Avh1c28p05g28646	22
GO:0005788	endoplasmic reticulum lumen	0.630071	1	0.90126	Avh1c03p17g03157/Avh1c07p00g05960/Avh1c14p13g13952	3
GO:0018107	peptidyl-threonine phosphorylation	0.630071	1	0.90126	Avh1c16p23g16009/Avh1c20p01g19584/Avh1c24p00g24161	3
GO:0018210	peptidyl-threonine modification	0.630071	1	0.90126	Avh1c16p23g16009/Avh1c20p01g19584/Avh1c24p00g24161	3
GO:0030981	cortical microtubule cytoskeleton	0.630071	1	0.90126	Avh1c22p04g21931/Avh1c27p13g27735/Avh1c28p11g28965	3
GO:0006661	phosphatidylinositol biosynthetic process	0.630621	1	0.90126	Avh1c06p06g05185/Avh1c13p18g13098/Avh1c25p09g25456/Avh1c25p09g25457	4
GO:0015036	disulfide oxidoreductase activity	0.630621	1	0.90126	Avh1c03p02g02254/Avh1c12p09g11251/Avh1c17p03g16559/Avh1c22p05g21968	4
GO:0030865	cortical cytoskeleton organization	0.632879	1	0.90126	Avh1c12p02g10991/Avh1c17p04g16578/Avh1c21p02g20713/Avh1c28p11g28965/Avh1c28p13g29109	5
GO:0048871	multicellular organismal-level homeostasis	0.632879	1	0.90126	Avh1c08p03g07012/Avh1c08p06g07263/Avh1c13p02g12043/Avh1c13p02g12045/Avh1c26p16g27109	5
GO:0051301	cell division	0.632941	1	0.90126	Avh1c02p02g01213/Avh1c03p01g02117/Avh1c08p04g07109/Avh1c08p07g07303/Avh1c09p05g08426/Avh1c10p17g09730/Avh1c11p11g10491/Avh1c12p02g10991/Avh1c12p15g11505/Avh1c12p20g11845/Avh1c14p02g13367/Avh1c14p05g13531/Avh1c14p13g13943/Avh1c16p21g15882/Avh1c17p04g16578/Avh1c18p20g18189/Avh1c20p08g20034/Avh1c22p04g21931/Avh1c23p04g23002/Avh1c24p13g24912/Avh1c24p15g25073/Avh1c25p16g25892/Avh1c25p19g26119/Avh1c26p…	29
GO:0070085	glycosylation	0.633426	1	0.90126	Avh1c03p08g02718/Avh1c03p15g03013/Avh1c03p15g03014/Avh1c03p15g03016/Avh1c03p15g03017/Avh1c08p09g07410/Avh1c11p15g10792/Avh1c22p16g22486/Avh1c23p04g22988/Avh1c26p01g26203	10
GO:0006835	dicarboxylic acid transport	0.633823	1	0.90126	Avh1c02p03g01354/Avh1c06p01g04821	2
GO:0009531	secondary cell wall	0.633823	1	0.90126	Avh1c12p13g11396/Avh1c16p21g15912	2
GO:0019319	hexose biosynthetic process	0.633823	1	0.90126	Avh1c04p08g03600/Avh1c05p03g04017	2
GO:0098797	plasma membrane protein complex	0.633823	1	0.90126	Avh1c06p19g05854/Avh1c27p12g27685	2
GO:1900457	regulation of brassinosteroid mediated signaling pathway	0.633823	1	0.90126	Avh1c12p17g11635/Avh1c20p15g20335	2
GO:0062197	cellular response to chemical stress	0.633918	1	0.90126	Avh1c02p01g01157/Avh1c03p02g02254/Avh1c03p16g03072/Avh1c05p04g04095/Avh1c06p18g05740/Avh1c09p01g08091/Avh1c12p19g11759/Avh1c15p11g14875/Avh1c17p03g16559/Avh1c18p01g17253/Avh1c20p18g20487/Avh1c21p11g21125/Avh1c22p05g21968/Avh1c22p10g22315/Avh1c27p18g28058	15
GO:0040008	regulation of growth	0.634655	1	0.90126	Avh1c01p14g00727/Avh1c03p15g03013/Avh1c03p15g03014/Avh1c03p15g03016/Avh1c03p15g03017/Avh1c03p17g03157/Avh1c05p03g04009/Avh1c05p15g04550/Avh1c08p02g06963/Avh1c09p05g08402/Avh1c12p14g11470/Avh1c12p15g11505/Avh1c12p17g11637/Avh1c13p09g12363/Avh1c13p13g12682/Avh1c14p09g13649/Avh1c19p15g18929/Avh1c19p18g19153/Avh1c20p14g20260/Avh1c22p09g22235/Avh1c23p01g22686/Avh1c24p11g24734/Avh1c25p11g25544/Avh1c26p…	27
GO:0010311	lateral root formation	0.635922	1	0.90126	Avh1c07p01g06020/Avh1c09p00g08046/Avh1c09p11g08661/Avh1c10p04g09286/Avh1c15p06g14586/Avh1c18p11g17945	6
GO:0051346	negative regulation of hydrolase activity	0.635922	1	0.90126	Avh1c03p08g02704/Avh1c08p18g07769/Avh1c11p01g10061/Avh1c24p12g24848/Avh1c25p17g25945/Avh1c28p14g29240	6
GO:0072593	reactive oxygen species metabolic process	0.637962	1	0.90126	Avh1c02p01g01157/Avh1c03p02g02254/Avh1c04p04g03432/Avh1c06p19g05854/Avh1c10p19g09915/Avh1c20p08g20032/Avh1c21p02g20652/Avh1c23p03g22940/Avh1c26p09g26504/Avh1c26p12g26740/Avh1c27p20g28236	11
GO:0006486	protein glycosylation	0.642953	1	0.90126	Avh1c03p08g02718/Avh1c03p15g03013/Avh1c03p15g03014/Avh1c03p15g03016/Avh1c03p15g03017/Avh1c08p09g07410/Avh1c22p16g22486/Avh1c26p01g26203	8
GO:0043413	macromolecule glycosylation	0.642953	1	0.90126	Avh1c03p08g02718/Avh1c03p15g03013/Avh1c03p15g03014/Avh1c03p15g03016/Avh1c03p15g03017/Avh1c08p09g07410/Avh1c22p16g22486/Avh1c26p01g26203	8
GO:0006487	protein N-linked glycosylation	0.643885	1	0.90126	Avh1c03p08g02718/Avh1c08p09g07410/Avh1c22p16g22486/Avh1c26p01g26203	4
GO:0051051	negative regulation of transport	0.643885	1	0.90126	Avh1c02p03g01328/Avh1c07p17g06740/Avh1c13p16g12915/Avh1c24p11g24761	4
GO:0033612	receptor serine/threonine kinase binding	0.644744	1	0.90126	Avh1c05p03g04009/Avh1c06p16g05599/Avh1c09p05g08402/Avh1c10p17g09696/Avh1c27p16g27947	5
GO:0010088	phloem development	0.645342	1	0.90126	Avh1c07p16g06680/Avh1c18p06g17621/Avh1c29p19g30347	3
GO:0010921	regulation of phosphatase activity	0.645342	1	0.90126	Avh1c03p08g02704/Avh1c24p12g24848/Avh1c25p17g25945	3
GO:0015035	protein-disulfide reductase activity	0.645342	1	0.90126	Avh1c12p09g11251/Avh1c17p03g16559/Avh1c22p05g21968	3
GO:0051592	response to calcium ion	0.645342	1	0.90126	Avh1c02p04g01399/Avh1c12p16g11540/Avh1c20p13g20249	3
GO:0046488	phosphatidylinositol metabolic process	0.646739	1	0.90126	Avh1c06p06g05185/Avh1c13p18g13098/Avh1c25p09g25456/Avh1c25p09g25457/Avh1c25p16g25923/Avh1c26p07g26414	6
GO:0030162	regulation of proteolysis	0.65005	1	0.90126	Avh1c01p06g00361/Avh1c02p04g01387/Avh1c04p05g03460/Avh1c06p06g05193/Avh1c08p18g07769/Avh1c09p04g08348/Avh1c11p01g10061/Avh1c11p15g10797/Avh1c19p07g18470/Avh1c22p03g21827/Avh1c26p11g26674/Avh1c28p14g29240	12
GO:0000162	tryptophan biosynthetic process	0.652347	1	0.90126	Avh1c21p16g21476/Avh1c26p11g26730	2
GO:0000295	adenine nucleotide transmembrane transporter activity	0.652347	1	0.90126	Avh1c11p12g10611/Avh1c17p16g17059	2
GO:0003018	vascular process in circulatory system	0.652347	1	0.90126	Avh1c08p00g06809/Avh1c20p08g20032	2
GO:0004536	DNA nuclease activity	0.652347	1	0.90126	Avh1c03p08g02693/Avh1c08p02g06968	2
GO:0006521	regulation of cellular amino acid metabolic process	0.652347	1	0.90126	Avh1c11p15g10780/Avh1c18p11g17945	2
GO:0009695	jasmonic acid biosynthetic process	0.652347	1	0.90126	Avh1c21p15g21366/Avh1c23p16g23681	2
GO:0009898	cytoplasmic side of plasma membrane	0.652347	1	0.90126	Avh1c06p19g05854/Avh1c13p14g12723	2
GO:0015215	nucleotide transmembrane transporter activity	0.652347	1	0.90126	Avh1c11p12g10611/Avh1c17p16g17059	2
GO:0015216	purine nucleotide transmembrane transporter activity	0.652347	1	0.90126	Avh1c11p12g10611/Avh1c17p16g17059	2
GO:0016782	transferase activity, transferring sulphur-containing groups	0.652347	1	0.90126	Avh1c15p10g14796/Avh1c16p22g15940	2
GO:0017022	myosin binding	0.652347	1	0.90126	Avh1c12p15g11519/Avh1c13p16g12929	2
GO:0019206	nucleoside kinase activity	0.652347	1	0.90126	Avh1c22p10g22301/Avh1c24p05g24486	2
GO:0033238	regulation of amine metabolic process	0.652347	1	0.90126	Avh1c11p15g10780/Avh1c18p11g17945	2
GO:0046219	indolalkylamine biosynthetic process	0.652347	1	0.90126	Avh1c21p16g21476/Avh1c26p11g26730	2
GO:1901679	nucleotide transmembrane transport	0.652347	1	0.90126	Avh1c11p12g10611/Avh1c17p16g17059	2
GO:0000188	obsolete inactivation of MAPK activity	0.652805	1	0.90126	Avh1c13p17g12979	1
GO:0000307	cyclin-dependent protein kinase holoenzyme complex	0.652805	1	0.90126	Avh1c21p17g21610	1
GO:0000815	ESCRT III complex	0.652805	1	0.90126	Avh1c28p12g29068	1
GO:0004567	beta-mannosidase activity	0.652805	1	0.90126	Avh1c13p03g12105	1
GO:0004575	sucrose alpha-glucosidase activity	0.652805	1	0.90126	Avh1c20p08g20063	1
GO:0004650	polygalacturonase activity	0.652805	1	0.90126	Avh1c20p09g20067	1
GO:0005719		0.652805	1	0.90126	Avh1c28p14g29181	1
GO:0005797	Golgi medial cisterna	0.652805	1	0.90126	Avh1c18p16g18029	1
GO:0006000	fructose metabolic process	0.652805	1	0.90126	Avh1c22p07g22153	1
GO:0006144	purine nucleobase metabolic process	0.652805	1	0.90126	Avh1c19p08g18531	1
GO:0006383	transcription by RNA polymerase III	0.652805	1	0.90126	Avh1c12p19g11774	1
GO:0008420	RNA polymerase II CTD heptapeptide repeat phosphatase activity	0.652805	1	0.90126	Avh1c19p16g19003	1
GO:0009051	pentose-phosphate shunt, oxidative branch	0.652805	1	0.90126	Avh1c17p05g16643	1
GO:0009082	branched-chain amino acid biosynthetic process	0.652805	1	0.90126	Avh1c26p10g26639	1
GO:0009143	nucleoside triphosphate catabolic process	0.652805	1	0.90126	Avh1c14p04g13485	1
GO:0009643	photosynthetic acclimation	0.652805	1	0.90126	Avh1c25p11g25548	1
GO:0010100	negative regulation of photomorphogenesis	0.652805	1	0.90126	Avh1c01p15g00782	1
GO:0010304	PSII associated light-harvesting complex II catabolic process	0.652805	1	0.90126	Avh1c20p16g20397	1
GO:0010371	regulation of gibberellin biosynthetic process	0.652805	1	0.90126	Avh1c27p17g27965	1
GO:0010587	miRNA catabolic process	0.652805	1	0.90126	Avh1c08p04g07109	1
GO:0016093	polyprenol metabolic process	0.652805	1	0.90126	Avh1c22p16g22486	1
GO:0019187	beta-1,4-mannosyltransferase activity	0.652805	1	0.90126	Avh1c11p15g10792	1
GO:0030072	peptide hormone secretion	0.652805	1	0.90126	Avh1c09p03g08294	1
GO:0030073	insulin secretion	0.652805	1	0.90126	Avh1c09p03g08294	1
GO:0031279	regulation of cyclase activity	0.652805	1	0.90126	Avh1c25p20g26181	1
GO:0031670	cellular response to nutrient	0.652805	1	0.90126	Avh1c18p01g17253	1
GO:0032950	regulation of beta-glucan metabolic process	0.652805	1	0.90126	Avh1c15p11g14857	1
GO:0032951	regulation of beta-glucan biosynthetic process	0.652805	1	0.90126	Avh1c15p11g14857	1
GO:0033108	mitochondrial respiratory chain complex assembly	0.652805	1	0.90126	Avh1c18p07g17768	1
GO:0033549	MAP kinase phosphatase activity	0.652805	1	0.90126	Avh1c13p17g12979	1
GO:0034406	cell wall beta-glucan metabolic process	0.652805	1	0.90126	Avh1c15p11g14857	1
GO:0034612	response to tumor necrosis factor	0.652805	1	0.90126	Avh1c12p19g11759	1
GO:0035264	multicellular organism growth	0.652805	1	0.90126	Avh1c03p17g03157	1
GO:0036473	obsolete cell death in response to oxidative stress	0.652805	1	0.90126	Avh1c09p01g08091	1
GO:0042814	monopolar cell growth	0.652805	1	0.90126	Avh1c14p05g13531	1
GO:0042873	aldonate transmembrane transport	0.652805	1	0.90126	Avh1c23p03g22934	1
GO:0042879	aldonate transmembrane transporter activity	0.652805	1	0.90126	Avh1c23p03g22934	1
GO:0042937	tripeptide transmembrane transporter activity	0.652805	1	0.90126	Avh1c28p08g28734	1
GO:0042938	dipeptide transport	0.652805	1	0.90126	Avh1c28p08g28734	1
GO:0043138	3'-5' DNA helicase activity	0.652805	1	0.90126	Avh1c13p00g11896	1
GO:0043407	negative regulation of MAP kinase activity	0.652805	1	0.90126	Avh1c13p17g12979	1
GO:0046112	nucleobase biosynthetic process	0.652805	1	0.90126	Avh1c14p16g14183	1
GO:0046879	hormone secretion	0.652805	1	0.90126	Avh1c09p03g08294	1
GO:0046883	regulation of hormone secretion	0.652805	1	0.90126	Avh1c09p03g08294	1
GO:0047429	nucleoside triphosphate diphosphatase activity	0.652805	1	0.90126	Avh1c14p04g13485	1
GO:0048027	mRNA 5'-UTR binding	0.652805	1	0.90126	Avh1c07p05g06260	1
GO:0050796	regulation of insulin secretion	0.652805	1	0.90126	Avh1c09p03g08294	1
GO:0051753	mannan synthase activity	0.652805	1	0.90126	Avh1c11p15g10792	1
GO:0052541	plant-type cell wall cellulose metabolic process	0.652805	1	0.90126	Avh1c15p11g14857	1
GO:0070940	obsolete dephosphorylation of RNA polymerase II C-terminal domain	0.652805	1	0.90126	Avh1c19p16g19003	1
GO:0071012	catalytic step 1 spliceosome	0.652805	1	0.90126	Avh1c15p15g15157	1
GO:0090276	regulation of peptide hormone secretion	0.652805	1	0.90126	Avh1c09p03g08294	1
GO:0097468	programmed cell death in response to reactive oxygen species	0.652805	1	0.90126	Avh1c09p01g08091	1
GO:0140994	RNA polymerase II CTD heptapeptide repeat modifying activity	0.652805	1	0.90126	Avh1c19p16g19003	1
GO:0141052	histone H3 demethylase activity	0.652805	1	0.90126	Avh1c13p02g12046	1
GO:1903725	regulation of phospholipid metabolic process	0.652805	1	0.90126	Avh1c01p17g00903	1
GO:1904591	positive regulation of protein import	0.652805	1	0.90126	Avh1c22p03g21827	1
GO:2001006	regulation of cellulose biosynthetic process	0.652805	1	0.90126	Avh1c15p11g14857	1
GO:1901607	alpha-amino acid biosynthetic process	0.654016	1	0.90126	Avh1c03p05g02491/Avh1c06p18g05740/Avh1c18p08g17802/Avh1c21p16g21476/Avh1c22p01g21688/Avh1c25p20g26192/Avh1c26p10g26639/Avh1c26p11g26730/Avh1c26p14g26960/Avh1c26p17g27193/Avh1c27p16g27932	11
GO:0000287	magnesium ion binding	0.656365	1	0.90126	Avh1c03p19g03282/Avh1c05p08g04356/Avh1c08p03g07066/Avh1c20p08g20032/Avh1c29p02g29479	5
GO:0009581	detection of external stimulus	0.656365	1	0.90126	Avh1c07p13g06540/Avh1c09p01g08091/Avh1c20p03g19732/Avh1c20p03g19737/Avh1c26p09g26509	5
GO:0009582	detection of abiotic stimulus	0.656365	1	0.90126	Avh1c07p13g06540/Avh1c09p01g08091/Avh1c20p03g19732/Avh1c20p03g19737/Avh1c26p09g26509	5
GO:0010104	regulation of ethylene-activated signaling pathway	0.656365	1	0.90126	Avh1c10p17g09730/Avh1c18p20g18189/Avh1c19p18g19121/Avh1c24p04g24432/Avh1c28p02g28442	5
GO:0070297	regulation of phosphorelay signal transduction system	0.656365	1	0.90126	Avh1c10p17g09730/Avh1c18p20g18189/Avh1c19p18g19121/Avh1c24p04g24432/Avh1c28p02g28442	5
GO:0007163	establishment or maintenance of cell polarity	0.65683	1	0.90126	Avh1c08p07g07303/Avh1c19p22g19469/Avh1c22p04g21931/Avh1c23p03g22914	4
GO:0015932	nucleobase-containing compound transmembrane transporter activity	0.65683	1	0.90126	Avh1c11p12g10611/Avh1c17p16g17059/Avh1c21p12g21153/Avh1c29p10g29895	4
GO:0031330	negative regulation of cellular catabolic process	0.65683	1	0.90126	Avh1c02p04g01387/Avh1c15p08g14681/Avh1c17p15g17017/Avh1c26p10g26626	4
GO:0045488	pectin metabolic process	0.65683	1	0.90126	Avh1c05p05g04134/Avh1c11p15g10792/Avh1c27p18g28109/Avh1c28p01g28433	4
GO:0140534	endoplasmic reticulum protein-containing complex	0.657358	1	0.90126	Avh1c06p19g05833/Avh1c12p02g10948/Avh1c13p03g12107/Avh1c17p15g17041/Avh1c17p17g17154/Avh1c26p01g26203	6
GO:0031647	regulation of protein stability	0.660161	1	0.90126	Avh1c10p19g09876/Avh1c11p01g10002/Avh1c21p16g21532	3
GO:0042147	retrograde transport, endosome to Golgi	0.660161	1	0.90126	Avh1c22p19g22616/Avh1c25p09g25456/Avh1c25p09g25457	3
GO:0071010	prespliceosome	0.660161	1	0.90126	Avh1c15p09g14737/Avh1c15p15g15157/Avh1c29p18g30283	3
GO:0090702		0.660161	1	0.90126	Avh1c11p02g10075/Avh1c12p15g11519/Avh1c13p16g12929	3
GO:2000116	regulation of cysteine-type endopeptidase activity	0.660161	1	0.90126	Avh1c08p18g07769/Avh1c22p03g21827/Avh1c28p14g29240	3
GO:0034976	response to endoplasmic reticulum stress	0.666801	1	0.90126	Avh1c06p18g05763/Avh1c06p18g05764/Avh1c06p19g05833/Avh1c06p19g05854/Avh1c12p02g10948/Avh1c13p03g12107/Avh1c13p15g12843/Avh1c14p13g13952/Avh1c17p15g17041/Avh1c17p17g17154	10
GO:0006405	RNA export from nucleus	0.668827	1	0.90126	Avh1c02p02g01252/Avh1c03p01g02160/Avh1c06p16g05600/Avh1c08p03g07012/Avh1c09p14g08836/Avh1c18p06g17634/Avh1c19p12g18742	7
GO:0051817	obsolete modulation of process of other organism involved in symbiotic interaction	0.669455	1	0.90126	Avh1c24p05g24489/Avh1c26p10g26631/Avh1c26p14g26969/Avh1c28p14g29181	4
GO:0006814	sodium ion transport	0.670115	1	0.90126	Avh1c09p00g08048/Avh1c20p01g19584	2
GO:0051781	positive regulation of cell division	0.670115	1	0.90126	Avh1c12p02g10991/Avh1c17p04g16578	2
GO:0065004	protein-DNA complex assembly	0.670494	1	0.90126	Avh1c02p03g01347/Avh1c03p09g02796/Avh1c13p02g12043/Avh1c13p02g12045/Avh1c22p08g22200/Avh1c24p11g24721/Avh1c26p16g27051/Avh1c26p16g27086	8
GO:1901361	obsolete organic cyclic compound catabolic process	0.671605	1	0.90126	Avh1c03p08g02693/Avh1c06p17g05652/Avh1c07p02g06056/Avh1c07p17g06740/Avh1c08p01g06840/Avh1c08p03g07012/Avh1c08p04g07109/Avh1c09p01g08139/Avh1c09p04g08325/Avh1c09p11g08673/Avh1c11p13g10662/Avh1c12p19g11742/Avh1c13p16g12915/Avh1c14p04g13485/Avh1c15p08g14681/Avh1c15p08g14715/Avh1c17p15g17017/Avh1c19p08g18531/Avh1c19p12g18689/Avh1c19p17g19076/Avh1c20p08g20032/Avh1c20p16g20397/Avh1c22p07g22138/Avh1c23p…	30
GO:0099568	cytoplasmic region	0.671689	1	0.90126	Avh1c02p11g01767/Avh1c05p06g04212/Avh1c06p03g05005/Avh1c08p22g08035/Avh1c10p15g09626/Avh1c10p15g09627/Avh1c13p03g12094/Avh1c14p13g14000/Avh1c16p21g15914/Avh1c18p11g17937/Avh1c22p04g21931/Avh1c27p13g27735/Avh1c27p20g28212/Avh1c28p11g28965	14
GO:0090698	post-embryonic plant morphogenesis	0.672448	1	0.90126	Avh1c03p15g03013/Avh1c03p15g03014/Avh1c03p15g03016/Avh1c03p15g03017/Avh1c07p01g06020/Avh1c07p13g06540/Avh1c09p00g08046/Avh1c09p11g08661/Avh1c10p04g09286/Avh1c12p01g10886/Avh1c12p11g11333/Avh1c14p05g13531/Avh1c15p02g14270/Avh1c15p06g14586/Avh1c15p10g14837/Avh1c17p01g16444/Avh1c17p14g16946/Avh1c18p11g17945/Avh1c20p06g19905/Avh1c21p07g20924/Avh1c21p13g21205/Avh1c24p04g24412/Avh1c26p08g26477	23
GO:0045892	negative regulation of DNA-templated transcription	0.674377	1	0.90126	Avh1c01p17g00910/Avh1c06p01g04832/Avh1c06p03g05034/Avh1c07p02g06094/Avh1c07p18g06751/Avh1c12p11g11333/Avh1c12p17g11638/Avh1c13p03g12099/Avh1c13p11g12562/Avh1c13p16g12877/Avh1c14p06g13575/Avh1c15p12g14949/Avh1c16p23g16011/Avh1c18p20g18207/Avh1c19p18g19121/Avh1c19p18g19170/Avh1c20p06g19905/Avh1c20p17g20483/Avh1c21p04g20822/Avh1c21p12g21180/Avh1c22p15g22433/Avh1c23p08g23263/Avh1c24p04g24412/Avh1c24p…	28
GO:0002009	morphogenesis of an epithelium	0.674526	1	0.90126	Avh1c06p18g05727/Avh1c15p06g14586/Avh1c19p10g18609	3
GO:0019900	kinase binding	0.674863	1	0.90126	Avh1c02p03g01328/Avh1c06p06g05185/Avh1c07p17g06740/Avh1c08p07g07303/Avh1c13p16g12915/Avh1c13p18g13098/Avh1c16p21g15912/Avh1c20p18g20515/Avh1c24p11g24761/Avh1c26p18g27250	10
GO:0009911	positive regulation of flower development	0.677994	1	0.90126	Avh1c07p02g06044/Avh1c10p17g09726/Avh1c16p19g15764/Avh1c20p01g19577/Avh1c25p09g25425/Avh1c26p06g26351	6
GO:0000184	nuclear-transcribed mRNA catabolic process, nonsense-mediated decay	0.678079	1	0.90126	Avh1c08p03g07012	1
GO:0000500	RNA polymerase I upstream activating factor complex	0.678079	1	0.90126	Avh1c22p05g22011	1
GO:0002495	antigen processing and presentation of peptide antigen via MHC class II	0.678079	1	0.90126	Avh1c13p15g12793	1
GO:0002504	antigen processing and presentation of peptide or polysaccharide antigen via MHC class II	0.678079	1	0.90126	Avh1c13p15g12793	1
GO:0004564	beta-fructofuranosidase activity	0.678079	1	0.90126	Avh1c20p08g20063	1
GO:0005179	hormone activity	0.678079	1	0.90126	Avh1c05p04g04101	1
GO:0009200	deoxyribonucleoside triphosphate metabolic process	0.678079	1	0.90126	Avh1c12p17g11637	1
GO:0009263	deoxyribonucleotide biosynthetic process	0.678079	1	0.90126	Avh1c12p17g11637	1
GO:0009303	rRNA transcription	0.678079	1	0.90126	Avh1c12p19g11774	1
GO:0010185	regulation of cellular defense response	0.678079	1	0.90126	Avh1c02p07g01622	1
GO:0030544	Hsp70 protein binding	0.678079	1	0.90126	Avh1c22p16g22486	1
GO:0030545	signaling receptor regulator activity	0.678079	1	0.90126	Avh1c05p04g04101	1
GO:0030546	signaling receptor activator activity	0.678079	1	0.90126	Avh1c05p04g04101	1
GO:0031514	motile cilium	0.678079	1	0.90126	Avh1c13p03g12094	1
GO:0033240	positive regulation of amine metabolic process	0.678079	1	0.90126	Avh1c11p15g10780	1
GO:0036126	sperm flagellum	0.678079	1	0.90126	Avh1c13p03g12094	1
GO:0042405	nuclear inclusion body	0.678079	1	0.90126	Avh1c09p14g08836	1
GO:0045764	positive regulation of amino acid metabolic process	0.678079	1	0.90126	Avh1c11p15g10780	1
GO:0048018	receptor ligand activity	0.678079	1	0.90126	Avh1c05p04g04101	1
GO:0048577	negative regulation of short-day photoperiodism, flowering	0.678079	1	0.90126	Avh1c06p04g05102	1
GO:0048829	root cap development	0.678079	1	0.90126	Avh1c15p06g14586	1
GO:0051147	regulation of muscle cell differentiation	0.678079	1	0.90126	Avh1c22p09g22235	1
GO:0070676	intralumenal vesicle formation	0.678079	1	0.90126	Avh1c28p12g29068	1
GO:0070861	regulation of protein exit from endoplasmic reticulum	0.678079	1	0.90126	Avh1c16p16g15652	1
GO:0070863	positive regulation of protein exit from endoplasmic reticulum	0.678079	1	0.90126	Avh1c16p16g15652	1
GO:0071484	cellular response to light intensity	0.678079	1	0.90126	Avh1c12p11g11318	1
GO:0072358		0.678079	1	0.90126	Avh1c12p13g11404	1
GO:0097223	obsolete sperm part	0.678079	1	0.90126	Avh1c13p03g12094	1
GO:0097224	obsolete sperm connecting piece	0.678079	1	0.90126	Avh1c13p03g12094	1
GO:0097729	9+2 motile cilium	0.678079	1	0.90126	Avh1c13p03g12094	1
GO:1901799	negative regulation of proteasomal protein catabolic process	0.678079	1	0.90126	Avh1c02p04g01387	1
GO:1903051	negative regulation of proteolysis involved in protein catabolic process	0.678079	1	0.90126	Avh1c02p04g01387	1
GO:1903363		0.678079	1	0.90126	Avh1c02p04g01387	1
GO:1904158	axonemal central apparatus assembly	0.678079	1	0.90126	Avh1c13p03g12094	1
GO:0090697	post-embryonic plant organ morphogenesis	0.678517	1	0.90126	Avh1c07p01g06020/Avh1c07p13g06540/Avh1c09p00g08046/Avh1c09p11g08661/Avh1c10p04g09286/Avh1c12p11g11333/Avh1c14p05g13531/Avh1c15p06g14586/Avh1c17p01g16444/Avh1c18p11g17945/Avh1c20p06g19905/Avh1c21p07g20924/Avh1c21p13g21205/Avh1c24p04g24412	14
GO:0009527	plastid outer membrane	0.678862	1	0.90126	Avh1c07p03g06179/Avh1c10p18g09819/Avh1c11p01g10058/Avh1c12p14g11437/Avh1c23p18g23785	5
GO:0009742	brassinosteroid mediated signaling pathway	0.678862	1	0.90126	Avh1c06p16g05599/Avh1c10p17g09696/Avh1c12p17g11635/Avh1c15p07g14600/Avh1c20p15g20335	5
GO:0009615	response to virus	0.679382	1	0.90126	Avh1c01p01g00036/Avh1c05p03g03979/Avh1c07p02g06108/Avh1c08p06g07256/Avh1c09p12g08709/Avh1c19p17g19076/Avh1c26p14g26969/Avh1c28p14g29181	8
GO:0000981	DNA-binding transcription factor activity, RNA polymerase II-specific	0.681494	1	0.90126	Avh1c05p15g04541/Avh1c07p07g06378/Avh1c08p15g07658/Avh1c08p19g07852/Avh1c10p19g09928/Avh1c12p15g11505/Avh1c13p12g12592/Avh1c16p22g15964/Avh1c18p22g18309/Avh1c20p08g20064/Avh1c21p13g21254/Avh1c21p13g21266/Avh1c26p01g26208/Avh1c26p10g26645/Avh1c26p18g27254/Avh1c28p13g29133/Avh1c28p15g29300/Avh1c29p14g30005/Avh1c29p14g30031	19
GO:0009895	negative regulation of catabolic process	0.681755	1	0.90126	Avh1c02p04g01387/Avh1c15p08g14681/Avh1c17p15g17017/Avh1c26p10g26626	4
GO:0010027	thylakoid membrane organization	0.681755	1	0.90126	Avh1c01p05g00300/Avh1c10p14g09584/Avh1c25p20g26181/Avh1c28p12g29038	4
GO:0031333	negative regulation of protein-containing complex assembly	0.681755	1	0.90126	Avh1c12p15g11519/Avh1c13p02g12043/Avh1c13p02g12045/Avh1c13p16g12929	4
GO:0000281	mitotic cytokinesis	0.682809	1	0.90126	Avh1c08p07g07303/Avh1c11p11g10491/Avh1c12p02g10991/Avh1c14p02g13367/Avh1c14p13g13943/Avh1c17p04g16578/Avh1c22p04g21931/Avh1c23p04g23002/Avh1c25p19g26119/Avh1c28p13g29109	10
GO:0007178	cell surface receptor protein serine/threonine kinase signaling pathway	0.684279	1	0.90126	Avh1c06p16g05599/Avh1c07p01g06008/Avh1c08p02g06930/Avh1c08p20g07945/Avh1c09p05g08388/Avh1c10p17g09696/Avh1c13p17g13026/Avh1c15p07g14600/Avh1c15p07g14624/Avh1c16p25g16203/Avh1c18p05g17583/Avh1c20p05g19836/Avh1c20p07g19992/Avh1c21p09g20976/Avh1c23p21g24106/Avh1c24p05g24489/Avh1c29p04g29653/Avh1c29p15g30083	18
GO:0009965	leaf morphogenesis	0.684906	1	0.90126	Avh1c03p15g03013/Avh1c03p15g03014/Avh1c03p15g03016/Avh1c03p15g03017/Avh1c07p13g06540/Avh1c12p04g11110/Avh1c14p05g13531/Avh1c17p14g16946/Avh1c20p02g19691/Avh1c25p13g25622/Avh1c26p08g26477	11
GO:0006954	inflammatory response	0.687139	1	0.90126	Avh1c14p04g13485/Avh1c20p08g20032	2
GO:0009070	serine family amino acid biosynthetic process	0.687139	1	0.90126	Avh1c22p01g21688/Avh1c26p17g27193	2
GO:0030120	vesicle coat	0.687139	1	0.90126	Avh1c03p01g02200/Avh1c17p15g17039	2
GO:0031099	regeneration	0.687139	1	0.90126	Avh1c01p14g00750/Avh1c12p17g11638	2
GO:0031109	microtubule polymerization or depolymerization	0.687139	1	0.90126	Avh1c10p19g09905/Avh1c22p04g21931	2
GO:0034593	phosphatidylinositol bisphosphate phosphatase activity	0.687139	1	0.90126	Avh1c25p16g25923/Avh1c26p07g26414	2
GO:0042692	muscle cell differentiation	0.687139	1	0.90126	Avh1c06p19g05833/Avh1c22p09g22235	2
GO:0050657	nucleic acid transport	0.687631	1	0.90126	Avh1c02p02g01252/Avh1c03p01g02160/Avh1c06p16g05600/Avh1c08p03g07012/Avh1c09p14g08836/Avh1c18p06g17634/Avh1c19p12g18742	7
GO:0050658	RNA transport	0.687631	1	0.90126	Avh1c02p02g01252/Avh1c03p01g02160/Avh1c06p16g05600/Avh1c08p03g07012/Avh1c09p14g08836/Avh1c18p06g17634/Avh1c19p12g18742	7
GO:0051236	establishment of RNA localization	0.687631	1	0.90126	Avh1c02p02g01252/Avh1c03p01g02160/Avh1c06p16g05600/Avh1c08p03g07012/Avh1c09p14g08836/Avh1c18p06g17634/Avh1c19p12g18742	7
GO:1901264	carbohydrate derivative transport	0.687631	1	0.90126	Avh1c10p19g09932/Avh1c11p12g10611/Avh1c12p17g11637/Avh1c17p16g17059/Avh1c21p12g21153/Avh1c23p03g22934/Avh1c29p10g29895	7
GO:0006626	protein targeting to mitochondrion	0.688438	1	0.90126	Avh1c21p16g21532/Avh1c22p03g21827/Avh1c23p18g23785	3
GO:0043903	regulation of biological process involved in symbiotic interaction	0.688438	1	0.90126	Avh1c03p01g02108/Avh1c03p02g02254/Avh1c28p10g28871	3
GO:0070585	protein localization to mitochondrion	0.688438	1	0.90126	Avh1c21p16g21532/Avh1c22p03g21827/Avh1c23p18g23785	3
GO:0072655	establishment of protein localization to mitochondrion	0.688438	1	0.90126	Avh1c21p16g21532/Avh1c22p03g21827/Avh1c23p18g23785	3
GO:0048437	floral organ development	0.688974	1	0.90126	Avh1c02p03g01288/Avh1c02p03g01289/Avh1c05p03g04009/Avh1c05p05g04173/Avh1c07p02g06044/Avh1c07p13g06540/Avh1c08p02g06963/Avh1c09p05g08402/Avh1c10p17g09696/Avh1c11p13g10619/Avh1c11p15g10780/Avh1c12p15g11505/Avh1c14p05g13531/Avh1c15p12g14949/Avh1c16p03g15385/Avh1c16p24g16109/Avh1c17p01g16444/Avh1c21p07g20924/Avh1c23p01g22672/Avh1c23p09g23363/Avh1c23p17g23741/Avh1c24p16g25129/Avh1c25p08g25399/Avh1c26p…	31
GO:0010563	negative regulation of phosphorus metabolic process	0.689734	1	0.90126	Avh1c03p08g02704/Avh1c13p17g12979/Avh1c20p18g20515/Avh1c24p12g24848/Avh1c25p17g25945	5
GO:0032147	activation of protein kinase activity	0.689734	1	0.90126	Avh1c05p13g04472/Avh1c07p09g06457/Avh1c11p15g10780/Avh1c16p03g15385/Avh1c29p15g30083	5
GO:0045936	negative regulation of phosphate metabolic process	0.689734	1	0.90126	Avh1c03p08g02704/Avh1c13p17g12979/Avh1c20p18g20515/Avh1c24p12g24848/Avh1c25p17g25945	5
GO:0098552	side of membrane	0.689734	1	0.90126	Avh1c05p04g04098/Avh1c06p19g05854/Avh1c13p14g12723/Avh1c14p04g13485/Avh1c27p18g28079	5
GO:0099132		0.689734	1	0.90126	Avh1c10p19g09863/Avh1c13p02g12039/Avh1c14p11g13811/Avh1c17p02g16488/Avh1c28p13g29112	5
GO:0019199	transmembrane receptor protein kinase activity	0.690218	1	0.90126	Avh1c06p16g05599/Avh1c07p01g06008/Avh1c08p02g06930/Avh1c08p20g07945/Avh1c09p05g08388/Avh1c10p17g09696/Avh1c13p17g13026/Avh1c15p07g14600/Avh1c15p07g14624/Avh1c16p25g16203/Avh1c18p05g17583/Avh1c20p05g19836/Avh1c20p07g19992/Avh1c21p09g20976/Avh1c23p21g24106/Avh1c24p05g24489/Avh1c29p04g29653/Avh1c29p15g30083	18
GO:0022618	protein-RNA complex assembly	0.691929	1	0.90126	Avh1c02p02g01252/Avh1c03p01g02160/Avh1c14p05g13531/Avh1c15p03g14333/Avh1c15p15g15157/Avh1c16p25g16232/Avh1c17p15g17017/Avh1c21p03g20744/Avh1c23p01g22686/Avh1c23p11g23491/Avh1c25p16g25917/Avh1c28p05g28603/Avh1c28p09g28783/Avh1c29p18g30283	14
GO:0009528	plastid inner membrane	0.693731	1	0.90126	Avh1c08p09g07382/Avh1c19p11g18634/Avh1c23p03g22934/Avh1c28p12g29028	4
GO:0010091	trichome branching	0.693731	1	0.90126	Avh1c02p05g01482/Avh1c03p04g02372/Avh1c08p07g07303/Avh1c14p05g13531	4
GO:0048586	regulation of long-day photoperiodism, flowering	0.693731	1	0.90126	Avh1c02p04g01365/Avh1c06p04g05102/Avh1c11p04g10212/Avh1c12p15g11505	4
GO:0044270	obsolete cellular nitrogen compound catabolic process	0.693778	1	0.90126	Avh1c03p08g02693/Avh1c06p17g05652/Avh1c07p02g06056/Avh1c07p17g06740/Avh1c08p03g07012/Avh1c08p04g07109/Avh1c09p01g08139/Avh1c09p04g08325/Avh1c09p11g08673/Avh1c11p13g10662/Avh1c12p19g11742/Avh1c13p16g12915/Avh1c14p04g13485/Avh1c15p08g14681/Avh1c15p08g14715/Avh1c17p15g17017/Avh1c19p08g18531/Avh1c19p12g18689/Avh1c19p17g19076/Avh1c20p16g20397/Avh1c22p07g22138/Avh1c23p10g23438/Avh1c25p02g25246/Avh1c25p…	28
GO:0043900	obsolete regulation of multi-organism process	0.699394	1	0.90126	Avh1c03p02g02254/Avh1c04p05g03470/Avh1c06p05g05133/Avh1c07p09g06418/Avh1c08p21g07968/Avh1c12p05g11143/Avh1c13p16g12886/Avh1c17p01g16444/Avh1c17p08g16759/Avh1c19p17g19076/Avh1c21p08g20958/Avh1c26p17g27131/Avh1c27p06g27463/Avh1c27p17g27971/Avh1c28p14g29187/Avh1c29p02g29534/Avh1c29p15g30083	17
GO:0019829	ATPase-coupled monoatomic cation transmembrane transporter activity	0.700352	1	0.90126	Avh1c10p19g09863/Avh1c13p02g12039/Avh1c14p11g13811/Avh1c17p02g16488/Avh1c28p13g29112	5
[truncated: 1,347 more rows]
