# Supplementary material for: Haplotype-resolved genome assembly provides insights into the evolutionary origin of waterlogging-tolerant Actinidia valvata hexaploid
Source: Hortic Res. 2026 Jan 9;13(4):uhag011. doi: 10.1093/hr/uhag011 (PMC13103481; doi:10.1093/hr/uhag011)
Supplement: Web_Material_uhag011 [file web_material_uhag011.zip › Table S18.xlsx]

## Sheet: S18
Table S18. KEGG pathway enrichment analysis of DEGs in A. chinensis, A. valvata, and A. chinensis versus A. valvata.
ID	Description	p.adjust	qvalue	geneID	Count
ko00900	Terpenoid backbone biosynthesis	2.85756e-06	2.40252e-06	Avh1c01p06g00403/Avh1c05p01g03873/Avh1c05p16g04597/Avh1c05p18g04655/Avh1c08p03g07066/Avh1c09p04g08309/Avh1c09p15g08959/Avh1c09p16g08997/Avh1c12p06g11201/Avh1c13p05g12243/Avh1c13p07g12296/Avh1c14p11g13775/Avh1c14p12g13859/Avh1c18p19g18115/Avh1c18p20g18203/Avh1c19p21g19404/Avh1c21p17g21607/Avh1c22p01g21656/Avh1c22p16g22486/Avh1c23p17g23711/Avh1c25p15g25816/Avh1c25p17g25977/Avh1c26p16g27116/Avh1c26p…	25
ko00940	Phenylpropanoid biosynthesis	1.51954e-05	1.27757e-05	Avh1c01p02g00086/Avh1c01p05g00298/Avh1c02p00g01040/Avh1c02p05g01458/Avh1c03p05g02451/Avh1c03p19g03237/Avh1c05p00g03826/Avh1c06p18g05742/Avh1c07p06g06322/Avh1c07p14g06576/Avh1c08p01g06892/Avh1c08p06g07253/Avh1c10p05g09325/Avh1c10p19g09886/Avh1c11p01g09979/Avh1c13p04g12149/Avh1c13p10g12426/Avh1c13p17g12951/Avh1c13p17g12952/Avh1c13p17g12956/Avh1c13p18g13093/Avh1c15p03g14323/Avh1c15p16g15232/Avh1c16p…	41
ko00941	Flavonoid biosynthesis	1.51954e-05	1.27757e-05	Avh1c01p03g00197/Avh1c01p05g00298/Avh1c01p15g00820/Avh1c02p06g01570/Avh1c03p07g02672/Avh1c03p14g02929/Avh1c08p14g07606/Avh1c10p05g09325/Avh1c13p17g12951/Avh1c13p17g12952/Avh1c13p17g12956/Avh1c13p19g13195/Avh1c15p03g14323/Avh1c15p06g14534/Avh1c16p19g15791/Avh1c16p23g16018/Avh1c22p06g22061/Avh1c23p05g23063/Avh1c25p15g25822/Avh1c29p03g29584/Avh1c29p05g29711	21
ko00100	Steroid biosynthesis	0.000817607	0.000687411	Avh1c01p05g00300/Avh1c04p08g03622/Avh1c06p18g05741/Avh1c09p05g08406/Avh1c10p03g09251/Avh1c10p06g09383/Avh1c13p16g12870/Avh1c21p13g21210/Avh1c21p16g21528/Avh1c23p18g23805/Avh1c26p11g26705/Avh1c27p02g27385/Avh1c29p02g29519	13
ko00910	Nitrogen metabolism	0.00300078	0.00252293	Avh1c03p05g02491/Avh1c04p04g03432/Avh1c05p02g03969/Avh1c05p17g04609/Avh1c06p02g04954/Avh1c06p17g05647/Avh1c06p18g05777/Avh1c13p17g13017/Avh1c18p08g17802/Avh1c19p12g18702/Avh1c24p02g24316/Avh1c28p12g29079/Avh1c29p16g30115	13
ko00053	Ascorbate and aldarate metabolism	0.013036	0.0109601	Avh1c03p02g02254/Avh1c05p05g04134/Avh1c07p13g06555/Avh1c07p14g06572/Avh1c10p16g09643/Avh1c11p13g10672/Avh1c16p20g15798/Avh1c16p20g15800/Avh1c16p21g15919/Avh1c17p04g16615/Avh1c19p09g18554/Avh1c20p17g20462/Avh1c24p04g24402/Avh1c27p13g27755/Avh1c27p18g28109/Avh1c27p20g28236/Avh1c29p16g30166	17
ko00010	Glycolysis / Gluconeogenesis	0.0184064	0.0154753	Avh1c02p04g01421/Avh1c03p07g02614/Avh1c04p08g03600/Avh1c05p03g04017/Avh1c06p17g05691/Avh1c07p10g06468/Avh1c08p21g07974/Avh1c09p01g08132/Avh1c09p01g08139/Avh1c09p11g08673/Avh1c10p16g09643/Avh1c10p17g09726/Avh1c10p19g09929/Avh1c12p19g11742/Avh1c13p17g12946/Avh1c13p18g13038/Avh1c15p08g14715/Avh1c15p14g15060/Avh1c16p21g15919/Avh1c19p17g19076/Avh1c21p16g21544/Avh1c22p07g22138/Avh1c22p16g22456/Avh1c23p…	30
ko04016	MAPK signaling pathway - plant	0.0184064	0.0154753	Avh1c01p08g00494/Avh1c02p02g01264/Avh1c02p03g01328/Avh1c03p01g02172/Avh1c03p08g02704/Avh1c05p02g03908/Avh1c05p18g04701/Avh1c09p01g08146/Avh1c09p02g08220/Avh1c10p19g09915/Avh1c11p15g10780/Avh1c12p16g11540/Avh1c13p02g12007/Avh1c13p02g12008/Avh1c13p02g12039/Avh1c14p11g13811/Avh1c14p12g13858/Avh1c15p09g14788/Avh1c16p03g15385/Avh1c18p21g18251/Avh1c19p09g18563/Avh1c20p13g20249/Avh1c20p18g20515/Avh1c21p…	35
ko04075	Plant hormone signal transduction	0.0184869	0.0155431	Avh1c01p08g00494/Avh1c02p02g01264/Avh1c02p03g01302/Avh1c02p03g01328/Avh1c03p01g02172/Avh1c03p08g02704/Avh1c03p15g02973/Avh1c05p02g03908/Avh1c06p20g05902/Avh1c07p17g06740/Avh1c08p04g07088/Avh1c09p00g08046/Avh1c09p01g08146/Avh1c09p02g08220/Avh1c09p06g08449/Avh1c10p01g09045/Avh1c10p05g09346/Avh1c10p18g09801/Avh1c10p19g09872/Avh1c11p01g10006/Avh1c11p13g10618/Avh1c11p13g10619/Avh1c11p15g10780/Avh1c12p…	61
ko00630	Glyoxylate and dicarboxylate metabolism	0.0193586	0.016276	Avh1c01p17g00909/Avh1c02p14g01933/Avh1c05p02g03969/Avh1c05p17g04609/Avh1c05p18g04701/Avh1c07p16g06643/Avh1c10p17g09744/Avh1c10p19g09915/Avh1c11p13g10643/Avh1c12p00g10848/Avh1c12p06g11201/Avh1c13p10g12455/Avh1c21p02g20652/Avh1c23p01g22741/Avh1c23p19g23896/Avh1c24p02g24316/Avh1c25p18g26036/Avh1c26p09g26497/Avh1c26p17g27193/Avh1c29p16g30115	20
ko00500	Starch and sucrose metabolism	0.0217431	0.0182807	Avh1c02p14g01925/Avh1c05p05g04135/Avh1c06p09g05276/Avh1c08p06g07253/Avh1c09p01g08139/Avh1c10p04g09269/Avh1c10p17g09726/Avh1c12p07g11220/Avh1c12p14g11465/Avh1c12p19g11742/Avh1c12p20g11860/Avh1c13p00g11902/Avh1c14p04g13485/Avh1c14p12g13913/Avh1c16p11g15536/Avh1c17p03g16524/Avh1c17p11g16832/Avh1c18p03g17439/Avh1c18p11g17955/Avh1c19p18g19177/Avh1c21p02g20713/Avh1c21p17g21575/Avh1c22p07g22153/Avh1c22p…	31
ko00524	Neomycin, kanamycin and gentamicin biosynthesis	0.0278491	0.0234144	Avh1c09p01g08139/Avh1c12p19g11742/Avh1c23p10g23438/Avh1c26p17g27206/Avh1c28p15g29257	5
ko00520	Amino sugar and nucleotide sugar metabolism	0.0322578	0.027121	Avh1c01p14g00717/Avh1c01p14g00750/Avh1c05p05g04134/Avh1c05p20g04765/Avh1c07p02g06078/Avh1c08p09g07410/Avh1c09p01g08139/Avh1c10p04g09269/Avh1c10p09g09434/Avh1c10p17g09710/Avh1c10p17g09726/Avh1c12p07g11220/Avh1c12p19g11742/Avh1c13p00g11915/Avh1c13p00g11916/Avh1c16p20g15798/Avh1c16p20g15800/Avh1c17p11g16832/Avh1c18p02g17335/Avh1c22p07g22153/Avh1c22p09g22260/Avh1c22p18g22555/Avh1c23p10g23438/Avh1c23p…	30
ko00330	Arginine and proline metabolism	0.0322578	0.027121	Avh1c01p03g00151/Avh1c03p03g02327/Avh1c05p19g04729/Avh1c06p19g05897/Avh1c08p15g07655/Avh1c09p03g08297/Avh1c09p14g08885/Avh1c10p16g09643/Avh1c16p21g15919/Avh1c17p16g17069/Avh1c19p09g18558/Avh1c20p01g19599/Avh1c20p18g20497/Avh1c21p01g20620/Avh1c22p03g21797/Avh1c26p06g26335	16
ko04712	Circadian rhythm - plant	0.0322578	0.027121	Avh1c01p10g00578/Avh1c01p15g00820/Avh1c02p00g01062/Avh1c02p04g01365/Avh1c02p06g01570/Avh1c08p01g06855/Avh1c08p14g07606/Avh1c10p01g09045/Avh1c11p04g10212/Avh1c15p16g15265/Avh1c20p03g19732/Avh1c20p03g19737/Avh1c22p06g22061/Avh1c25p09g25425/Avh1c26p09g26509/Avh1c26p13g26842	16
ko01040	Biosynthesis of unsaturated fatty acids	0.0330804	0.0278127	Avh1c01p02g00071/Avh1c01p05g00341/Avh1c02p06g01531/Avh1c03p04g02392/Avh1c07p16g06686/Avh1c09p11g08665/Avh1c27p20g28280	7
ko00061	Fatty acid biosynthesis	0.0353649	0.0297334	Avh1c01p05g00340/Avh1c02p06g01531/Avh1c03p03g02309/Avh1c03p04g02392/Avh1c03p05g02474/Avh1c07p02g06072/Avh1c08p21g08016/Avh1c12p06g11205/Avh1c14p12g13915/Avh1c15p09g14771/Avh1c20p16g20370/Avh1c23p04g23007/Avh1c29p03g29578	13
ko00052	Galactose metabolism	0.0393927	0.0331198	Avh1c01p05g00320/Avh1c06p13g05445/Avh1c09p01g08132/Avh1c09p01g08139/Avh1c09p04g08371/Avh1c09p11g08673/Avh1c10p00g09031/Avh1c12p19g11742/Avh1c21p04g20793/Avh1c23p10g23438/Avh1c25p14g25722/Avh1c26p09g26517/Avh1c26p17g27206/Avh1c28p15g29257	14
ko00650	Butanoate metabolism	0.0428326	0.0360119	Avh1c07p14g06560/Avh1c12p06g11201/Avh1c13p10g12455/Avh1c14p11g13775/Avh1c18p20g18203/Avh1c23p19g23896/Avh1c25p15g25816/Avh1c26p10g26639	8
ko00909	Sesquiterpenoid and triterpenoid biosynthesis	0.0461423	0.0387946	Avh1c04p08g03622/Avh1c09p05g08406/Avh1c10p03g09251/Avh1c10p06g09383/Avh1c21p13g21210/Avh1c22p03g21806/Avh1c24p04g24398	7
ko00480	Glutathione metabolism	0.0499632	0.042007	Avh1c02p04g01389/Avh1c03p02g02254/Avh1c03p18g03186/Avh1c03p18g03188/Avh1c05p18g04680/Avh1c07p05g06274/Avh1c10p03g09207/Avh1c12p09g11255/Avh1c12p16g11551/Avh1c13p18g13047/Avh1c13p18g13048/Avh1c16p20g15846/Avh1c17p01g16393/Avh1c17p11g16841/Avh1c17p11g16847/Avh1c22p09g22249/Avh1c24p05g24453/Avh1c26p13g26819/Avh1c29p07g29775	19
ko04145	Phagosome	0.0597931	0.0502717	Avh1c03p06g02551/Avh1c03p14g02950/Avh1c03p17g03150/Avh1c10p19g09863/Avh1c10p19g09897/Avh1c11p00g09971/Avh1c11p02g10104/Avh1c14p11g13810/Avh1c14p11g13817/Avh1c15p01g14220/Avh1c15p12g14975/Avh1c16p21g15912/Avh1c19p09g18575/Avh1c21p11g21091/Avh1c23p11g23507/Avh1c24p15g25062/Avh1c25p09g25456/Avh1c25p09g25457/Avh1c25p19g26102/Avh1c27p19g28161/Avh1c28p07g28713	21
ko00220	Arginine biosynthesis	0.0799061	0.0671819	Avh1c03p03g02327/Avh1c05p17g04609/Avh1c07p16g06643/Avh1c09p05g08424/Avh1c11p14g10763/Avh1c16p26g16280/Avh1c20p01g19599/Avh1c24p02g24316/Avh1c25p20g26192/Avh1c29p16g30115	10
ko00906	Carotenoid biosynthesis	0.0799061	0.0671819	Avh1c08p06g07245/Avh1c08p06g07246/Avh1c13p01g11986/Avh1c20p02g19691/Avh1c20p04g19775/Avh1c22p13g22392/Avh1c25p13g25622/Avh1c25p14g25696/Avh1c28p05g28646/Avh1c28p16g29349	10
ko00430	Taurine and hypotaurine metabolism	0.0997551	0.0838701	Avh1c02p13g01884/Avh1c03p17g03142/Avh1c07p14g06560/Avh1c12p15g11491	4
ko00051	Fructose and mannose metabolism	0.101954	0.0857187	Avh1c05p20g04765/Avh1c08p09g07410/Avh1c08p21g07974/Avh1c09p01g08132/Avh1c09p01g08139/Avh1c09p11g08673/Avh1c10p19g09929/Avh1c12p19g11742/Avh1c13p03g12105/Avh1c22p07g22153/Avh1c23p10g23438/Avh1c24p14g25006/Avh1c26p09g26517/Avh1c26p17g27206/Avh1c28p15g29257	15
ko00062	Fatty acid elongation	0.117413	0.0987158	Avh1c01p02g00071/Avh1c03p16g03049/Avh1c03p16g03050/Avh1c07p16g06686/Avh1c09p11g08665/Avh1c18p23g18333/Avh1c24p04g24403/Avh1c27p20g28280/Avh1c28p13g29121	9
ko00902	Monoterpenoid biosynthesis	0.117413	0.0987158	Avh1c02p08g01639/Avh1c03p02g02216/Avh1c04p04g03418/Avh1c08p21g07967/Avh1c13p03g12136/Avh1c13p13g12648/Avh1c18p20g18168/Avh1c19p12g18724/Avh1c21p12g21131	9
ko00360	Phenylalanine metabolism	0.125012	0.105105	Avh1c01p05g00298/Avh1c01p18g00982/Avh1c02p00g01040/Avh1c03p03g02327/Avh1c06p02g04938/Avh1c10p05g09325/Avh1c15p03g14323/Avh1c16p23g16001/Avh1c20p01g19599/Avh1c23p16g23681/Avh1c26p09g26564	11
ko00945	Stilbenoid, diarylheptanoid and gingerol biosynthesis	0.125012	0.105105	Avh1c01p05g00298/Avh1c10p05g09325/Avh1c13p17g12951/Avh1c13p17g12952/Avh1c13p17g12956/Avh1c15p03g14323/Avh1c16p23g16018/Avh1c29p03g29584	8
ko00730	Thiamine metabolism	0.206002	0.173199	Avh1c01p06g00403/Avh1c09p04g08309/Avh1c12p03g10996/Avh1c17p01g16385/Avh1c17p04g16571/Avh1c19p22g19504/Avh1c23p08g23272	7
ko00250	Alanine, aspartate and glutamate metabolism	0.222774	0.187299	Avh1c03p03g02327/Avh1c03p05g02491/Avh1c05p17g04609/Avh1c07p14g06560/Avh1c07p16g06643/Avh1c11p14g10763/Avh1c16p26g16280/Avh1c18p08g17802/Avh1c20p01g19599/Avh1c24p02g24316/Avh1c26p17g27193/Avh1c29p16g30115	12
ko00130	Ubiquinone and other terpenoid-quinone biosynthesis	0.307901	0.258871	Avh1c01p05g00298/Avh1c02p00g01040/Avh1c03p05g02483/Avh1c12p03g11016/Avh1c15p03g14323/Avh1c16p23g16001/Avh1c17p03g16540/Avh1c23p16g23681/Avh1c26p09g26564	9
ko00460	Cyanoamino acid metabolism	0.31713	0.266631	Avh1c01p17g00909/Avh1c05p02g03969/Avh1c08p06g07253/Avh1c10p17g09744/Avh1c17p03g16524/Avh1c19p18g19177/Avh1c22p10g22315	7
ko00960	Tropane, piperidine and pyridine alkaloid biosynthesis	0.328158	0.275902	Avh1c03p03g02327/Avh1c03p10g02824/Avh1c06p02g04938/Avh1c08p20g07906/Avh1c15p07g14614/Avh1c20p01g19599	6
ko00710	Carbon fixation in photosynthetic organisms	0.33611	0.282588	Avh1c03p03g02327/Avh1c04p08g03600/Avh1c05p03g04017/Avh1c07p16g06643/Avh1c08p21g07974/Avh1c11p14g10763/Avh1c13p17g12946/Avh1c16p25g16211/Avh1c16p26g16280/Avh1c17p13g16925/Avh1c19p17g19076/Avh1c20p05g19865/Avh1c23p09g23363/Avh1c25p10g25473/Avh1c29p03g29579	15
ko00790	Folate biosynthesis	0.351682	0.29568	Avh1c03p15g02987/Avh1c07p02g06052/Avh1c20p02g19675/Avh1c24p11g24770/Avh1c26p16g27073/Avh1c28p13g29141	6
ko00620	Pyruvate metabolism	0.361193	0.303676	Avh1c03p03g02309/Avh1c04p08g03600/Avh1c05p03g04017/Avh1c06p17g05691/Avh1c08p21g08016/Avh1c10p16g09643/Avh1c12p06g11201/Avh1c13p18g13038/Avh1c15p08g14715/Avh1c15p09g14771/Avh1c16p21g15919/Avh1c16p25g16211/Avh1c17p13g16925/Avh1c22p07g22138/Avh1c22p16g22456/Avh1c23p04g23007/Avh1c25p02g25246	17
ko00040	Pentose and glucuronate interconversions	0.366133	0.30783	Avh1c01p12g00636/Avh1c02p01g01106/Avh1c02p02g01192/Avh1c03p05g02482/Avh1c05p05g04134/Avh1c06p02g04895/Avh1c11p14g10765/Avh1c15p15g15216/Avh1c16p20g15798/Avh1c16p20g15800/Avh1c17p00g16363/Avh1c19p15g18951/Avh1c20p09g20067/Avh1c22p09g22225/Avh1c24p09g24613/Avh1c24p14g25006/Avh1c25p09g25429/Avh1c27p18g28109	18
ko00071	Fatty acid degradation	0.409838	0.344576	Avh1c07p10g06468/Avh1c10p16g09643/Avh1c12p06g11201/Avh1c12p06g11205/Avh1c14p12g13915/Avh1c16p21g15919/Avh1c21p16g21544	7
ko00750	Vitamin B6 metabolism	0.409838	0.344576	Avh1c15p02g14267/Avh1c20p15g20312/Avh1c23p17g23716	3
ko00260	Glycine, serine and threonine metabolism	0.439973	0.369912	Avh1c01p17g00909/Avh1c06p02g04938/Avh1c07p16g06643/Avh1c10p17g09744/Avh1c11p13g10643/Avh1c16p21g15902/Avh1c16p26g16295/Avh1c21p13g21256/Avh1c21p13g21268/Avh1c22p01g21688/Avh1c23p01g22741/Avh1c25p18g26036/Avh1c26p09g26497/Avh1c26p17g27193	14
ko00410	beta-Alanine metabolism	0.486939	0.409399	Avh1c06p02g04938/Avh1c06p17g05652/Avh1c07p14g06560/Avh1c10p16g09643/Avh1c16p21g15919/Avh1c17p16g17069/Avh1c20p18g20497/Avh1c23p14g23617/Avh1c26p17g27163	9
ko04146	Peroxisome	0.512736	0.431088	Avh1c01p09g00538/Avh1c03p01g02153/Avh1c05p18g04701/Avh1c08p03g07066/Avh1c10p19g09915/Avh1c12p02g10965/Avh1c12p04g11057/Avh1c12p04g11060/Avh1c12p06g11205/Avh1c14p12g13915/Avh1c19p19g19207/Avh1c21p02g20652/Avh1c22p05g22019/Avh1c23p07g23227/Avh1c26p17g27193	15
ko00280	Valine, leucine and isoleucine degradation	0.544463	0.457763	Avh1c10p05g09318/Avh1c10p16g09643/Avh1c12p06g11201/Avh1c14p11g13775/Avh1c16p21g15919/Avh1c18p20g18203/Avh1c23p14g23617/Avh1c25p15g25816	8
ko02010	ABC transporters	0.544463	0.457763	Avh1c02p01g01125/Avh1c03p09g02782/Avh1c05p05g04173/Avh1c05p14g04479/Avh1c15p07g14650/Avh1c24p00g24158/Avh1c24p10g24690/Avh1c27p19g28162/Avh1c28p00g28371	9
ko00591	Linoleic acid metabolism	0.544463	0.457763	Avh1c19p22g19478/Avh1c23p01g22672/Avh1c29p12g29946	3
ko00565	Ether lipid metabolism	0.544463	0.457763	Avh1c09p09g08606/Avh1c18p20g18193/Avh1c18p20g18206/Avh1c26p10g26631/Avh1c29p01g29412/Avh1c29p12g29946	6
ko00640	Propanoate metabolism	0.546298	0.459306	Avh1c03p03g02309/Avh1c08p21g08016/Avh1c12p06g11201/Avh1c15p09g14771/Avh1c23p04g23007/Avh1c23p14g23617	6
ko00780	Biotin metabolism	0.580885	0.488385	Avh1c01p05g00340/Avh1c03p05g02474/Avh1c07p02g06072/Avh1c29p03g29578	4
ko00350	Tyrosine metabolism	0.631682	0.531093	Avh1c01p18g00982/Avh1c03p03g02327/Avh1c06p02g04938/Avh1c07p10g06468/Avh1c08p01g06840/Avh1c20p01g19599/Avh1c21p16g21544	7
ko00740	Riboflavin metabolism	0.68326	0.574457	Avh1c07p02g06052/Avh1c13p20g13224/Avh1c14p04g13485	3
ko00860	Porphyrin and chlorophyll metabolism	0.68326	0.574457	Avh1c08p06g07259/Avh1c08p19g07849/Avh1c14p16g14184/Avh1c15p06g14571/Avh1c16p17g15685/Avh1c19p21g19404/Avh1c20p16g20397/Avh1c23p02g22850/Avh1c26p16g27116/Avh1c26p16g27117	10
ko00030	Pentose phosphate pathway	0.693163	0.582783	Avh1c08p21g07974/Avh1c09p01g08132/Avh1c09p11g08673/Avh1c10p17g09726/Avh1c10p19g09929/Avh1c15p05g14505/Avh1c17p05g16643/Avh1c25p10g25473/Avh1c26p09g26517	9
ko00592	alpha-Linolenic acid metabolism	0.693163	0.582783	Avh1c07p10g06468/Avh1c13p04g12167/Avh1c19p14g18835/Avh1c21p15g21366/Avh1c23p01g22672/Avh1c29p12g29946	6
ko00564	Glycerophospholipid metabolism	0.705442	0.593107	Avh1c03p19g03282/Avh1c05p08g04356/Avh1c09p09g08606/Avh1c14p05g13517/Avh1c18p20g18193/Avh1c18p20g18206/Avh1c19p20g19287/Avh1c23p04g23020/Avh1c23p05g23102/Avh1c24p11g24747/Avh1c24p11g24749/Avh1c25p10g25497/Avh1c26p10g26631/Avh1c29p01g29412/Avh1c29p12g29946	15
ko00561	Glycerolipid metabolism	0.707284	0.594656	Avh1c07p03g06179/Avh1c10p16g09643/Avh1c12p14g11437/Avh1c14p05g13517/Avh1c16p21g15919/Avh1c18p02g17362/Avh1c18p20g18193/Avh1c24p10g24700/Avh1c24p11g24747/Avh1c24p11g24749/Avh1c25p10g25497/Avh1c26p09g26526	12
ko00270	Cysteine and methionine metabolism	0.76822	0.645889	Avh1c01p17g00910/Avh1c03p03g02327/Avh1c06p18g05740/Avh1c08p01g06857/Avh1c09p03g08297/Avh1c10p02g09155/Avh1c14p12g13858/Avh1c15p16g15263/Avh1c17p08g16758/Avh1c19p16g19008/Avh1c20p01g19599/Avh1c20p18g20487/Avh1c21p08g20968/Avh1c27p16g27932	14
ko00196	Photosynthesis - antenna proteins	0.805396	0.677144	Avh1c02p04g01393/Avh1c03p13g02904/Avh1c06p01g04846	3
ko00904	Diterpenoid biosynthesis	0.830087	0.697904	Avh1c03p06g02597/Avh1c12p07g11225/Avh1c12p09g11259/Avh1c16p21g15874/Avh1c16p21g15875	5
ko00380	Tryptophan metabolism	0.849807	0.714484	Avh1c05p18g04701/Avh1c10p16g09643/Avh1c10p19g09915/Avh1c12p06g11201/Avh1c16p21g15919/Avh1c21p02g20652	6
ko00450	Selenocompound metabolism	0.849807	0.714484	Avh1c06p15g05521/Avh1c24p04g24394	2
ko00670	One carbon pool by folate	0.853641	0.717707	Avh1c01p14g00723/Avh1c01p17g00909/Avh1c10p17g09744	3
ko00770	Pantothenate and CoA biosynthesis	0.859824	0.722906	Avh1c06p17g05652/Avh1c08p08g07352/Avh1c14p04g13485/Avh1c26p10g26639/Avh1c26p17g27163	5
ko00562	Inositol phosphate metabolism	0.888058	0.746643	Avh1c01p01g00036/Avh1c02p03g01288/Avh1c02p03g01289/Avh1c09p12g08709/Avh1c11p13g10672/Avh1c20p17g20462/Avh1c25p09g25456/Avh1c25p09g25457/Avh1c26p10g26631	9
ko00400	Phenylalanine, tyrosine and tryptophan biosynthesis	0.900341	0.756971	Avh1c03p03g02327/Avh1c04p07g03565/Avh1c07p04g06218/Avh1c20p01g19599/Avh1c21p12g21134/Avh1c26p11g26730/Avh1c26p14g26960	7
ko00261	Monobactam biosynthesis	0.903818	0.759894	Avh1c14p04g13486/Avh1c24p04g24394	2
ko00950	Isoquinoline alkaloid biosynthesis	0.955226	0.803116	Avh1c03p03g02327/Avh1c06p02g04938/Avh1c20p01g19599	3
ko00604	Glycosphingolipid biosynthesis - ganglio series	0.955226	0.803116	Avh1c18p02g17335	1
ko00760	Nicotinate and nicotinamide metabolism	0.959393	0.806619	Avh1c01p09g00538/Avh1c14p04g13485/Avh1c24p03g24366	3
ko00590	Arachidonic acid metabolism	0.959393	0.806619	Avh1c19p22g19478/Avh1c29p12g29946	2
ko00020	Citrate cycle (TCA cycle)	0.959393	0.806619	Avh1c04p08g03600/Avh1c05p03g04017/Avh1c12p00g10848/Avh1c13p18g13038/Avh1c22p16g22456/Avh1c22p18g22566/Avh1c29p04g29630	7
ko04626	Plant-pathogen interaction	0.975068	0.819798	Avh1c02p05g01482/Avh1c03p04g02372/Avh1c03p06g02545/Avh1c03p15g02979/Avh1c03p15g02999/Avh1c05p08g04330/Avh1c08p11g07461/Avh1c09p05g08390/Avh1c11p15g10780/Avh1c12p16g11540/Avh1c12p16g11591/Avh1c13p05g12217/Avh1c13p05g12218/Avh1c15p09g14788/Avh1c18p09g17850/Avh1c18p09g17852/Avh1c18p21g18251/Avh1c19p09g18563/Avh1c20p05g19863/Avh1c20p13g20249/Avh1c20p15g20316/Avh1c23p04g22970/Avh1c23p15g23634/Avh1c25p…	27
ko04141	Protein processing in endoplasmic reticulum	0.992018	0.834049	Avh1c01p02g00090/Avh1c01p04g00262/Avh1c01p17g00919/Avh1c02p01g01155/Avh1c03p01g02108/Avh1c03p06g02545/Avh1c06p18g05763/Avh1c06p18g05764/Avh1c06p19g05833/Avh1c07p00g05960/Avh1c12p02g10948/Avh1c13p03g12107/Avh1c13p05g12217/Avh1c13p05g12218/Avh1c14p10g13707/Avh1c14p13g13952/Avh1c17p15g17041/Avh1c17p17g17154/Avh1c18p04g17508/Avh1c18p09g17850/Avh1c18p09g17852/Avh1c21p01g20613/Avh1c23p15g23634/Avh1c23p…	30
ko04070	Phosphatidylinositol signaling system	0.993357	0.835175	Avh1c02p03g01288/Avh1c02p03g01289/Avh1c05p05g04183/Avh1c12p16g11540/Avh1c15p09g14788/Avh1c20p13g20249/Avh1c25p09g25456/Avh1c25p09g25457	8
ko00511	Other glycan degradation	0.997225	0.838427	Avh1c08p16g07686/Avh1c18p02g17335	2
ko00920	Sulfur metabolism	0.997225	0.838427	Avh1c02p15g02010/Avh1c10p02g09155/Avh1c24p04g24394	3
ko00603	Glycosphingolipid biosynthesis - globo and isoglobo series	0.999939	0.840708	Avh1c18p02g17335	1
ko00340	Histidine metabolism	0.999939	0.840708	Avh1c10p16g09643/Avh1c16p21g15919	2
ko00230	Purine metabolism	0.999939	0.840708	Avh1c04p09g03650/Avh1c06p17g05691/Avh1c12p17g11637/Avh1c14p04g13485/Avh1c15p08g14715/Avh1c17p01g16395/Avh1c18p01g17306/Avh1c19p08g18531/Avh1c19p22g19504/Avh1c21p13g21246/Avh1c22p01g21701/Avh1c22p07g22138/Avh1c22p10g22301/Avh1c24p03g24366/Avh1c24p04g24394/Avh1c24p05g24486/Avh1c25p02g25246/Avh1c25p16g25863/Avh1c28p04g28578	19
ko00999	Biosynthesis of secondary metabolites - unclassified	0.999939	0.840708	Avh1c24p08g24596	1
ko00660	C5-Branched dibasic acid metabolism	0.999939	0.840708	Avh1c26p10g26639	1
ko00901	Indole alkaloid biosynthesis	0.999939	0.840708	Avh1c15p14g15057	1
ko00073	Cutin, suberine and wax biosynthesis	0.999939	0.840708	Avh1c25p04g25304/Avh1c27p13g27723	2
ko00908	Zeatin biosynthesis	0.999939	0.840708	Avh1c15p10g14837	1
ko00513	Various types of N-glycan biosynthesis	0.999939	0.840708	Avh1c03p08g02718/Avh1c18p02g17335/Avh1c26p01g26203	3
ko00600	Sphingolipid metabolism	0.999939	0.840708	Avh1c06p04g05070/Avh1c06p04g05091/Avh1c08p16g07686/Avh1c13p15g12837	4
ko00531	Glycosaminoglycan degradation	0.999939	0.840708	Avh1c18p02g17335	1
ko00514	Other types of O-glycan biosynthesis	0.999939	0.840708	Avh1c09p05g08382/Avh1c18p20g18160	2
ko00300	Lysine biosynthesis	0.999939	0.840708	Avh1c14p04g13486	1
ko00310	Lysine degradation	0.999939	0.840708	Avh1c10p16g09643/Avh1c12p06g11201/Avh1c16p21g15919	3
ko00905	Brassinosteroid biosynthesis	0.999939	0.840708	Avh1c09p02g08194	1
ko00290	Valine, leucine and isoleucine biosynthesis	0.999939	0.840708	Avh1c26p10g26639	1
ko03060	Protein export	0.999939	0.840708	Avh1c07p00g05960/Avh1c13p13g12658/Avh1c14p13g13952	3
ko00970	Aminoacyl-tRNA biosynthesis	0.999939	0.840708	Avh1c08p18g07771/Avh1c08p18g07772/Avh1c16p17g15685	3
ko03008	Ribosome biogenesis in eukaryotes	0.999939	0.840708	Avh1c01p10g00578/Avh1c03p16g03079/Avh1c17p00g16371/Avh1c23p01g22686/Avh1c23p05g23050/Avh1c23p20g23964	6
ko00510	N-Glycan biosynthesis	0.999939	0.840708	Avh1c03p08g02718/Avh1c26p01g26203	2
ko03020	RNA polymerase	0.999939	0.840708	Avh1c17p01g16395/Avh1c28p04g28578	2
ko00195	Photosynthesis	0.999939	0.840708	Avh1c23p05g23029/Avh1c28p11g28998	2
ko04120	Ubiquitin mediated proteolysis	0.999939	0.840708	Avh1c01p08g00502/Avh1c02p01g01155/Avh1c06p06g05193/Avh1c07p03g06129/Avh1c08p01g06833/Avh1c08p01g06855/Avh1c09p06g08466/Avh1c15p14g15112/Avh1c15p16g15265/Avh1c21p01g20613/Avh1c23p10g23439/Avh1c27p15g27881	12
ko04144	Endocytosis	0.999939	0.840708	Avh1c02p02g01259/Avh1c03p01g02200/Avh1c08p01g06833/Avh1c08p02g06963/Avh1c08p07g07303/Avh1c09p09g08606/Avh1c10p17g09715/Avh1c11p03g10155/Avh1c13p17g13016/Avh1c15p11g14886/Avh1c18p20g18206/Avh1c18p23g18319/Avh1c21p11g21091/Avh1c24p11g24732/Avh1c26p06g26367/Avh1c28p12g29068/Avh1c29p01g29412	17
ko00240	Pyrimidine metabolism	0.999939	0.840708	Avh1c06p17g05652/Avh1c14p04g13485/Avh1c14p16g14183/Avh1c17p01g16395/Avh1c23p19g23923/Avh1c24p03g24366/Avh1c26p17g27163/Avh1c28p04g28578/Avh1c28p09g28832	9
ko03050	Proteasome	0.999939	0.840708	Avh1c02p04g01387/Avh1c05p04g04074/Avh1c18p02g17344	3
ko00190	Oxidative phosphorylation	0.999939	0.840708	Avh1c10p00g09020/Avh1c10p19g09863/Avh1c11p09g10431/Avh1c15p07g14640/Avh1c16p26g16326/Avh1c25p19g26102	6
ko03013	RNA transport	0.999939	0.840708	Avh1c01p08g00502/Avh1c05p03g04048/Avh1c06p16g05600/Avh1c09p06g08466/Avh1c09p14g08836/Avh1c12p05g11141/Avh1c15p14g15096/Avh1c15p14g15105/Avh1c19p12g18742/Avh1c23p20g23964/Avh1c23p20g23972/Avh1c27p15g27881/Avh1c29p16g30151	13
ko04136	Autophagy - other	0.999939	0.840708	Avh1c15p16g15238	1
ko03018	RNA degradation	0.999939	0.840708	Avh1c03p07g02614/Avh1c09p01g08132/Avh1c09p11g08673/Avh1c11p14g10735/Avh1c26p09g26517/Avh1c26p19g27312	6
ko03015	mRNA surveillance pathway	0.999939	0.840708	Avh1c04p07g03549/Avh1c07p02g06056/Avh1c08p03g07012/Avh1c11p04g10195/Avh1c11p11g10515/Avh1c19p17g19106/Avh1c27p09g27591/Avh1c28p07g28705	8
ko03040	Spliceosome	0.999939	0.840708	Avh1c02p14g01947/Avh1c06p16g05613/Avh1c07p02g06085/Avh1c07p05g06260/Avh1c07p10g06495/Avh1c14p12g13893/Avh1c15p09g14737/Avh1c15p15g15157/Avh1c19p20g19301/Avh1c22p15g22433/Avh1c23p11g23491/Avh1c24p11g24732/Avh1c29p18g30283	13
ko03010	Ribosome	0.999939	0.840708	Avh1c02p02g01188/Avh1c03p08g02738/Avh1c09p01g08107/Avh1c09p05g08428/Avh1c10p14g09584/Avh1c10p19g09851/Avh1c13p02g12010/Avh1c14p12g13854/Avh1c15p03g14333/Avh1c16p26g16310/Avh1c21p03g20744/Avh1c23p11g23499/Avh1c28p05g28603/Avh1c28p09g28783	14
