# Supplementary material for: Haplotype-resolved genome assembly provides insights into the evolutionary origin of waterlogging-tolerant Actinidia valvata hexaploid
Source: Hortic Res. 2026 Jan 9;13(4):uhag011. doi: 10.1093/hr/uhag011 (PMC13103481; doi:10.1093/hr/uhag011)
Supplement: Web_Material_uhag011 [file web_material_uhag011.zip › Table S19.xlsx]

## Sheet: S19
Table S19. Hubgene associated with waterlogging-related gene expression in the WGCNA network.
nodeName	altName	nodeAttr	Group														best blast result
			ACO1 group	ADH1 group	CAT2 group	CIPK25 group	GASA1 group	GSTU17 group	HUP54 group	PCO2 group	PDC1 group	PYL4 group	RBOHD group	SUS3 group	TPS11 group	XTH23 group
Avh1c20p18g20487	gene	ACO1	Yes	No	No	No	No	No	Yes	No	No	No	No	No	No	No	AT2G19590
Avh1c07p10g06468	gene	ADH1	No	Yes	No	Yes	No	Yes	No	No	Yes	No	Yes	Yes	Yes	No	AT1G77120
Avh1c20p13g20214	gene	CAT2	No	No	Yes	No	No	No	No	No	No	No	No	No	No	No	AT1G58030
Avh1c16p23g16009	gene	CIPK25	No	Yes	No	Yes	No	Yes	No	No	Yes	No	Yes	Yes	Yes	No	AT5G25110
Avh1c21p16g21496	gene	GASA1	No	No	No	No	Yes	No	No	No	No	No	No	No	No	No	AT1G75750
Avh1c29p07g29775	gene	GSTU17	No	Yes	No	Yes	No	Yes	No	No	Yes	No	Yes	Yes	Yes	No	AT1G10370
Avh1c17p03g16515	gene	HUP54	Yes	No	No	No	No	No	Yes	No	No	No	No	No	No	No	AT4G27450
Avh1c02p13g01884	gene	PCO2	No	No	No	No	No	No	No	Yes	No	Yes	No	No	No	No	AT5G39890
Avh1c02p04g01421	gene	PDC1	No	Yes	No	Yes	No	Yes	No	No	Yes	No	No	Yes	Yes	No	AT5G01320
Avh1c24p12g24848	gene	PYL4	No	No	No	No	No	No	No	Yes	No	Yes	No	No	No	No	AT2G38310
Avh1c26p09g26566	gene	RBOHD	No	Yes	No	Yes	No	Yes	No	No	No	No	Yes	Yes	Yes	Yes	AT5G47910
Avh1c13p00g11902	gene	SUS3	No	Yes	No	Yes	No	Yes	No	No	Yes	No	Yes	Yes	Yes	Yes	AT4G02280
Avh1c16p11g15536	gene	TPS11	No	Yes	No	Yes	No	Yes	No	No	Yes	No	Yes	Yes	Yes	No	AT2G18700
Avh1c10p05g09330	gene	XTH23	No	No	No	No	No	No	No	No	No	No	Yes	Yes	No	Yes	AT4G25810
Avh1c10p18g09801	gene2	ABF2	Yes	No	No	No	No	No	No	No	No	No	No	No	No	No	AT1G45249
Avh1c09p01g08146	gene2	ABI1	Yes	No	No	No	No	No	No	No	No	No	No	No	No	No	AT4G26080
Avh1c14p12g13858	gene2	ACS1	No	No	No	No	No	No	No	No	No	No	Yes	No	No	No	AT3G61510
Avh1c11p05g10253	gene2	ADH1_2	No	Yes	No	Yes	No	Yes	No	No	Yes	No	No	Yes	Yes	No	AT1G77120
Avh1c21p12g21138	gene2	ADHL2	Yes	No	No	No	No	No	Yes	No	No	No	No	No	No	No	AT1G22440
Avh1c21p02g20652	gene2	CAT2_2	No	Yes	No	No	No	Yes	No	No	Yes	No	No	Yes	Yes	No	AT4G35090
Avh1c05p18g04701	gene2	CAT2_3	No	Yes	No	Yes	No	Yes	No	No	Yes	No	No	Yes	Yes	No	AT4G35090
Avh1c20p01g19584	gene2	CIPK25_2	No	Yes	No	Yes	No	No	No	No	Yes	No	No	No	No	No	AT5G25110
Avh1c01p08g00503	gene2	DEAR3	No	No	No	No	No	No	No	Yes	No	Yes	No	No	No	No	AT2G23340
Avh1c06p20g05906	gene2	GASA1_2	No	No	No	No	Yes	No	No	No	No	Yes	No	No	No	No	AT1G75750
Avh1c03p18g03188	gene2	GSTU1	No	No	No	No	Yes	No	No	No	No	Yes	No	No	No	No	AT2G29490
Avh1c17p11g16841	gene2	GSTU19	No	Yes	No	Yes	No	Yes	No	No	Yes	No	No	Yes	Yes	No	AT1G78380
Avh1c17p11g16847	gene2	GSTU25	No	No	No	Yes	No	Yes	No	No	No	No	No	No	Yes	No	AT1G17180
Avh1c07p05g06274	gene2	GSTU7_1	No	No	No	Yes	No	No	No	No	No	No	No	No	Yes	No	AT2G29420
Avh1c12p16g11551	gene2	GSTU7_2	Yes	No	No	No	No	No	No	No	No	No	No	No	No	No	AT2G29420
Avh1c02p04g01389	gene2	GSTU8_1	No	Yes	No	Yes	No	Yes	No	No	Yes	No	No	Yes	Yes	No	AT3G09270
Avh1c24p05g24453	gene2	GSTU8_2	No	Yes	No	Yes	No	Yes	No	No	Yes	No	Yes	Yes	Yes	No	AT3G09270
Avh1c03p18g03186	gene2	GSTU8_3	No	Yes	No	Yes	No	Yes	No	No	Yes	No	Yes	Yes	Yes	No	AT3G09270
Avh1c22p04g21927	gene2	HUP54_2	No	Yes	No	Yes	No	Yes	No	No	Yes	No	Yes	Yes	Yes	Yes	AT4G27450
Avh1c13p11g12562	gene2	IAA13	No	No	Yes	No	No	No	No	No	No	No	No	No	No	No	AT2G33310
Avh1c11p13g10618	gene2	IAA17	No	No	No	No	Yes	No	No	No	No	No	No	No	No	No	AT1G04250
Avh1c23p01g22761	gene2	IAA17_2	No	No	No	No	Yes	No	No	Yes	No	Yes	No	No	No	No	AT1G04250
Avh1c18p23g18333	gene2	KCS1	Yes	No	No	No	No	No	No	No	No	No	No	No	No	No	AT1G01120
Avh1c28p13g29121	gene2	KCS3	No	No	No	Yes	No	No	No	No	No	No	No	No	No	No	AT1G07720
Avh1c26p15g27007	gene2	PAL1	Yes	No	No	No	No	No	Yes	No	No	No	No	No	No	No	AT2G37040
Avh1c18p00g17225	gene2	PAL2	Yes	No	No	No	No	No	Yes	No	No	No	No	No	No	No	AT3G53260
Avh1c12p15g11491	gene2	PCO2_2	Yes	No	No	No	No	No	Yes	No	No	No	No	No	No	No	AT5G39890
Avh1c15p14g15060	gene2	PDC2	No	No	No	Yes	No	No	No	No	No	No	No	No	No	No	AT5G54960
Avh1c03p02g02261	gene2	PP2C38	No	Yes	No	Yes	No	Yes	No	No	Yes	No	Yes	Yes	Yes	No	AT3G12620
Avh1c22p19g22601	gene2	PP2C49	No	Yes	No	Yes	No	Yes	No	No	Yes	No	No	Yes	Yes	No	AT3G62260
Avh1c25p17g25945	gene2	PYL1	No	Yes	No	Yes	No	Yes	No	No	Yes	No	No	Yes	Yes	No	AT5G46790
Avh1c03p08g02704	gene2	PYL4_2	No	No	No	Yes	No	Yes	No	No	No	No	No	No	Yes	No	AT2G38310
Avh1c03p01g02172	gene2	PYL4_3	No	No	Yes	No	No	No	No	No	No	No	No	No	No	No	AT2G38310
Avh1c08p02g06934	gene2	SD1-13	No	No	No	No	No	No	No	Yes	No	Yes	No	No	No	No	AT1G11350
Avh1c03p01g02153	gene2	SOD1	Yes	No	No	No	No	No	Yes	No	No	No	No	No	No	No	AT3G10920
Avh1c13p14g12751	gene2	SOS2	No	No	No	No	Yes	No	No	Yes	No	Yes	No	No	No	No	AT5G35410
Avh1c20p15g20312	gene2	SOS4	No	Yes	No	Yes	No	Yes	No	No	Yes	No	Yes	Yes	Yes	No	AT5G37850
Avh1c18p11g17955	gene2	TPS11_2	No	Yes	No	Yes	No	Yes	No	No	Yes	No	Yes	Yes	Yes	No	AT2G18700
Avh1c25p17g25966	gene2	TPS5	Yes	No	No	No	No	No	Yes	No	No	No	No	No	No	No	AT4G17770
Avh1c06p09g05276	gene2	TPS7	No	Yes	No	Yes	No	Yes	No	No	Yes	No	Yes	Yes	Yes	No	AT1G06410
Avh1c18p03g17439	gene2	TPS7_2	No	Yes	No	Yes	No	Yes	No	No	Yes	No	Yes	Yes	Yes	No	AT1G06410
Avh1c29p04g29649	gene2	TPS9	No	Yes	No	Yes	No	Yes	No	No	Yes	No	Yes	Yes	Yes	No	AT1G23870
Avh1c25p08g25399	gene2	XTH28	No	No	Yes	No	No	No	No	No	No	No	No	No	No	No	AT1G14720
Avh1c15p12g14946	gene2	XTH30	No	Yes	No	Yes	No	Yes	No	No	Yes	No	No	Yes	Yes	No	AT1G32170
Avh1c18p06g17657	gene2	XTH32	Yes	No	No	No	No	No	No	No	No	No	No	No	No	No	AT2G36870
Avh1c01p04g00286	gene2	XTH23_2	No	No	No	No	No	No	Yes	No	No	No	No	No	No	No	AT4G25810
Avh1c27p17g27965	TF	Bhlh093	No	No	No	Yes	No	Yes	No	No	No	No	No	No	No	No	AT5G65640
Avh1c17p03g16561	TF	bHLH105	No	No	Yes	No	No	No	No	No	No	No	No	No	No	No	AT5G54680
Avh1c28p12g29001	TF	bZIP21	Yes	No	No	No	No	No	Yes	No	No	No	No	No	No	No	AT1G08320
Avh1c07p01g05980	TF	bZIP23	No	No	Yes	No	No	No	No	No	No	No	No	No	No	No	AT2G16770
Avh1c19p10g18579	TF	bZIP62	No	No	No	No	Yes	No	No	Yes	No	Yes	No	No	No	No	AT1G19490
Avh1c08p10g07428	TF	ERF002	Yes	No	No	No	No	No	No	No	No	No	No	No	No	No	AT5G19790
Avh1c21p05g20874	TF	ERF019	No	Yes	No	No	No	Yes	No	No	Yes	No	No	Yes	Yes	No	AT1G22810
Avh1c20p17g20426	TF	ERF041	No	Yes	No	Yes	No	Yes	No	No	Yes	No	Yes	Yes	Yes	No	AT5G11590
Avh1c12p19g11734	TF	ERF041_2	No	No	No	No	Yes	No	No	No	No	No	No	No	No	No	AT5G11590
Avh1c21p11g21125	TF	ERF059	No	Yes	No	Yes	No	Yes	No	No	Yes	No	No	Yes	Yes	No	AT1G78080
Avh1c22p17g22522	TF	ERF072	No	No	No	No	No	No	No	Yes	No	Yes	No	No	No	No	AT3G16770
Avh1c17p00g16361	TF	ERF074	No	Yes	No	Yes	No	Yes	No	No	Yes	No	No	Yes	Yes	No	AT1G53910
Avh1c11p14g10756	TF	ERF075	No	Yes	No	Yes	No	Yes	No	No	Yes	No	Yes	Yes	Yes	No	AT3G14230
Avh1c22p04g21901	TF	ERF078	Yes	No	No	No	No	No	Yes	No	No	No	No	No	No	No	AT3G15210
Avh1c18p04g17491	TF	ERF078_2	No	Yes	No	Yes	No	No	No	No	Yes	No	Yes	Yes	Yes	No	AT3G15210
Avh1c08p03g07018	TF	ERF081	No	Yes	No	No	No	Yes	No	No	Yes	No	Yes	Yes	Yes	Yes	AT1G28360
Avh1c19p18g19121	TF	ERF082	No	Yes	No	Yes	No	Yes	No	No	Yes	No	Yes	Yes	Yes	No	AT1G50640
Avh1c02p07g01622	TF	ERF095	No	No	No	No	No	No	No	No	No	No	Yes	No	No	Yes	AT3G23220
Avh1c03p01g02118	TF	ERF100	No	Yes	No	Yes	No	Yes	No	No	Yes	No	No	Yes	Yes	No	AT4G17500
Avh1c02p02g01213	TF	ERF100_2	No	Yes	No	Yes	No	Yes	No	No	Yes	No	Yes	Yes	Yes	Yes	AT4G17500
Avh1c25p16g25892	TF	ERF102	No	No	No	No	Yes	No	No	Yes	No	Yes	No	No	No	No	AT5G47230
Avh1c24p13g24912	TF	ERF102_2	No	No	Yes	No	No	No	No	No	No	No	No	No	No	No	AT5G47230
Avh1c03p01g02117	TF	ERF106	No	Yes	No	Yes	No	Yes	No	No	Yes	No	No	Yes	Yes	No	AT5G07580
Avh1c02p02g01212	TF	ERF106_2	No	Yes	No	Yes	No	Yes	No	No	Yes	No	Yes	Yes	Yes	No	AT5G07580
Avh1c11p04g10218	TF	ERF110	No	No	No	Yes	No	No	No	No	No	No	No	No	Yes	No	AT5G50080
Avh1c04p07g03549	TF	ERF1-3	No	No	No	Yes	No	No	No	No	No	No	Yes	Yes	Yes	No	AT3G26618
Avh1c02p02g01261	TF	ERF48	No	No	No	Yes	No	Yes	No	No	No	No	No	Yes	Yes	No	AT2G40340
Avh1c26p01g26208	TF	MYB116	No	Yes	No	No	No	Yes	No	No	No	No	Yes	Yes	Yes	Yes	AT1G25340
Avh1c18p22g18309	TF	MYB7	Yes	No	No	No	No	No	No	No	No	No	No	No	No	No	AT2G16720
Avh1c09p15g08931	TF	MYB7_2	Yes	No	No	No	No	No	No	No	No	No	No	No	No	No	AT2G16720
Avh1c21p13g21254	TF	MYB73	No	Yes	No	Yes	No	Yes	No	No	Yes	No	Yes	Yes	Yes	No	AT4G37260
Avh1c21p13g21266	TF	MYB73_2	No	Yes	No	Yes	No	Yes	No	No	Yes	No	Yes	Yes	Yes	Yes	AT4G37260
Avh1c22p19g22595	TF	MYB78	No	Yes	No	No	No	Yes	No	No	Yes	No	Yes	Yes	Yes	Yes	AT5G49620
Avh1c20p08g20064	TF	MYB78_2	No	No	No	No	No	No	No	No	No	No	Yes	No	No	Yes	AT5G49620
Avh1c26p10g26645	TF	MYB86	No	Yes	No	Yes	No	No	No	No	Yes	No	No	Yes	No	No	AT5G26660
Avh1c27p19g28154	TF	MYB94	No	Yes	No	Yes	No	Yes	No	No	Yes	No	Yes	Yes	Yes	No	AT3G47600
Avh1c15p14g15081	TF	NAC010	No	Yes	No	Yes	No	Yes	No	No	Yes	No	Yes	Yes	Yes	Yes	AT1G28470
Avh1c24p15g25125	TF	NAC071	No	No	Yes	No	No	No	No	No	No	No	No	No	No	No	AT4G17980
Avh1c21p15g21382	TF	NAC78	No	No	Yes	No	No	No	No	No	No	No	No	No	No	No	AT5G04410
Avh1c15p10g14789	TF	WOX11	No	Yes	No	Yes	No	Yes	No	No	Yes	No	Yes	Yes	Yes	Yes	AT3G03660
Avh1c05p18g04694	TF	WOX13	No	Yes	No	Yes	No	Yes	No	No	Yes	No	Yes	Yes	Yes	No	AT4G35550
Avh1c19p04g18425	TF	WRKY14	No	Yes	No	Yes	No	Yes	No	No	Yes	No	No	Yes	Yes	No	AT1G30650
Avh1c18p21g18251	TF	WRKY22	No	Yes	No	Yes	No	Yes	No	No	Yes	No	No	Yes	Yes	No	AT4G01250
Avh1c15p03g14292	TF	WRKY33	No	Yes	No	Yes	No	Yes	No	No	Yes	No	Yes	Yes	Yes	No	AT2G38470
Avh1c23p19g23865	TF	WRKY33_2	No	Yes	No	No	No	Yes	No	No	Yes	No	Yes	Yes	Yes	Yes	AT2G38470
Avh1c16p23g16011	TF	WRKY40	No	Yes	No	Yes	No	Yes	No	No	No	No	Yes	Yes	Yes	No	AT1G80840
Avh1c08p07g07318	TF	WRKY53	No	No	No	No	Yes	No	No	Yes	No	Yes	No	No	No	No	AT4G23810
Avh1c06p05g05144	TF	WRKY57	No	Yes	No	Yes	No	Yes	No	No	Yes	No	No	Yes	Yes	No	AT1G69310
Avh1c26p12g26804	TF	WRKY72	No	Yes	No	Yes	No	Yes	No	No	Yes	No	Yes	Yes	Yes	No	AT5G15130
Avh1c06p01g04832	TF	WRKY75	No	Yes	No	No	No	Yes	No	No	Yes	No	Yes	Yes	Yes	Yes	AT5G13080
