# Supplementary material for: Haplotype-resolved genome assembly provides insights into the evolutionary origin of waterlogging-tolerant Actinidia valvata hexaploid
Source: Hortic Res. 2026 Jan 9;13(4):uhag011. doi: 10.1093/hr/uhag011 (PMC13103481; doi:10.1093/hr/uhag011)
Supplement: Web_Material_uhag011 [file web_material_uhag011.zip › Table S2.xlsx]

## Sheet: S2
Table S2. Statistics of scaffolds following the first round of refinement.
Chr ID of A. valvata	Group number	Unitig length/number in each fine-tuned group
Chr01	6	Chr01group1: 21,332,676/50
		Chr01group2: 17,538,830/31
		Chr01group3: 18,847,761/32
		Chr01group4: 17,160,522/39
		Chr01group5: 16,842,496/33
		Chr01group6: 15,976,586/30
Chr02	6	Chr02group1: 14,980,019/49
		Chr02group2: 17,449,912/31
		Chr02group3: 15,791,663/23
		Chr02group4: 10,702,210/24
		Chr02group5: 8,298,043/18
		Chr02group6: 6,901,211/30
Chr03	6	Chr03group1: 25,296,736/70
		Chr03group2: 20,769,717/56
		Chr03group3: 22,915,229/41
		Chr03group4: 13,666,245/32
		Chr03group5: 22,336,760/51
		Chr03group6: 21,578,394/48
Chr04	6	Chr04group1: 13,675,231/26
		Chr04group2: 15,700,360/39
		Chr04group3: 17,097,312/43
		Chr04group4: 7,403,936/35
		Chr04group5: 5,794,473/23
		Chr04group6: 14,487,390/30
Chr05	6	Chr05group1: 24,625,119/26
		Chr05group2: 14,106,426/21
		Chr05group3: 15,989,398/22
		Chr05group4: 21,142,411/26
		Chr05group5: 12,463,827/33
		Chr05group6: 7,782,300/20
Chr06	6	Chr06group1: 20,139,529/26
		Chr06group2: 17,967,232/37
		Chr06group3: 17,612,687/41
		Chr06group4: 16,997,233/46
		Chr06group5: 17,951,220/42
		Chr06group6: 19,818,587/25
Chr07	6	Chr07group1: 16,206,798/38
		Chr07group2: 19,582,207/37
		Chr07group3: 19,928,629/40
		Chr07group4: 19,187,742/35
		Chr07group5: 17,767,565/42
		Chr07group6: 21,082,509/44
Chr08	6	Chr08group1: 24,053,219/40
		Chr08group2: 23,419,830/41
		Chr08group3: 22,381,592/46
		Chr08group4: 22,185,596/45
		Chr08group5: 22,154,643/34
		Chr08group6: 22,691,044/38
Chr09	6	Chr09group1: 16,703,115/46
		Chr09group2: 7,507,446/23
		Chr09group3: 13,348,720/43
		Chr09group4: 10,764,821/33
		Chr09group5: 17,345,971/42
		Chr09group6: 5,751,099/20
Chr10	6	Chr10group1: 17,567,306/38
		Chr10group2: 32,131,409/48
		Chr10group3: 8,062,602/17
		Chr10group4: 20,501,763/35
		Chr10group5: 18,345,797/26
		Chr10group6: 18,303,060/31
Chr11	6	Chr11group1: 15,404,842/23
		Chr11group2: 15,109,177/26
		Chr11group3: 14,006,330/25
		Chr11group4: 15,205,781/26
		Chr11group5: 13,818,075/27
		Chr11group6: 14,993,205/21
Chr12	6	Chr12group1: 20,777,192/23
		Chr12group2: 20,847,988/21
		Chr12group3: 14,709,356/51
		Chr12group4: 9,806,827/23
		Chr12group5: 18,683,084/44
		Chr12group6: 19,073,069/43
Chr13	6	Chr13group1: 20,741,909/33
		Chr13group2: 26,831,347/63
		Chr13group3: 20,905,918/66
		Chr13group4: 16,125,895/52
		Chr13group5: 13,200,782/30
		Chr13group6: 9,097,693/32
Chr14	6	Chr14group1: 23,250,450/54
		Chr14group2: 17,255,632/29
		Chr14group3: 9,653,571/33
		Chr14group4: 9,393,318/23
		Chr14group5: 16,487,059/45
		Chr14group6: 14,695,671/29
Chr15	6	Chr15group1: 15,658,111/37
		Chr15group2: 20,693,031/37
		Chr15group3: 11,563,251/36
		Chr15group4: 27,301,339/50
		Chr15group5: 13,784,577/31
		Chr15group6: 12,489,261/33
Chr16	6	Chr16group1: 26,882,952/16
		Chr16group2: 13,275,674/37
		Chr16group3: 18,818,804/45
		Chr16group4: 24,532,276/46
		Chr16group5: 12,963,545/54
		Chr16group6: 26,082,471/13
Chr17	6	Chr17group1: 16,462,117/38
		Chr17group2: 20,218,424/37
		Chr17group3: 15,429,168/30
		Chr17group4: 16,496,906/26
		Chr17group5: 8,603,186/33
		Chr17group6: 17,403,858/47
Chr18	6	Chr18group1: 40,296,906/45
		Chr18group2: 20,026,504/38
		Chr18group3: 10,751,776/26
		Chr18group4: 5,795,610/15
		Chr18group5: 19,838,643/37
		Chr18group6: 16,373,110/19
Chr19	6	Chr19group1: 22,702,427/56
		Chr19group2: 22,915,510/29
		Chr19group3: 13,964,813/37
		Chr19group4: 36,198,087/62
		Chr19group5: 22,897,704/51
		Chr19group6: 18,869,581/43
Chr20	6	Chr20group1: 19,649,446/27
		Chr20group2: 18,731,648/26
		Chr20group3: 19,481,241/25
		Chr20group4: 18,442,746/34
		Chr20group5: 22,423,138/32
		Chr20group6: 14,936,176/30
Chr21	6	Chr21group1: 25,064,321/40
		Chr21group2: 17,111,901/34
		Chr21group3: 9,657,109/32
		Chr21group4: 16,252,893/35
		Chr21group5: 14,578,757/27
		Chr21group6: 17,186,091/22
Chr22	6	Chr22group1: 27,976,648/47
		Chr22group2: 5,939,167/35
		Chr22group3: 26,152,291/28
		Chr22group4: 17,603,021/34
		Chr22group5: 9,316,598/19
		Chr22group6: 4,722,883/12
Chr23	6	Chr23group1: 21,729,023/38
		Chr23group2: 22,929,326/43
		Chr23group3: 20,106,843/26
		Chr23group4: 17,587,770/40
		Chr23group5: 19,391,412/37
		Chr23group6: 21,909,297/43
Chr24	6	Chr24group1: 18,232,052/52
		Chr24group2: 29,312,016/72
		Chr24group3: 16,984,300/36
		Chr24group4: 14,332,617/31
		Chr24group5: 5,364,880/14
		Chr24group6: 9,903,415/28
Chr25	6	Chr25group1: 17,861,857/41
		Chr25group2: 33,441,647/41
		Chr25group3: 29,040,498/30
		Chr25group4: 4,510,133/14
		Chr25group5: 14,199,855/26
		Chr25group6: 7,994,340/21
Chr26	6	Chr26group1: 30,883,144/68
		Chr26group2: 13,842,744/49
		Chr26group3: 29,652,758/66
		Chr26group4: 12,305,670/34
		Chr26group5: 9,006,365/37
		Chr26group6: 9,846,749/35
Chr27	6	Chr27group1: 38,274,449/88
		Chr27group2: 26,992,835/48
		Chr27group3: 43,576,732/105
		Chr27group4: 18,141,867/57
		Chr27group5: 7,905,954/43
		Chr27group6: 4,689,884/20
Chr28	6	Chr28group1: 15,493,178/35
		Chr28group2: 16,847,627/32
		Chr28group3: 15,975,508/31
		Chr28group4: 16,756,960/36
		Chr28group5: 17,964,922/39
		Chr28group6: 13,863,605/37
Chr29	6	Chr29group1: 27,480,076/50
		Chr29group2: 18,552,746/24
		Chr29group3: 4,796,474/13
		Chr29group4: 13,666,153/46
		Chr29group5: 11,352,475/25
		Chr29group6: 14,697,449/26
