# Supplementary material for: Haplotype-resolved genome assembly provides insights into the evolutionary origin of waterlogging-tolerant Actinidia valvata hexaploid
Source: Hortic Res. 2026 Jan 9;13(4):uhag011. doi: 10.1093/hr/uhag011 (PMC13103481; doi:10.1093/hr/uhag011)
Supplement: Web_Material_uhag011 [file web_material_uhag011.zip › Table S20.xlsx]

## Sheet: S20
Table S20. Cis-acting elements in the promoter regions of waterlogging-related genes.
Sequence name	TFBS name	Posistion	Strand	Binding sequence
SUS3	MYB_binding_site	432	-	CAGTTA
SUS3	MYB_binding_site	1273	+	CGGTTA
SUS3	MYB_binding_site	1596	+	CAGTTA
HUP54_2	MYB_binding_site	206	-	CCGTTA
HUP54_2	MYB_binding_site	265	+	CGGTTG
HUP54_2	MYB_binding_site	799	+	CCGTTG
HUP54_2	MYB_binding_site	1365	+	CTGTTA
HUP54_2	MYB_binding_site	1419	+	CCGTTA
HUP54_2	MYB_binding_site	1658	-	CTGTTG
ERF100_2	MYB_binding_site	1076	+	CCGTTG
ERF100_2	MYB_binding_site	1332	-	CTGTTA
MYB73_2	MYB_binding_site	226	+	CCGTTG
MYB73_2	MYB_binding_site	382	-	CTGTTA
MYB73_2	MYB_binding_site	391	-	CAGTTA
MYB73_2	MYB_binding_site	739	-	CCGTTG
MYB73_2	MYB_binding_site	1000	+	CAGTTG
MYB73_2	MYB_binding_site	1131	-	CCGTTA
MYB73_2	MYB_binding_site	1238	-	CGGTTG
MYB73_2	MYB_binding_site	1252	+	CTGTTG
MYB73_2	MYB_binding_site	1273	-	CAGTTA
MYB73_2	MYB_binding_site	1309	-	CCGTTA
MYB73_2	MYB_binding_site	1808	-	CGGTTA
MYB73_2	MYB_binding_site	1824	+	CTGTTA
NAC010	MYB_binding_site	1587	+	CAGTTG
NAC010	MYB_binding_site	1645	+	CAGTTG
WOX11	MYB_binding_site	1896	-	CAGTTG
ERF081	MYB_binding_site	1153	-	CGGTTG
MYB78_1	MYB_binding_site	704	+	CTGTTG
MYB78_1	MYB_binding_site	1462	+	CAGTTG
MYB78_1	MYB_binding_site	1690	+	CTGTTA
MYB78_1	MYB_binding_site	1722	-	CCGTTG
WRKY33_2	MYB_binding_site	91	-	CAGTTG
WRKY33_2	MYB_binding_site	186	-	CAGTTA
WRKY33_2	MYB_binding_site	1579	-	CTGTTG
WRKY33_2	MYB_binding_site	1582	+	CAGTTG
WRKY75	MYB_binding_site	319	+	CCGTTG
WRKY75	MYB_binding_site	474	-	CCGTTG
WRKY75	MYB_binding_site	477	+	CGGTTA
WRKY75	MYB_binding_site	856	-	CGGTTG
RBOHD	MYB_binding_site	235	+	CGGTTG
RBOHD	MYB_binding_site	263	+	CGGTTG
MYB116	MYB_binding_site	134	-	CAGTTA
MYB116	MYB_binding_site	569	+	CAGTTA
MYB116	MYB_binding_site	843	-	CTGTTG
MYB116	MYB_binding_site	1155	+	CTGTTG
MYB116	MYB_binding_site	1821	+	CTGTTG
MYB116	MYB_binding_site	1912	+	CTGTTG
XTH23	MYB_binding_site	1530	-	CTGTTA
ERF095	MYB_binding_site	368	-	CAGTTA
ERF095	MYB_binding_site	1518	-	CAGTTA
MYB78_2	MYB_binding_site	471	+	CAGTTA
MYB78_2	MYB_binding_site	1169	+	CCGTTA
TPS11	MYB_binding_site	374	-	CGGTTA
GSTU17	MYB_binding_site	993	+	CTGTTA
GSTU17	MYB_binding_site	1282	-	CAGTTA
GSTU17	MYB_binding_site	1305	+	CAGTTG
CIPK25	MYB_binding_site	551	-	CAGTTA
CIPK25	MYB_binding_site	1751	+	CTGTTG
ADH1	MYB_binding_site	1011	-	CGGTTA
ADH1	MYB_binding_site	1778	-	CCGTTG
GSTU8_2	MYB_binding_site	1302	-	CGGTTA
GSTU8_3	MYB_binding_site	867	-	CTGTTG
GSTU8_3	MYB_binding_site	1351	+	CAGTTA
GSTU8_3	MYB_binding_site	1560	+	CAGTTG
GSTU8_3	MYB_binding_site	1688	+	CTGTTG
PP2C38	MYB_binding_site	96	+	CTGTTG
PP2C38	MYB_binding_site	115	+	CGGTTG
PP2C38	MYB_binding_site	1250	+	CTGTTG
SOS4	MYB_binding_site	518	-	CCGTTA
SOS4	MYB_binding_site	602	-	CAGTTG
SOS4	MYB_binding_site	605	+	CTGTTA
SOS4	MYB_binding_site	768	-	CAGTTG
SOS4	MYB_binding_site	792	+	CAGTTA
SOS4	MYB_binding_site	1622	-	CTGTTA
SOS4	MYB_binding_site	1898	-	CAGTTG
TPS11_2	MYB_binding_site	28	+	CAGTTG
TPS11_2	MYB_binding_site	70	+	CTGTTA
TPS11_2	MYB_binding_site	447	+	CAGTTA
TPS11_2	MYB_binding_site	479	-	CTGTTA
TPS11_2	MYB_binding_site	604	-	CTGTTA
TPS11_2	MYB_binding_site	653	-	CGGTTG
TPS11_2	MYB_binding_site	657	+	CGGTTG
TPS11_2	MYB_binding_site	1438	+	CAGTTA
TPS11_2	MYB_binding_site	1523	-	CTGTTA
TPS11_2	MYB_binding_site	1570	-	CGGTTG
TPS11_2	MYB_binding_site	1643	+	CAGTTG
TPS11_2	MYB_binding_site	1682	+	CGGTTA
TPS11_2	MYB_binding_site	1688	+	CAGTTG
TPS11_2	MYB_binding_site	1838	-	CTGTTG
TPS7	MYB_binding_site	464	+	CCGTTG
TPS7	MYB_binding_site	851	-	CTGTTG
TPS7	MYB_binding_site	1277	+	CAGTTG
TPS7	MYB_binding_site	1404	+	CTGTTG
TPS7	MYB_binding_site	1974	-	CTGTTG
TPS7_2	MYB_binding_site	167	-	CTGTTA
TPS7_2	MYB_binding_site	589	+	CTGTTA
TPS7_2	MYB_binding_site	1040	-	CTGTTG
TPS7_2	MYB_binding_site	1651	+	CTGTTA
TPS9	MYB_binding_site	103	+	CAGTTG
TPS9	MYB_binding_site	115	-	CAGTTG
TPS9	MYB_binding_site	237	-	CAGTTG
TPS9	MYB_binding_site	271	-	CAGTTA
TPS9	MYB_binding_site	329	-	CAGTTA
TPS9	MYB_binding_site	806	+	CTGTTA
TPS9	MYB_binding_site	1422	-	CAGTTG
TPS9	MYB_binding_site	1509	+	CTGTTA
TPS9	MYB_binding_site	1628	-	CTGTTA
TPS9	MYB_binding_site	1728	+	CTGTTA
TPS9	MYB_binding_site	1863	+	CAGTTA
TPS9	MYB_binding_site	1921	-	CTGTTA
ERF041	MYB_binding_site	104	+	CTGTTA
ERF041	MYB_binding_site	592	-	CTGTTA
ERF041	MYB_binding_site	750	-	CCGTTG
ERF041	MYB_binding_site	1503	-	CGGTTA
ERF075	MYB_binding_site	1261	-	CGGTTA
ERF082	MYB_binding_site	68	-	CTGTTA
ERF082	MYB_binding_site	397	+	CGGTTG
ERF106_2	MYB_binding_site	365	-	CTGTTG
ERF106_2	MYB_binding_site	614	+	CGGTTA
ERF106_2	MYB_binding_site	648	-	CAGTTA
ERF106_2	MYB_binding_site	964	-	CAGTTG
ERF106_2	MYB_binding_site	1326	-	CGGTTG
ERF106_2	MYB_binding_site	1576	-	CGGTTA
MYB73_1	MYB_binding_site	263	+	CCGTTG
MYB73_1	MYB_binding_site	406	-	CTGTTA
MYB73_1	MYB_binding_site	415	-	CAGTTA
MYB73_1	MYB_binding_site	1006	+	CAGTTG
MYB73_1	MYB_binding_site	1137	-	CCGTTA
MYB73_1	MYB_binding_site	1244	-	CGGTTG
MYB73_1	MYB_binding_site	1258	+	CTGTTG
MYB73_1	MYB_binding_site	1279	-	CAGTTA
MYB73_1	MYB_binding_site	1315	-	CCGTTA
MYB73_1	MYB_binding_site	1814	-	CGGTTA
MYB73_1	MYB_binding_site	1830	+	CTGTTA
MYB94	MYB_binding_site	365	+	CAGTTG
MYB94	MYB_binding_site	476	+	CAGTTG
MYB94	MYB_binding_site	1739	-	CAGTTG
WOX13	MYB_binding_site	241	-	CAGTTG
WOX13	MYB_binding_site	574	+	CTGTTA
WOX13	MYB_binding_site	740	+	CTGTTG
WOX13	MYB_binding_site	1242	-	CTGTTG
WRKY33	MYB_binding_site	68	-	CAGTTA
WRKY33	MYB_binding_site	298	+	CAGTTG
WRKY33	MYB_binding_site	1370	+	CTGTTA
WRKY72	MYB_binding_site	1719	+	CTGTTA
WRKY72	MYB_binding_site	1856	-	CAGTTG
ERF078_2	MYB_binding_site	1133	+	CTGTTA
ERF078_2	MYB_binding_site	1596	-	CAGTTG
ERF078_2	MYB_binding_site	1739	-	CTGTTA
ERF078_2	MYB_binding_site	1745	+	CCGTTA
WRKY40	MYB_binding_site	934	-	CCGTTG
WRKY40	MYB_binding_site	937	+	CGGTTA
WRKY40	MYB_binding_site	987	+	CCGTTG
WRKY40	MYB_binding_site	1243	-	CGGTTA
WRKY40	MYB_binding_site	1658	-	CCGTTG
ERF1-3	MYB_binding_site	327	+	CTGTTA
ERF1-3	MYB_binding_site	1694	+	CTGTTA
PDC1	MYB_binding_site	669	+	CAGTTG
PDC1	MYB_binding_site	797	+	CTGTTG
PDC1	MYB_binding_site	1666	-	CTGTTA
ADH1_2	MYB_binding_site	1046	+	CAGTTG
ADH1_2	MYB_binding_site	1067	+	CCGTTA
ADH1_2	MYB_binding_site	1365	+	CAGTTG
ADH1_2	MYB_binding_site	1386	+	CCGTTA
CAT2_3	MYB_binding_site	20	-	CCGTTA
CAT2_3	MYB_binding_site	1195	-	CGGTTG
CAT2_3	MYB_binding_site	1223	-	CCGTTG
CAT2_3	MYB_binding_site	1259	+	CAGTTA
CAT2_3	MYB_binding_site	1626	-	CTGTTG
GSTU19	MYB_binding_site	761	+	CTGTTA
GSTU19	MYB_binding_site	885	-	CAGTTG
GSTU19	MYB_binding_site	984	-	CAGTTA
GSTU19	MYB_binding_site	1347	+	CGGTTG
GSTU8_1	MYB_binding_site	1144	-	CAGTTG
PP2C49	MYB_binding_site	463	+	CAGTTA
PP2C49	MYB_binding_site	693	+	CCGTTA
PP2C49	MYB_binding_site	1335	-	CTGTTG
PYL1	MYB_binding_site	90	+	CAGTTA
PYL1	MYB_binding_site	713	-	CGGTTA
PYL1	MYB_binding_site	1475	+	CAGTTG
PYL1	MYB_binding_site	1501	+	CCGTTG
XTH30	MYB_binding_site	305	-	CCGTTA
XTH30	MYB_binding_site	1037	-	CTGTTG
XTH30	MYB_binding_site	1228	-	CAGTTA
ERF059	MYB_binding_site	257	+	CAGTTG
ERF059	MYB_binding_site	364	-	CGGTTG
ERF059	MYB_binding_site	372	-	CAGTTG
ERF059	MYB_binding_site	1265	-	CCGTTG
ERF059	MYB_binding_site	1361	+	CAGTTA
ERF059	MYB_binding_site	1903	+	CGGTTG
ERF074	MYB_binding_site	63	-	CCGTTA
ERF074	MYB_binding_site	494	-	CAGTTG
ERF074	MYB_binding_site	807	-	CAGTTG
ERF100	MYB_binding_site	896	-	CGGTTG
ERF100	MYB_binding_site	899	+	CCGTTA
ERF100	MYB_binding_site	1067	-	CGGTTG
ERF106	MYB_binding_site	601	+	CAGTTG
ERF106	MYB_binding_site	1110	+	CAGTTG
ERF106	MYB_binding_site	1782	-	CTGTTA
WRKY14	MYB_binding_site	458	-	CTGTTG
WRKY14	MYB_binding_site	1254	-	CAGTTA
WRKY14	MYB_binding_site	1517	-	CTGTTA
WRKY14	MYB_binding_site	1526	+	CAGTTG
WRKY14	MYB_binding_site	1851	+	CTGTTA
WRKY22	MYB_binding_site	594	-	CCGTTG
WRKY22	MYB_binding_site	1858	+	CTGTTA
WRKY22	MYB_binding_site	1870	-	CGGTTA
WRKY57	MYB_binding_site	451	+	CTGTTG
WRKY57	MYB_binding_site	1192	+	CTGTTG
WRKY57	MYB_binding_site	1850	+	CTGTTG
ERF019	MYB_binding_site	336	+	CGGTTG
ERF019	MYB_binding_site	1145	+	CTGTTG
ERF019	MYB_binding_site	1256	-	CGGTTA
ERF48	MYB_binding_site	906	-	CAGTTA
GSTU25	MYB_binding_site	836	-	CAGTTG
GSTU25	MYB_binding_site	924	+	CGGTTG
GSTU25	MYB_binding_site	948	-	CGGTTG
GSTU25	MYB_binding_site	952	+	CGGTTG
GSTU25	MYB_binding_site	1200	-	CCGTTG
GSTU25	MYB_binding_site	1560	-	CTGTTA
GSTU25	MYB_binding_site	1786	-	CTGTTA
PYL4_2	MYB_binding_site	571	+	CTGTTG
PYL4_2	MYB_binding_site	1146	+	CTGTTA
PYL4_2	MYB_binding_site	1527	+	CCGTTA
PYL4_2	MYB_binding_site	1731	+	CAGTTG
GSTU7_1	MYB_binding_site	1437	-	CTGTTG
GSTU7_1	MYB_binding_site	1512	-	CTGTTA
GSTU7_1	MYB_binding_site	1737	+	CAGTTA
GSTU7_1	MYB_binding_site	1953	-	CTGTTG
ERF110	MYB_binding_site	297	+	CCGTTG
ERF110	MYB_binding_site	431	+	CGGTTA
ERF110	MYB_binding_site	1101	-	CAGTTG
ERF110	MYB_binding_site	1525	+	CTGTTA
ERF110	MYB_binding_site	1855	+	CGGTTA
MYB86	MYB_binding_site	717	+	CCGTTG
ACS1	MYB_binding_site	1431	-	CAGTTG
IAA17_2	MYB_binding_site	555	-	CGGTTG
IAA17_2	MYB_binding_site	864	-	CAGTTA
IAA17_2	MYB_binding_site	1993	-	CCGTTG
SOS2	MYB_binding_site	330	+	CCGTTG
SOS2	MYB_binding_site	470	+	CTGTTA
SOS2	MYB_binding_site	899	-	CAGTTG
SOS2	MYB_binding_site	1485	+	CTGTTG
SOS2	MYB_binding_site	1632	+	CTGTTG
bZIP62	MYB_binding_site	290	+	CTGTTG
bZIP62	MYB_binding_site	513	-	CAGTTA
bZIP62	MYB_binding_site	713	+	CGGTTA
bZIP62	MYB_binding_site	758	+	CGGTTG
bZIP62	MYB_binding_site	975	-	CTGTTA
bZIP62	MYB_binding_site	978	+	CAGTTG
bZIP62	MYB_binding_site	990	+	CGGTTG
bZIP62	MYB_binding_site	1267	+	CAGTTA
bZIP62	MYB_binding_site	1345	-	CTGTTG
bZIP62	MYB_binding_site	1470	-	CAGTTA
bZIP62	MYB_binding_site	1541	-	CGGTTA
ERF102	MYB_binding_site	617	+	CAGTTA
ERF102	MYB_binding_site	1091	-	CTGTTG
ERF102	MYB_binding_site	1125	+	CTGTTG
ERF102	MYB_binding_site	1277	-	CGGTTA
WRKY53	MYB_binding_site	588	+	CAGTTA
WRKY53	MYB_binding_site	1263	+	CAGTTG
WRKY53	MYB_binding_site	1327	-	CAGTTA
PYL4	MYB_binding_site	16	-	CCGTTA
PYL4	MYB_binding_site	1839	+	CAGTTG
PCO2	MYB_binding_site	1343	+	CTGTTG
PCO2	MYB_binding_site	1429	+	CTGTTA
PCO2	MYB_binding_site	1506	-	CGGTTG
DEAR3	MYB_binding_site	972	+	CTGTTA
DEAR3	MYB_binding_site	1028	+	CGGTTA
SD1-13	MYB_binding_site	118	+	CGGTTA
SD1-13	MYB_binding_site	1601	+	CTGTTA
ERF072	MYB_binding_site	179	+	CAGTTA
ERF072	MYB_binding_site	406	+	CTGTTA
ERF072	MYB_binding_site	621	+	CAGTTG
ERF072	MYB_binding_site	1270	+	CTGTTA
ERF072	MYB_binding_site	1504	-	CAGTTA
ERF072	MYB_binding_site	1557	-	CGGTTA
ERF072	MYB_binding_site	1985	-	CTGTTA
GASA1_2	MYB_binding_site	15	+	CGGTTG
GASA1_2	MYB_binding_site	41	-	CTGTTA
GASA1_2	MYB_binding_site	255	-	CTGTTG
GASA1_2	MYB_binding_site	577	-	CAGTTA
GASA1_2	MYB_binding_site	1047	-	CTGTTA
GASA1_2	MYB_binding_site	1310	+	CAGTTA
GASA1_2	MYB_binding_site	1765	+	CAGTTG
GASA1_2	MYB_binding_site	1772	+	CTGTTA
GSTU1	MYB_binding_site	1225	+	CAGTTA
CIPK25_2	MYB_binding_site	196	+	CAGTTA
CIPK25_2	MYB_binding_site	1093	-	CAGTTG
HUP54	MYB_binding_site	459	-	CGGTTA
HUP54	MYB_binding_site	984	+	CTGTTA
HUP54	MYB_binding_site	1871	+	CCGTTG
ACO1	MYB_binding_site	118	-	CTGTTG
ACO1	MYB_binding_site	670	-	CGGTTG
ACO1	MYB_binding_site	996	-	CGGTTG
ACO1	MYB_binding_site	1008	-	CGGTTG
ACO1	MYB_binding_site	1011	+	CCGTTA
ACO1	MYB_binding_site	1296	-	CGGTTG
ADHL2	MYB_binding_site	303	+	CAGTTG
ADHL2	MYB_binding_site	392	+	CTGTTA
ADHL2	MYB_binding_site	1038	-	CAGTTA
PAL1	MYB_binding_site	58	-	CTGTTG
PAL1	MYB_binding_site	1213	+	CTGTTG
PAL2	MYB_binding_site	43	+	CGGTTG
PAL2	MYB_binding_site	1766	-	CCGTTG
PCO2_2	MYB_binding_site	65	-	CCGTTG
PCO2_2	MYB_binding_site	439	+	CGGTTA
PCO2_2	MYB_binding_site	468	+	CTGTTA
PCO2_2	MYB_binding_site	1439	-	CAGTTA
PCO2_2	MYB_binding_site	1501	-	CGGTTG
PCO2_2	MYB_binding_site	1726	-	CAGTTG
SOD1	MYB_binding_site	735	+	CGGTTA
TPS5	MYB_binding_site	234	+	CCGTTA
TPS5	MYB_binding_site	396	+	CGGTTG
TPS5	MYB_binding_site	823	+	CAGTTA
TPS5	MYB_binding_site	1773	-	CCGTTG
bZIP21	MYB_binding_site	479	+	CGGTTG
bZIP21	MYB_binding_site	1326	+	CGGTTA
ERF078	MYB_binding_site	1013	+	CCGTTA
ERF078	MYB_binding_site	1307	-	CTGTTA
ERF078	MYB_binding_site	1313	+	CCGTTA
XTH23_2	MYB_binding_site	427	+	CGGTTA
XTH23_2	MYB_binding_site	1581	+	CAGTTA
Bhlh093	MYB_binding_site	254	+	CTGTTG
Bhlh093	MYB_binding_site	393	+	CGGTTG
Bhlh093	MYB_binding_site	1119	+	CTGTTG
Bhlh093	MYB_binding_site	1305	+	CGGTTA
Bhlh093	MYB_binding_site	1485	-	CTGTTA
Bhlh093	MYB_binding_site	1541	+	CCGTTA
Bhlh093	MYB_binding_site	1688	-	CTGTTA
GASA1	MYB_binding_site	975	-	CTGTTG
GASA1	MYB_binding_site	1468	-	CGGTTG
GASA1	MYB_binding_site	1480	-	CTGTTG
GASA1	MYB_binding_site	1483	+	CAGTTG
GASA1	MYB_binding_site	1494	+	CCGTTA
GASA1	MYB_binding_site	1702	-	CGGTTG
GASA1	MYB_binding_site	1758	-	CGGTTA
GASA1	MYB_binding_site	1782	-	CCGTTG
IAA17	MYB_binding_site	523	-	CGGTTA
IAA17	MYB_binding_site	794	-	CGGTTG
IAA17	MYB_binding_site	901	-	CTGTTG
IAA17	MYB_binding_site	1399	+	CAGTTA
IAA17	MYB_binding_site	1619	+	CAGTTG
ERF041_2	MYB_binding_site	284	+	CTGTTG
ERF041_2	MYB_binding_site	381	-	CAGTTA
ERF041_2	MYB_binding_site	384	+	CTGTTG
ERF041_2	MYB_binding_site	588	+	CAGTTA
ERF041_2	MYB_binding_site	676	+	CAGTTG
ERF041_2	MYB_binding_site	746	-	CCGTTA
ERF041_2	MYB_binding_site	922	-	CCGTTG
KCS3	MYB_binding_site	98	+	CCGTTA
KCS3	MYB_binding_site	168	-	CGGTTG
KCS3	MYB_binding_site	590	-	CAGTTG
KCS3	MYB_binding_site	913	-	CGGTTG
KCS3	MYB_binding_site	1192	+	CCGTTA
KCS3	MYB_binding_site	1660	-	CGGTTA
KCS3	MYB_binding_site	1853	+	CAGTTG
KCS3	MYB_binding_site	1863	+	CAGTTG
PDC2	MYB_binding_site	60	+	CCGTTA
PDC2	MYB_binding_site	435	-	CGGTTA
IAA13	MYB_binding_site	174	-	CAGTTG
IAA13	MYB_binding_site	446	-	CGGTTG
IAA13	MYB_binding_site	496	+	CCGTTG
IAA13	MYB_binding_site	676	+	CAGTTG
IAA13	MYB_binding_site	1213	-	CTGTTA
IAA13	MYB_binding_site	1459	+	CTGTTA
PYL4_3	MYB_binding_site	59	+	CCGTTG
PYL4_3	MYB_binding_site	347	+	CAGTTG
PYL4_3	MYB_binding_site	823	+	CCGTTA
PYL4_3	MYB_binding_site	926	+	CCGTTG
XTH28	MYB_binding_site	1439	-	CTGTTG
bHLH105	MYB_binding_site	718	-	CGGTTG
bHLH105	MYB_binding_site	767	-	CAGTTG
bHLH105	MYB_binding_site	989	-	CTGTTG
bHLH105	MYB_binding_site	992	+	CAGTTA
bHLH105	MYB_binding_site	1253	-	CCGTTA
bZIP23	MYB_binding_site	55	+	CGGTTA
bZIP23	MYB_binding_site	1632	-	CCGTTG
bZIP23	MYB_binding_site	1722	+	CAGTTG
bZIP23	MYB_binding_site	1809	+	CTGTTA
ERF102_2	MYB_binding_site	157	-	CTGTTG
ERF102_2	MYB_binding_site	894	-	CCGTTG
ERF102_2	MYB_binding_site	1233	+	CTGTTG
NAC071	MYB_binding_site	1084	-	CTGTTG
NAC071	MYB_binding_site	1236	-	CAGTTA
NAC071	MYB_binding_site	1252	-	CAGTTG
NAC071	MYB_binding_site	1753	+	CTGTTG
NAC071	MYB_binding_site	1761	-	CCGTTG
NAC78	MYB_binding_site	47	-	CCGTTG
NAC78	MYB_binding_site	1145	+	CTGTTA
NAC78	MYB_binding_site	1159	+	CTGTTG
NAC78	MYB_binding_site	1170	+	CTGTTG
NAC78	MYB_binding_site	1176	-	CAGTTA
NAC78	MYB_binding_site	1550	+	CAGTTG
NAC78	MYB_binding_site	1742	-	CGGTTA
NAC78	MYB_binding_site	1757	-	CGGTTA
ABF2	MYB_binding_site	1182	-	CTGTTG
ABF2	MYB_binding_site	1392	+	CTGTTG
ABF2	MYB_binding_site	1411	+	CAGTTA
ABI1	MYB_binding_site	273	+	CCGTTG
ABI1	MYB_binding_site	988	-	CTGTTA
ABI1	MYB_binding_site	1142	+	CAGTTG
ABI1	MYB_binding_site	1217	+	CAGTTA
GSTU7_2	MYB_binding_site	746	-	CTGTTA
GSTU7_2	MYB_binding_site	1268	+	CCGTTG
GSTU7_2	MYB_binding_site	1642	-	CTGTTA
KCS1	MYB_binding_site	411	+	CGGTTG
KCS1	MYB_binding_site	1948	+	CTGTTG
XTH32	MYB_binding_site	38	-	CCGTTG
XTH32	MYB_binding_site	286	-	CAGTTG
XTH32	MYB_binding_site	730	+	CGGTTA
XTH32	MYB_binding_site	765	-	CAGTTG
ERF002	MYB_binding_site	689	+	CCGTTG
ERF002	MYB_binding_site	746	+	CTGTTA
MYB7	MYB_binding_site	207	-	CCGTTG
MYB7_2	MYB_binding_site	87	-	CTGTTG
MYB7_2	MYB_binding_site	592	+	CGGTTA
MYB7_2	MYB_binding_site	712	+	CCGTTG
MYB7_2	MYB_binding_site	772	+	CCGTTA
SUS3	bHLH_binding_site	50	+	CATTTG
SUS3	bHLH_binding_site	482	+	CAATTG
SUS3	bHLH_binding_site	654	+	CATGTG
SUS3	bHLH_binding_site	1504	+	CAAATG
SUS3	bHLH_binding_site	1578	+	CAAATG
SUS3	bHLH_binding_site	1686	+	CAATTG
SUS3	bHLH_binding_site	1776	+	CATCTG
HUP54_2	bHLH_binding_site	703	+	CATTTG
HUP54_2	bHLH_binding_site	711	+	CACCTG
HUP54_2	bHLH_binding_site	728	+	CACGTG
HUP54_2	bHLH_binding_site	753	+	CAAGTG
HUP54_2	bHLH_binding_site	1454	+	CAAATG
HUP54_2	bHLH_binding_site	1616	+	CAAATG
ERF100_2	bHLH_binding_site	45	+	CACATG
ERF100_2	bHLH_binding_site	339	+	CAAGTG
ERF100_2	bHLH_binding_site	1039	+	CAAGTG
ERF100_2	bHLH_binding_site	1240	+	CACATG
ERF100_2	bHLH_binding_site	1367	+	CAATTG
ERF100_2	bHLH_binding_site	1416	+	CAAGTG
ERF100_2	bHLH_binding_site	1503	+	CACGTG
ERF100_2	bHLH_binding_site	1744	+	CAATTG
ERF100_2	bHLH_binding_site	1836	+	CACGTG
MYB73_2	bHLH_binding_site	240	+	CATTTG
MYB73_2	bHLH_binding_site	1000	+	CAGTTG
MYB73_2	bHLH_binding_site	1259	+	CAGCTG
MYB73_2	bHLH_binding_site	1394	+	CAATTG
MYB73_2	bHLH_binding_site	1613	+	CATTTG
NAC010	bHLH_binding_site	10	+	CAAATG
NAC010	bHLH_binding_site	769	+	CACTTG
NAC010	bHLH_binding_site	823	+	CAAATG
NAC010	bHLH_binding_site	844	+	CATTTG
NAC010	bHLH_binding_site	922	+	CAAGTG
NAC010	bHLH_binding_site	937	+	CATTTG
NAC010	bHLH_binding_site	1515	+	CAAGTG
NAC010	bHLH_binding_site	1587	+	CAGTTG
NAC010	bHLH_binding_site	1645	+	CAGTTG
NAC010	bHLH_binding_site	1704	+	CAATTG
NAC010	bHLH_binding_site	1783	+	CATGTG
WOX11	bHLH_binding_site	1550	+	CACGTG
WOX11	bHLH_binding_site	1896	+	CAACTG
WOX11	bHLH_binding_site	1908	+	CATGTG
ERF081	bHLH_binding_site	143	+	CAAATG
ERF081	bHLH_binding_site	240	+	CAATTG
ERF081	bHLH_binding_site	746	+	CAAATG
ERF081	bHLH_binding_site	873	+	CACGTG
ERF081	bHLH_binding_site	1110	+	CATTTG
ERF081	bHLH_binding_site	1185	+	CAATTG
ERF081	bHLH_binding_site	1547	+	CATGTG
MYB78_1	bHLH_binding_site	392	+	CAAATG
MYB78_1	bHLH_binding_site	512	+	CATCTG
MYB78_1	bHLH_binding_site	548	+	CAAGTG
MYB78_1	bHLH_binding_site	573	+	CACATG
MYB78_1	bHLH_binding_site	581	+	CATATG
MYB78_1	bHLH_binding_site	1403	+	CAATTG
MYB78_1	bHLH_binding_site	1462	+	CAGTTG
MYB78_1	bHLH_binding_site	1564	+	CACTTG
MYB78_1	bHLH_binding_site	1843	+	CACATG
WRKY33_2	bHLH_binding_site	91	+	CAACTG
WRKY33_2	bHLH_binding_site	229	+	CAATTG
WRKY33_2	bHLH_binding_site	274	+	CATTTG
WRKY33_2	bHLH_binding_site	877	+	CAAATG
WRKY33_2	bHLH_binding_site	1570	+	CAGATG
WRKY33_2	bHLH_binding_site	1582	+	CAGTTG
WRKY33_2	bHLH_binding_site	1698	+	CAGCTG
WRKY75	bHLH_binding_site	84	+	CAAGTG
WRKY75	bHLH_binding_site	199	+	CACGTG
WRKY75	bHLH_binding_site	273	+	CACGTG
WRKY75	bHLH_binding_site	335	+	CAAATG
WRKY75	bHLH_binding_site	365	+	CAAATG
WRKY75	bHLH_binding_site	513	+	CATATG
WRKY75	bHLH_binding_site	816	+	CACTTG
WRKY75	bHLH_binding_site	1406	+	CATATG
WRKY75	bHLH_binding_site	1952	+	CACATG
RBOHD	bHLH_binding_site	71	+	CATTTG
RBOHD	bHLH_binding_site	79	+	CATATG
RBOHD	bHLH_binding_site	275	+	CACTTG
RBOHD	bHLH_binding_site	1089	+	CACGTG
RBOHD	bHLH_binding_site	1255	+	CATGTG
RBOHD	bHLH_binding_site	1807	+	CACCTG
MYB116	bHLH_binding_site	12	+	CACATG
MYB116	bHLH_binding_site	804	+	CATTTG
MYB116	bHLH_binding_site	954	+	CACTTG
MYB116	bHLH_binding_site	1001	+	CACTTG
MYB116	bHLH_binding_site	1075	+	CATTTG
MYB116	bHLH_binding_site	1178	+	CAAGTG
MYB116	bHLH_binding_site	1492	+	CAAGTG
MYB116	bHLH_binding_site	1554	+	CAAGTG
MYB116	bHLH_binding_site	1637	+	CAATTG
MYB116	bHLH_binding_site	1765	+	CATATG
MYB116	bHLH_binding_site	1791	+	CATATG
MYB116	bHLH_binding_site	1953	+	CAATTG
XTH23	bHLH_binding_site	173	+	CATATG
XTH23	bHLH_binding_site	885	+	CACGTG
XTH23	bHLH_binding_site	938	+	CATTTG
XTH23	bHLH_binding_site	1235	+	CATTTG
XTH23	bHLH_binding_site	1289	+	CATTTG
XTH23	bHLH_binding_site	1348	+	CAGCTG
XTH23	bHLH_binding_site	1464	+	CATGTG
XTH23	bHLH_binding_site	1665	+	CAATTG
XTH23	bHLH_binding_site	1710	+	CAATTG
XTH23	bHLH_binding_site	1777	+	CATCTG
ERF095	bHLH_binding_site	454	+	CATTTG
ERF095	bHLH_binding_site	647	+	CATTTG
ERF095	bHLH_binding_site	815	+	CAAATG
ERF095	bHLH_binding_site	1474	+	CATATG
ERF095	bHLH_binding_site	1482	+	CACCTG
ERF095	bHLH_binding_site	1500	+	CATTTG
ERF095	bHLH_binding_site	1566	+	CAGATG
ERF095	bHLH_binding_site	1682	+	CAATTG
ERF095	bHLH_binding_site	1690	+	CACGTG
ERF095	bHLH_binding_site	1834	+	CAATTG
ERF095	bHLH_binding_site	1848	+	CACGTG
ERF095	bHLH_binding_site	1881	+	CAAGTG
MYB78_2	bHLH_binding_site	1082	+	CATTTG
MYB78_2	bHLH_binding_site	1781	+	CAATTG
TPS11	bHLH_binding_site	428	+	CATTTG
TPS11	bHLH_binding_site	522	+	CACATG
TPS11	bHLH_binding_site	549	+	CAAATG
TPS11	bHLH_binding_site	973	+	CATTTG
TPS11	bHLH_binding_site	1213	+	CAAATG
TPS11	bHLH_binding_site	1258	+	CAAATG
TPS11	bHLH_binding_site	1265	+	CATATG
TPS11	bHLH_binding_site	1530	+	CATTTG
TPS11	bHLH_binding_site	1673	+	CATTTG
GSTU17	bHLH_binding_site	79	+	CAATTG
GSTU17	bHLH_binding_site	662	+	CAATTG
GSTU17	bHLH_binding_site	861	+	CATATG
GSTU17	bHLH_binding_site	979	+	CAATTG
GSTU17	bHLH_binding_site	1298	+	CAGATG
GSTU17	bHLH_binding_site	1305	+	CAGTTG
GSTU17	bHLH_binding_site	1600	+	CAATTG
GSTU17	bHLH_binding_site	1631	+	CAATTG
GSTU17	bHLH_binding_site	1829	+	CATTTG
CIPK25	bHLH_binding_site	17	+	CACATG
CIPK25	bHLH_binding_site	409	+	CATGTG
CIPK25	bHLH_binding_site	516	+	CAAATG
CIPK25	bHLH_binding_site	706	+	CATGTG
CIPK25	bHLH_binding_site	753	+	CAAATG
CIPK25	bHLH_binding_site	797	+	CACATG
CIPK25	bHLH_binding_site	1074	+	CAAATG
CIPK25	bHLH_binding_site	1166	+	CAGATG
CIPK25	bHLH_binding_site	1424	+	CATTTG
ADH1	bHLH_binding_site	33	+	CATCTG
ADH1	bHLH_binding_site	105	+	CACTTG
ADH1	bHLH_binding_site	453	+	CAAGTG
ADH1	bHLH_binding_site	1062	+	CAAATG
ADH1	bHLH_binding_site	1642	+	CACATG
ADH1	bHLH_binding_site	1669	+	CAATTG
ADH1	bHLH_binding_site	1696	+	CAGATG
ADH1	bHLH_binding_site	1892	+	CATATG
GSTU8_2	bHLH_binding_site	839	+	CATGTG
GSTU8_2	bHLH_binding_site	972	+	CATATG
GSTU8_2	bHLH_binding_site	1099	+	CAATTG
GSTU8_2	bHLH_binding_site	1370	+	CATATG
GSTU8_2	bHLH_binding_site	1414	+	CAAATG
GSTU8_2	bHLH_binding_site	1998	+	CAAATG
GSTU8_3	bHLH_binding_site	306	+	CATCTG
GSTU8_3	bHLH_binding_site	485	+	CAATTG
GSTU8_3	bHLH_binding_site	500	+	CATATG
GSTU8_3	bHLH_binding_site	554	+	CATCTG
GSTU8_3	bHLH_binding_site	1035	+	CACTTG
GSTU8_3	bHLH_binding_site	1151	+	CAAATG
GSTU8_3	bHLH_binding_site	1560	+	CAGTTG
GSTU8_3	bHLH_binding_site	1569	+	CACATG
GSTU8_3	bHLH_binding_site	1571	+	CATGTG
GSTU8_3	bHLH_binding_site	1685	+	CATCTG
GSTU8_3	bHLH_binding_site	1998	+	CAAATG
PP2C38	bHLH_binding_site	652	+	CAAATG
PP2C38	bHLH_binding_site	905	+	CACCTG
PP2C38	bHLH_binding_site	1191	+	CATTTG
PP2C38	bHLH_binding_site	1942	+	CATTTG
SOS4	bHLH_binding_site	602	+	CAACTG
SOS4	bHLH_binding_site	768	+	CAACTG
SOS4	bHLH_binding_site	1308	+	CACCTG
SOS4	bHLH_binding_site	1898	+	CAACTG
TPS11_2	bHLH_binding_site	28	+	CAGTTG
TPS11_2	bHLH_binding_site	85	+	CAATTG
TPS11_2	bHLH_binding_site	433	+	CAGCTG
TPS11_2	bHLH_binding_site	458	+	CACGTG
TPS11_2	bHLH_binding_site	550	+	CAAATG
TPS11_2	bHLH_binding_site	583	+	CACATG
TPS11_2	bHLH_binding_site	807	+	CAAATG
TPS11_2	bHLH_binding_site	1010	+	CAGATG
TPS11_2	bHLH_binding_site	1643	+	CAGTTG
TPS11_2	bHLH_binding_site	1688	+	CAGTTG
TPS7	bHLH_binding_site	131	+	CAATTG
TPS7	bHLH_binding_site	250	+	CATGTG
TPS7	bHLH_binding_site	418	+	CATATG
TPS7	bHLH_binding_site	723	+	CAAGTG
TPS7	bHLH_binding_site	758	+	CAGGTG
TPS7	bHLH_binding_site	822	+	CACGTG
TPS7	bHLH_binding_site	980	+	CATGTG
TPS7	bHLH_binding_site	1277	+	CAGTTG
TPS7	bHLH_binding_site	1384	+	CAGCTG
TPS7_2	bHLH_binding_site	112	+	CAGCTG
TPS7_2	bHLH_binding_site	523	+	CACGTG
TPS7_2	bHLH_binding_site	1078	+	CAAATG
TPS7_2	bHLH_binding_site	1179	+	CACTTG
TPS7_2	bHLH_binding_site	1195	+	CAAGTG
TPS7_2	bHLH_binding_site	1323	+	CACGTG
TPS7_2	bHLH_binding_site	1359	+	CAGCTG
TPS7_2	bHLH_binding_site	1369	+	CACTTG
TPS7_2	bHLH_binding_site	1929	+	CAATTG
TPS9	bHLH_binding_site	103	+	CAGTTG
TPS9	bHLH_binding_site	115	+	CAACTG
TPS9	bHLH_binding_site	142	+	CACATG
TPS9	bHLH_binding_site	167	+	CAATTG
TPS9	bHLH_binding_site	192	+	CAAGTG
TPS9	bHLH_binding_site	221	+	CAAGTG
TPS9	bHLH_binding_site	237	+	CAACTG
TPS9	bHLH_binding_site	432	+	CACATG
TPS9	bHLH_binding_site	473	+	CATTTG
TPS9	bHLH_binding_site	502	+	CATTTG
TPS9	bHLH_binding_site	646	+	CATATG
TPS9	bHLH_binding_site	829	+	CAGCTG
TPS9	bHLH_binding_site	1057	+	CAGGTG
TPS9	bHLH_binding_site	1166	+	CAATTG
TPS9	bHLH_binding_site	1247	+	CAGATG
TPS9	bHLH_binding_site	1422	+	CAACTG
TPS9	bHLH_binding_site	1522	+	CACTTG
TPS9	bHLH_binding_site	1745	+	CAATTG
TPS9	bHLH_binding_site	1819	+	CATGTG
ERF041	bHLH_binding_site	404	+	CAAATG
ERF041	bHLH_binding_site	920	+	CACTTG
ERF041	bHLH_binding_site	1363	+	CAATTG
ERF041	bHLH_binding_site	1403	+	CAATTG
ERF041	bHLH_binding_site	1981	+	CAAGTG
ERF075	bHLH_binding_site	28	+	CAAATG
ERF075	bHLH_binding_site	101	+	CATTTG
ERF075	bHLH_binding_site	148	+	CAGGTG
ERF075	bHLH_binding_site	176	+	CAAATG
ERF075	bHLH_binding_site	411	+	CATATG
ERF075	bHLH_binding_site	1757	+	CATTTG
ERF082	bHLH_binding_site	679	+	CATATG
ERF082	bHLH_binding_site	1398	+	CATATG
ERF082	bHLH_binding_site	1451	+	CACTTG
ERF082	bHLH_binding_site	1604	+	CACGTG
ERF106_2	bHLH_binding_site	66	+	CACATG
ERF106_2	bHLH_binding_site	94	+	CAAATG
ERF106_2	bHLH_binding_site	355	+	CATGTG
ERF106_2	bHLH_binding_site	412	+	CAAGTG
ERF106_2	bHLH_binding_site	761	+	CAATTG
ERF106_2	bHLH_binding_site	964	+	CAACTG
ERF106_2	bHLH_binding_site	1206	+	CAAATG
ERF106_2	bHLH_binding_site	1268	+	CATCTG
ERF106_2	bHLH_binding_site	1460	+	CACTTG
ERF106_2	bHLH_binding_site	1514	+	CAATTG
ERF106_2	bHLH_binding_site	1730	+	CACATG
ERF106_2	bHLH_binding_site	1782	+	CAATTG
MYB73_1	bHLH_binding_site	1006	+	CAGTTG
MYB73_1	bHLH_binding_site	1265	+	CAGCTG
MYB73_1	bHLH_binding_site	1400	+	CAATTG
MYB73_1	bHLH_binding_site	1619	+	CATTTG
MYB94	bHLH_binding_site	173	+	CAAATG
MYB94	bHLH_binding_site	179	+	CATGTG
MYB94	bHLH_binding_site	365	+	CAGTTG
MYB94	bHLH_binding_site	476	+	CAGTTG
MYB94	bHLH_binding_site	794	+	CAATTG
MYB94	bHLH_binding_site	1007	+	CATATG
MYB94	bHLH_binding_site	1020	+	CACATG
MYB94	bHLH_binding_site	1039	+	CATTTG
MYB94	bHLH_binding_site	1122	+	CAATTG
MYB94	bHLH_binding_site	1536	+	CATTTG
MYB94	bHLH_binding_site	1739	+	CAACTG
WOX13	bHLH_binding_site	115	+	CACGTG
WOX13	bHLH_binding_site	241	+	CAACTG
WOX13	bHLH_binding_site	337	+	CAGCTG
WOX13	bHLH_binding_site	1665	+	CACTTG
WRKY33	bHLH_binding_site	143	+	CATCTG
WRKY33	bHLH_binding_site	298	+	CAGTTG
WRKY33	bHLH_binding_site	987	+	CACTTG
WRKY33	bHLH_binding_site	1565	+	CAAATG
WRKY33	bHLH_binding_site	1616	+	CAGGTG
WRKY72	bHLH_binding_site	104	+	CAAGTG
WRKY72	bHLH_binding_site	306	+	CATCTG
WRKY72	bHLH_binding_site	383	+	CAAATG
WRKY72	bHLH_binding_site	534	+	CATATG
WRKY72	bHLH_binding_site	589	+	CAAGTG
WRKY72	bHLH_binding_site	606	+	CATATG
WRKY72	bHLH_binding_site	1256	+	CACTTG
WRKY72	bHLH_binding_site	1285	+	CACTTG
WRKY72	bHLH_binding_site	1469	+	CATCTG
WRKY72	bHLH_binding_site	1856	+	CAACTG
ERF078_2	bHLH_binding_site	48	+	CAATTG
ERF078_2	bHLH_binding_site	276	+	CATTTG
ERF078_2	bHLH_binding_site	621	+	CAATTG
ERF078_2	bHLH_binding_site	896	+	CACATG
ERF078_2	bHLH_binding_site	1187	+	CAAATG
ERF078_2	bHLH_binding_site	1212	+	CATTTG
ERF078_2	bHLH_binding_site	1260	+	CAAATG
ERF078_2	bHLH_binding_site	1285	+	CATTTG
ERF078_2	bHLH_binding_site	1365	+	CATGTG
ERF078_2	bHLH_binding_site	1432	+	CAATTG
ERF078_2	bHLH_binding_site	1445	+	CAGGTG
ERF078_2	bHLH_binding_site	1533	+	CATTTG
ERF078_2	bHLH_binding_site	1596	+	CAACTG
ERF078_2	bHLH_binding_site	1730	+	CACGTG
ERF078_2	bHLH_binding_site	1771	+	CACATG
WRKY40	bHLH_binding_site	582	+	CAAGTG
WRKY40	bHLH_binding_site	953	+	CAATTG
WRKY40	bHLH_binding_site	975	+	CATTTG
ERF1-3	bHLH_binding_site	502	+	CATGTG
ERF1-3	bHLH_binding_site	573	+	CAAATG
ERF1-3	bHLH_binding_site	579	+	CAGCTG
ERF1-3	bHLH_binding_site	631	+	CATATG
ERF1-3	bHLH_binding_site	712	+	CAAATG
ERF1-3	bHLH_binding_site	1053	+	CATGTG
ERF1-3	bHLH_binding_site	1216	+	CACCTG
ERF1-3	bHLH_binding_site	1233	+	CATGTG
ERF1-3	bHLH_binding_site	1422	+	CATTTG
ERF1-3	bHLH_binding_site	1666	+	CATTTG
ERF1-3	bHLH_binding_site	1777	+	CAAATG
ERF1-3	bHLH_binding_site	1804	+	CAAATG
PDC1	bHLH_binding_site	204	+	CATTTG
PDC1	bHLH_binding_site	486	+	CAATTG
PDC1	bHLH_binding_site	669	+	CAGTTG
PDC1	bHLH_binding_site	794	+	CATCTG
PDC1	bHLH_binding_site	960	+	CACTTG
PDC1	bHLH_binding_site	1687	+	CAAGTG
PDC1	bHLH_binding_site	1779	+	CAATTG
ADH1_2	bHLH_binding_site	582	+	CAGATG
ADH1_2	bHLH_binding_site	1046	+	CAGTTG
ADH1_2	bHLH_binding_site	1365	+	CAGTTG
CAT2_3	bHLH_binding_site	429	+	CACTTG
CAT2_3	bHLH_binding_site	562	+	CATTTG
CAT2_3	bHLH_binding_site	821	+	CATTTG
CAT2_3	bHLH_binding_site	945	+	CATATG
CAT2_3	bHLH_binding_site	1019	+	CATTTG
CAT2_3	bHLH_binding_site	1691	+	CAAATG
GSTU19	bHLH_binding_site	693	+	CACTTG
GSTU19	bHLH_binding_site	831	+	CATTTG
GSTU19	bHLH_binding_site	885	+	CAACTG
GSTU19	bHLH_binding_site	1777	+	CAAATG
GSTU8_1	bHLH_binding_site	1144	+	CAACTG
GSTU8_1	bHLH_binding_site	1240	+	CATTTG
GSTU8_1	bHLH_binding_site	1472	+	CATATG
GSTU8_1	bHLH_binding_site	1842	+	CAAGTG
GSTU8_1	bHLH_binding_site	1969	+	CACTTG
GSTU8_1	bHLH_binding_site	1998	+	CAAATG
PP2C49	bHLH_binding_site	340	+	CATTTG
PP2C49	bHLH_binding_site	393	+	CAAGTG
PP2C49	bHLH_binding_site	731	+	CATGTG
PP2C49	bHLH_binding_site	742	+	CACATG
PP2C49	bHLH_binding_site	978	+	CATATG
PP2C49	bHLH_binding_site	1046	+	CATGTG
PP2C49	bHLH_binding_site	1485	+	CAATTG
PYL1	bHLH_binding_site	252	+	CATGTG
PYL1	bHLH_binding_site	471	+	CACATG
PYL1	bHLH_binding_site	473	+	CATGTG
PYL1	bHLH_binding_site	494	+	CACGTG
PYL1	bHLH_binding_site	1457	+	CATTTG
PYL1	bHLH_binding_site	1475	+	CAGTTG
PYL1	bHLH_binding_site	1699	+	CATGTG
XTH30	bHLH_binding_site	581	+	CATATG
XTH30	bHLH_binding_site	652	+	CATATG
XTH30	bHLH_binding_site	1447	+	CATGTG
XTH30	bHLH_binding_site	1548	+	CAAGTG
XTH30	bHLH_binding_site	1700	+	CATGTG
ERF059	bHLH_binding_site	140	+	CAAATG
ERF059	bHLH_binding_site	184	+	CAATTG
ERF059	bHLH_binding_site	221	+	CAAATG
ERF059	bHLH_binding_site	257	+	CAGTTG
ERF059	bHLH_binding_site	326	+	CAAATG
ERF059	bHLH_binding_site	372	+	CAACTG
ERF059	bHLH_binding_site	382	+	CACTTG
ERF059	bHLH_binding_site	642	+	CACATG
ERF059	bHLH_binding_site	1208	+	CACCTG
ERF059	bHLH_binding_site	1230	+	CAAGTG
ERF059	bHLH_binding_site	1241	+	CACCTG
ERF059	bHLH_binding_site	1612	+	CATCTG
ERF059	bHLH_binding_site	1687	+	CAGGTG
ERF074	bHLH_binding_site	494	+	CAACTG
ERF074	bHLH_binding_site	718	+	CAATTG
ERF074	bHLH_binding_site	807	+	CAACTG
ERF074	bHLH_binding_site	940	+	CAAATG
ERF074	bHLH_binding_site	1607	+	CAAGTG
ERF074	bHLH_binding_site	1615	+	CATTTG
ERF100	bHLH_binding_site	163	+	CACGTG
ERF100	bHLH_binding_site	1354	+	CACTTG
ERF100	bHLH_binding_site	1444	+	CATATG
ERF100	bHLH_binding_site	1564	+	CATTTG
ERF100	bHLH_binding_site	1662	+	CAAATG
ERF100	bHLH_binding_site	1681	+	CAATTG
ERF100	bHLH_binding_site	1812	+	CATATG
ERF106	bHLH_binding_site	319	+	CATTTG
ERF106	bHLH_binding_site	331	+	CACATG
ERF106	bHLH_binding_site	601	+	CAGTTG
ERF106	bHLH_binding_site	1110	+	CAGTTG
ERF106	bHLH_binding_site	1196	+	CAAGTG
ERF106	bHLH_binding_site	1247	+	CAATTG
ERF106	bHLH_binding_site	1315	+	CAAATG
ERF106	bHLH_binding_site	1364	+	CACATG
ERF106	bHLH_binding_site	1438	+	CACATG
ERF106	bHLH_binding_site	1480	+	CATATG
ERF106	bHLH_binding_site	1669	+	CATGTG
ERF106	bHLH_binding_site	1918	+	CATCTG
WRKY14	bHLH_binding_site	213	+	CAAGTG
WRKY14	bHLH_binding_site	779	+	CATTTG
WRKY14	bHLH_binding_site	889	+	CATTTG
WRKY14	bHLH_binding_site	980	+	CATTTG
WRKY14	bHLH_binding_site	1339	+	CATTTG
WRKY14	bHLH_binding_site	1526	+	CAGTTG
WRKY22	bHLH_binding_site	353	+	CATTTG
WRKY22	bHLH_binding_site	453	+	CAAATG
WRKY22	bHLH_binding_site	1220	+	CACATG
WRKY57	bHLH_binding_site	15	+	CACTTG
WRKY57	bHLH_binding_site	808	+	CATTTG
WRKY57	bHLH_binding_site	892	+	CATATG
WRKY57	bHLH_binding_site	1729	+	CATGTG
CAT2_2	bHLH_binding_site	553	+	CAATTG
CAT2_2	bHLH_binding_site	735	+	CACTTG
CAT2_2	bHLH_binding_site	772	+	CATTTG
CAT2_2	bHLH_binding_site	872	+	CATTTG
CAT2_2	bHLH_binding_site	1142	+	CAAATG
CAT2_2	bHLH_binding_site	1724	+	CAAATG
CAT2_2	bHLH_binding_site	1829	+	CAAATG
ERF019	bHLH_binding_site	709	+	CACTTG
ERF019	bHLH_binding_site	723	+	CAATTG
ERF019	bHLH_binding_site	1523	+	CACTTG
ERF019	bHLH_binding_site	1647	+	CATATG
ERF019	bHLH_binding_site	1967	+	CATTTG
ERF48	bHLH_binding_site	91	+	CAAATG
ERF48	bHLH_binding_site	1021	+	CAATTG
ERF48	bHLH_binding_site	1280	+	CATCTG
ERF48	bHLH_binding_site	1523	+	CACGTG
ERF48	bHLH_binding_site	1580	+	CAATTG
ERF48	bHLH_binding_site	1591	+	CACCTG
ERF48	bHLH_binding_site	1667	+	CAAGTG
ERF48	bHLH_binding_site	1693	+	CACGTG
ERF48	bHLH_binding_site	1815	+	CAGCTG
GSTU25	bHLH_binding_site	82	+	CAAATG
GSTU25	bHLH_binding_site	489	+	CATTTG
GSTU25	bHLH_binding_site	836	+	CAACTG
GSTU25	bHLH_binding_site	1300	+	CAGATG
GSTU25	bHLH_binding_site	1423	+	CATTTG
GSTU25	bHLH_binding_site	1575	+	CAAGTG
GSTU25	bHLH_binding_site	1661	+	CAATTG
GSTU25	bHLH_binding_site	1828	+	CAATTG
PYL4_2	bHLH_binding_site	699	+	CAAATG
PYL4_2	bHLH_binding_site	920	+	CACGTG
PYL4_2	bHLH_binding_site	958	+	CATATG
PYL4_2	bHLH_binding_site	1244	+	CAAATG
PYL4_2	bHLH_binding_site	1446	+	CATATG
PYL4_2	bHLH_binding_site	1562	+	CATATG
PYL4_2	bHLH_binding_site	1628	+	CAAATG
PYL4_2	bHLH_binding_site	1731	+	CAGTTG
PYL4_2	bHLH_binding_site	1868	+	CAAGTG
GSTU7_1	bHLH_binding_site	1154	+	CAATTG
GSTU7_1	bHLH_binding_site	1454	+	CAGGTG
GSTU7_1	bHLH_binding_site	1689	+	CAAATG
ERF110	bHLH_binding_site	1101	+	CAACTG
ERF110	bHLH_binding_site	1943	+	CATCTG
MYB86	bHLH_binding_site	389	+	CAAATG
MYB86	bHLH_binding_site	1310	+	CAGATG
ACS1	bHLH_binding_site	141	+	CATGTG
ACS1	bHLH_binding_site	170	+	CAAGTG
ACS1	bHLH_binding_site	257	+	CATATG
ACS1	bHLH_binding_site	1025	+	CAGCTG
ACS1	bHLH_binding_site	1079	+	CAATTG
ACS1	bHLH_binding_site	1431	+	CAACTG
IAA17_2	bHLH_binding_site	177	+	CAAGTG
IAA17_2	bHLH_binding_site	486	+	CACATG
IAA17_2	bHLH_binding_site	1102	+	CACCTG
IAA17_2	bHLH_binding_site	1219	+	CATTTG
IAA17_2	bHLH_binding_site	1690	+	CAAGTG
IAA17_2	bHLH_binding_site	1724	+	CAATTG
SOS2	bHLH_binding_site	899	+	CAACTG
SOS2	bHLH_binding_site	1099	+	CATGTG
SOS2	bHLH_binding_site	1744	+	CAGGTG
bZIP62	bHLH_binding_site	3	+	CAGATG
bZIP62	bHLH_binding_site	395	+	CATATG
bZIP62	bHLH_binding_site	477	+	CACGTG
bZIP62	bHLH_binding_site	606	+	CATTTG
bZIP62	bHLH_binding_site	883	+	CACTTG
bZIP62	bHLH_binding_site	978	+	CAGTTG
bZIP62	bHLH_binding_site	1323	+	CATATG
bZIP62	bHLH_binding_site	1721	+	CAAATG
bZIP62	bHLH_binding_site	1843	+	CACGTG
ERF102	bHLH_binding_site	14	+	CAAATG
ERF102	bHLH_binding_site	282	+	CAATTG
ERF102	bHLH_binding_site	453	+	CATTTG
ERF102	bHLH_binding_site	846	+	CAAATG
ERF102	bHLH_binding_site	944	+	CACTTG
WRKY53	bHLH_binding_site	102	+	CATGTG
WRKY53	bHLH_binding_site	130	+	CACGTG
WRKY53	bHLH_binding_site	249	+	CACTTG
WRKY53	bHLH_binding_site	371	+	CATGTG
WRKY53	bHLH_binding_site	490	+	CATTTG
WRKY53	bHLH_binding_site	665	+	CACGTG
WRKY53	bHLH_binding_site	852	+	CAAATG
WRKY53	bHLH_binding_site	908	+	CATGTG
WRKY53	bHLH_binding_site	1263	+	CAGTTG
WRKY53	bHLH_binding_site	1675	+	CATTTG
WRKY53	bHLH_binding_site	1970	+	CACCTG
PYL4	bHLH_binding_site	47	+	CATTTG
PYL4	bHLH_binding_site	431	+	CACTTG
PYL4	bHLH_binding_site	909	+	CATATG
PYL4	bHLH_binding_site	942	+	CATGTG
PYL4	bHLH_binding_site	1126	+	CACGTG
PYL4	bHLH_binding_site	1333	+	CAAGTG
PYL4	bHLH_binding_site	1732	+	CAAATG
PYL4	bHLH_binding_site	1839	+	CAGTTG
PYL4	bHLH_binding_site	1934	+	CATATG
PCO2	bHLH_binding_site	575	+	CACATG
PCO2	bHLH_binding_site	927	+	CAAATG
PCO2	bHLH_binding_site	963	+	CATTTG
PCO2	bHLH_binding_site	996	+	CAAATG
PCO2	bHLH_binding_site	1032	+	CATTTG
PCO2	bHLH_binding_site	1155	+	CAAATG
PCO2	bHLH_binding_site	1851	+	CATCTG
DEAR3	bHLH_binding_site	117	+	CATTTG
DEAR3	bHLH_binding_site	1727	+	CAGATG
DEAR3	bHLH_binding_site	1797	+	CAATTG
DEAR3	bHLH_binding_site	1946	+	CAATTG
SD1-13	bHLH_binding_site	766	+	CAATTG
SD1-13	bHLH_binding_site	922	+	CAAATG
SD1-13	bHLH_binding_site	1812	+	CAAATG
SD1-13	bHLH_binding_site	1841	+	CAAATG
ERF072	bHLH_binding_site	621	+	CAGTTG
ERF072	bHLH_binding_site	655	+	CACGTG
ERF072	bHLH_binding_site	687	+	CACGTG
ERF072	bHLH_binding_site	749	+	CAGATG
ERF072	bHLH_binding_site	1014	+	CAAATG
ERF072	bHLH_binding_site	1211	+	CATTTG
ERF072	bHLH_binding_site	1379	+	CATGTG
ERF072	bHLH_binding_site	1564	+	CATATG
GASA1_2	bHLH_binding_site	323	+	CATTTG
GASA1_2	bHLH_binding_site	349	+	CAAGTG
GASA1_2	bHLH_binding_site	813	+	CAAATG
GASA1_2	bHLH_binding_site	1050	+	CAGCTG
GASA1_2	bHLH_binding_site	1385	+	CATATG
GASA1_2	bHLH_binding_site	1451	+	CATATG
GASA1_2	bHLH_binding_site	1765	+	CAGTTG
GSTU1	bHLH_binding_site	1174	+	CACGTG
GSTU1	bHLH_binding_site	1482	+	CAGATG
CIPK25_2	bHLH_binding_site	10	+	CAAATG
CIPK25_2	bHLH_binding_site	848	+	CAAATG
CIPK25_2	bHLH_binding_site	1093	+	CAACTG
CIPK25_2	bHLH_binding_site	1251	+	CATCTG
CIPK25_2	bHLH_binding_site	1394	+	CAGCTG
CIPK25_2	bHLH_binding_site	1451	+	CAGCTG
CIPK25_2	bHLH_binding_site	1757	+	CACTTG
CIPK25_2	bHLH_binding_site	1784	+	CACTTG
HUP54	bHLH_binding_site	231	+	CAAGTG
HUP54	bHLH_binding_site	1029	+	CAATTG
HUP54	bHLH_binding_site	1652	+	CACATG
HUP54	bHLH_binding_site	1890	+	CATTTG
HUP54	bHLH_binding_site	1958	+	CAATTG
ACO1	bHLH_binding_site	100	+	CAATTG
ACO1	bHLH_binding_site	226	+	CACGTG
ACO1	bHLH_binding_site	249	+	CATTTG
ACO1	bHLH_binding_site	298	+	CAAATG
ACO1	bHLH_binding_site	321	+	CACGTG
ACO1	bHLH_binding_site	439	+	CAAGTG
ACO1	bHLH_binding_site	712	+	CAAATG
ACO1	bHLH_binding_site	782	+	CACCTG
ACO1	bHLH_binding_site	1420	+	CATATG
ACO1	bHLH_binding_site	1927	+	CATATG
ADHL2	bHLH_binding_site	31	+	CATATG
ADHL2	bHLH_binding_site	303	+	CAGTTG
ADHL2	bHLH_binding_site	327	+	CAGCTG
ADHL2	bHLH_binding_site	1486	+	CACGTG
PAL1	bHLH_binding_site	1644	+	CACGTG
PAL1	bHLH_binding_site	1671	+	CACGTG
PAL2	bHLH_binding_site	396	+	CAATTG
PAL2	bHLH_binding_site	1055	+	CACGTG
PAL2	bHLH_binding_site	1387	+	CATTTG
PAL2	bHLH_binding_site	1688	+	CAATTG
PAL2	bHLH_binding_site	1773	+	CACGTG
PAL2	bHLH_binding_site	1799	+	CAATTG
PAL2	bHLH_binding_site	1820	+	CACTTG
PCO2_2	bHLH_binding_site	767	+	CAAATG
PCO2_2	bHLH_binding_site	1043	+	CACGTG
PCO2_2	bHLH_binding_site	1155	+	CACATG
PCO2_2	bHLH_binding_site	1260	+	CACGTG
PCO2_2	bHLH_binding_site	1726	+	CAACTG
PCO2_2	bHLH_binding_site	1844	+	CAAGTG
SOD1	bHLH_binding_site	379	+	CACCTG
TPS5	bHLH_binding_site	110	+	CAAATG
TPS5	bHLH_binding_site	369	+	CAAGTG
TPS5	bHLH_binding_site	958	+	CAAATG
TPS5	bHLH_binding_site	992	+	CAGATG
TPS5	bHLH_binding_site	1587	+	CAATTG
TPS5	bHLH_binding_site	1655	+	CATGTG
bZIP21	bHLH_binding_site	428	+	CAGGTG
bZIP21	bHLH_binding_site	648	+	CAAATG
bZIP21	bHLH_binding_site	1395	+	CAAGTG
bZIP21	bHLH_binding_site	1519	+	CAAATG
ERF078	bHLH_binding_site	20	+	CAAATG
ERF078	bHLH_binding_site	474	+	CAATTG
XTH23_2	bHLH_binding_site	26	+	CAAATG
XTH23_2	bHLH_binding_site	85	+	CATATG
XTH23_2	bHLH_binding_site	514	+	CAGGTG
XTH23_2	bHLH_binding_site	522	+	CATTTG
XTH23_2	bHLH_binding_site	762	+	CATATG
XTH23_2	bHLH_binding_site	811	+	CATATG
XTH23_2	bHLH_binding_site	1032	+	CACGTG
XTH23_2	bHLH_binding_site	1174	+	CAGCTG
XTH23_2	bHLH_binding_site	1484	+	CAAGTG
XTH23_2	bHLH_binding_site	1562	+	CACTTG
Bhlh093	bHLH_binding_site	118	+	CAAATG
Bhlh093	bHLH_binding_site	284	+	CAAATG
Bhlh093	bHLH_binding_site	377	+	CACGTG
Bhlh093	bHLH_binding_site	552	+	CATATG
Bhlh093	bHLH_binding_site	1273	+	CAGATG
Bhlh093	bHLH_binding_site	1557	+	CAAGTG
Bhlh093	bHLH_binding_site	1756	+	CAATTG
GASA1	bHLH_binding_site	1483	+	CAGTTG
GASA1	bHLH_binding_site	1586	+	CAAGTG
GASA1	bHLH_binding_site	1860	+	CACCTG
IAA17	bHLH_binding_site	380	+	CAAGTG
IAA17	bHLH_binding_site	848	+	CAATTG
IAA17	bHLH_binding_site	1006	+	CAGATG
IAA17	bHLH_binding_site	1142	+	CATGTG
IAA17	bHLH_binding_site	1619	+	CAGTTG
IAA17	bHLH_binding_site	1840	+	CACGTG
ERF041_2	bHLH_binding_site	410	+	CAAATG
ERF041_2	bHLH_binding_site	541	+	CATTTG
ERF041_2	bHLH_binding_site	676	+	CAGTTG
ERF041_2	bHLH_binding_site	817	+	CAAATG
ERF041_2	bHLH_binding_site	1329	+	CAAATG
ERF041_2	bHLH_binding_site	1981	+	CAGGTG
KCS3	bHLH_binding_site	4	+	CATTTG
KCS3	bHLH_binding_site	524	+	CACTTG
KCS3	bHLH_binding_site	590	+	CAACTG
KCS3	bHLH_binding_site	1227	+	CATGTG
KCS3	bHLH_binding_site	1853	+	CAGTTG
KCS3	bHLH_binding_site	1863	+	CAGTTG
PDC2	bHLH_binding_site	345	+	CACCTG
PDC2	bHLH_binding_site	375	+	CAGATG
PDC2	bHLH_binding_site	540	+	CACCTG
CAT2	bHLH_binding_site	55	+	CATGTG
CAT2	bHLH_binding_site	528	+	CATGTG
CAT2	bHLH_binding_site	538	+	CAAGTG
CAT2	bHLH_binding_site	556	+	CAAATG
CAT2	bHLH_binding_site	601	+	CACATG
CAT2	bHLH_binding_site	726	+	CAAGTG
CAT2	bHLH_binding_site	815	+	CACATG
CAT2	bHLH_binding_site	1098	+	CATATG
CAT2	bHLH_binding_site	1153	+	CAAATG
CAT2	bHLH_binding_site	1479	+	CATTTG
CAT2	bHLH_binding_site	1519	+	CAAGTG
IAA13	bHLH_binding_site	174	+	CAACTG
IAA13	bHLH_binding_site	245	+	CAATTG
IAA13	bHLH_binding_site	275	+	CAAGTG
IAA13	bHLH_binding_site	563	+	CATCTG
IAA13	bHLH_binding_site	676	+	CAGTTG
IAA13	bHLH_binding_site	785	+	CACGTG
IAA13	bHLH_binding_site	822	+	CACCTG
IAA13	bHLH_binding_site	1205	+	CACATG
IAA13	bHLH_binding_site	1272	+	CATTTG
PYL4_3	bHLH_binding_site	133	+	CAATTG
PYL4_3	bHLH_binding_site	347	+	CAGTTG
PYL4_3	bHLH_binding_site	359	+	CACTTG
PYL4_3	bHLH_binding_site	948	+	CATTTG
PYL4_3	bHLH_binding_site	1090	+	CACATG
PYL4_3	bHLH_binding_site	1160	+	CAAATG
PYL4_3	bHLH_binding_site	1294	+	CACATG
PYL4_3	bHLH_binding_site	1388	+	CAAATG
PYL4_3	bHLH_binding_site	1861	+	CAAGTG
XTH28	bHLH_binding_site	1132	+	CATTTG
bHLH105	bHLH_binding_site	151	+	CATGTG
bHLH105	bHLH_binding_site	581	+	CACATG
bHLH105	bHLH_binding_site	767	+	CAACTG
bHLH105	bHLH_binding_site	1104	+	CAATTG
bHLH105	bHLH_binding_site	1298	+	CAGGTG
bZIP23	bHLH_binding_site	823	+	CAAATG
bZIP23	bHLH_binding_site	831	+	CACTTG
bZIP23	bHLH_binding_site	849	+	CATTTG
bZIP23	bHLH_binding_site	1076	+	CATTTG
bZIP23	bHLH_binding_site	1091	+	CACATG
bZIP23	bHLH_binding_site	1589	+	CACTTG
bZIP23	bHLH_binding_site	1604	+	CAATTG
bZIP23	bHLH_binding_site	1619	+	CACATG
bZIP23	bHLH_binding_site	1722	+	CAGTTG
bZIP23	bHLH_binding_site	1770	+	CATTTG
ERF102_2	bHLH_binding_site	461	+	CATTTG
ERF102_2	bHLH_binding_site	1246	+	CACGTG
ERF102_2	bHLH_binding_site	1327	+	CATTTG
NAC071	bHLH_binding_site	683	+	CATATG
NAC071	bHLH_binding_site	709	+	CATTTG
NAC071	bHLH_binding_site	944	+	CATTTG
NAC071	bHLH_binding_site	1001	+	CATTTG
NAC071	bHLH_binding_site	1252	+	CAACTG
NAC78	bHLH_binding_site	101	+	CATGTG
NAC78	bHLH_binding_site	310	+	CAGGTG
NAC78	bHLH_binding_site	965	+	CAATTG
NAC78	bHLH_binding_site	1053	+	CATTTG
NAC78	bHLH_binding_site	1229	+	CAATTG
NAC78	bHLH_binding_site	1550	+	CAGTTG
NAC78	bHLH_binding_site	1647	+	CACTTG
NAC78	bHLH_binding_site	1955	+	CAGGTG
ABF2	bHLH_binding_site	199	+	CAATTG
ABF2	bHLH_binding_site	852	+	CACTTG
ABF2	bHLH_binding_site	1261	+	CACTTG
ABF2	bHLH_binding_site	1483	+	CACCTG
ABF2	bHLH_binding_site	1637	+	CATGTG
ABI1	bHLH_binding_site	6	+	CATTTG
ABI1	bHLH_binding_site	735	+	CACATG
ABI1	bHLH_binding_site	737	+	CATGTG
ABI1	bHLH_binding_site	825	+	CATTTG
ABI1	bHLH_binding_site	1142	+	CAGTTG
ABI1	bHLH_binding_site	1817	+	CACGTG
ABI1	bHLH_binding_site	1998	+	CAAATG
GSTU7_2	bHLH_binding_site	792	+	CAGATG
GSTU7_2	bHLH_binding_site	888	+	CAAATG
GSTU7_2	bHLH_binding_site	1027	+	CATTTG
KCS1	bHLH_binding_site	185	+	CAAGTG
KCS1	bHLH_binding_site	858	+	CAGGTG
KCS1	bHLH_binding_site	1318	+	CAATTG
KCS1	bHLH_binding_site	1361	+	CACATG
KCS1	bHLH_binding_site	1369	+	CACTTG
KCS1	bHLH_binding_site	1487	+	CATTTG
KCS1	bHLH_binding_site	1543	+	CACATG
KCS1	bHLH_binding_site	1924	+	CACATG
XTH32	bHLH_binding_site	18	+	CATTTG
XTH32	bHLH_binding_site	181	+	CAAGTG
XTH32	bHLH_binding_site	251	+	CACATG
XTH32	bHLH_binding_site	286	+	CAACTG
XTH32	bHLH_binding_site	295	+	CAATTG
XTH32	bHLH_binding_site	684	+	CATTTG
XTH32	bHLH_binding_site	765	+	CAACTG
XTH32	bHLH_binding_site	1129	+	CATTTG
XTH32	bHLH_binding_site	1215	+	CAAGTG
XTH32	bHLH_binding_site	1821	+	CATATG
ERF002	bHLH_binding_site	10	+	CAATTG
ERF002	bHLH_binding_site	175	+	CATCTG
ERF002	bHLH_binding_site	281	+	CACTTG
ERF002	bHLH_binding_site	305	+	CAAGTG
ERF002	bHLH_binding_site	500	+	CAAGTG
ERF002	bHLH_binding_site	762	+	CACCTG
ERF002	bHLH_binding_site	1001	+	CATTTG
ERF002	bHLH_binding_site	1814	+	CATATG
ERF002	bHLH_binding_site	1881	+	CATATG
ERF002	bHLH_binding_site	1896	+	CACATG
MYB7	bHLH_binding_site	274	+	CACTTG
MYB7	bHLH_binding_site	312	+	CACTTG
MYB7	bHLH_binding_site	1009	+	CATTTG
MYB7	bHLH_binding_site	1050	+	CACTTG
MYB7	bHLH_binding_site	1113	+	CAATTG
MYB7	bHLH_binding_site	1748	+	CACCTG
MYB7	bHLH_binding_site	1828	+	CACATG
MYB7_2	bHLH_binding_site	126	+	CACATG
MYB7_2	bHLH_binding_site	400	+	CAAGTG
MYB7_2	bHLH_binding_site	613	+	CATGTG
MYB7_2	bHLH_binding_site	695	+	CACATG
MYB7_2	bHLH_binding_site	1055	+	CATTTG
MYB7_2	bHLH_binding_site	1230	+	CATTTG
MYB7_2	bHLH_binding_site	1981	+	CAATTG
SUS3	WRKY_binding_site	496	+	TTGACC
SUS3	WRKY_binding_site	689	+	TTGACT
SUS3	WRKY_binding_site	740	+	TTGACT
SUS3	WRKY_binding_site	1052	+	TTGACT
SUS3	WRKY_binding_site	1103	+	TTGACT
HUP54_2	WRKY_binding_site	268	+	TTGACT
HUP54_2	WRKY_binding_site	409	+	TTGACT
HUP54_2	WRKY_binding_site	633	-	TTGACT
MYB73_2	WRKY_binding_site	1029	-	TTGACT
NAC010	WRKY_binding_site	88	-	TTGACC
NAC010	WRKY_binding_site	880	-	TTGACT
NAC010	WRKY_binding_site	1648	+	TTGACT
WOX11	WRKY_binding_site	135	+	TTGACT
WOX11	WRKY_binding_site	178	-	TTGACT
ERF081	WRKY_binding_site	140	-	TTGACT
ERF081	WRKY_binding_site	1309	-	TTGACC
MYB78_1	WRKY_binding_site	139	+	TTGACT
MYB78_1	WRKY_binding_site	1808	-	TTGACT
MYB78_1	WRKY_binding_site	1816	-	TTGACC
WRKY33_2	WRKY_binding_site	156	-	TTGACC
WRKY33_2	WRKY_binding_site	351	+	TTGACT
WRKY33_2	WRKY_binding_site	436	+	TTGACT
WRKY33_2	WRKY_binding_site	830	+	TTGACT
WRKY33_2	WRKY_binding_site	922	+	TTGACT
WRKY33_2	WRKY_binding_site	1851	-	TTGACT
WRKY33_2	WRKY_binding_site	1868	+	TTGACC
WRKY33_2	WRKY_binding_site	1904	-	TTGACT
WRKY75	WRKY_binding_site	302	+	TTGACT
WRKY75	WRKY_binding_site	329	+	TTGACC
WRKY75	WRKY_binding_site	1221	+	TTGACC
WRKY75	WRKY_binding_site	1465	-	TTGACT
RBOHD	WRKY_binding_site	820	+	TTGACT
RBOHD	WRKY_binding_site	1774	+	TTGACT
MYB116	WRKY_binding_site	183	+	TTGACT
MYB116	WRKY_binding_site	740	+	TTGACT
MYB116	WRKY_binding_site	788	+	TTGACT
MYB116	WRKY_binding_site	934	+	TTGACT
MYB116	WRKY_binding_site	1265	+	TTGACC
MYB116	WRKY_binding_site	1710	-	TTGACT
XTH23	WRKY_binding_site	187	-	TTGACC
XTH23	WRKY_binding_site	351	-	TTGACT
XTH23	WRKY_binding_site	1371	+	TTGACT
XTH23	WRKY_binding_site	1675	+	TTGACC
XTH23	WRKY_binding_site	1707	-	TTGACT
ERF095	WRKY_binding_site	15	+	TTGACT
ERF095	WRKY_binding_site	1059	+	TTGACT
ERF095	WRKY_binding_site	1218	-	TTGACT
ERF095	WRKY_binding_site	1792	+	TTGACC
TPS11	WRKY_binding_site	271	-	TTGACT
TPS11	WRKY_binding_site	431	+	TTGACT
TPS11	WRKY_binding_site	781	-	TTGACT
GSTU17	WRKY_binding_site	353	+	TTGACT
GSTU17	WRKY_binding_site	705	+	TTGACC
GSTU17	WRKY_binding_site	976	-	TTGACT
GSTU17	WRKY_binding_site	1458	+	TTGACC
GSTU17	WRKY_binding_site	1552	+	TTGACC
GSTU17	WRKY_binding_site	1597	-	TTGACC
GSTU17	WRKY_binding_site	1657	-	TTGACC
GSTU17	WRKY_binding_site	1760	+	TTGACT
CIPK25	WRKY_binding_site	183	+	TTGACC
CIPK25	WRKY_binding_site	1297	-	TTGACT
ADH1	WRKY_binding_site	156	+	TTGACC
ADH1	WRKY_binding_site	257	-	TTGACC
ADH1	WRKY_binding_site	463	-	TTGACT
ADH1	WRKY_binding_site	1556	-	TTGACT
ADH1	WRKY_binding_site	1658	+	TTGACT
GSTU8_2	WRKY_binding_site	1575	+	TTGACC
GSTU8_3	WRKY_binding_site	1899	-	TTGACC
PP2C38	WRKY_binding_site	357	+	TTGACT
PP2C38	WRKY_binding_site	1258	-	TTGACC
PP2C38	WRKY_binding_site	1265	-	TTGACC
PP2C38	WRKY_binding_site	1912	-	TTGACC
SOS4	WRKY_binding_site	644	+	TTGACT
SOS4	WRKY_binding_site	1798	+	TTGACC
SOS4	WRKY_binding_site	1856	-	TTGACT
TPS11_2	WRKY_binding_site	948	+	TTGACC
TPS11_2	WRKY_binding_site	1130	+	TTGACT
TPS7	WRKY_binding_site	744	+	TTGACT
TPS7_2	WRKY_binding_site	558	+	TTGACC
TPS7_2	WRKY_binding_site	1192	-	TTGACT
TPS7_2	WRKY_binding_site	1314	-	TTGACC
TPS9	WRKY_binding_site	792	-	TTGACT
TPS9	WRKY_binding_site	1320	-	TTGACT
TPS9	WRKY_binding_site	1651	-	TTGACT
ERF041	WRKY_binding_site	323	-	TTGACC
ERF075	WRKY_binding_site	599	-	TTGACT
ERF075	WRKY_binding_site	1161	-	TTGACC
ERF075	WRKY_binding_site	1245	+	TTGACT
ERF075	WRKY_binding_site	1506	-	TTGACT
ERF082	WRKY_binding_site	1116	+	TTGACT
ERF082	WRKY_binding_site	1298	+	TTGACC
ERF106_2	WRKY_binding_site	304	-	TTGACT
ERF106_2	WRKY_binding_site	552	-	TTGACC
ERF106_2	WRKY_binding_site	698	-	TTGACT
ERF106_2	WRKY_binding_site	1412	-	TTGACC
MYB73_1	WRKY_binding_site	1035	-	TTGACT
MYB94	WRKY_binding_site	1795	+	TTGACT
WOX13	WRKY_binding_site	208	+	TTGACC
WOX13	WRKY_binding_site	685	-	TTGACC
WRKY33	WRKY_binding_site	1572	-	TTGACT
WRKY33	WRKY_binding_site	1788	-	TTGACT
WRKY33	WRKY_binding_site	1853	-	TTGACC
WRKY72	WRKY_binding_site	539	-	TTGACC
WRKY72	WRKY_binding_site	744	+	TTGACC
WRKY72	WRKY_binding_site	856	+	TTGACC
WRKY72	WRKY_binding_site	1321	+	TTGACC
WRKY72	WRKY_binding_site	1901	-	TTGACT
ERF078_2	WRKY_binding_site	459	+	TTGACT
ERF078_2	WRKY_binding_site	1678	-	TTGACC
ERF078_2	WRKY_binding_site	1841	-	TTGACT
ERF078_2	WRKY_binding_site	1855	+	TTGACT
WRKY40	WRKY_binding_site	522	-	TTGACC
WRKY40	WRKY_binding_site	928	+	TTGACC
WRKY40	WRKY_binding_site	1399	-	TTGACT
WRKY40	WRKY_binding_site	1675	+	TTGACT
ERF1-3	WRKY_binding_site	232	+	TTGACC
ERF1-3	WRKY_binding_site	867	-	TTGACC
ADH1_2	WRKY_binding_site	46	+	TTGACC
CAT2_3	WRKY_binding_site	129	+	TTGACT
CAT2_3	WRKY_binding_site	293	-	TTGACC
CAT2_3	WRKY_binding_site	1151	-	TTGACT
CAT2_3	WRKY_binding_site	1192	-	TTGACT
GSTU19	WRKY_binding_site	1263	-	TTGACC
GSTU19	WRKY_binding_site	1675	+	TTGACC
GSTU8_1	WRKY_binding_site	1220	-	TTGACT
PP2C49	WRKY_binding_site	1221	-	TTGACC
PP2C49	WRKY_binding_site	1307	+	TTGACC
PYL1	WRKY_binding_site	1322	+	TTGACT
XTH30	WRKY_binding_site	1061	-	TTGACT
XTH30	WRKY_binding_site	1354	-	TTGACT
XTH30	WRKY_binding_site	1532	+	TTGACT
ERF059	WRKY_binding_site	510	-	TTGACT
ERF059	WRKY_binding_site	893	+	TTGACT
ERF059	WRKY_binding_site	1174	-	TTGACC
ERF074	WRKY_binding_site	1834	+	TTGACC
ERF100	WRKY_binding_site	541	+	TTGACT
ERF100	WRKY_binding_site	893	-	TTGACC
ERF100	WRKY_binding_site	905	+	TTGACC
ERF100	WRKY_binding_site	1108	+	TTGACC
ERF106	WRKY_binding_site	270	-	TTGACT
ERF106	WRKY_binding_site	336	-	TTGACC
ERF106	WRKY_binding_site	410	+	TTGACT
ERF106	WRKY_binding_site	755	-	TTGACT
ERF106	WRKY_binding_site	1758	-	TTGACC
WRKY14	WRKY_binding_site	1538	+	TTGACC
WRKY14	WRKY_binding_site	1605	-	TTGACC
WRKY22	WRKY_binding_site	1863	-	TTGACT
WRKY57	WRKY_binding_site	50	+	TTGACT
WRKY57	WRKY_binding_site	195	-	TTGACT
WRKY57	WRKY_binding_site	1482	+	TTGACT
CAT2_2	WRKY_binding_site	964	+	TTGACT
ERF019	WRKY_binding_site	37	-	TTGACT
ERF019	WRKY_binding_site	551	+	TTGACT
ERF019	WRKY_binding_site	638	-	TTGACC
ERF019	WRKY_binding_site	737	+	TTGACT
ERF019	WRKY_binding_site	1178	+	TTGACC
ERF019	WRKY_binding_site	1830	+	TTGACC
ERF019	WRKY_binding_site	1846	+	TTGACC
ERF48	WRKY_binding_site	769	-	TTGACC
ERF48	WRKY_binding_site	1143	+	TTGACT
GSTU25	WRKY_binding_site	1825	-	TTGACC
PYL4_2	WRKY_binding_site	1119	+	TTGACT
GSTU7_1	WRKY_binding_site	484	-	TTGACT
GSTU7_1	WRKY_binding_site	941	+	TTGACT
GSTU7_1	WRKY_binding_site	1326	-	TTGACT
GSTU7_1	WRKY_binding_site	1337	-	TTGACT
GSTU7_1	WRKY_binding_site	1812	-	TTGACT
ERF110	WRKY_binding_site	947	-	TTGACC
ERF110	WRKY_binding_site	1191	-	TTGACT
ERF110	WRKY_binding_site	1304	-	TTGACC
ERF110	WRKY_binding_site	1363	+	TTGACC
ERF110	WRKY_binding_site	1673	-	TTGACT
MYB86	WRKY_binding_site	1155	-	TTGACT
ACS1	WRKY_binding_site	1035	-	TTGACT
ACS1	WRKY_binding_site	1658	-	TTGACC
ACS1	WRKY_binding_site	1712	-	TTGACC
IAA17_2	WRKY_binding_site	17	+	TTGACT
IAA17_2	WRKY_binding_site	1227	+	TTGACT
IAA17_2	WRKY_binding_site	1683	+	TTGACC
IAA17_2	WRKY_binding_site	1858	-	TTGACT
SOS2	WRKY_binding_site	633	+	TTGACC
SOS2	WRKY_binding_site	1488	+	TTGACT
bZIP62	WRKY_binding_site	489	-	TTGACC
bZIP62	WRKY_binding_site	737	-	TTGACC
bZIP62	WRKY_binding_site	886	+	TTGACT
bZIP62	WRKY_binding_site	981	+	TTGACC
bZIP62	WRKY_binding_site	1502	+	TTGACT
bZIP62	WRKY_binding_site	1944	-	TTGACC
ERF102	WRKY_binding_site	121	-	TTGACC
ERF102	WRKY_binding_site	745	+	TTGACT
ERF102	WRKY_binding_site	760	+	TTGACT
WRKY53	WRKY_binding_site	543	+	TTGACT
WRKY53	WRKY_binding_site	808	-	TTGACT
WRKY53	WRKY_binding_site	1424	-	TTGACT
PYL4	WRKY_binding_site	1593	+	TTGACC
PCO2	WRKY_binding_site	427	-	TTGACT
DEAR3	WRKY_binding_site	1164	-	TTGACC
DEAR3	WRKY_binding_site	1264	-	TTGACC
DEAR3	WRKY_binding_site	1553	-	TTGACC
SD1-13	WRKY_binding_site	127	-	TTGACT
SD1-13	WRKY_binding_site	144	+	TTGACT
SD1-13	WRKY_binding_site	693	-	TTGACT
SD1-13	WRKY_binding_site	984	-	TTGACC
SD1-13	WRKY_binding_site	1900	-	TTGACT
ERF072	WRKY_binding_site	83	-	TTGACT
ERF072	WRKY_binding_site	95	+	TTGACC
ERF072	WRKY_binding_site	713	-	TTGACC
ERF072	WRKY_binding_site	1738	-	TTGACT
GASA1_2	WRKY_binding_site	28	+	TTGACC
GASA1_2	WRKY_binding_site	768	+	TTGACC
GASA1_2	WRKY_binding_site	1768	+	TTGACT
GASA1_2	WRKY_binding_site	1988	+	TTGACT
GSTU1	WRKY_binding_site	478	+	TTGACC
GSTU1	WRKY_binding_site	1803	-	TTGACT
GSTU1	WRKY_binding_site	1909	-	TTGACC
ACO1	WRKY_binding_site	531	-	TTGACT
ACO1	WRKY_binding_site	1005	-	TTGACT
ACO1	WRKY_binding_site	1017	+	TTGACC
ACO1	WRKY_binding_site	1167	+	TTGACC
ACO1	WRKY_binding_site	1208	+	TTGACC
ACO1	WRKY_binding_site	1218	+	TTGACT
ACO1	WRKY_binding_site	1229	+	TTGACC
ACO1	WRKY_binding_site	1306	-	TTGACC
ACO1	WRKY_binding_site	1598	-	TTGACC
ADHL2	WRKY_binding_site	306	+	TTGACT
ADHL2	WRKY_binding_site	1629	+	TTGACT
ADHL2	WRKY_binding_site	1865	+	TTGACC
ADHL2	WRKY_binding_site	1922	+	TTGACT
PAL1	WRKY_binding_site	549	-	TTGACT
PAL1	WRKY_binding_site	636	-	TTGACT
PAL2	WRKY_binding_site	354	-	TTGACC
PAL2	WRKY_binding_site	1228	+	TTGACC
PAL2	WRKY_binding_site	1307	-	TTGACC
PAL2	WRKY_binding_site	1464	+	TTGACC
PAL2	WRKY_binding_site	1488	-	TTGACT
PAL2	WRKY_binding_site	1700	+	TTGACT
PCO2_2	WRKY_binding_site	488	-	TTGACT
PCO2_2	WRKY_binding_site	712	+	TTGACC
PCO2_2	WRKY_binding_site	934	+	TTGACC
PCO2_2	WRKY_binding_site	1296	-	TTGACC
PCO2_2	WRKY_binding_site	1996	-	TTGACC
SOD1	WRKY_binding_site	77	+	TTGACC
SOD1	WRKY_binding_site	676	+	TTGACT
SOD1	WRKY_binding_site	1673	+	TTGACT
TPS5	WRKY_binding_site	334	-	TTGACC
TPS5	WRKY_binding_site	386	+	TTGACT
TPS5	WRKY_binding_site	711	-	TTGACT
TPS5	WRKY_binding_site	725	-	TTGACC
TPS5	WRKY_binding_site	1296	+	TTGACT
TPS5	WRKY_binding_site	1824	-	TTGACT
bZIP21	WRKY_binding_site	362	+	TTGACC
bZIP21	WRKY_binding_site	1740	+	TTGACC
ERF078	WRKY_binding_site	1865	-	TTGACT
ERF078	WRKY_binding_site	1879	+	TTGACT
XTH23_2	WRKY_binding_site	456	+	TTGACT
XTH23_2	WRKY_binding_site	1314	-	TTGACT
XTH23_2	WRKY_binding_site	1952	+	TTGACT
Bhlh093	WRKY_binding_site	510	+	TTGACT
Bhlh093	WRKY_binding_site	1554	-	TTGACC
Bhlh093	WRKY_binding_site	1611	-	TTGACC
Bhlh093	WRKY_binding_site	1726	+	TTGACC
Bhlh093	WRKY_binding_site	1789	-	TTGACC
GASA1	WRKY_binding_site	1583	-	TTGACT
GASA1	WRKY_binding_site	1641	-	TTGACT
GASA1	WRKY_binding_site	1723	+	TTGACC
GASA1	WRKY_binding_site	1734	+	TTGACC
IAA17	WRKY_binding_site	765	+	TTGACT
IAA17	WRKY_binding_site	788	+	TTGACT
IAA17	WRKY_binding_site	812	+	TTGACT
IAA17	WRKY_binding_site	836	+	TTGACT
IAA17	WRKY_binding_site	859	+	TTGACT
IAA17	WRKY_binding_site	1422	-	TTGACT
IAA17	WRKY_binding_site	1937	-	TTGACT
ERF041_2	WRKY_binding_site	280	+	TTGACT
ERF041_2	WRKY_binding_site	814	-	TTGACT
ERF041_2	WRKY_binding_site	841	-	TTGACC
ERF041_2	WRKY_binding_site	1042	-	TTGACT
ERF041_2	WRKY_binding_site	1326	-	TTGACC
KCS3	WRKY_binding_site	789	-	TTGACT
KCS3	WRKY_binding_site	801	+	TTGACT
KCS3	WRKY_binding_site	869	-	TTGACT
KCS3	WRKY_binding_site	1692	+	TTGACT
PDC2	WRKY_binding_site	765	-	TTGACT
CAT2	WRKY_binding_site	890	-	TTGACC
CAT2	WRKY_binding_site	957	-	TTGACT
IAA13	WRKY_binding_site	248	+	TTGACT
IAA13	WRKY_binding_site	443	-	TTGACT
IAA13	WRKY_binding_site	1004	+	TTGACT
IAA13	WRKY_binding_site	1028	+	TTGACT
IAA13	WRKY_binding_site	1058	+	TTGACT
IAA13	WRKY_binding_site	1081	+	TTGACT
IAA13	WRKY_binding_site	1104	+	TTGACT
IAA13	WRKY_binding_site	1127	+	TTGACC
IAA13	WRKY_binding_site	1150	+	TTGACT
IAA13	WRKY_binding_site	1174	+	TTGACT
XTH28	WRKY_binding_site	540	-	TTGACT
bZIP23	WRKY_binding_site	783	+	TTGACT
bZIP23	WRKY_binding_site	964	+	TTGACT
bZIP23	WRKY_binding_site	1271	+	TTGACT
bZIP23	WRKY_binding_site	1421	+	TTGACT
ERF102_2	WRKY_binding_site	1219	+	TTGACT
NAC071	WRKY_binding_site	424	-	TTGACT
NAC071	WRKY_binding_site	712	+	TTGACC
NAC071	WRKY_binding_site	1458	-	TTGACT
NAC78	WRKY_binding_site	235	+	TTGACC
NAC78	WRKY_binding_site	1279	-	TTGACC
NAC78	WRKY_binding_site	1290	-	TTGACT
ABF2	WRKY_binding_site	1760	+	TTGACT
ABI1	WRKY_binding_site	828	+	TTGACC
ABI1	WRKY_binding_site	1316	-	TTGACC
GSTU7_2	WRKY_binding_site	1517	+	TTGACT
KCS1	WRKY_binding_site	434	+	TTGACC
XTH32	WRKY_binding_site	1413	+	TTGACC
MYB7	WRKY_binding_site	1021	-	TTGACC
MYB7	WRKY_binding_site	1526	-	TTGACT
MYB7_2	WRKY_binding_site	1883	-	TTGACT
WOX11	ERF_binding_site	1601	+	ERF_binding_site
WOX11	ERF_binding_site	1604	+	ERF_binding_site
WOX11	ERF_binding_site	1634	+	ERF_binding_site
ERF081	ERF_binding_site	1021	-	ERF_binding_site
ERF081	ERF_binding_site	1024	-	ERF_binding_site
ERF081	ERF_binding_site	1027	-	ERF_binding_site
WRKY75	ERF_binding_site	1898	+	ERF_binding_site
MYB116	ERF_binding_site	799	-	ERF_binding_site
TPS9	ERF_binding_site	1369	-	ERF_binding_site
ERF106_2	ERF_binding_site	1313	+	ERF_binding_site
WRKY33	ERF_binding_site	1741	+	ERF_binding_site
ERF078_2	ERF_binding_site	1816	-	ERF_binding_site
GSTU8_1	ERF_binding_site	1660	+	ERF_binding_site
PP2C49	ERF_binding_site	345	+	ERF_binding_site
PP2C49	ERF_binding_site	1343	-	ERF_binding_site
PYL1	ERF_binding_site	73	-	ERF_binding_site
ERF106	ERF_binding_site	1951	+	ERF_binding_site
ERF48	ERF_binding_site	1698	-	ERF_binding_site
GSTU25	ERF_binding_site	1195	-	ERF_binding_site
GSTU1	ERF_binding_site	604	-	ERF_binding_site
GSTU1	ERF_binding_site	608	+	ERF_binding_site
GSTU1	ERF_binding_site	1475	-	ERF_binding_site
ACO1	ERF_binding_site	150	+	ERF_binding_site
ERF078	ERF_binding_site	1766	+	ERF_binding_site
ERF078	ERF_binding_site	1840	-	ERF_binding_site
ERF102_2	ERF_binding_site	855	-	ERF_binding_site
NAC78	ERF_binding_site	71	-	ERF_binding_site
NAC78	ERF_binding_site	260	+	ERF_binding_site
ABI1	ERF_binding_site	993	+	ERF_binding_site
XTH32	ERF_binding_site	657	-	ERF_binding_site
ERF002	ERF_binding_site	592	+	ERF_binding_site
ERF100_2	ERF_binding_site	769	+	ERF_binding_site
ERF100_2	ERF_binding_site	784	-	ERF_binding_site
MYB73_2	ERF_binding_site	1104	-	ERF_binding_site
MYB73_2	ERF_binding_site	1241	+	ERF_binding_site
ERF081	ERF_binding_site	3	+	ERF_binding_site
ERF081	ERF_binding_site	1002	+	ERF_binding_site
ERF081	ERF_binding_site	1428	-	ERF_binding_site
ERF081	ERF_binding_site	1463	+	ERF_binding_site
ERF081	ERF_binding_site	1852	+	ERF_binding_site
RBOHD	ERF_binding_site	293	+	ERF_binding_site
MYB78_2	ERF_binding_site	916	-	ERF_binding_site
TPS11	ERF_binding_site	1737	-	ERF_binding_site
TPS11	ERF_binding_site	1992	+	ERF_binding_site
GSTU17	ERF_binding_site	1356	-	ERF_binding_site
CIPK25	ERF_binding_site	689	+	ERF_binding_site
CIPK25	ERF_binding_site	762	+	ERF_binding_site
ADH1	ERF_binding_site	27	-	ERF_binding_site
ADH1	ERF_binding_site	502	+	ERF_binding_site
SOS4	ERF_binding_site	1038	+	ERF_binding_site
TPS11_2	ERF_binding_site	1680	-	ERF_binding_site
TPS11_2	ERF_binding_site	1786	-	ERF_binding_site
TPS7	ERF_binding_site	785	-	ERF_binding_site
TPS7	ERF_binding_site	1411	+	ERF_binding_site
TPS7_2	ERF_binding_site	76	+	ERF_binding_site
TPS7_2	ERF_binding_site	1376	+	ERF_binding_site
ERF041	ERF_binding_site	1727	+	ERF_binding_site
ERF075	ERF_binding_site	1028	-	ERF_binding_site
ERF075	ERF_binding_site	1270	+	ERF_binding_site
ERF082	ERF_binding_site	439	+	ERF_binding_site
MYB73_1	ERF_binding_site	1110	-	ERF_binding_site
MYB73_1	ERF_binding_site	1247	+	ERF_binding_site
MYB94	ERF_binding_site	1431	-	ERF_binding_site
WOX13	ERF_binding_site	1577	+	ERF_binding_site
WOX13	ERF_binding_site	1803	-	ERF_binding_site
WRKY33	ERF_binding_site	20	-	ERF_binding_site
WRKY40	ERF_binding_site	1725	+	ERF_binding_site
PDC1	ERF_binding_site	861	+	ERF_binding_site
ADH1_2	ERF_binding_site	930	-	ERF_binding_site
GSTU19	ERF_binding_site	1624	+	ERF_binding_site
PP2C49	ERF_binding_site	120	+	ERF_binding_site
PP2C49	ERF_binding_site	1340	-	ERF_binding_site
ERF059	ERF_binding_site	1418	+	ERF_binding_site
ERF074	ERF_binding_site	777	+	ERF_binding_site
ERF074	ERF_binding_site	1211	+	ERF_binding_site
ERF100	ERF_binding_site	42	+	ERF_binding_site
ERF100	ERF_binding_site	1070	+	ERF_binding_site
ERF106	ERF_binding_site	353	-	ERF_binding_site
ERF106	ERF_binding_site	504	-	ERF_binding_site
ERF106	ERF_binding_site	1132	-	ERF_binding_site
WRKY14	ERF_binding_site	96	-	ERF_binding_site
WRKY14	ERF_binding_site	1931	+	ERF_binding_site
WRKY22	ERF_binding_site	1033	+	ERF_binding_site
WRKY22	ERF_binding_site	1192	-	ERF_binding_site
ERF019	ERF_binding_site	360	-	ERF_binding_site
ERF019	ERF_binding_site	376	+	ERF_binding_site
ERF019	ERF_binding_site	859	+	ERF_binding_site
ERF019	ERF_binding_site	1765	+	ERF_binding_site
ERF110	ERF_binding_site	61	+	ERF_binding_site
ERF110	ERF_binding_site	944	-	ERF_binding_site
ERF110	ERF_binding_site	1631	+	ERF_binding_site
ERF110	ERF_binding_site	1702	-	ERF_binding_site
ERF110	ERF_binding_site	1950	-	ERF_binding_site
MYB86	ERF_binding_site	79	-	ERF_binding_site
IAA17_2	ERF_binding_site	1013	+	ERF_binding_site
IAA17_2	ERF_binding_site	1017	+	ERF_binding_site
SOS2	ERF_binding_site	1733	+	ERF_binding_site
bZIP62	ERF_binding_site	688	+	ERF_binding_site
bZIP62	ERF_binding_site	986	+	ERF_binding_site
ERF102	ERF_binding_site	1717	-	ERF_binding_site
WRKY53	ERF_binding_site	1244	-	ERF_binding_site
PYL4	ERF_binding_site	1775	+	ERF_binding_site
DEAR3	ERF_binding_site	1654	-	ERF_binding_site
SD1-13	ERF_binding_site	116	-	ERF_binding_site
SD1-13	ERF_binding_site	1202	+	ERF_binding_site
ERF072	ERF_binding_site	506	-	ERF_binding_site
ERF072	ERF_binding_site	1521	-	ERF_binding_site
GSTU1	ERF_binding_site	734	-	ERF_binding_site
CIPK25_2	ERF_binding_site	286	+	ERF_binding_site
HUP54	ERF_binding_site	1829	-	ERF_binding_site
ACO1	ERF_binding_site	1252	+	ERF_binding_site
ACO1	ERF_binding_site	1302	-	ERF_binding_site
PCO2_2	ERF_binding_site	1738	+	ERF_binding_site
SOD1	ERF_binding_site	1443	-	ERF_binding_site
SOD1	ERF_binding_site	1488	+	ERF_binding_site
TPS5	ERF_binding_site	682	-	ERF_binding_site
ERF078	ERF_binding_site	54	-	ERF_binding_site
ERF078	ERF_binding_site	1689	+	ERF_binding_site
Bhlh093	ERF_binding_site	391	-	ERF_binding_site
Bhlh093	ERF_binding_site	642	+	ERF_binding_site
GASA1	ERF_binding_site	905	+	ERF_binding_site
GASA1	ERF_binding_site	1473	-	ERF_binding_site
GASA1	ERF_binding_site	1773	+	ERF_binding_site
GASA1	ERF_binding_site	1802	+	ERF_binding_site
ERF041_2	ERF_binding_site	175	-	ERF_binding_site
ERF041_2	ERF_binding_site	1615	+	ERF_binding_site
KCS3	ERF_binding_site	74	+	ERF_binding_site
PDC2	ERF_binding_site	448	-	ERF_binding_site
IAA13	ERF_binding_site	1415	+	ERF_binding_site
PYL4_3	ERF_binding_site	954	-	ERF_binding_site
PYL4_3	ERF_binding_site	1918	-	ERF_binding_site
XTH28	ERF_binding_site	1049	-	ERF_binding_site
ERF102_2	ERF_binding_site	1061	-	ERF_binding_site
ABF2	ERF_binding_site	1728	-	ERF_binding_site
ABI1	ERF_binding_site	259	+	ERF_binding_site
ABI1	ERF_binding_site	923	-	ERF_binding_site
ABI1	ERF_binding_site	1283	-	ERF_binding_site
ABI1	ERF_binding_site	1365	+	ERF_binding_site
GSTU7_2	ERF_binding_site	438	+	ERF_binding_site
GSTU7_2	ERF_binding_site	1755	-	ERF_binding_site
KCS1	ERF_binding_site	1210	+	ERF_binding_site
ERF002	ERF_binding_site	1198	-	ERF_binding_site
MYB7	ERF_binding_site	115	+	ERF_binding_site
MYB7	ERF_binding_site	1624	-	ERF_binding_site
HUP54_2	ERF_binding_site	618	+	AATTCAAA
ERF100_2	ERF_binding_site	1160	-	AATTCAAA
MYB73_2	ERF_binding_site	534	-	ATTTCAAA
MYB73_2	ERF_binding_site	1158	+	ATTTCAAA
NAC010	ERF_binding_site	846	-	ATTTCAAA
ERF081	ERF_binding_site	1645	-	AATTCAAA
MYB78_1	ERF_binding_site	1514	+	ATTTCAAA
WRKY75	ERF_binding_site	1394	-	AATTCAAA
RBOHD	ERF_binding_site	1108	+	AATTCAAA
MYB116	ERF_binding_site	983	-	AATTCAAA
MYB116	ERF_binding_site	1389	+	AATTCAAA
XTH23	ERF_binding_site	1834	+	ATTTCAAA
MYB78_2	ERF_binding_site	1745	+	ATTTCAAA
TPS11	ERF_binding_site	205	+	ATTTCAAA
TPS11	ERF_binding_site	597	-	ATTTCAAA
TPS11	ERF_binding_site	709	-	ATTTCAAA
TPS11	ERF_binding_site	1360	+	AATTCAAA
TPS11	ERF_binding_site	1623	+	ATTTCAAA
GSTU17	ERF_binding_site	480	-	ATTTCAAA
GSTU17	ERF_binding_site	542	-	ATTTCAAA
GSTU17	ERF_binding_site	691	+	AATTCAAA
GSTU17	ERF_binding_site	1831	-	ATTTCAAA
CIPK25	ERF_binding_site	1426	-	ATTTCAAA
ADH1	ERF_binding_site	327	+	ATTTCAAA
ADH1	ERF_binding_site	487	+	ATTTCAAA
ADH1	ERF_binding_site	1178	-	ATTTCAAA
GSTU8_3	ERF_binding_site	731	-	ATTTCAAA
PP2C38	ERF_binding_site	767	-	AATTCAAA
PP2C38	ERF_binding_site	1542	+	AATTCAAA
TPS11_2	ERF_binding_site	716	+	AATTCAAA
TPS11_2	ERF_binding_site	1049	-	AATTCAAA
TPS11_2	ERF_binding_site	1284	-	ATTTCAAA
TPS7	ERF_binding_site	672	+	ATTTCAAA
TPS7_2	ERF_binding_site	1800	-	AATTCAAA
ERF075	ERF_binding_site	209	-	ATTTCAAA
ERF082	ERF_binding_site	151	+	AATTCAAA
ERF082	ERF_binding_site	1143	-	AATTCAAA
ERF082	ERF_binding_site	1172	+	AATTCAAA
ERF106_2	ERF_binding_site	10	+	AATTCAAA
ERF106_2	ERF_binding_site	919	+	AATTCAAA
MYB73_1	ERF_binding_site	525	-	ATTTCAAA
MYB73_1	ERF_binding_site	1164	+	ATTTCAAA
MYB94	ERF_binding_site	1368	+	AATTCAAA
MYB94	ERF_binding_site	1467	-	AATTCAAA
WRKY33	ERF_binding_site	1285	+	ATTTCAAA
WRKY33	ERF_binding_site	1387	-	AATTCAAA
WRKY33	ERF_binding_site	1408	+	AATTCAAA
WRKY33	ERF_binding_site	1488	-	AATTCAAA
WRKY72	ERF_binding_site	577	-	ATTTCAAA
WRKY72	ERF_binding_site	1882	-	AATTCAAA
ERF078_2	ERF_binding_site	1027	+	ATTTCAAA
WRKY40	ERF_binding_site	202	-	ATTTCAAA
ERF1-3	ERF_binding_site	1546	+	ATTTCAAA
ADH1_2	ERF_binding_site	269	+	AATTCAAA
ADH1_2	ERF_binding_site	519	-	ATTTCAAA
CAT2_3	ERF_binding_site	844	+	AATTCAAA
CAT2_3	ERF_binding_site	908	+	AATTCAAA
CAT2_3	ERF_binding_site	1802	+	AATTCAAA
GSTU19	ERF_binding_site	1547	-	ATTTCAAA
GSTU8_1	ERF_binding_site	851	+	AATTCAAA
GSTU8_1	ERF_binding_site	963	+	AATTCAAA
GSTU8_1	ERF_binding_site	1351	+	AATTCAAA
PP2C49	ERF_binding_site	19	+	AATTCAAA
PP2C49	ERF_binding_site	417	-	ATTTCAAA
PP2C49	ERF_binding_site	449	+	AATTCAAA
PYL1	ERF_binding_site	959	-	AATTCAAA
XTH30	ERF_binding_site	1345	-	ATTTCAAA
XTH30	ERF_binding_site	1627	+	AATTCAAA
ERF059	ERF_binding_site	1083	-	ATTTCAAA
ERF059	ERF_binding_site	1094	+	AATTCAAA
ERF074	ERF_binding_site	184	-	AATTCAAA
ERF074	ERF_binding_site	1585	+	AATTCAAA
WRKY14	ERF_binding_site	1901	+	ATTTCAAA
CAT2_2	ERF_binding_site	291	+	ATTTCAAA
GSTU25	ERF_binding_site	266	+	ATTTCAAA
PYL4_2	ERF_binding_site	1211	+	ATTTCAAA
PYL4_2	ERF_binding_site	1225	-	ATTTCAAA
GSTU7_1	ERF_binding_site	173	+	AATTCAAA
GSTU7_1	ERF_binding_site	246	-	AATTCAAA
GSTU7_1	ERF_binding_site	250	+	AATTCAAA
GSTU7_1	ERF_binding_site	275	+	AATTCAAA
GSTU7_1	ERF_binding_site	324	+	AATTCAAA
ERF110	ERF_binding_site	453	-	ATTTCAAA
ERF110	ERF_binding_site	1453	-	ATTTCAAA
ERF110	ERF_binding_site	1844	+	AATTCAAA
MYB86	ERF_binding_site	519	-	AATTCAAA
MYB86	ERF_binding_site	978	-	AATTCAAA
ACS1	ERF_binding_site	393	+	AATTCAAA
IAA17_2	ERF_binding_site	1221	-	AATTCAAA
IAA17_2	ERF_binding_site	1556	+	AATTCAAA
SOS2	ERF_binding_site	1646	+	AATTCAAA
bZIP62	ERF_binding_site	837	-	AATTCAAA
ERF102	ERF_binding_site	842	+	AATTCAAA
ERF102	ERF_binding_site	1953	-	ATTTCAAA
WRKY53	ERF_binding_site	354	+	AATTCAAA
WRKY53	ERF_binding_site	813	+	AATTCAAA
WRKY53	ERF_binding_site	1011	+	ATTTCAAA
PYL4	ERF_binding_site	337	+	AATTCAAA
PYL4	ERF_binding_site	1444	+	ATTTCAAA
PYL4	ERF_binding_site	1565	+	AATTCAAA
DEAR3	ERF_binding_site	1213	+	ATTTCAAA
SD1-13	ERF_binding_site	935	+	AATTCAAA
GASA1_2	ERF_binding_site	337	+	AATTCAAA
GASA1_2	ERF_binding_site	371	-	AATTCAAA
CIPK25_2	ERF_binding_site	480	-	ATTTCAAA
CIPK25_2	ERF_binding_site	822	-	AATTCAAA
ACO1	ERF_binding_site	945	-	ATTTCAAA
ACO1	ERF_binding_site	1526	-	AATTCAAA
ADHL2	ERF_binding_site	57	+	AATTCAAA
ADHL2	ERF_binding_site	401	+	ATTTCAAA
ADHL2	ERF_binding_site	1787	+	AATTCAAA
PAL2	ERF_binding_site	18	-	ATTTCAAA
PAL2	ERF_binding_site	54	-	AATTCAAA
PAL2	ERF_binding_site	92	+	AATTCAAA
PAL2	ERF_binding_site	1065	-	ATTTCAAA
TPS5	ERF_binding_site	1700	-	AATTCAAA
bZIP21	ERF_binding_site	50	+	AATTCAAA
bZIP21	ERF_binding_site	1515	+	ATTTCAAA
ERF078	ERF_binding_site	409	-	ATTTCAAA
Bhlh093	ERF_binding_site	179	+	AATTCAAA
Bhlh093	ERF_binding_site	743	-	AATTCAAA
GASA1	ERF_binding_site	775	+	ATTTCAAA
IAA17	ERF_binding_site	1539	-	AATTCAAA
PDC2	ERF_binding_site	1549	+	ATTTCAAA
CAT2	ERF_binding_site	861	+	AATTCAAA
CAT2	ERF_binding_site	1341	+	ATTTCAAA
CAT2	ERF_binding_site	1685	-	AATTCAAA
PYL4_3	ERF_binding_site	489	-	AATTCAAA
PYL4_3	ERF_binding_site	1369	-	ATTTCAAA
XTH28	ERF_binding_site	84	-	ATTTCAAA
XTH28	ERF_binding_site	121	-	AATTCAAA
XTH28	ERF_binding_site	1455	-	AATTCAAA
XTH28	ERF_binding_site	1483	+	AATTCAAA
XTH28	ERF_binding_site	1554	-	AATTCAAA
bHLH105	ERF_binding_site	519	+	ATTTCAAA
ERF102_2	ERF_binding_site	1715	-	ATTTCAAA
ERF102_2	ERF_binding_site	1922	-	AATTCAAA
NAC071	ERF_binding_site	438	+	ATTTCAAA
NAC071	ERF_binding_site	508	+	AATTCAAA
ABF2	ERF_binding_site	322	-	ATTTCAAA
ABI1	ERF_binding_site	190	-	AATTCAAA
ABI1	ERF_binding_site	1197	+	ATTTCAAA
GSTU7_2	ERF_binding_site	93	+	ATTTCAAA
GSTU7_2	ERF_binding_site	1563	-	ATTTCAAA
KCS1	ERF_binding_site	91	+	AATTCAAA
XTH32	ERF_binding_site	1465	+	ATTTCAAA
XTH32	ERF_binding_site	1625	-	ATTTCAAA
ERF002	ERF_binding_site	110	-	AATTCAAA
ERF002	ERF_binding_site	793	-	AATTCAAA
ERF002	ERF_binding_site	1588	-	ATTTCAAA
MYB7_2	ERF_binding_site	628	-	ATTTCAAA
ERF100_2	bZIP_binding_site	771	-	bZIP_binding_site
ERF100_2	bZIP_binding_site	772	+	bZIP_binding_site
MYB73_2	bZIP_binding_site	586	-	bZIP_binding_site
NAC010	bZIP_binding_site	1095	+	bZIP_binding_site
NAC010	bZIP_binding_site	1741	-	bZIP_binding_site
WOX11	bZIP_binding_site	863	-	bZIP_binding_site
WOX11	bZIP_binding_site	1560	+	bZIP_binding_site
ERF081	bZIP_binding_site	1007	+	bZIP_binding_site
RBOHD	bZIP_binding_site	644	-	bZIP_binding_site
XTH23	bZIP_binding_site	1325	+	bZIP_binding_site
ERF095	bZIP_binding_site	971	+	bZIP_binding_site
ERF095	bZIP_binding_site	1345	+	bZIP_binding_site
GSTU17	bZIP_binding_site	563	-	bZIP_binding_site
GSTU17	bZIP_binding_site	564	+	bZIP_binding_site
GSTU17	bZIP_binding_site	1874	-	bZIP_binding_site
CIPK25	bZIP_binding_site	1392	+	bZIP_binding_site
GSTU8_2	bZIP_binding_site	218	+	bZIP_binding_site
GSTU8_2	bZIP_binding_site	906	+	bZIP_binding_site
PP2C38	bZIP_binding_site	1271	+	bZIP_binding_site
TPS7_2	bZIP_binding_site	206	-	bZIP_binding_site
TPS7_2	bZIP_binding_site	207	+	bZIP_binding_site
TPS7_2	bZIP_binding_site	301	-	bZIP_binding_site
TPS7_2	bZIP_binding_site	376	+	bZIP_binding_site
TPS7_2	bZIP_binding_site	440	+	bZIP_binding_site
TPS7_2	bZIP_binding_site	1124	-	bZIP_binding_site
TPS7_2	bZIP_binding_site	1303	+	bZIP_binding_site
ERF041	bZIP_binding_site	767	+	bZIP_binding_site
ERF041	bZIP_binding_site	1285	-	bZIP_binding_site
ERF041	bZIP_binding_site	1896	+	bZIP_binding_site
ERF075	bZIP_binding_site	1762	-	bZIP_binding_site
ERF082	bZIP_binding_site	1680	-	bZIP_binding_site
ERF082	bZIP_binding_site	1681	+	bZIP_binding_site
MYB73_1	bZIP_binding_site	580	-	bZIP_binding_site
MYB94	bZIP_binding_site	1521	+	bZIP_binding_site
WOX13	bZIP_binding_site	534	-	bZIP_binding_site
WRKY33	bZIP_binding_site	369	-	bZIP_binding_site
WRKY33	bZIP_binding_site	1089	+	bZIP_binding_site
WRKY33	bZIP_binding_site	1807	-	bZIP_binding_site
ERF078_2	bZIP_binding_site	1824	+	bZIP_binding_site
WRKY40	bZIP_binding_site	1730	-	bZIP_binding_site
ERF1-3	bZIP_binding_site	807	-	bZIP_binding_site
PDC1	bZIP_binding_site	409	-	bZIP_binding_site
PDC1	bZIP_binding_site	910	+	bZIP_binding_site
ADH1_2	bZIP_binding_site	505	-	bZIP_binding_site
ADH1_2	bZIP_binding_site	506	+	bZIP_binding_site
CAT2_3	bZIP_binding_site	1422	-	bZIP_binding_site
CAT2_3	bZIP_binding_site	1423	+	bZIP_binding_site
GSTU8_1	bZIP_binding_site	1332	+	bZIP_binding_site
PYL1	bZIP_binding_site	834	+	bZIP_binding_site
ERF059	bZIP_binding_site	647	-	bZIP_binding_site
ERF074	bZIP_binding_site	1330	-	bZIP_binding_site
ERF100	bZIP_binding_site	739	+	bZIP_binding_site
ERF100	bZIP_binding_site	1239	-	bZIP_binding_site
ERF100	bZIP_binding_site	1265	-	bZIP_binding_site
WRKY14	bZIP_binding_site	1847	+	bZIP_binding_site
WRKY22	bZIP_binding_site	1118	+	bZIP_binding_site
WRKY57	bZIP_binding_site	1030	+	bZIP_binding_site
ERF48	bZIP_binding_site	727	+	bZIP_binding_site
MYB86	bZIP_binding_site	210	+	bZIP_binding_site
MYB86	bZIP_binding_site	1586	-	bZIP_binding_site
MYB86	bZIP_binding_site	1973	-	bZIP_binding_site
SOS2	bZIP_binding_site	38	-	bZIP_binding_site
SOS2	bZIP_binding_site	39	+	bZIP_binding_site
SOS2	bZIP_binding_site	878	-	bZIP_binding_site
SOS2	bZIP_binding_site	1274	+	bZIP_binding_site
bZIP62	bZIP_binding_site	600	-	bZIP_binding_site
bZIP62	bZIP_binding_site	960	-	bZIP_binding_site
bZIP62	bZIP_binding_site	961	+	bZIP_binding_site
WRKY53	bZIP_binding_site	220	+	bZIP_binding_site
PYL4	bZIP_binding_site	1951	+	bZIP_binding_site
SD1-13	bZIP_binding_site	1922	-	bZIP_binding_site
ERF072	bZIP_binding_site	203	-	bZIP_binding_site
GASA1_2	bZIP_binding_site	1456	-	bZIP_binding_site
GSTU1	bZIP_binding_site	356	+	bZIP_binding_site
CIPK25_2	bZIP_binding_site	209	+	bZIP_binding_site
ACO1	bZIP_binding_site	1511	-	bZIP_binding_site
PAL2	bZIP_binding_site	1624	-	bZIP_binding_site
PAL2	bZIP_binding_site	1727	-	bZIP_binding_site
PCO2_2	bZIP_binding_site	908	-	bZIP_binding_site
SOD1	bZIP_binding_site	218	-	bZIP_binding_site
SOD1	bZIP_binding_site	1423	-	bZIP_binding_site
SOD1	bZIP_binding_site	1745	-	bZIP_binding_site
SOD1	bZIP_binding_site	1796	-	bZIP_binding_site
bZIP21	bZIP_binding_site	358	-	bZIP_binding_site
ERF078	bZIP_binding_site	159	+	bZIP_binding_site
ERF078	bZIP_binding_site	1573	+	bZIP_binding_site
ERF078	bZIP_binding_site	1848	+	bZIP_binding_site
XTH23_2	bZIP_binding_site	975	+	bZIP_binding_site
GASA1	bZIP_binding_site	830	+	bZIP_binding_site
GASA1	bZIP_binding_site	1509	-	bZIP_binding_site
GASA1	bZIP_binding_site	1510	+	bZIP_binding_site
IAA17	bZIP_binding_site	725	-	bZIP_binding_site
IAA17	bZIP_binding_site	726	+	bZIP_binding_site
ERF041_2	bZIP_binding_site	173	+	bZIP_binding_site
ERF041_2	bZIP_binding_site	630	+	bZIP_binding_site
ERF041_2	bZIP_binding_site	1001	+	bZIP_binding_site
PDC2	bZIP_binding_site	218	-	bZIP_binding_site
PDC2	bZIP_binding_site	278	+	bZIP_binding_site
IAA13	bZIP_binding_site	51	-	bZIP_binding_site
IAA13	bZIP_binding_site	52	+	bZIP_binding_site
IAA13	bZIP_binding_site	111	+	bZIP_binding_site
IAA13	bZIP_binding_site	809	+	bZIP_binding_site
IAA13	bZIP_binding_site	964	-	bZIP_binding_site
IAA13	bZIP_binding_site	965	+	bZIP_binding_site
IAA13	bZIP_binding_site	1048	-	bZIP_binding_site
PYL4_3	bZIP_binding_site	87	+	bZIP_binding_site
bHLH105	bZIP_binding_site	318	-	bZIP_binding_site
bHLH105	bZIP_binding_site	1801	-	bZIP_binding_site
bHLH105	bZIP_binding_site	1802	+	bZIP_binding_site
ERF102_2	bZIP_binding_site	804	+	bZIP_binding_site
ERF102_2	bZIP_binding_site	1741	+	bZIP_binding_site
ABF2	bZIP_binding_site	47	+	bZIP_binding_site
ABF2	bZIP_binding_site	1355	+	bZIP_binding_site
ABI1	bZIP_binding_site	261	-	bZIP_binding_site
ABI1	bZIP_binding_site	262	+	bZIP_binding_site
ABI1	bZIP_binding_site	1280	-	bZIP_binding_site
ABI1	bZIP_binding_site	1281	+	bZIP_binding_site
GSTU7_2	bZIP_binding_site	1807	+	bZIP_binding_site
ERF002	bZIP_binding_site	311	-	bZIP_binding_site
MYB7	bZIP_binding_site	295	-	bZIP_binding_site
SUS3	NAC_binding_site	27	+	CGTG
SUS3	NAC_binding_site	1672	+	CGTG
SUS3	NAC_binding_site	1788	+	CGTG
SUS3	NAC_binding_site	1833	-	CGTG
HUP54_2	NAC_binding_site	41	-	CGTG
HUP54_2	NAC_binding_site	212	-	CGTA
HUP54_2	NAC_binding_site	728	-	CGTG
HUP54_2	NAC_binding_site	730	+	CGTG
HUP54_2	NAC_binding_site	743	-	CGTG
HUP54_2	NAC_binding_site	787	-	CGTA
HUP54_2	NAC_binding_site	789	+	CGTG
HUP54_2	NAC_binding_site	844	-	CGTA
HUP54_2	NAC_binding_site	887	+	CGTA
HUP54_2	NAC_binding_site	1528	-	CGTA
HUP54_2	NAC_binding_site	1530	+	CGTG
HUP54_2	NAC_binding_site	1908	+	CGTA
ERF100_2	NAC_binding_site	215	+	CGTA
ERF100_2	NAC_binding_site	223	-	CGTG
ERF100_2	NAC_binding_site	225	+	CGTA
ERF100_2	NAC_binding_site	383	-	CGTA
ERF100_2	NAC_binding_site	493	+	CGTG
ERF100_2	NAC_binding_site	497	+	CGTG
ERF100_2	NAC_binding_site	606	-	CGTA
ERF100_2	NAC_binding_site	672	+	CGTA
ERF100_2	NAC_binding_site	730	-	CGTG
ERF100_2	NAC_binding_site	1063	+	CGTA
ERF100_2	NAC_binding_site	1423	+	CGTG
ERF100_2	NAC_binding_site	1503	-	CGTG
ERF100_2	NAC_binding_site	1505	+	CGTG
ERF100_2	NAC_binding_site	1515	-	CGTA
ERF100_2	NAC_binding_site	1526	-	CGTG
ERF100_2	NAC_binding_site	1661	-	CGTG
ERF100_2	NAC_binding_site	1683	-	CGTA
ERF100_2	NAC_binding_site	1685	+	CGTA
ERF100_2	NAC_binding_site	1774	-	CGTA
ERF100_2	NAC_binding_site	1776	+	CGTA
ERF100_2	NAC_binding_site	1836	-	CGTG
ERF100_2	NAC_binding_site	1838	+	CGTG
MYB73_2	NAC_binding_site	284	-	CGTA
MYB73_2	NAC_binding_site	413	-	CGTG
MYB73_2	NAC_binding_site	583	-	CGTA
MYB73_2	NAC_binding_site	588	+	CGTG
MYB73_2	NAC_binding_site	727	-	CGTA
MYB73_2	NAC_binding_site	948	+	CGTA
MYB73_2	NAC_binding_site	950	-	CGTA
MYB73_2	NAC_binding_site	960	+	CGTG
MYB73_2	NAC_binding_site	1026	+	CGTA
MYB73_2	NAC_binding_site	1129	+	CGTA
MYB73_2	NAC_binding_site	1186	-	CGTG
MYB73_2	NAC_binding_site	1217	+	CGTA
MYB73_2	NAC_binding_site	1228	-	CGTG
MYB73_2	NAC_binding_site	1247	+	CGTG
MYB73_2	NAC_binding_site	1333	-	CGTA
MYB73_2	NAC_binding_site	1428	+	CGTG
MYB73_2	NAC_binding_site	1642	+	CGTG
NAC010	NAC_binding_site	434	-	CGTA
NAC010	NAC_binding_site	467	-	CGTA
NAC010	NAC_binding_site	487	-	CGTA
NAC010	NAC_binding_site	489	+	CGTG
NAC010	NAC_binding_site	711	-	CGTA
NAC010	NAC_binding_site	713	+	CGTG
NAC010	NAC_binding_site	832	+	CGTG
NAC010	NAC_binding_site	953	-	CGTA
NAC010	NAC_binding_site	993	-	CGTA
NAC010	NAC_binding_site	995	+	CGTA
NAC010	NAC_binding_site	1259	-	CGTA
NAC010	NAC_binding_site	1261	+	CGTG
NAC010	NAC_binding_site	1350	-	CGTA
NAC010	NAC_binding_site	1583	-	CGTG
NAC010	NAC_binding_site	1743	+	CGTG
NAC010	NAC_binding_site	1876	-	CGTA
NAC010	NAC_binding_site	1878	+	CGTG
WOX11	NAC_binding_site	61	-	CGTG
WOX11	NAC_binding_site	101	+	CGTG
WOX11	NAC_binding_site	834	+	CGTA
WOX11	NAC_binding_site	958	-	CGTG
WOX11	NAC_binding_site	1501	+	CGTA
WOX11	NAC_binding_site	1550	-	CGTG
WOX11	NAC_binding_site	1552	+	CGTG
WOX11	NAC_binding_site	1559	-	CGTG
WOX11	NAC_binding_site	1657	-	CGTA
WOX11	NAC_binding_site	1994	+	CGTG
ERF081	NAC_binding_site	375	-	CGTG
ERF081	NAC_binding_site	417	-	CGTG
ERF081	NAC_binding_site	419	+	CGTA
ERF081	NAC_binding_site	873	-	CGTG
ERF081	NAC_binding_site	875	+	CGTG
ERF081	NAC_binding_site	930	+	CGTA
ERF081	NAC_binding_site	968	+	CGTG
ERF081	NAC_binding_site	1006	-	CGTG
ERF081	NAC_binding_site	1018	-	CGTG
ERF081	NAC_binding_site	1279	+	CGTG
ERF081	NAC_binding_site	1477	+	CGTA
ERF081	NAC_binding_site	1683	+	CGTA
ERF081	NAC_binding_site	1860	-	CGTA
MYB78_1	NAC_binding_site	457	-	CGTG
MYB78_1	NAC_binding_site	465	+	CGTG
MYB78_1	NAC_binding_site	508	-	CGTA
MYB78_1	NAC_binding_site	564	-	CGTG
[truncated: 4,937 more rows]
