# Supplementary material for: Haplotype-resolved genome assembly provides insights into the evolutionary origin of waterlogging-tolerant Actinidia valvata hexaploid
Source: Hortic Res. 2026 Jan 9;13(4):uhag011. doi: 10.1093/hr/uhag011 (PMC13103481; doi:10.1093/hr/uhag011)
Supplement: Web_Material_uhag011 [file web_material_uhag011.zip › Table S21.xlsx]

## Sheet: S21
Table S21. RNA-seq datasets utilized in the analyses.
Project ID	Sample name	Sample description	Sequencing platform
PRJCA030394	S0-1	Actinidia chinensis 'Hongyang' for RNA-seq, control, replicate 1	Illumina NovaSeq 6000
PRJCA030394	S0-2	Actinidia chinensis 'Hongyang' for RNA-seq, control, replicate 2	Illumina NovaSeq 6000
PRJCA030394	S0-3	Actinidia chinensis 'Hongyang' for RNA-seq, control, replicate 3	Illumina NovaSeq 6000
PRJCA030394	S1-1	Actinidia chinensis 'Hongyang' for RNA-seq, DAF1, replicate 1	Illumina NovaSeq 6000
PRJCA030394	S1-2	Actinidia chinensis 'Hongyang' for RNA-seq, DAF1, replicate 2	Illumina NovaSeq 6000
PRJCA030394	S1-3	Actinidia chinensis 'Hongyang' for RNA-seq, DAF1, replicate 3	Illumina NovaSeq 6000
PRJCA030394	S2-1	Actinidia chinensis 'Hongyang' for RNA-seq, DAF2, replicate 1	Illumina NovaSeq 6000
PRJCA030394	S2-2	Actinidia chinensis 'Hongyang' for RNA-seq, DAF2, replicate 2	Illumina NovaSeq 6000
PRJCA030394	S2-3	Actinidia chinensis 'Hongyang' for RNA-seq, DAF2, replicate 3	Illumina NovaSeq 6000
PRJCA030394	S3-1	Actinidia chinensis 'Hongyang' for RNA-seq, DAF3, replicate 1	Illumina NovaSeq 6000
PRJCA030394	S3-2	Actinidia chinensis 'Hongyang' for RNA-seq, DAF3, replicate 2	Illumina NovaSeq 6000
PRJCA030394	S3-3	Actinidia chinensis 'Hongyang' for RNA-seq, DAF3, replicate 3	Illumina NovaSeq 6000
PRJCA030394	V0-1	Actinidia valvata 'Duie' for RNA-seq, DAF0, replicate 1	Illumina NovaSeq 6000
PRJCA030394	V0-2	Actinidia valvata 'Duie' for RNA-seq, DAF0, replicate 2	Illumina NovaSeq 6000
PRJCA030394	V0-3	Actinidia valvata 'Duie' for RNA-seq, DAF0, replicate 3	Illumina NovaSeq 6000
PRJCA030394	V1-1	Actinidia valvata 'Duie' for RNA-seq, DAF1, replicate 1	Illumina NovaSeq 6000
PRJCA030394	V1-2	Actinidia valvata 'Duie' for RNA-seq, DAF1, replicate 2	Illumina NovaSeq 6000
PRJCA030394	V1-3	Actinidia valvata 'Duie' for RNA-seq, DAF1, replicate 3	Illumina NovaSeq 6000
PRJCA030394	V2-1	Actinidia valvata 'Duie' for RNA-seq, DAF2, replicate 1	Illumina NovaSeq 6000
PRJCA030394	V2-2	Actinidia valvata 'Duie' for RNA-seq, DAF2, replicate 2	Illumina NovaSeq 6000
PRJCA030394	V2-3	Actinidia valvata 'Duie' for RNA-seq, DAF2, replicate 3	Illumina NovaSeq 6000
PRJCA030394	V3-1	Actinidia valvata 'Duie' for RNA-seq, DAF3, replicate 1	Illumina NovaSeq 6000
PRJCA030394	V3-2	Actinidia valvata 'Duie' for RNA-seq, DAF3, replicate 2	Illumina NovaSeq 6000
PRJCA030394	V3-3	Actinidia valvata 'Duie' for RNA-seq, DAF3, replicate 3	Illumina NovaSeq 6000
