# Supplementary material for: Haplotype-resolved genome assembly provides insights into the evolutionary origin of waterlogging-tolerant Actinidia valvata hexaploid
Source: Hortic Res. 2026 Jan 9;13(4):uhag011. doi: 10.1093/hr/uhag011 (PMC13103481; doi:10.1093/hr/uhag011)
Supplement: Web_Material_uhag011 [file web_material_uhag011.zip › Table S22_revised.xlsx]

## Sheet: S22
Table S22. List of primer sequences used in this study.
Primer name	Sequences 5’ to 3’
ProAcADH1-placZi-F	gaaaagcttgaattcgagctcggtaccAATGATGAAGCCCAGCCTTTGG
ProAcADH1-placZi-R	cgaggtcgacagatccccgggtaccAATGTTCAAGGCTAATCGCTAC
pJG4-5-AcNAC010-F	gtgccagattatgcctctcccgaattcATGTGTGTCTGGAAAGCTTGTCAAGGC
pJG4-5-AcNAC010-R	ccaaagcttctcgagtcggccgaattcCTATTTCCTCTCAAGTACTTTTCCCTTG
ProAcPDC1-placZi-F	gaaaagcttgaattcgagctcggtaccGGTTGGGTTTGAGTTTGGGACA
ProAcPDC1-placZi-R	cgaggtcgacagatccccgggtaccGGCATAACGGGACCTGGATAGA
ProAvADH1-placZi-F	gaaaagcttgaattcgagctcggtaccCTAATGAATGGAATAAGGGGTCGGTC
ProAvADH1-placZi-R	cgaggtcgacagatccccgggtaccCTCCTAGCTCACTCTTTCTCTCTCTAAC
pJG4-5-AvNAv010-F	gtgccagattatgcctctcccgaattcATGTGTGTCTGGAAAACATGTCAAG
pJG4-5-AvNAv010-R	ccaaagcttctcgagtcggccgaattcCTATTTCCTCTCAAGTACTTTTCC
ProAvPDC1-placZi-F	gaaaagcttgaattcgagctcggtaccCAAATTTAGTTTATTTTGTCAAG
ProAvPDC1-placZi-R	cgaggtcgacagatccccgggtaccCGCTATAATGATGAGTACAAACC
ProAcADH1-LUC-F	cgaattcctgcagcccgggggatccAATGATGAAGCCCAGCCTTTGG
ProAcADH1-LUC-R	gcggccgctctagaactagtggatccAATGTTCAAGGCTAATCGCTAC
35S-AcNAC010-F	catttggagaggacagggtaccATGTGTGTCTGGAAAGCTTGTCAAGGC
35S-AcNAC010-R	cgcccttgctcaccatggtaccCTATTTCCTCTCAAGTACTTTTCC
ProAvADH1-LUC-F	cgaattcctgcagcccgggggatccCTAATGAATGGAATAAGGGGTCGGTC
ProAvADH1-LUC-R	gcggccgctctagaactagtggatccCTCCTAGCTCACTCTTTCTCTCTCTAAC
35S-AvNAv010-F	catttggagaggacagggtaccATGTGTGTCTGGAAAACATGTCAAG
35S-AvNAv010-R	cgcccttgctcaccatggtaccCTATTTCCTCTCAAGTACTTTTCC
Actin-F	TGCATGAGCGATCAAGTTTCAAG
Actin-R	TGTCCCATGTCTGGTTGATGACT
PDC1_qRT-PCR_F	GAGCTTCGCTGCTTTCAAACTG
PDC1_qRT-PCR_R	CAGCTAATGCTGATGTAAACGG
ADH1_qRT-PCR_F	CAAGCACTGCTGGGCAAGTC
ADH1_qRT-PCR_R	CAGAAGTAAACATCAGTGTGGC
NAC010_qRT-PCR_F	CGTGATGCCCGTAAGATTCAC
NAC010_qRT-PCR_R	CTTTGAAGGCCGGTGGAAGAAG
ERF074_qRT-PCR_F	GATCAGCAGCCCACTTTCAAAC
ERF074_qRT-PCR_R	CTCGGATCTCGGATCTCAGC
MYB68_qRT-PCR_F	CGCTCGTCAATTACATCG
MYB68_qRT-PCR_R	CTTCGAGGGTAATATTTCCTC
