# Supplementary material for: Haplotype-resolved genome assembly provides insights into the evolutionary origin of waterlogging-tolerant Actinidia valvata hexaploid
Source: Hortic Res. 2026 Jan 9;13(4):uhag011. doi: 10.1093/hr/uhag011 (PMC13103481; doi:10.1093/hr/uhag011)
Supplement: Web_Material_uhag011 [file web_material_uhag011.zip › Table S3.xlsx]

## Sheet: S3
Table S3. The unclosed gaps in the pseudochromosomes of the six haplotypes.
hap1			hap2			hap3			hap4			hap5			hap6
Chr ID	Gap count	Chr length	Chr ID	Gap count	Chr length	Chr ID	Gap count	Chr length	Chr ID	Gap count	Chr length	Chr ID	Gap count	Chr length	Chr ID	Gap count	Chr length
Avh1Chr01	32	18275312	Avh2Chr01	28	16532673	Avh3Chr01	20	16974849	Avh4Chr01	25	18353174	Avh5Chr01	19	15923908	Avh6Chr01	25	15814118
Avh1Chr02	16	15571989	Avh2Chr02	14	15367584	Avh3Chr02	36	14339178	Avh4Chr02	17	10404740	Avh5Chr02	12	7709753	Avh6Chr02	18	7498233
Avh1Chr03	28	19964766	Avh2Chr03	37	21301801	Avh3Chr03	44	22352553	Avh4Chr03	34	22929950	Avh5Chr03	26	13711512	Avh6Chr03	40	21390135
Avh1Chr04	33	10732178	Avh2Chr04	15	5650709	Avh3Chr04	12	12698955	Avh4Chr04	21	13670084	Avh5Chr04	19	13508081	Avh6Chr04	15	13298049
Avh1Chr05	11	20010601	Avh2Chr05	18	20760490	Avh3Chr05	17	13930774	Avh4Chr05	14	15474907	Avh5Chr05	31	15854719	Avh6Chr05	12	7935046
Avh1Chr06	19	19824294	Avh2Chr06	18	19538379	Avh3Chr06	23	17066379	Avh4Chr06	25	16726422	Avh5Chr06	29	16002170	Avh6Chr06	27	16982620
Avh1Chr07	21	18664733	Avh2Chr07	29	19331826	Avh3Chr07	21	15599895	Avh4Chr07	28	18854072	Avh5Chr07	32	17254085	Avh6Chr07	27	18843026
Avh1Chr08	24	21680716	Avh2Chr08	20	21291560	Avh3Chr08	30	23507273	Avh4Chr08	31	21163728	Avh5Chr08	38	22107825	Avh6Chr08	27	22014796
Avh1Chr09	28	15677737	Avh2Chr09	17	13862117	Avh3Chr09	15	7310697	Avh4Chr09	26	11174786	Avh5Chr09	21	9916179	Avh6Chr09	23	8511306
Avh1Chr10	20	19543134	Avh2Chr10	23	19831311	Avh3Chr10	25	18437619	Avh4Chr10	20	16999889	Avh5Chr10	17	17796800	Avh6Chr10	23	18605310
Avh1Chr11	16	15096367	Avh2Chr11	15	14734261	Avh3Chr11	22	14935523	Avh4Chr11	18	13630786	Avh5Chr11	14	14303899	Avh6Chr11	20	13677211
Avh1Chr12	17	20535209	Avh2Chr12	11	19653044	Avh3Chr12	38	14733893	Avh4Chr12	17	10101684	Avh5Chr12	29	17644285	Avh6Chr12	25	17337727
Avh1Chr13	16	19782143	Avh2Chr13	23	20093254	Avh3Chr13	31	18401909	Avh4Chr13	32	16463894	Avh5Chr13	27	15446349	Avh6Chr13	28	10470893
Avh1Chr14	19	16351561	Avh2Chr14	19	14923577	Avh3Chr14	18	16052832	Avh4Chr14	26	12391046	Avh5Chr14	20	10360520	Avh6Chr14	24	15750461
Avh1Chr15	20	16788174	Avh2Chr15	26	18475149	Avh3Chr15	28	15138646	Avh4Chr15	27	15863152	Avh5Chr15	28	16510103	Avh6Chr15	27	14797144
Avh1Chr16	14	26884352	Avh2Chr16	9	23181134	Avh3Chr16	36	16100403	Avh4Chr16	42	18766654	Avh5Chr16	43	24480013	Avh6Chr16	51	12908432
Avh1Chr17	17	17885657	Avh2Chr17	18	16546460	Avh3Chr17	21	14731828	Avh4Chr17	22	16340324	Avh5Chr17	21	8995980	Avh6Chr17	31	15643440
Avh1Chr18	11	22980373	Avh2Chr18	14	21688169	Avh3Chr18	26	18870246	Avh4Chr18	12	9870419	Avh5Chr18	23	16590980	Avh6Chr18	24	19095553
Avh1Chr19	20	22422023	Avh2Chr19	30	25612442	Avh3Chr19	33	20090309	Avh4Chr19	42	23568110	Avh5Chr19	31	21352698	Avh6Chr19	32	19280849
Avh1Chr20	20	18500500	Avh2Chr20	21	19263930	Avh3Chr20	17	19155032	Avh4Chr20	16	19012426	Avh5Chr20	21	17703043	Avh6Chr20	24	17325302
Avh1Chr21	16	17364493	Avh2Chr21	15	16184921	Avh3Chr21	20	15966998	Avh4Chr21	27	15602631	Avh5Chr21	24	15585726	Avh6Chr21	23	15380556
Avh1Chr22	12	19404195	Avh2Chr22	9	18685564	Avh3Chr22	28	11874600	Avh4Chr22	19	15878629	Avh5Chr22	11	8895852	Avh6Chr22	18	13126840
Avh1Chr23	29	21832794	Avh2Chr23	20	19850940	Avh3Chr23	22	20476333	Avh4Chr23	29	17403296	Avh5Chr23	32	19760931	Avh6Chr23	24	20303432
Avh1Chr24	29	16819365	Avh2Chr24	26	14711762	Avh3Chr24	29	16037589	Avh4Chr24	23	16069055	Avh5Chr24	24	14170420	Avh6Chr24	18	11314269
Avh1Chr25	17	20507386	Avh2Chr25	12	19600022	Avh3Chr25	26	18392434	Avh4Chr25	20	14754309	Avh5Chr25	16	13755057	Avh6Chr25	26	16922777
Avh1Chr26	27	19218425	Avh2Chr26	26	19897006	Avh3Chr26	29	15573343	Avh4Chr26	27	17086863	Avh5Chr26	35	12761052	Avh6Chr26	29	11065807
Avh1Chr27	12	21399173	Avh2Chr27	25	26665913	Avh3Chr27	24	17037276	Avh4Chr27	43	21292617	Avh5Chr27	29	18072332	Avh6Chr27	32	23145386
Avh1Chr28	22	16351022	Avh2Chr28	22	15537337	Avh3Chr28	21	15565294	Avh4Chr28	21	15485021	Avh5Chr28	27	17259199	Avh6Chr28	27	12896086
Avh1Chr29	18	19298049	Avh2Chr29	17	18203357	Avh3Chr29	19	11248450	Avh4Chr29	24	12340436	Avh5Chr29	15	10862146	Avh6Chr29	20	14625839
Total	584	549366721	Total	577	536976692	Total	731	472601110	Total	728	467673104	Total	714	444295617	Total	740	445960643
