# Supplementary material for: Haplotype-resolved genome assembly provides insights into the evolutionary origin of waterlogging-tolerant Actinidia valvata hexaploid
Source: Hortic Res. 2026 Jan 9;13(4):uhag011. doi: 10.1093/hr/uhag011 (PMC13103481; doi:10.1093/hr/uhag011)
Supplement: Web_Material_uhag011 [file web_material_uhag011.zip › Table S4.xlsx]

## Sheet: S4
Table S4. Summary of annotated transposable elements in the six haplotype-resolved assemblies.
Assembly	Class	Count	bp	%
hap1	LTR
	Copia	68958	54178027	0.0986
	Gypsy	64771	61825279	0.1126
	unknown	47708	22093989	0.0402
	TIR
	CACTA	47581	11632429	0.0212
	Mutator	101839	25901520	0.0472
	PIF_Harbinger	33961	8135374	0.0148
	Tc1_Mariner	6420	1390577	0.0025
	hAT	58140	17772372	0.0324
	nonTIR
	helitron	78988	19190536	0.0349
	total interspersed	508366	222120103	0.4044
hap2	LTR
	Copia	66058	54675539	0.1018
	Gypsy	54432	52333032	0.0975
	unknown	48868	22988503	0.0428
	TIR
	CACTA	39406	9132175	0.017
	Mutator	104584	26605452	0.0496
	PIF_Harbinger	38442	10137451	0.0189
	Tc1_Mariner	7341	1629829	0.003
	hAT	55767	16932859	0.0315
	nonTIR
	helitron	67135	15678914	0.0292
	total interspersed	482033	210113754	0.3913
hap3	LTR
	Copia	42859	31335539	0.0663
	Gypsy	36231	29178757	0.0618
	unknown	32235	14451424	0.0306
	TIR
	CACTA	41238	11619952	0.0246
	Mutator	94318	23109252	0.0489
	PIF_Harbinger	20413	5719690	0.0121
	Tc1_Mariner	9578	2216878	0.0047
	hAT	45067	14174559	0.03
	nonTIR
	helitron	64124	16035919	0.0339
	total interspersed	386063	147841970	0.3129
hap4	LTR
	Copia	49210	39042204	0.0835
	Gypsy	32881	29080347	0.0622
	unknown	36052	12845537	0.0275
	TIR
	CACTA	42759	10956114	0.0234
	Mutator	89454	24213310	0.0518
	PIF_Harbinger	20742	5891365	0.0126
	Tc1_Mariner	7003	1611053	0.0034
	hAT	43477	14584420	0.0312
	nonTIR
	helitron	54938	15104842	0.0323
	total interspersed	376516	153329192	0.3279
hap5	LTR
	Copia	47109	33538860	0.0755
	Gypsy	30127	24449175	0.055
	unknown	29839	12173855	0.0274
	TIR
	CACTA	37046	10365212	0.0233
	Mutator	77017	19844869	0.0447
	PIF_Harbinger	27050	6681763	0.015
	Tc1_Mariner	8954	2129739	0.0048
	hAT	37157	11248970	0.0253
	nonTIR
	helitron	63099	17558391	0.0395
	total interspersed	357398	137990834	0.3106
hap6	LTR
	Copia	45332	33435181	0.075
	Gypsy	33770	30215797	0.0678
	unknown	33282	13124076	0.0294
	TIR
	CACTA	40055	10783380	0.0242
	Mutator	77651	19982359	0.0448
	PIF_Harbinger	19635	5220086	0.0117
	Tc1_Mariner	8151	1928976	0.0043
	hAT	41740	13429906	0.0301
	nonTIR
	helitron	48922	12203949	0.0274
	total interspersed	348538	140323710	0.3147
