# Supplementary material for: Haplotype-resolved genome assembly provides insights into the evolutionary origin of waterlogging-tolerant Actinidia valvata hexaploid
Source: Hortic Res. 2026 Jan 9;13(4):uhag011. doi: 10.1093/hr/uhag011 (PMC13103481; doi:10.1093/hr/uhag011)
Supplement: Web_Material_uhag011 [file web_material_uhag011.zip › Table S5.xlsx]

## Sheet: S5
Table S5. Annotation of genome structure variation between haplotype 1 and the other five haplotypes.
	variation type	hap2	hap3	hap4	hap5	hap6
The number of genetic variations between haplotype 1 and the other five haplotypes.	SNPs	1897909	1737799	1679174	1632767	1610956
	Insertions	161918	82063	77694	79776	77280
	Deletions	162646	89513	84584	86128	83733
	Inversions	97	96	95	87	89
	Translocations	409	1088	1190	1105	1180
	Duplications	579	1107	1083	1055	1120
	Syntenic regions	587	1311	1223	1334	1351
	Non-syntenic	1637	3645	3612	3610	3768
	variation type	hap2	hap3	hap4	hap5	hap6
The size (bp) of genetic variations between haplotype 1 and the other five haplotypes.	SNPs	1897909	1737799	1679174	1632767	1610956
	Insertions	5504668	500749	435232	527500	742840
	Deletions	5820103	643125	529660	667108	616338
	Inversions	21175923	27946496	29032852	25446814	24955923
	Translocations	4681750	6769168	5214306	5198676	4706220
	Duplications	1934265	2780219	3096521	2722076	2942277
	Syntenic regions	454480349	302406751	296143985	285834966	277341439
	Non-syntenic	54703360	132651977	133948792	124771978	135612176
