# Supplementary material for: Haplotype-resolved genome assembly provides insights into the evolutionary origin of waterlogging-tolerant Actinidia valvata hexaploid
Source: Hortic Res. 2026 Jan 9;13(4):uhag011. doi: 10.1093/hr/uhag011 (PMC13103481; doi:10.1093/hr/uhag011)
Supplement: Web_Material_uhag011 [file web_material_uhag011.zip › Table S6.xlsx]

## Sheet: S6
Table S6. Shared and specific genes among six haplotypes.
Orthogroup	Avhap1	Avhap2	Avhap3	Avhap4	Avhap5	Avhap6	Type
OG0000000	Avh1c01p00g00015 Avh1c01p00g00016 Avh1c01p00g00017 Avh1c01p00g00019 Avh1c01p00g00020 Avh1c01p00g00021 Avh1c01p00g00022 Avh1c01p00g00023 Avh1c01p00g00024 Avh1c01p01g00026 Avh1c01p01g00028 Avh1c07p05g06290 Avh1c07p06g06295 Avh1c27p01g27336	Avh2c13p20g13063 Avh2c27p02g26868 Avh2c27p03g26872 Avh2c27p03g26873 Avh2c27p03g26875 Avh2c27p03g26879 Avh2c27p03g26880 Avh2c27p03g26881 Avh2c27p03g26883 Avh2c27p03g26885 Avh2c27p03g26886 Avh2c27p03g26887 Avh2c27p03g26888 Avh2c27p03g26889 Avh2c27p03g26890 Avh2c27p03g26891 Avh2c27p03g26892 Avh2c27p03g26893 Avh2c27p03g26894 Avh2c27p03g26895 Avh2c27p03g26896 Avh2c27p03g26897 Avh2c27p03g26898 Avh2c27p…	Avh3c07p00g05599 Avh3c07p00g05600 Avh3c07p00g05601 Avh3c07p00g05602 Avh3c27p00g24108 Avh3c27p00g24110 Avh3c27p00g24113 Avh3c27p00g24114 Avh3c27p00g24115 Avh3c27p00g24116 Avh3c27p00g24117 Avh3c27p00g24118 Avh3c27p00g24119 Avh3c27p00g24120 Avh3c27p00g24121 Avh3c27p00g24122 Avh3c27p00g24123 Avh3c27p00g24124 Avh3c27p00g24125 Avh3c27p01g24132 Avh3c27p01g24133 Avh3c27p01g24137 Avh3c27p02g24151 Avh3c27p…	Avh4c19p01g15348 Avh4c19p01g15349 Avh4c27p00g23008 Avh4c27p00g23021 Avh4c27p00g23023 Avh4c27p01g23024 Avh4c27p01g23025 Avh4c27p01g23026 Avh4c27p01g23027 Avh4c27p01g23032 Avh4c27p01g23034 Avh4c27p01g23036 Avh4c27p01g23042 Avh4c27p01g23043 Avh4c27p01g23044 Avh4c27p01g23045 Avh4c27p01g23046 Avh4c27p01g23047 Avh4c27p01g23048 Avh4c27p01g23049 Avh4c27p01g23050 Avh4c27p01g23051 Avh4c27p01g23054 Avh4c27p…	Avh5c13p05g10572 Avh5c13p05g10573 Avh5c27p00g22948 Avh5c27p00g22949 Avh5c27p00g22951 Avh5c27p00g22952 Avh5c27p00g22953 Avh5c27p00g22954 Avh5c27p00g22957 Avh5c27p01g22963 Avh5c27p01g22971 Avh5c27p01g22972 Avh5c27p01g22973 Avh5c27p01g22974 Avh5c27p01g22975 Avh5c27p01g22976 Avh5c27p01g22983 Avh5c27p01g22984 Avh5c27p01g22986 Avh5c27p01g22988 Avh5c27p01g22990 Avh5c27p01g22991 Avh5c27p01g22992 Avh5c27p…	Avh6c27p01g22490 Avh6c27p01g22492 Avh6c27p01g22493 Avh6c27p01g22494 Avh6c27p01g22495 Avh6c27p01g22496 Avh6c27p01g22497 Avh6c27p01g22498 Avh6c27p01g22499 Avh6c27p01g22500 Avh6c27p01g22501 Avh6c27p01g22502 Avh6c27p01g22503 Avh6c27p01g22504 Avh6c27p01g22505 Avh6c27p01g22506 Avh6c27p01g22507 Avh6c27p01g22508 Avh6c27p01g22514 Avh6c27p01g22515 Avh6c27p01g22516 Avh6c27p01g22517 Avh6c27p01g22518 Avh6c27p…	Shared
OG0000001	Avh1c01p00g00018 Avh1c01p00g00025 Avh1c01p01g00027 Avh1c07p05g06288 Avh1c07p05g06289 Avh1c07p05g06291 Avh1c07p05g06292 Avh1c07p05g06293 Avh1c07p06g06294 Avh1c27p00g27326 Avh1c27p00g27327 Avh1c27p00g27328 Avh1c27p00g27329 Avh1c27p00g27330 Avh1c27p00g27331 Avh1c27p00g27332 Avh1c27p00g27334 Avh1c27p01g27337 Avh1c27p01g27338 Avh1c27p01g27339 Avh1c27p01g27340 Avh1c27p01g27341 Avh1c27p01g27345	Avh2c07p10g06558 Avh2c27p01g26850 Avh2c27p01g26851 Avh2c27p01g26852 Avh2c27p01g26853 Avh2c27p01g26854 Avh2c27p01g26855 Avh2c27p02g26866 Avh2c27p02g26867 Avh2c27p02g26870 Avh2c27p02g26871 Avh2c27p03g26876 Avh2c27p03g26877 Avh2c27p03g26905 Avh2c27p03g26907 Avh2c27p03g26908 Avh2c27p03g26909 Avh2c27p03g26910 Avh2c27p03g26911 Avh2c27p03g26912 Avh2c27p03g26916 Avh2c27p04g26918 Avh2c27p04g26919 Avh2c27p…	Avh3c27p00g24106 Avh3c27p00g24126 Avh3c27p00g24127 Avh3c27p00g24128 Avh3c27p00g24129 Avh3c27p00g24130 Avh3c27p00g24131 Avh3c27p01g24134 Avh3c27p01g24135 Avh3c27p01g24136 Avh3c27p01g24139 Avh3c27p01g24140	Avh4c19p01g15350 Avh4c27p00g23009 Avh4c27p00g23010 Avh4c27p00g23016 Avh4c27p00g23018 Avh4c27p00g23020 Avh4c27p01g23028 Avh4c27p01g23035 Avh4c27p01g23055 Avh4c27p01g23057 Avh4c27p01g23058 Avh4c27p02g23070 Avh4c27p02g23071 Avh4c27p02g23072 Avh4c27p02g23083 Avh4c27p02g23086 Avh4c27p02g23087 Avh4c27p02g23089 Avh4c27p02g23090 Avh4c27p02g23091 Avh4c27p02g23092 Avh4c27p04g23117 Avh4c27p04g23118	Avh5c27p00g22955 Avh5c27p00g22958 Avh5c27p00g22959 Avh5c27p01g22961 Avh5c27p01g22964 Avh5c27p01g22965 Avh5c27p01g22966	Avh6c27p00g22466 Avh6c27p00g22473 Avh6c27p00g22477 Avh6c27p00g22478 Avh6c27p00g22479 Avh6c27p00g22480 Avh6c27p00g22481 Avh6c27p01g22482 Avh6c27p01g22483 Avh6c27p01g22484 Avh6c27p01g22485 Avh6c27p01g22486 Avh6c27p01g22487 Avh6c27p01g22491 Avh6c27p01g22522 Avh6c27p01g22528 Avh6c27p01g22532 Avh6c27p01g22535 Avh6c27p01g22537 Avh6c27p02g22538 Avh6c27p02g22539 Avh6c27p02g22542 Avh6c27p02g22543 Avh6c27p…	Shared
OG0000002	Avh1c01p05g00324 Avh1c01p06g00387 Avh1c01p07g00450 Avh1c01p09g00532 Avh1c02p14g01912 Avh1c03p05g02455 Avh1c03p08g02688 Avh1c03p09g02765 Avh1c03p10g02805 Avh1c03p11g02845 Avh1c03p11g02846 Avh1c04p01g03346 Avh1c04p03g03394 Avh1c05p10g04386 Avh1c05p11g04409 Avh1c05p11g04418 Avh1c05p14g04512 Avh1c05p18g04653 Avh1c06p09g05291 Avh1c06p10g05332 Avh1c06p12g05371 Avh1c06p12g05375 Avh1c06p12g05386 Avh1c07p…	Avh2c02p10g01601 Avh2c03p14g02937 Avh2c05p11g04354 Avh2c07p14g06699 Avh2c11p06g10263 Avh2c20p11g19994 Avh2c27p11g27204		Avh4c08p00g06600		Avh6c17p05g13338	Shared
OG0000003	Avh1c10p08g09414 Avh1c12p07g11229 Avh1c13p07g12291 Avh1c16p03g15372 Avh1c19p03g18412 Avh1c26p04g26282 Avh1c27p02g27384 Avh1c27p04g27415 Avh1c28p06g28669 Avh1c29p12g29927	Avh2c02p11g01620 Avh2c02p11g01633 Avh2c03p13g02912 Avh2c03p13g02923 Avh2c03p15g02959 Avh2c05p11g04344 Avh2c06p06g05135 Avh2c07p14g06688 Avh2c07p14g06692 Avh2c07p14g06693 Avh2c07p14g06694 Avh2c07p14g06696 Avh2c07p15g06710 Avh2c07p16g06743 Avh2c10p07g09316 Avh2c10p07g09332 Avh2c10p08g09336 Avh2c10p08g09345 Avh2c10p10g09367 Avh2c10p10g09378 Avh2c10p15g09526 Avh2c12p07g11068 Avh2c12p07g11073 Avh2c12p…		Avh4c27p03g23107	Avh5c15p01g12102 Avh5c18p09g15111 Avh5c20p08g17093	Avh6c27p08g22661	Shared
OG0000004	Avh1c03p03g02301 Avh1c03p06g02551 Avh1c03p14g02950 Avh1c06p07g05215 Avh1c10p19g09897 Avh1c11p00g09971 Avh1c13p09g12385 Avh1c14p11g13810 Avh1c14p11g13817 Avh1c15p01g14220 Avh1c18p19g18151 Avh1c18p20g18157 Avh1c23p18g23816 Avh1c23p18g23820 Avh1c24p15g25062 Avh1c25p15g25791 Avh1c28p07g28713	Avh2c03p03g02238 Avh2c03p08g02642 Avh2c03p16g03018 Avh2c06p06g05141 Avh2c10p19g09830 Avh2c11p00g09904 Avh2c13p09g12252 Avh2c14p11g13630 Avh2c14p11g13637 Avh2c15p03g14035 Avh2c18p18g17783 Avh2c18p19g17789 Avh2c18p19g17790 Avh2c19p20g18964 Avh2c23p18g23672 Avh2c25p14g25287 Avh2c28p07g28412	Avh3c02p08g01499 Avh3c03p04g02194 Avh3c03p09g02594 Avh3c03p15g02946 Avh3c06p05g04888 Avh3c10p18g08842 Avh3c11p01g08963 Avh3c13p09g11050 Avh3c14p11g12361 Avh3c14p12g12369 Avh3c18p14g15860 Avh3c19p15g16838 Avh3c21p15g19103 Avh3c23p16g20989 Avh3c24p13g22164 Avh3c24p14g22178 Avh3c25p13g22876 Avh3c28p06g25028	Avh4c02p04g01405 Avh4c03p03g02091 Avh4c03p15g02805 Avh4c06p04g04897 Avh4c10p17g09157 Avh4c13p08g10835 Avh4c14p09g11919 Avh4c14p09g11927 Avh4c15p03g12281 Avh4c19p18g16063 Avh4c21p14g18309 Avh4c24p15g21253 Avh4c25p10g21698	Avh5c02p04g01230 Avh5c03p03g01727 Avh5c06p06g04224 Avh5c10p17g08436 Avh5c11p01g08534 Avh5c14p06g11716 Avh5c14p06g11725 Avh5c15p03g12172 Avh5c15p04g12237 Avh5c19p16g16229 Avh5c21p14g18382 Avh5c23p16g20147 Avh5c23p16g20183 Avh5c24p12g21242 Avh5c25p10g21783 Avh5c28p07g24040 Avh5c28p08g24083	Avh6c03p06g01802 Avh6c03p13g02189 Avh6c06p05g04049 Avh6c10p18g08245 Avh6c11p01g08373 Avh6c11p02g08391 Avh6c14p12g11238 Avh6c14p12g11248 Avh6c15p03g11615 Avh6c18p15g14685 Avh6c19p14g15682 Avh6c21p14g17772 Avh6c23p16g19776 Avh6c25p12g21314	Shared
OG0000005		Avh2c01p06g00390 Avh2c01p07g00410 Avh2c05p11g04345 Avh2c05p12g04363 Avh2c05p18g04564 Avh2c06p06g05128 Avh2c06p08g05223 Avh2c06p10g05264 Avh2c06p11g05302 Avh2c06p12g05306 Avh2c06p12g05317 Avh2c07p13g06680 Avh2c07p13g06681 Avh2c08p12g07674 Avh2c09p07g08532 Avh2c10p01g09002 Avh2c10p07g09300 Avh2c10p14g09504 Avh2c11p04g10164 Avh2c11p07g10275 Avh2c11p07g10282 Avh2c11p08g10303 Avh2c12p08g11090 Avh2c12p…					Specific
OG0000006	Avh1c05p01g03905		Avh3c11p00g08905 Avh3c11p00g08906 Avh3c11p00g08908 Avh3c11p00g08909 Avh3c11p00g08910 Avh3c11p00g08911 Avh3c11p00g08913 Avh3c11p00g08914 Avh3c11p00g08915 Avh3c11p00g08916 Avh3c11p00g08917 Avh3c11p00g08918 Avh3c11p01g08919 Avh3c11p01g08921 Avh3c11p01g08924 Avh3c11p01g08926 Avh3c11p01g08927 Avh3c11p01g08928 Avh3c11p01g08932 Avh3c11p01g08934 Avh3c11p01g08935 Avh3c11p01g08937 Avh3c11p01g08940 Avh3c11p…		Avh5c11p00g08504 Avh5c11p00g08509 Avh5c11p00g08511 Avh5c11p00g08512 Avh5c11p01g08515 Avh5c11p01g08516 Avh5c11p01g08518 Avh5c11p01g08519 Avh5c11p01g08520 Avh5c11p01g08523 Avh5c11p01g08525 Avh5c11p01g08526 Avh5c11p01g08527 Avh5c11p01g08528 Avh5c11p01g08529 Avh5c11p01g08530 Avh5c11p01g08531	Avh6c11p00g08306 Avh6c11p00g08307 Avh6c11p00g08311 Avh6c11p01g08313 Avh6c11p01g08314 Avh6c11p01g08317 Avh6c11p01g08319 Avh6c11p01g08322 Avh6c11p01g08325 Avh6c11p01g08326 Avh6c11p01g08328 Avh6c11p01g08329 Avh6c11p01g08337 Avh6c11p01g08340 Avh6c11p01g08341 Avh6c11p01g08342 Avh6c11p01g08344 Avh6c11p01g08346 Avh6c11p01g08348 Avh6c11p01g08349 Avh6c11p01g08352 Avh6c11p01g08354 Avh6c11p01g08355 Avh6c11p…	Shared
OG0000007	Avh1c11p10g10462 Avh1c19p18g19179 Avh1c24p03g24331 Avh1c29p03g29613	Avh2c04p00g03347 Avh2c06p12g05353 Avh2c11p03g10080 Avh2c13p08g12186 Avh2c15p02g14003 Avh2c17p12g16552 Avh2c19p18g18804 Avh2c22p14g22274 Avh2c24p11g24455 Avh2c24p13g24628 Avh2c27p00g26849	Avh3c02p10g01563 Avh3c03p01g01893 Avh3c03p05g02310 Avh3c03p06g02372 Avh3c05p12g04453 Avh3c07p06g05972 Avh3c11p04g09158 Avh3c12p13g10430 Avh3c13p07g11007 Avh3c16p11g14082 Avh3c16p11g14083 Avh3c19p03g16174 Avh3c20p13g17880 Avh3c28p01g24844	Avh4c03p01g01881 Avh4c03p19g03001 Avh4c03p19g03003 Avh4c05p14g04574 Avh4c06p12g05181 Avh4c06p12g05182 Avh4c07p06g05998 Avh4c07p10g06281 Avh4c07p15g06426 Avh4c08p04g06904 Avh4c08p18g07461 Avh4c13p10g10983 Avh4c14p03g11600 Avh4c15p12g12867 Avh4c19p00g15319 Avh4c19p01g15353 Avh4c19p08g15487 Avh4c21p15g18367 Avh4c23p08g19767 Avh4c24p11g20957 Avh4c24p13g21072 Avh4c27p06g23145 Avh4c27p17g23643 Avh4c28p…	Avh5c04p12g02951 Avh5c07p09g05503 Avh5c13p08g10788 Avh5c17p05g14337 Avh5c19p03g15429 Avh5c19p06g15512 Avh5c19p06g15513 Avh5c20p02g16807 Avh5c22p01g18509 Avh5c25p11g21836 Avh5c28p10g24164	Avh6c03p02g01528 Avh6c05p06g03637 Avh6c07p09g05335 Avh6c07p16g05547 Avh6c08p04g05965 Avh6c17p09g13480 Avh6c18p18g14876 Avh6c21p08g17375 Avh6c28p04g23543 Avh6c28p04g23544 Avh6c28p05g23574 Avh6c28p07g23702 Avh6c28p07g23703	Shared
OG0000008	Avh1c01p02g00063 Avh1c04p11g03808 Avh1c05p15g04549 Avh1c07p07g06358 Avh1c09p11g08677 Avh1c11p03g10163 Avh1c13p02g12043 Avh1c13p02g12045 Avh1c14p02g13391 Avh1c15p14g15076 Avh1c18p04g17477 Avh1c21p16g21470 Avh1c22p04g21890 Avh1c23p10g23458 Avh1c26p18g27259	Avh2c01p00g00028 Avh2c04p05g03653 Avh2c05p16g04491 Avh2c07p07g06407 Avh2c07p09g06530 Avh2c11p03g10110 Avh2c14p02g13209 Avh2c15p16g14853 Avh2c21p14g21335 Avh2c22p04g21746 Avh2c23p11g23329 Avh2c26p19g26774	Avh3c01p01g00069 Avh3c07p05g05943 Avh3c11p03g09128 Avh3c13p03g10780 Avh3c13p03g10782 Avh3c13p03g10792 Avh3c13p03g10794 Avh3c14p02g11910 Avh3c18p02g15346 Avh3c21p14g19070 Avh3c22p03g19452 Avh3c23p09g20672 Avh3c23p09g20673	Avh4c01p01g00066 Avh4c04p12g03769 Avh4c05p11g04435 Avh4c07p06g06022 Avh4c07p09g06250 Avh4c09p07g08130 Avh4c11p03g09406 Avh4c13p02g10617 Avh4c13p02g10619 Avh4c14p02g11551 Avh4c18p03g14876 Avh4c21p14g18278 Avh4c22p03g18646 Avh4c23p06g19679 Avh4c28p15g24859	Avh5c01p00g00011 Avh5c04p09g02739 Avh5c05p13g03722 Avh5c07p05g05283 Avh5c07p08g05472 Avh5c11p03g08685 Avh5c14p02g11511 Avh5c18p00g14603 Avh5c22p03g18735 Avh5c23p09g19839 Avh5c23p09g19840	Avh6c01p00g00026 Avh6c04p08g02895 Avh6c04p12g03112 Avh6c07p05g05117 Avh6c07p08g05302 Avh6c11p05g08588 Avh6c14p02g10755 Avh6c18p03g14131 Avh6c22p04g18131 Avh6c23p10g19483 Avh6c23p10g19484 Avh6c28p12g24048 Avh6c28p12g24053	Shared
OG0000009	Avh1c02p01g01121 Avh1c03p03g02357 Avh1c03p05g02514 Avh1c08p08g07331 Avh1c13p06g12258 Avh1c13p10g12440 Avh1c14p12g13890 Avh1c15p00g14191 Avh1c15p03g14326 Avh1c18p08g17818 Avh1c18p18g18087 Avh1c18p22g18283 Avh1c23p15g23653 Avh1c23p19g23883	Avh2c02p01g00986 Avh2c03p01g01969 Avh2c03p05g02346 Avh2c03p08g02605 Avh2c08p08g07492 Avh2c13p06g12134 Avh2c13p10g12303 Avh2c15p01g13935 Avh2c15p05g14155 Avh2c18p08g17466 Avh2c18p17g17727 Avh2c23p16g23508	Avh3c02p01g01000 Avh3c02p05g01357 Avh3c03p01g01912 Avh3c03p05g02309 Avh3c08p06g06775 Avh3c13p10g11116 Avh3c14p12g12437 Avh3c15p00g12709 Avh3c15p05g12898 Avh3c18p06g15629 Avh3c18p13g15803 Avh3c18p18g16058 Avh3c23p13g20822 Avh3c23p17g21052 Avh3c28p09g25132	Avh4c02p01g01127 Avh4c03p01g01898 Avh4c03p06g02349 Avh4c08p08g07133 Avh4c15p00g12193 Avh4c15p04g12368 Avh4c18p08g15213 Avh4c23p10g19826 Avh4c23p13g20043 Avh4c28p07g24343	Avh5c02p01g00956 Avh5c03p01g01554 Avh5c03p05g01872 Avh5c08p06g06223 Avh5c14p06g11774 Avh5c15p00g12074 Avh5c15p06g12347 Avh5c18p06g14989 Avh5c18p12g15165 Avh5c18p16g15339 Avh5c23p14g19980 Avh5c23p17g20229 Avh5c28p09g24146	Avh6c02p01g00952 Avh6c03p01g01384 Avh6c03p02g01525 Avh6c08p07g06157 Avh6c14p13g11297 Avh6c15p00g11522 Avh6c15p05g11730 Avh6c18p08g14458 Avh6c18p14g14635 Avh6c18p18g14870 Avh6c23p14g19619 Avh6c23p17g19842 Avh6c28p07g23656	Shared
OG0000010	Avh1c29p10g29899	Avh2c07p10g06559 Avh2c27p06g26965 Avh2c27p07g26968 Avh2c27p07g26969 Avh2c27p07g26972 Avh2c27p07g26973 Avh2c27p07g26975 Avh2c27p07g26977 Avh2c27p07g26979 Avh2c27p07g26981 Avh2c27p07g26983 Avh2c27p07g26985 Avh2c27p07g26987 Avh2c27p07g26989 Avh2c27p07g26991 Avh2c27p07g26996 Avh2c27p07g26998 Avh2c27p07g27000 Avh2c27p07g27007 Avh2c27p07g27009 Avh2c27p07g27010 Avh2c27p07g27013 Avh2c27p07g27017 Avh2c27p…		Avh4c19p00g15323			Shared
OG0000011	Avh1c01p06g00366 Avh1c02p13g01876 Avh1c03p17g03150 Avh1c05p03g04007 Avh1c06p17g05694 Avh1c11p02g10104 Avh1c19p09g18575 Avh1c23p11g23497 Avh1c26p19g27305 Avh1c27p16g27945 Avh1c27p19g28161 Avh1c28p16g29356	Avh2c01p04g00246 Avh2c02p13g01742 Avh2c03p19g03192 Avh2c05p03g03922 Avh2c06p17g05633 Avh2c07p03g06099 Avh2c11p02g10049 Avh2c19p11g18266 Avh2c23p11g23361 Avh2c26p20g26822 Avh2c27p22g27687 Avh2c27p24g27901 Avh2c28p15g29023	Avh3c01p05g00328 Avh3c02p12g01675 Avh3c03p19g03139 Avh3c06p14g05283 Avh3c11p02g09067 Avh3c19p07g16301 Avh3c23p10g20709 Avh3c27p15g24608 Avh3c27p16g24684	Avh4c01p06g00422 Avh4c02p08g01654 Avh4c03p19g02985 Avh4c06p13g05294 Avh4c07p02g05755 Avh4c11p02g09349 Avh4c19p07g15437 Avh4c23p07g19714 Avh4c26p17g22987 Avh4c27p16g23639 Avh4c27p19g23825 Avh4c28p15g24906	Avh5c01p05g00337 Avh5c02p05g01312 Avh5c03p09g02179 Avh5c06p12g04565 Avh5c07p03g05064 Avh5c11p02g08632 Avh5c19p06g15539 Avh5c23p10g19878 Avh5c26p12g22926 Avh5c27p16g23587 Avh5c28p17g24696	Avh6c01p04g00305 Avh6c02p07g01280 Avh6c03p17g02388 Avh6c06p14g04428 Avh6c11p04g08526 Avh6c19p06g15097 Avh6c27p20g23158 Avh6c28p13g24091	Shared
OG0000012	Avh1c02p03g01347 Avh1c03p02g02244 Avh1c03p09g02796 Avh1c08p20g07946 Avh1c13p08g12327 Avh1c15p07g14627 Avh1c22p08g22200 Avh1c24p11g24721 Avh1c26p16g27051 Avh1c26p16g27086 Avh1c28p13g29111	Avh2c02p03g01202 Avh2c03p03g02178 Avh2c03p12g02888 Avh2c08p20g08016 Avh2c13p08g12198 Avh2c15p09g14433 Avh2c22p07g22032 Avh2c23p18g23624 Avh2c24p09g24305 Avh2c26p16g26574 Avh2c26p17g26604 Avh2c28p12g28780	Avh3c02p03g01224 Avh3c03p03g02144 Avh3c08p20g07326 Avh3c15p08g13176 Avh3c22p07g19676 Avh3c23p15g20939 Avh3c24p10g21882 Avh3c26p14g24030 Avh3c28p14g25500 Avh3c28p14g25504 Avh3c28p14g25507	Avh4c02p04g01356 Avh4c03p02g02056 Avh4c08p18g07512 Avh4c15p08g12614 Avh4c22p06g18882 Avh4c23p12g19947 Avh4c24p11g20916 Avh4c26p14g22768 Avh4c26p14g22798 Avh4c28p13g24721	Avh5c02p04g01184 Avh5c03p02g01679 Avh5c08p19g06768 Avh5c15p10g12630 Avh5c23p15g20097 Avh5c24p08g20898 Avh5c26p10g22735 Avh5c26p10g22760 Avh5c26p10g22762 Avh5c28p14g24507 Avh5c28p14g24511	Avh6c08p19g06622 Avh6c22p08g18494 Avh6c23p16g19726 Avh6c24p08g20554 Avh6c26p09g22328 Avh6c26p10g22351 Avh6c28p10g23896 Avh6c28p10g23899 Avh6c28p10g23930	Shared
OG0000013		Avh2c27p07g26974 Avh2c27p07g26976 Avh2c27p07g26978 Avh2c27p07g26982 Avh2c27p07g26986 Avh2c27p07g26988 Avh2c27p07g26990 Avh2c27p07g26993 Avh2c27p07g26994 Avh2c27p07g26995 Avh2c27p07g26997 Avh2c27p07g26999 Avh2c27p07g27001 Avh2c27p07g27002 Avh2c27p07g27003 Avh2c27p07g27004 Avh2c27p07g27005 Avh2c27p07g27006 Avh2c27p07g27008 Avh2c27p07g27011 Avh2c27p07g27014 Avh2c27p07g27016 Avh2c27p07g27018 Avh2c27p…					Specific
OG0000014	Avh1c02p14g01944 Avh1c03p12g02869 Avh1c05p06g04240 Avh1c06p02g04971 Avh1c06p13g05447 Avh1c07p15g06618 Avh1c13p00g11881 Avh1c13p17g13009 Avh1c19p16g18995 Avh1c23p22g24146 Avh1c24p00g24177 Avh1c28p01g28393 Avh1c29p04g29634	Avh2c02p14g01807 Avh2c03p15g02960 Avh2c05p07g04187 Avh2c06p02g04910 Avh2c06p13g05388 Avh2c07p03g06073 Avh2c07p17g06769 Avh2c13p00g11721 Avh2c13p17g12839 Avh2c19p16g18620 Avh2c24p00g23836 Avh2c29p04g29283	Avh3c02p13g01746 Avh3c03p14g02882 Avh3c05p02g04033 Avh3c06p02g04690 Avh3c06p10g05060 Avh3c13p00g10576 Avh3c13p16g11544 Avh3c19p11g16570 Avh3c23p20g21366 Avh3c29p03g25836	Avh4c02p09g01710 Avh4c03p12g02718 Avh4c05p04g04160 Avh4c06p10g05074 Avh4c07p16g06457 Avh4c13p15g11280 Avh4c19p15g15813 Avh4c23p17g20363 Avh4c29p04g25209	Avh5c02p06g01373 Avh5c06p02g04016 Avh5c06p09g04350 Avh5c07p15g05683 Avh5c13p00g10259 Avh5c13p13g11162 Avh5c19p12g15899 Avh5c23p20g20478 Avh5c29p04g24962	Avh6c03p11g02104 Avh6c06p02g03873 Avh6c06p10g04228 Avh6c07p15g05513 Avh6c13p00g09932 Avh6c19p10g15374 Avh6c23p20g20117 Avh6c24p00g20153 Avh6c29p02g24269	Shared
OG0000015	Avh1c01p05g00343 Avh1c02p03g01340 Avh1c03p10g02802 Avh1c05p13g04461 Avh1c07p10g06491 Avh1c13p08g12318 Avh1c23p18g23781 Avh1c24p11g24736 Avh1c26p16g27093 Avh1c28p13g29159	Avh2c01p03g00220 Avh2c02p03g01195 Avh2c03p12g02897 Avh2c05p14g04400 Avh2c05p14g04402 Avh2c07p12g06653 Avh2c13p08g12188 Avh2c20p19g20461 Avh2c20p19g20465 Avh2c23p18g23637 Avh2c24p09g24319 Avh2c26p17g26611 Avh2c28p13g28828	Avh3c01p04g00305 Avh3c02p03g01218 Avh3c03p13g02838 Avh3c03p13g02877 Avh3c05p07g04226 Avh3c07p07g06053 Avh3c09p04g07789 Avh3c13p09g11021 Avh3c23p15g20949 Avh3c24p10g21899 Avh3c26p15g24059 Avh3c28p14g25536	Avh4c01p05g00400 Avh4c02p03g01350 Avh4c03p12g02710 Avh4c05p09g04337 Avh4c07p12g06353 Avh4c09p03g07903 Avh4c13p08g10808 Avh4c23p12g19957 Avh4c24p11g20926 Avh4c28p13g24754	Avh5c01p04g00318 Avh5c02p03g01177 Avh5c05p11g03637 Avh5c05p11g03638 Avh5c07p11g05580 Avh5c09p04g07264 Avh5c23p16g20107 Avh5c24p08g20911 Avh5c26p10g22770 Avh5c28p15g24565 Avh5c28p15g24573	Avh6c01p04g00280 Avh6c03p10g02095 Avh6c07p11g05415 Avh6c09p02g06960 Avh6c23p16g19737	Shared
OG0000016	Avh1c02p10g01755 Avh1c02p10g01756 Avh1c09p03g08258 Avh1c09p03g08259 Avh1c11p10g10468 Avh1c11p10g10469 Avh1c11p10g10470 Avh1c11p13g10685 Avh1c12p07g11226 Avh1c13p11g12566 Avh1c15p02g14271 Avh1c15p14g15108 Avh1c16p16g15666 Avh1c16p23g16042 Avh1c17p02g16471 Avh1c18p22g18262 Avh1c19p12g18717 Avh1c19p12g18718 Avh1c19p12g18719 Avh1c19p12g18720 Avh1c20p14g20274 Avh1c22p01g21662 Avh1c22p10g22311 Avh1c22p…	Avh2c17p14g16655	Avh3c07p08g06073 Avh3c10p06g08327 Avh3c10p17g08771 Avh3c10p17g08772 Avh3c12p11g10335 Avh3c12p11g10336 Avh3c14p12g12366 Avh3c14p12g12367 Avh3c15p05g12922 Avh3c15p05g12923 Avh3c16p03g13680 Avh3c16p03g13681 Avh3c16p05g13751 Avh3c16p05g13752 Avh3c16p05g13753 Avh3c19p07g16283 Avh3c20p03g17495		Avh5c03p09g02135 Avh5c03p09g02136 Avh5c04p03g02523 Avh5c04p03g02524 Avh5c11p06g08813 Avh5c13p10g10955 Avh5c16p04g13148		Shared
OG0000017	Avh1c02p14g01926 Avh1c02p14g01954 Avh1c02p15g02048 Avh1c03p14g02947 Avh1c03p16g03043 Avh1c06p03g05010 Avh1c08p21g07989 Avh1c10p02g09138 Avh1c10p13g09528 Avh1c11p09g10407 Avh1c12p03g10999 Avh1c14p03g13450 Avh1c15p12g14955 Avh1c16p03g15387 Avh1c20p08g20010 Avh1c21p05g20867 Avh1c24p01g24211 Avh1c24p03g24325 Avh1c24p03g24337 Avh1c25p19g26121 Avh1c26p01g26204 Avh1c26p01g26211 Avh1c27p05g27443 Avh1c28p…	Avh2c02p09g01587 Avh2c02p14g01789 Avh2c02p15g01905 Avh2c03p18g03109 Avh2c04p02g03420 Avh2c05p18g04573 Avh2c08p01g06988 Avh2c08p08g07500 Avh2c08p16g07830 Avh2c15p14g14750 Avh2c17p13g16590 Avh2c19p15g18566 Avh2c22p00g21482 Avh2c26p01g25697 Avh2c27p12g27234 Avh2c29p11g29599 Avh2c29p14g29725	Avh3c18p17g16037	Avh4c03p03g02072 Avh4c14p10g12027 Avh4c20p08g17019 Avh4c23p05g19580 Avh4c29p02g25028	Avh5c05p15g03830 Avh5c09p02g07156 Avh5c11p07g08866 Avh5c13p10g10935	Avh6c10p01g07462	Shared
OG0000018	Avh1c06p12g05390 Avh1c06p13g05431 Avh1c06p13g05432 Avh1c19p15g18936 Avh1c19p15g18937 Avh1c19p15g18940 Avh1c19p15g18941 Avh1c19p15g18942 Avh1c19p15g18945	Avh2c06p12g05321 Avh2c06p13g05364 Avh2c06p13g05366 Avh2c06p13g05368 Avh2c06p13g05370 Avh2c19p15g18556 Avh2c19p15g18559 Avh2c19p15g18562 Avh2c19p15g18563 Avh2c19p15g18564 Avh2c19p15g18568	Avh3c06p09g05003 Avh3c19p11g16516 Avh3c19p11g16517 Avh3c19p11g16518 Avh3c19p11g16519 Avh3c19p11g16520 Avh3c19p11g16522 Avh3c19p11g16526 Avh3c19p11g16528 Avh3c19p11g16530	Avh4c06p09g05017	Avh5c06p08g04298 Avh5c19p11g15824 Avh5c19p11g15825 Avh5c19p11g15826 Avh5c19p11g15827 Avh5c19p11g15828 Avh5c19p11g15837 Avh5c19p11g15838 Avh5c19p11g15839 Avh5c19p11g15840 Avh5c19p11g15841 Avh5c19p11g15843 Avh5c19p11g15847 Avh5c19p11g15849 Avh5c19p11g15850	Avh6c19p09g15310 Avh6c19p09g15311 Avh6c19p09g15312 Avh6c19p09g15314 Avh6c19p09g15316 Avh6c19p09g15320 Avh6c19p09g15323	Shared
OG0000019	Avh1c07p03g06166 Avh1c07p03g06167 Avh1c07p03g06168 Avh1c07p03g06169 Avh1c07p03g06170 Avh1c07p03g06171 Avh1c07p03g06172 Avh1c10p03g09219 Avh1c14p05g13504	Avh2c07p05g06270 Avh2c07p05g06271 Avh2c07p05g06272 Avh2c07p05g06273 Avh2c07p05g06274 Avh2c07p05g06275 Avh2c07p05g06276 Avh2c07p05g06277 Avh2c10p03g09147 Avh2c14p04g13308	Avh3c07p01g05671 Avh3c07p01g05672 Avh3c07p01g05673 Avh3c07p01g05675 Avh3c07p01g05676 Avh3c07p01g05677 Avh3c07p01g05678 Avh3c07p01g05679 Avh3c10p03g08176 Avh3c10p03g08177	Avh4c07p04g05904 Avh4c07p04g05906 Avh4c07p04g05907 Avh4c07p04g05908 Avh4c07p04g05909 Avh4c07p04g05910 Avh4c07p04g05911 Avh4c07p04g05912 Avh4c10p02g08538 Avh4c10p02g08539 Avh4c14p04g11646	Avh5c10p03g07838	Avh6c07p05g05038 Avh6c07p05g05039 Avh6c07p05g05040 Avh6c07p05g05042 Avh6c07p05g05043 Avh6c07p05g05044 Avh6c07p05g05045 Avh6c07p05g05046 Avh6c07p05g05047 Avh6c10p02g07521 Avh6c10p02g07522 Avh6c14p04g10887	Shared
OG0000020	Avh1c01p18g00984 Avh1c02p12g01824 Avh1c03p13g02873 Avh1c03p14g02957 Avh1c04p01g03352 Avh1c04p05g03478 Avh1c06p14g05477 Avh1c08p09g07377 Avh1c08p12g07536 Avh1c08p17g07719 Avh1c08p17g07720 Avh1c09p16g09004 Avh1c10p10g09442 Avh1c10p12g09490 Avh1c10p14g09561 Avh1c12p10g11281 Avh1c12p19g11794 Avh1c13p04g12190 Avh1c15p02g14264 Avh1c15p13g14997 Avh1c18p06g17632 Avh1c19p02g18378 Avh1c20p06g19915 Avh1c23p…	Avh2c13p05g12060	Avh3c04p07g03559 Avh3c08p18g07170 Avh3c10p14g08573 Avh3c16p02g13660 Avh3c19p13g16679 Avh3c22p07g19720 Avh3c22p12g19913 Avh3c24p06g21700 Avh3c26p05g23389	Avh4c22p16g19212		Avh6c22p13g18693 Avh6c22p13g18696	Shared
OG0000021	Avh1c17p11g16830	Avh2c16p05g15171 Avh2c16p08g15236 Avh2c25p06g24876 Avh2c27p04g26924	Avh3c01p08g00479 Avh3c02p08g01495 Avh3c16p02g13667 Avh3c19p02g16164	Avh4c01p09g00574 Avh4c01p11g00623 Avh4c02p05g01447 Avh4c05p06g04288 Avh4c07p14g06396 Avh4c07p14g06397 Avh4c07p15g06420 Avh4c07p17g06518 Avh4c10p06g08680 Avh4c10p10g08763 Avh4c13p12g11071 Avh4c14p06g11705 Avh4c16p03g13254 Avh4c16p03g13259 Avh4c16p06g13291 Avh4c16p06g13304 Avh4c16p06g13305 Avh4c16p10g13353 Avh4c16p11g13388 Avh4c16p13g13426 Avh4c17p03g13992 Avh4c18p08g15218 Avh4c19p01g15330 Avh4c19p…	Avh5c01p08g00485 Avh5c04p07g02639 Avh5c16p10g13255 Avh5c19p02g15420	Avh6c02p04g01167 Avh6c27p05g22622	Shared
OG0000022	Avh1c27p00g27333 Avh1c27p01g27342 Avh1c27p01g27343 Avh1c27p01g27344 Avh1c27p01g27346	Avh2c27p03g26913 Avh2c27p03g26914 Avh2c27p03g26917		Avh4c27p00g23007 Avh4c27p00g23011 Avh4c27p00g23012 Avh4c27p00g23014 Avh4c27p00g23015 Avh4c27p00g23017 Avh4c27p00g23019 Avh4c27p02g23068 Avh4c27p02g23073 Avh4c27p02g23074 Avh4c27p02g23075 Avh4c27p02g23077 Avh4c27p02g23078 Avh4c27p02g23080 Avh4c27p02g23081 Avh4c27p02g23082 Avh4c27p02g23084 Avh4c27p02g23088 Avh4c27p02g23093 Avh4c27p02g23094 Avh4c27p03g23095	Avh5c27p00g22946 Avh5c27p01g22967	Avh6c27p00g22465 Avh6c27p00g22467 Avh6c27p00g22468 Avh6c27p00g22469 Avh6c27p00g22470 Avh6c27p00g22471 Avh6c27p00g22472 Avh6c27p00g22474 Avh6c27p00g22475 Avh6c27p00g22476 Avh6c27p01g22523 Avh6c27p01g22524 Avh6c27p01g22525 Avh6c27p01g22527 Avh6c27p01g22529 Avh6c27p01g22530 Avh6c27p01g22531 Avh6c27p02g22541 Avh6c27p03g22584	Shared
OG0000023	Avh1c01p07g00435 Avh1c09p03g08279 Avh1c13p13g12667 Avh1c14p14g14045 Avh1c16p14g15612 Avh1c20p01g19581 Avh1c27p06g27454	Avh2c01p05g00319 Avh2c09p03g08330 Avh2c13p13g12536 Avh2c14p13g13806 Avh2c16p11g15285 Avh2c20p01g19487 Avh2c27p11g27201	Avh3c01p06g00389 Avh3c06p04g04805 Avh3c09p03g07705 Avh3c14p14g12592 Avh3c16p04g13707 Avh3c20p00g17300 Avh3c27p07g24242	Avh4c01p07g00487 Avh4c06p03g04811 Avh4c09p02g07851 Avh4c14p11g12069 Avh4c20p00g16547 Avh4c27p07g23174	Avh5c01p06g00402 Avh5c06p04g04145 Avh5c09p03g07170 Avh5c09p03g07186 Avh5c13p07g10776 Avh5c13p07g10782 Avh5c13p08g10790 Avh5c14p08g11911 Avh5c16p12g13298 Avh5c16p19g13609 Avh5c27p06g23093	Avh6c01p05g00369 Avh6c06p04g03971 Avh6c20p00g16132 Avh6c20p01g16140 Avh6c27p12g22786	Shared
OG0000024	Avh1c01p08g00510 Avh1c09p02g08193 Avh1c11p11g10501 Avh1c13p15g12788 Avh1c16p24g16097 Avh1c25p19g26110	Avh2c01p06g00379 Avh2c09p02g08246 Avh2c11p11g10449 Avh2c13p15g12651 Avh2c16p20g15818 Avh2c25p18g25606	Avh3c01p07g00446 Avh3c09p02g07652 Avh3c11p10g09400 Avh3c13p14g11386 Avh3c16p13g14250 Avh3c16p13g14255 Avh3c19p19g17143 Avh3c23p02g20068 Avh3c25p17g23156 Avh3c25p17g23166	Avh4c01p08g00547 Avh4c09p02g07821 Avh4c11p10g09683 Avh4c13p12g11107 Avh4c19p22g16383 Avh4c23p01g19261 Avh4c25p13g21918	Avh5c01p07g00468 Avh5c09p01g07076 Avh5c11p10g08963 Avh5c13p10g10949 Avh5c16p22g13828 Avh5c19p20g16495 Avh5c23p02g19218	Avh6c01p06g00424 Avh6c09p01g06881 Avh6c11p11g08849 Avh6c13p07g10395 Avh6c19p18g15984 Avh6c23p01g18825 Avh6c25p16g21616	Shared
OG0000025		Avh2c01p12g00586 Avh2c05p11g04350 Avh2c05p21g04715 Avh2c06p09g05253 Avh2c08p17g07886 Avh2c09p09g08662 Avh2c10p12g09416 Avh2c13p05g12067 Avh2c13p12g12484 Avh2c16p15g15444 Avh2c18p06g17332 Avh2c21p08g20881 Avh2c22p04g21776 Avh2c25p03g24834 Avh2c26p06g25835 Avh2c27p19g27498 Avh2c28p07g28395	Avh3c02p08g01504 Avh3c07p12g06145 Avh3c12p06g10057 Avh3c16p01g13643 Avh3c18p06g15573 Avh3c18p08g15701	Avh4c03p08g02495 Avh4c05p04g04158 Avh4c07p02g05733 Avh4c08p19g07565 Avh4c15p00g12192 Avh4c20p10g17054 Avh4c23p04g19523 Avh4c24p06g20708	Avh5c11p07g08863 Avh5c15p00g12071 Avh5c19p16g16224 Avh5c21p07g17924 Avh5c26p01g22079	Avh6c02p04g01162 Avh6c03p07g01894 Avh6c08p08g06245 Avh6c08p20g06686 Avh6c12p12g09575 Avh6c15p00g11520 Avh6c18p07g14370	Shared
OG0000026	Avh1c02p10g01736 Avh1c02p10g01742 Avh1c05p08g04337 Avh1c05p09g04384 Avh1c05p10g04405 Avh1c07p06g06321 Avh1c10p03g09229 Avh1c16p04g15411 Avh1c18p14g18000 Avh1c18p18g18101 Avh1c19p05g18440 Avh1c20p09g20088 Avh1c22p13g22376 Avh1c23p10g23437 Avh1c25p08g25391 Avh1c26p01g26209 Avh1c26p04g26295 Avh1c27p01g27352 Avh1c27p02g27368 Avh1c27p04g27414 Avh1c27p07g27523 Avh1c27p08g27556	Avh2c05p10g04325 Avh2c05p13g04382 Avh2c05p13g04383 Avh2c08p13g07706 Avh2c14p03g13272 Avh2c17p08g16394 Avh2c18p10g17566 Avh2c18p15g17680 Avh2c19p07g18103 Avh2c21p09g20948 Avh2c26p04g25772 Avh2c27p04g26930 Avh2c28p01g28169	Avh3c09p05g07884	Avh4c07p08g06151 Avh4c17p04g14075	Avh5c01p01g00052 Avh5c17p04g14281	Avh6c27p09g22694	Shared
OG0000027	Avh1c10p11g09480 Avh1c12p10g11272 Avh1c16p04g15412 Avh1c17p07g16733 Avh1c18p15g18003 Avh1c22p12g22368 Avh1c26p02g26258 Avh1c26p04g26277	Avh2c02p10g01618 Avh2c02p11g01645 Avh2c06p07g05162 Avh2c07p15g06705 Avh2c07p16g06734 Avh2c08p13g07731 Avh2c12p06g11059 Avh2c12p08g11091 Avh2c12p09g11101 Avh2c16p01g15089 Avh2c16p01g15094 Avh2c16p02g15109 Avh2c16p02g15118 Avh2c16p06g15182 Avh2c17p05g16357 Avh2c18p11g17606 Avh2c19p00g17977 Avh2c22p11g22193 Avh2c22p11g22196 Avh2c22p12g22200 Avh2c22p12g22219 Avh2c22p13g22225 Avh2c22p14g22271 Avh2c23p…	Avh3c04p04g03451	Avh4c16p05g13285	Avh5c08p11g06412 Avh5c16p00g13108 Avh5c16p10g13254		Shared
OG0000028	Avh1c12p01g10870 Avh1c12p01g10871 Avh1c12p01g10872 Avh1c12p01g10873 Avh1c15p11g14883 Avh1c17p17g17119 Avh1c17p17g17120 Avh1c17p17g17121 Avh1c17p17g17122 Avh1c17p17g17123	Avh2c08p06g07385 Avh2c12p01g10759 Avh2c12p01g10760 Avh2c12p01g10761 Avh2c12p01g10762 Avh2c15p13g14678 Avh2c17p15g16780 Avh2c17p15g16781 Avh2c17p15g16782 Avh2c17p15g16783	Avh3c15p12g13386	Avh4c12p01g10007 Avh4c12p01g10008 Avh4c17p15g14559 Avh4c17p15g14560 Avh4c17p15g14561 Avh4c22p04g18740	Avh5c11p08g08911 Avh5c12p01g09355 Avh5c12p01g09357 Avh5c12p01g09358 Avh5c12p01g09359 Avh5c17p08g14523 Avh5c17p08g14525 Avh5c17p08g14526 Avh5c17p08g14528 Avh5c17p08g14529	Avh6c17p14g13776 Avh6c17p14g13778 Avh6c17p14g13780 Avh6c17p14g13781	Shared
OG0000029	Avh1c05p10g04391 Avh1c05p11g04424 Avh1c11p04g10230 Avh1c17p04g16597 Avh1c17p12g16852 Avh1c18p12g17972 Avh1c18p16g18032 Avh1c19p09g18539 Avh1c22p15g22415 Avh1c24p04g24399 Avh1c27p05g27426 Avh1c27p14g27785 Avh1c29p12g29931	Avh2c18p21g17955 Avh2c19p01g17996 Avh2c19p07g18105 Avh2c24p02g23985 Avh2c26p02g25739 Avh2c27p19g27516 Avh2c28p06g28367 Avh2c29p11g29578	Avh3c05p05g04183 Avh3c07p12g06176 Avh3c16p01g13649 Avh3c16p07g13797 Avh3c17p08g14833 Avh3c20p08g17745 Avh3c27p05g24198 Avh3c27p11g24411	Avh4c06p05g04903	Avh5c05p09g03597 Avh5c05p09g03602 Avh5c19p05g15475 Avh5c20p07g17064 Avh5c20p09g17104 Avh5c27p11g23307	Avh6c06p06g04055 Avh6c07p16g05539 Avh6c27p07g22651 Avh6c27p09g22680	Shared
OG0000030	Avh1c06p07g05218 Avh1c08p11g07498 Avh1c12p04g11086 Avh1c12p04g11091 Avh1c16p14g15574 Avh1c18p11g17954 Avh1c23p14g23596 Avh1c25p01g25222 Avh1c25p03g25295 Avh1c27p09g27572	Avh2c06p06g05145 Avh2c06p07g05170 Avh2c14p06g13376 Avh2c14p06g13389 Avh2c18p15g17695 Avh2c25p01g24750 Avh2c27p12g27267 Avh2c28p15g29005	Avh3c03p12g02793 Avh3c07p14g06261 Avh3c11p06g09260 Avh3c15p01g12716 Avh3c27p04g24186 Avh3c29p08g26134	Avh4c03p10g02615 Avh4c07p19g06572 Avh4c11p06g09544 Avh4c27p07g23163	Avh5c03p06g02007 Avh5c27p05g23081 Avh5c29p00g24728 Avh5c29p08g25206	Avh6c03p09g02000 Avh6c07p17g05610 Avh6c15p00g11528 Avh6c22p09g18514 Avh6c27p09g22679 Avh6c27p11g22751 Avh6c29p12g24717	Shared
OG0000031	Avh1c14p02g13324 Avh1c14p02g13325 Avh1c14p02g13326 Avh1c14p02g13327 Avh1c14p02g13330 Avh1c14p02g13342 Avh1c14p02g13343 Avh1c14p02g13345 Avh1c14p02g13346 Avh1c14p02g13347	Avh2c07p01g05950 Avh2c14p01g13145 Avh2c14p01g13146 Avh2c14p01g13147 Avh2c14p02g13148 Avh2c14p02g13149 Avh2c14p02g13162 Avh2c14p02g13163 Avh2c14p02g13165 Avh2c14p02g13166 Avh2c14p02g13167	Avh3c14p01g11855 Avh3c14p01g11856 Avh3c14p01g11857 Avh3c14p02g11871 Avh3c14p02g11873 Avh3c14p02g11875 Avh3c14p02g11876 Avh3c14p02g11877 Avh3c14p02g11879	Avh4c14p01g11517 Avh4c14p01g11518 Avh4c14p01g11519 Avh4c14p01g11520	Avh5c14p01g11464 Avh5c14p01g11466 Avh5c14p01g11467 Avh5c14p01g11468 Avh5c14p01g11469		Shared
OG0000032	Avh1c01p03g00161 Avh1c04p10g03789 Avh1c04p11g03805 Avh1c06p20g05898 Avh1c09p08g08560 Avh1c09p14g08886 Avh1c10p15g09638 Avh1c10p19g09863 Avh1c21p16g21465	Avh2c01p01g00045 Avh2c04p05g03650 Avh2c06p19g05834 Avh2c07p01g05960 Avh2c09p08g08568 Avh2c10p15g09560 Avh2c10p19g09800 Avh2c21p14g21331	Avh3c01p02g00153 Avh3c06p16g05486 Avh3c10p14g08554 Avh3c11p06g09243 Avh3c21p14g19066	Avh4c01p03g00185 Avh4c04p12g03767 Avh4c06p15g05462 Avh4c07p01g05644 Avh4c10p12g08861 Avh4c21p14g18274	Avh5c01p01g00113 Avh5c06p15g04764 Avh5c07p01g04939 Avh5c10p14g08213	Avh6c01p02g00119 Avh6c04p12g03110 Avh6c06p16g04593 Avh6c10p14g07935 Avh6c11p07g08705 Avh6c21p14g17751	Shared
OG0000033	Avh1c02p14g01972 Avh1c03p08g02697 Avh1c03p12g02865 Avh1c05p05g04185 Avh1c05p06g04215 Avh1c05p13g04447 Avh1c06p00g04819 Avh1c06p06g05178 Avh1c07p04g06225 Avh1c07p04g06229 Avh1c07p04g06232 Avh1c07p05g06265 Avh1c07p17g06703 Avh1c09p06g08468 Avh1c09p12g08715 Avh1c09p13g08825 Avh1c10p04g09274 Avh1c12p03g11013 Avh1c12p11g11307 Avh1c15p08g14696 Avh1c18p08g17787 Avh1c18p19g18125 Avh1c20p02g19648 Avh1c20p…	Avh2c04p03g03514 Avh2c09p07g08555 Avh2c15p17g14942	Avh3c06p15g05447 Avh3c26p09g23643	Avh4c06p15g05421 Avh4c26p09g22409	Avh5c06p14g04725	Avh6c26p04g21958 Avh6c29p13g24808	Shared
OG0000034	Avh1c02p09g01697 Avh1c12p03g11018 Avh1c21p06g20882 Avh1c28p01g28402	Avh2c02p09g01569 Avh2c12p02g10884 Avh2c17p02g16206 Avh2c26p10g26071 Avh2c27p20g27539	Avh3c03p19g03164 Avh3c04p02g03398 Avh3c06p06g04903 Avh3c08p09g06935 Avh3c21p06g18568 Avh3c22p06g19613 Avh3c24p05g21662 Avh3c28p08g25084	Avh4c01p08g00546 Avh4c05p05g04217 Avh4c06p07g04958 Avh4c08p08g07135 Avh4c09p03g07916 Avh4c13p03g10694 Avh4c16p13g13444 Avh4c21p05g17762 Avh4c26p08g22294	Avh5c05p06g03494 Avh5c06p07g04237 Avh5c08p12g06425 Avh5c14p04g11630 Avh5c21p06g17891 Avh5c23p07g19645 Avh5c24p14g21346 Avh5c28p08g24098	Avh6c15p02g11563 Avh6c16p06g12534 Avh6c21p07g17348	Shared
OG0000035	Avh1c02p11g01779 Avh1c06p00g04812 Avh1c08p17g07730 Avh1c29p14g30029	Avh2c01p12g00640 Avh2c02p11g01640 Avh2c08p10g07562 Avh2c14p10g13581 Avh2c14p10g13582 Avh2c16p20g15826 Avh2c22p05g21825 Avh2c25p10g25051 Avh2c25p10g25052 Avh2c28p03g28255 Avh2c28p08g28493	Avh3c10p02g08152 Avh3c14p00g11794 Avh3c14p00g11795 Avh3c21p07g18593	Avh4c15p07g12590 Avh4c15p15g13115 Avh4c15p15g13116 Avh4c21p07g17809 Avh4c21p07g17810 Avh4c23p11g19867 Avh4c25p06g21487 Avh4c25p09g21616 Avh4c27p12g23372 Avh4c27p12g23373	Avh5c15p16g13048 Avh5c15p16g13049 Avh5c23p02g19234 Avh5c25p05g21506 Avh5c28p11g24228	Avh6c10p02g07495 Avh6c10p02g07496 Avh6c13p07g10382	Shared
OG0000036	Avh1c05p06g04237 Avh1c06p09g05293 Avh1c12p04g11083 Avh1c23p16g23680	Avh2c01p07g00414 Avh2c05p07g04184 Avh2c06p08g05225 Avh2c09p12g08821 Avh2c27p00g26845	Avh3c08p10g06948 Avh3c10p16g08659 Avh3c11p15g09710 Avh3c13p18g11748 Avh3c18p02g15336 Avh3c24p07g21738 Avh3c28p02g24901 Avh3c29p00g25623	Avh4c02p09g01747 Avh4c05p14g04539 Avh4c09p07g08138 Avh4c09p10g08275 Avh4c17p01g13853 Avh4c21p06g17786 Avh4c22p04g18675 Avh4c24p10g20861	Avh5c06p12g04553 Avh5c10p11g08075 Avh5c15p15g13017 Avh5c24p05g20757 Avh5c24p05g20762 Avh5c24p07g20843	Avh6c01p06g00400 Avh6c02p07g01289 Avh6c08p10g06332 Avh6c10p16g08063 Avh6c12p05g09286 Avh6c18p14g14660	Shared
OG0000037	Avh1c11p14g10693 Avh1c16p25g16224 Avh1c20p03g19761 Avh1c25p13g25683 Avh1c25p18g26025 Avh1c26p08g26486	Avh2c16p22g15948 Avh2c19p25g19380 Avh2c20p03g19639 Avh2c25p12g25178 Avh2c25p17g25522 Avh2c26p09g25984	Avh3c11p14g09622 Avh3c16p15g14391 Avh3c19p20g17225 Avh3c20p03g17469 Avh3c23p01g19991 Avh3c25p11g22744 Avh3c26p07g23442	Avh4c11p13g09904 Avh4c20p03g16728 Avh4c25p12g21840 Avh4c26p06g22208	Avh5c11p13g09187 Avh5c16p23g13939 Avh5c19p21g16570 Avh5c20p02g16793 Avh5c23p01g19147 Avh5c26p03g22200	Avh6c16p13g13010 Avh6c19p19g16060 Avh6c20p03g16324 Avh6c23p00g18739 Avh6c24p02g20268 Avh6c25p10g21164 Avh6c25p14g21534 Avh6c26p03g21828	Shared
OG0000038	Avh1c03p01g02119 Avh1c03p07g02638 Avh1c07p05g06256 Avh1c14p09g13692 Avh1c24p13g24907 Avh1c24p15g25079 Avh1c25p16g25897	Avh2c03p10g02733 Avh2c07p06g06365 Avh2c14p09g13506 Avh2c24p11g24488	Avh3c03p10g02718 Avh3c07p02g05742 Avh3c14p03g11970 Avh3c14p10g12239 Avh3c15p07g13024 Avh3c24p12g22064 Avh3c24p14g22197 Avh3c25p14g22964	Avh4c03p08g02529 Avh4c07p05g05980 Avh4c14p07g11768 Avh4c15p06g12486 Avh4c24p13g21097	Avh5c07p05g05238 Avh5c14p03g11558 Avh5c15p08g12456 Avh5c24p10g21093 Avh5c25p11g21894	Avh6c03p07g01925 Avh6c14p01g10717 Avh6c14p03g10815 Avh6c14p10g11095 Avh6c15p07g11862 Avh6c24p10g20721 Avh6c25p13g21425	Shared
OG0000039	Avh1c03p10g02830 Avh1c04p01g03343 Avh1c19p08g18518 Avh1c19p09g18538 Avh1c22p12g22369 Avh1c22p13g22374 Avh1c23p13g23581 Avh1c25p00g25210 Avh1c25p03g25273 Avh1c25p04g25307 Avh1c25p04g25321 Avh1c27p05g27417 Avh1c29p11g29918	Avh2c10p07g09317 Avh2c18p13g17626 Avh2c19p01g17988 Avh2c21p05g20799 Avh2c22p12g22198 Avh2c22p12g22201 Avh2c22p12g22208 Avh2c23p13g23434 Avh2c25p02g24789 Avh2c25p03g24818 Avh2c25p03g24831 Avh2c26p02g25730 Avh2c27p10g27150 Avh2c27p10g27172 Avh2c29p10g29570	Avh3c08p15g07061	Avh4c08p15g07374 Avh4c26p01g22027	Avh5c07p15g05678	Avh6c07p15g05509 Avh6c08p15g06450 Avh6c27p06g22625 Avh6c27p11g22738	Shared
OG0000040	Avh1c04p09g03678 Avh1c08p00g06805 Avh1c08p00g06806 Avh1c15p11g14896 Avh1c15p11g14897 Avh1c17p06g16709 Avh1c18p05g17558 Avh1c23p14g23615 Avh1c23p18g23796 Avh1c23p21g24055 Avh1c23p22g24134 Avh1c25p12g25600 Avh1c27p06g27469 Avh1c27p06g27470 Avh1c29p17g30176 Avh1c29p17g30177	Avh2c02p04g01262 Avh2c03p10g02782 Avh2c03p10g02783 Avh2c08p00g06922 Avh2c10p04g09211 Avh2c29p15g29806 Avh2c29p15g29807		Avh4c07p05g05991 Avh4c22p15g19179 Avh4c28p03g24187 Avh4c28p03g24188	Avh5c03p03g01777 Avh5c03p03g01778 Avh5c14p06g11779 Avh5c14p06g11780 Avh5c28p04g23973 Avh5c28p04g23974	Avh6c03p03g01603 Avh6c11p13g09018 Avh6c11p13g09019	Shared
OG0000041	Avh1c02p06g01555 Avh1c05p17g04646 Avh1c06p06g05179 Avh1c07p16g06668 Avh1c13p07g12287 Avh1c18p11g17947 Avh1c19p01g18362 Avh1c22p15g22447 Avh1c22p16g22481 Avh1c25p07g25366 Avh1c25p11g25542 Avh1c28p05g28599	Avh2c05p18g04593 Avh2c13p07g12163 Avh2c16p12g15322 Avh2c18p13g17631 Avh2c19p02g18023 Avh2c19p10g18207 Avh2c28p01g28132	Avh3c05p06g04208 Avh3c08p16g07103 Avh3c10p13g08506 Avh3c14p06g12096 Avh3c22p09g19788	Avh4c05p08g04323 Avh4c21p03g17694 Avh4c22p15g19187 Avh4c29p12g25633	Avh5c12p11g09849 Avh5c22p08g19035	Avh6c02p05g01172 Avh6c12p03g09202 Avh6c14p06g10968 Avh6c22p11g18607 Avh6c22p12g18655	Shared
OG0000042	Avh1c02p09g01696 Avh1c02p09g01700 Avh1c22p07g22118 Avh1c22p08g22170 Avh1c22p08g22171 Avh1c22p08g22172 Avh1c22p08g22173 Avh1c22p08g22175	Avh2c02p09g01568 Avh2c02p09g01572 Avh2c22p07g21977 Avh2c22p07g21999 Avh2c22p07g22000 Avh2c22p07g22001 Avh2c22p07g22002 Avh2c22p07g22004	Avh3c22p06g19606 Avh3c22p06g19650 Avh3c22p06g19651 Avh3c22p06g19652 Avh3c22p06g19653 Avh3c22p06g19655	Avh4c28p05g24245	Avh5c22p06g18937 Avh5c22p07g18984 Avh5c22p07g18985 Avh5c22p07g18986 Avh5c22p07g18987 Avh5c22p07g18989	Avh6c22p07g18406 Avh6c22p08g18465 Avh6c22p08g18466 Avh6c22p08g18467 Avh6c22p08g18469 Avh6c28p04g23557	Shared
OG0000043	Avh1c10p12g09501 Avh1c22p11g22332 Avh1c25p08g25419	Avh2c08p17g07885 Avh2c25p07g24915 Avh2c26p04g25779	Avh3c16p02g13662 Avh3c20p16g17999	Avh4c01p13g00718 Avh4c04p07g03451 Avh4c05p07g04292 Avh4c08p06g07034 Avh4c08p17g07411 Avh4c08p17g07419 Avh4c23p04g19522 Avh4c23p15g20203 Avh4c23p17g20341 Avh4c24p10g20851 Avh4c26p04g22100	Avh5c10p12g08139 Avh5c11p07g08862 Avh5c26p01g22080 Avh5c26p05g22393	Avh6c02p04g01161 Avh6c04p03g02712 Avh6c08p06g06120 Avh6c08p20g06687 Avh6c11p07g08689 Avh6c14p06g10957 Avh6c15p03g11644 Avh6c18p06g14303 Avh6c20p08g16562 Avh6c26p01g21739 Avh6c27p19g23072 Avh6c28p05g23594	Shared
OG0000044	Avh1c13p08g12329 Avh1c13p08g12331 Avh1c23p17g23768 Avh1c23p18g23770 Avh1c26p16g27075 Avh1c26p16g27084 Avh1c28p13g29143 Avh1c28p13g29153	Avh2c13p08g12200 Avh2c13p08g12202 Avh2c23p18g23620 Avh2c23p18g23622 Avh2c26p17g26595 Avh2c26p17g26602 Avh2c28p12g28812 Avh2c28p12g28822	Avh3c23p15g20933 Avh3c23p15g20936 Avh3c26p15g24047 Avh3c26p15g24052 Avh3c28p14g25518 Avh3c28p14g25523	Avh4c23p12g19941 Avh4c23p12g19944 Avh4c26p14g22791 Avh4c26p14g22797	Avh5c23p15g20092 Avh5c23p15g20095 Avh5c26p10g22752 Avh5c26p10g22759 Avh5c28p15g24544 Avh5c28p15g24549 Avh5c28p15g24553	Avh6c23p16g19724 Avh6c28p10g23929	Shared
OG0000045	Avh1c18p03g17409 Avh1c18p03g17410 Avh1c22p03g21823 Avh1c22p03g21824 Avh1c22p03g21825 Avh1c22p03g21826	Avh2c18p03g17070 Avh2c18p03g17071 Avh2c22p03g21685 Avh2c22p03g21686 Avh2c22p03g21687	Avh3c18p02g15294 Avh3c18p02g15295 Avh3c18p02g15296 Avh3c22p03g19386 Avh3c22p03g19387 Avh3c22p03g19388 Avh3c22p03g19389	Avh4c18p02g14814 Avh4c18p02g14815 Avh4c18p02g14816 Avh4c22p03g18594 Avh4c22p03g18595 Avh4c22p03g18596 Avh4c22p03g18597	Avh5c22p03g18673 Avh5c22p03g18674 Avh5c22p03g18675 Avh5c22p03g18676	Avh6c18p02g14066 Avh6c18p02g14067 Avh6c22p03g18061 Avh6c22p03g18062 Avh6c22p03g18063 Avh6c22p03g18064	Shared
OG0000046	Avh1c01p04g00287 Avh1c03p05g02500 Avh1c04p06g03493 Avh1c06p01g04865 Avh1c06p03g05032 Avh1c09p04g08332 Avh1c09p08g08534 Avh1c12p17g11653 Avh1c16p13g15571 Avh1c20p12g20204 Avh1c23p16g23694 Avh1c26p03g26273 Avh1c26p10g26579 Avh1c27p01g27351 Avh1c27p05g27434	Avh2c01p02g00164 Avh2c07p04g06191 Avh2c07p17g06805 Avh2c09p07g08544 Avh2c10p13g09446 Avh2c12p15g11433 Avh2c12p17g11492 Avh2c13p05g12082 Avh2c14p05g13367 Avh2c20p08g19927 Avh2c22p08g22073 Avh2c23p10g23284	Avh3c16p11g14070 Avh3c16p14g14373	Avh4c16p01g13224	Avh5c27p07g23162	Avh6c03p17g02385 Avh6c16p10g12791 Avh6c27p09g22695	Shared
OG0000047	Avh1c08p20g07910 Avh1c08p20g07911 Avh1c08p20g07912 Avh1c08p20g07913 Avh1c08p20g07914 Avh1c08p20g07915 Avh1c08p20g07916 Avh1c08p20g07917 Avh1c08p20g07918 Avh1c08p20g07919 Avh1c08p20g07920 Avh1c08p20g07921 Avh1c08p20g07922 Avh1c08p20g07923 Avh1c08p20g07924 Avh1c08p20g07925 Avh1c08p20g07926 Avh1c08p20g07927 Avh1c08p20g07928 Avh1c08p20g07929 Avh1c08p20g07930 Avh1c08p20g07931 Avh1c08p20g07932 Avh1c08p…	Avh2c16p22g15987					Shared
OG0000048	Avh1c12p16g11540 Avh1c20p13g20249 Avh1c26p17g27137 Avh1c26p17g27139 Avh1c28p14g29192 Avh1c28p14g29194 Avh1c28p14g29195	Avh2c12p15g11390 Avh2c20p13g20113 Avh2c26p17g26654 Avh2c26p17g26656 Avh2c28p13g28865 Avh2c28p13g28866	Avh3c12p10g10242 Avh3c12p10g10246 Avh3c28p15g25571 Avh3c28p15g25573 Avh3c28p15g25574	Avh4c26p15g22841	Avh5c28p16g24610 Avh5c28p16g24612 Avh5c28p16g24614 Avh5c28p16g24615	Avh6c12p13g09633 Avh6c26p10g22407 Avh6c26p10g22408 Avh6c26p10g22409 Avh6c26p10g22415 Avh6c26p10g22416 Avh6c26p10g22417 Avh6c28p11g23948 Avh6c28p11g23949 Avh6c28p11g23951 Avh6c28p11g23952	Shared
OG0000049	Avh1c01p04g00270 Avh1c01p07g00449 Avh1c09p00g08068 Avh1c13p13g12689 Avh1c20p04g19827 Avh1c23p02g22796	Avh2c01p02g00148 Avh2c01p05g00328 Avh2c09p00g08129 Avh2c13p13g12554 Avh2c19p24g19286 Avh2c20p04g19702 Avh2c23p02g22654	Avh3c01p03g00229 Avh3c09p00g07538 Avh3c13p13g11309 Avh3c19p18g17112 Avh3c23p02g20096	Avh4c01p04g00311 Avh4c01p07g00498 Avh4c09p00g07709 Avh4c13p11g11033 Avh4c19p22g16351 Avh4c23p01g19286	Avh5c01p03g00242 Avh5c01p06g00412 Avh5c13p08g10808 Avh5c19p19g16463 Avh5c23p02g19251	Avh6c01p03g00204 Avh6c01p05g00379 Avh6c19p18g15948 Avh6c23p02g18856	Shared
OG0000050	Avh1c04p04g03431 Avh1c07p08g06384 Avh1c08p14g07593 Avh1c14p01g13315 Avh1c16p09g15488 Avh1c18p08g17786 Avh1c18p19g18110 Avh1c25p07g25376		Avh3c06p00g04554 Avh3c10p08g08368 Avh3c10p08g08369 Avh3c13p12g11258 Avh3c22p11g19866 Avh3c27p10g24363	Avh4c23p14g20066	Avh5c01p05g00357 Avh5c01p06g00426 Avh5c05p06g03511 Avh5c08p09g06362 Avh5c08p13g06454 Avh5c08p13g06455 Avh5c13p07g10727 Avh5c15p00g12060 Avh5c16p05g13186 Avh5c19p01g15411 Avh5c19p01g15412 Avh5c29p02g24806 Avh5c29p02g24807 Avh5c29p07g25155	Avh6c08p12g06359 Avh6c08p15g06429 Avh6c13p06g10301 Avh6c27p10g22709	Shared
OG0000051	Avh1c12p02g10995 Avh1c13p04g12151 Avh1c17p04g16572 Avh1c18p05g17565 Avh1c22p05g21980 Avh1c23p14g23609	Avh2c12p02g10862 Avh2c13p04g12018 Avh2c17p03g16224 Avh2c22p05g21835 Avh2c23p14g23463	Avh3c12p02g09881 Avh3c13p04g10906 Avh3c17p03g14683 Avh3c18p04g15420 Avh3c23p12g20781	Avh4c12p01g10050 Avh4c17p04g14064 Avh4c18p04g14971 Avh4c23p09g19787	Avh5c12p02g09490 Avh5c13p04g10514 Avh5c17p04g14272 Avh5c18p02g14692 Avh5c18p02g14736 Avh5c22p04g18799 Avh5c23p12g19945	Avh6c12p02g09163 Avh6c13p03g10132 Avh6c17p05g13326 Avh6c18p05g14205 Avh6c22p04g18196 Avh6c22p05g18271	Shared
OG0000052	Avh1c02p13g01870 Avh1c05p05g04167 Avh1c16p20g15845 Avh1c26p13g26821 Avh1c27p19g28156	Avh2c02p13g01737 Avh2c05p06g04106 Avh2c16p17g15530 Avh2c26p13g26310 Avh2c26p13g26327 Avh2c27p24g27896	Avh3c02p12g01670 Avh3c03p19g03122 Avh3c16p08g13863 Avh3c27p16g24679	Avh4c02p08g01648 Avh4c03p19g02970 Avh4c05p03g04084 Avh4c06p02g04778 Avh4c16p15g13527 Avh4c27p19g23820	Avh5c02p05g01306 Avh5c03p09g02159 Avh5c05p05g03443 Avh5c06p04g04116 Avh5c16p18g13508 Avh5c26p06g22454 Avh5c27p18g23749	Avh6c02p07g01276 Avh6c03p17g02369 Avh6c16p07g12627 Avh6c27p10g22715	Shared
OG0000053	Avh1c03p09g02784 Avh1c10p12g09495 Avh1c11p07g10323 Avh1c16p15g15620 Avh1c17p10g16800 Avh1c26p01g26225 Avh1c27p02g27378 Avh1c27p04g27409 Avh1c29p08g29863 Avh1c29p09g29877	Avh2c03p12g02874 Avh2c10p12g09422 Avh2c11p07g10286 Avh2c16p11g15295 Avh2c17p08g16420 Avh2c19p04g18057 Avh2c26p01g25711 Avh2c27p10g27159 Avh2c27p14g27311 Avh2c29p08g29513	Avh3c19p03g16185	Avh4c19p06g15419 Avh4c27p05g23133	Avh5c01p05g00365 Avh5c04p02g02506 Avh5c07p13g05638 Avh5c27p09g23221	Avh6c01p05g00333 Avh6c07p13g05471 Avh6c27p06g22634 Avh6c27p11g22746 Avh6c27p15g22909	Shared
OG0000054	Avh1c04p02g03357 Avh1c06p15g05506 Avh1c07p15g06593 Avh1c09p11g08690 Avh1c16p02g15367 Avh1c16p03g15373 Avh1c17p06g16719 Avh1c17p07g16731 Avh1c20p13g20229 Avh1c22p11g22325 Avh1c22p15g22419 Avh1c25p07g25368 Avh1c27p01g27348 Avh1c28p05g28605 Avh1c29p05g29712 Avh1c29p13g29976	Avh2c05p15g04441 Avh2c10p16g09601 Avh2c22p14g22253 Avh2c25p05g24868	Avh3c16p01g13624 Avh3c16p01g13630	Avh4c04p01g03281 Avh4c10p10g08765 Avh4c28p03g24193	Avh5c16p06g13193 Avh5c26p02g22165	Avh6c09p03g07020 Avh6c17p06g13388 Avh6c18p19g14934 Avh6c27p11g22737 Avh6c28p03g23513	Shared
OG0000055	Avh1c05p19g04740 Avh1c06p20g05926 Avh1c09p10g08612 Avh1c09p15g08933 Avh1c21p01g20610 Avh1c21p16g21504	Avh2c04p05g03682 Avh2c05p20g04676 Avh2c06p19g05863 Avh2c09p09g08626 Avh2c21p01g20530 Avh2c21p15g21371	Avh3c04p12g03865 Avh3c05p13g04504 Avh3c06p16g05526 Avh3c21p01g18313 Avh3c21p15g19114	Avh4c01p02g00163 Avh4c04p13g03806 Avh4c05p15g04597 Avh4c06p16g05506 Avh4c21p01g17550 Avh4c21p15g18318	Avh5c04p12g02994 Avh5c06p15g04805 Avh5c21p01g17642 Avh5c21p14g18394	Avh6c04p12g03148 Avh6c05p07g03680 Avh6c06p16g04633 Avh6c21p01g17031 Avh6c21p14g17782	Shared
OG0000056	Avh1c06p04g05080 Avh1c12p15g11493 Avh1c13p18g13061 Avh1c15p09g14786 Avh1c20p12g20211 Avh1c29p08g29851	Avh2c12p14g11339 Avh2c13p18g12891 Avh2c15p12g14586 Avh2c20p12g20080 Avh2c29p08g29500	Avh3c06p03g04769 Avh3c08p23g07461 Avh3c12p09g10210 Avh3c13p16g11594 Avh3c20p12g17850 Avh3c29p07g26032	Avh4c06p02g04760 Avh4c08p20g07640 Avh4c13p15g11307 Avh4c20p12g17119 Avh4c29p08g25417	Avh5c06p04g04098 Avh5c08p21g06929 Avh5c13p13g11208 Avh5c20p11g17169 Avh5c29p08g25164	Avh6c08p21g06758 Avh6c12p12g09599 Avh6c13p09g10512 Avh6c15p09g11983 Avh6c20p11g16625	Shared
OG0000057	Avh1c08p21g08005 Avh1c12p12g11367 Avh1c15p09g14728 Avh1c19p16g19029 Avh1c20p11g20124 Avh1c26p14g26936 Avh1c28p11g28999	Avh2c12p11g11206 Avh2c15p11g14531 Avh2c19p16g18656 Avh2c20p11g19999 Avh2c26p15g26446 Avh2c28p10g28649	Avh3c12p07g10106 Avh3c15p10g13278 Avh3c19p12g16604 Avh3c26p13g23902 Avh3c28p12g25353	Avh4c15p09g12692 Avh4c19p14g15782 Avh4c26p12g22617 Avh4c28p11g24569	Avh5c12p11g09801 Avh5c15p11g12720 Avh5c19p12g15934 Avh5c26p07g22567 Avh5c28p13g24386	Avh6c12p11g09493 Avh6c15p08g11951 Avh6c19p10g15406 Avh6c26p08g22213 Avh6c28p08g23771	Shared
OG0000058	Avh1c09p15g08924 Avh1c13p10g12453 Avh1c13p10g12454 Avh1c18p08g17805 Avh1c22p09g22257 Avh1c23p02g22786 Avh1c27p11g27660 Avh1c28p15g29305 Avh1c28p15g29306	Avh2c01p08g00421 Avh2c02p13g01736 Avh2c03p03g02170 Avh2c13p10g12316 Avh2c13p10g12317 Avh2c15p10g14450 Avh2c18p09g17522 Avh2c19p11g18277 Avh2c21p05g20794 Avh2c22p08g22047 Avh2c23p02g22646 Avh2c28p12g28766	Avh3c19p15g16816	Avh4c21p13g18167	Avh5c12p10g09783 Avh5c21p13g18283 Avh5c21p13g18285 Avh5c23p19g20392	Avh6c07p03g04941 Avh6c12p11g09518 Avh6c19p13g15637 Avh6c20p05g16388 Avh6c27p11g22752	Shared
OG0000059	Avh1c18p02g17372 Avh1c18p02g17373 Avh1c22p02g21765 Avh1c22p02g21767 Avh1c22p02g21768 Avh1c22p02g21769	Avh2c18p02g17034 Avh2c22p02g21625 Avh2c22p02g21626 Avh2c22p02g21628	Avh3c18p01g15257 Avh3c22p02g19335 Avh3c22p02g19337 Avh3c22p02g19338 Avh3c22p02g19344	Avh4c18p02g14775 Avh4c18p02g14776 Avh4c18p02g14777 Avh4c22p02g18554 Avh4c22p02g18555 Avh4c22p02g18557	Avh5c22p02g18611 Avh5c22p02g18612 Avh5c22p02g18613 Avh5c22p02g18614 Avh5c22p02g18616	Avh6c18p02g14025 Avh6c22p02g17998 Avh6c22p02g17999 Avh6c22p02g18000 Avh6c22p02g18003 Avh6c22p02g18008	Shared
OG0000060	Avh1c01p04g00238 Avh1c03p03g02289 Avh1c05p17g04647 Avh1c08p19g07832 Avh1c11p05g10255 Avh1c18p17g18062 Avh1c19p07g18509 Avh1c23p13g23583 Avh1c24p14g24990 Avh1c27p19g28111	Avh2c01p02g00119 Avh2c05p18g04594 Avh2c06p04g05019 Avh2c15p01g13954 Avh2c16p14g15383 Avh2c16p16g15495 Avh2c23p03g22748 Avh2c27p19g27486 Avh2c27p24g27845 Avh2c28p15g28978	Avh3c06p07g04919 Avh3c10p03g08194 Avh3c17p09g14865 Avh3c19p08g16330	Avh4c19p10g15543	Avh5c06p01g03918 Avh5c16p21g13771 Avh5c19p07g15571 Avh5c26p03g22204	Avh6c24p11g20815 Avh6c29p13g24807	Shared
OG0000061	Avh1c05p08g04325 Avh1c06p03g04992 Avh1c07p13g06544 Avh1c08p13g07550 Avh1c10p03g09239 Avh1c10p04g09276 Avh1c13p06g12276 Avh1c15p01g14206 Avh1c16p22g15991 Avh1c18p09g17864 Avh1c19p11g18639 Avh1c20p08g20033 Avh1c20p13g20244 Avh1c21p07g20922 Avh1c21p16g21521 Avh1c24p10g24685 Avh1c25p08g25412 Avh1c28p07g28682	Avh2c08p17g07868 Avh2c13p01g11842 Avh2c13p06g12153 Avh2c13p12g12482 Avh2c21p02g20580 Avh2c21p16g21452 Avh2c23p18g23627	Avh3c03p01g01939 Avh3c14p09g12201 Avh3c20p05g17589	Avh4c16p15g13566	Avh5c11p14g09290 Avh5c16p18g13547		Shared
OG0000062	Avh1c07p03g06143 Avh1c07p03g06144 Avh1c07p03g06146 Avh1c07p03g06147 Avh1c07p03g06149	Avh2c07p05g06224 Avh2c07p05g06225 Avh2c07p05g06227 Avh2c07p05g06228 Avh2c07p05g06229 Avh2c07p05g06232 Avh2c07p05g06233 Avh2c07p05g06235 Avh2c07p05g06236 Avh2c07p05g06240 Avh2c07p05g06241		Avh4c07p04g05890 Avh4c07p04g05891 Avh4c07p04g05892 Avh4c07p04g05893 Avh4c07p04g05894 Avh4c07p04g05896	Avh5c07p05g05209 Avh5c07p05g05211 Avh5c07p05g05213 Avh5c07p05g05214	Avh6c07p04g04990 Avh6c07p04g04991 Avh6c07p04g04992 Avh6c07p04g04994 Avh6c07p04g04996	Shared
OG0000063	Avh1c08p08g07364 Avh1c11p02g10096 Avh1c17p12g16860 Avh1c17p12g16862 Avh1c17p12g16863 Avh1c17p12g16864 Avh1c24p09g24647 Avh1c27p00g27335	Avh2c08p09g07525 Avh2c17p10g16497 Avh2c17p11g16498 Avh2c17p11g16499 Avh2c17p11g16500 Avh2c24p08g24232	Avh3c17p10g14890 Avh3c17p10g14891 Avh3c17p10g14894 Avh3c17p10g14895 Avh3c17p10g14896 Avh3c17p10g14897	Avh4c17p10g14292 Avh4c17p10g14293 Avh4c17p10g14296 Avh4c17p10g14297 Avh4c17p11g14298 Avh4c17p11g14299	Avh5c12p07g09684	Avh6c08p07g06189 Avh6c12p07g09361 Avh6c17p10g13519 Avh6c17p10g13520	Shared
OG0000064	Avh1c03p09g02743 Avh1c04p00g03330 Avh1c05p10g04395 Avh1c11p06g10314 Avh1c18p23g18329 Avh1c19p01g18364 Avh1c22p15g22413 Avh1c25p07g25372	Avh2c05p11g04335 Avh2c11p07g10272 Avh2c18p16g17712 Avh2c22p14g22248	Avh3c04p03g03420 Avh3c08p15g07057 Avh3c13p07g11001 Avh3c13p09g11025 Avh3c17p00g14509 Avh3c18p14g15828 Avh3c25p01g22345 Avh3c27p04g24180 Avh3c27p06g24208	Avh4c21p04g17738 Avh4c23p09g19775 Avh4c27p10g23315	Avh5c04p04g02533 Avh5c16p02g13123 Avh5c18p13g15193	Avh6c08p00g05678 Avh6c23p12g19572 Avh6c27p03g22587	Shared
OG0000065	Avh1c05p05g04171 Avh1c06p04g05072 Avh1c06p04g05089 Avh1c13p18g13068 Avh1c27p19g28159 Avh1c29p08g29845	Avh2c05p06g04110 Avh2c13p18g12898 Avh2c19p22g19095 Avh2c23p04g22839 Avh2c23p04g22844 Avh2c27p24g27899 Avh2c29p08g29493	Avh3c13p17g11601 Avh3c19p16g16956 Avh3c27p16g24682 Avh3c29p07g26025	Avh4c05p03g04087 Avh4c06p02g04771 Avh4c19p19g16176 Avh4c27p19g23823 Avh4c29p08g25411	Avh5c05p05g03446 Avh5c06p04g04109 Avh5c13p13g11215 Avh5c19p18g16320 Avh5c23p04g19430 Avh5c29p07g25159	Avh6c19p15g15771 Avh6c23p03g19002	Shared
OG0000066	Avh1c12p00g10853 Avh1c17p17g17131 Avh1c17p17g17132 Avh1c17p17g17133 Avh1c17p17g17134 Avh1c17p17g17135	Avh2c12p00g10743 Avh2c17p11g16532 Avh2c17p15g16792 Avh2c17p15g16793 Avh2c17p15g16794 Avh2c17p15g16795	Avh3c12p01g09766	Avh4c12p01g09991 Avh4c17p15g14569 Avh4c17p15g14570 Avh4c17p15g14572 Avh4c17p15g14573 Avh4c17p15g14574 Avh4c17p15g14575	Avh5c12p01g09341 Avh5c17p09g14538 Avh5c17p09g14540 Avh5c17p09g14541 Avh5c17p09g14542	Avh6c17p14g13791 Avh6c17p14g13792 Avh6c17p14g13793 Avh6c17p14g13795 Avh6c17p15g13796	Shared
OG0000067					Avh5c11p01g08513 Avh5c11p01g08517 Avh5c11p01g08521 Avh5c11p01g08522 Avh5c11p01g08524	Avh6c11p01g08316 Avh6c11p01g08320 Avh6c11p01g08321 Avh6c11p01g08323 Avh6c11p01g08330 Avh6c11p01g08331 Avh6c11p01g08332 Avh6c11p01g08333 Avh6c11p01g08334 Avh6c11p01g08335 Avh6c11p01g08336 Avh6c11p01g08338 Avh6c11p01g08339 Avh6c11p01g08343 Avh6c11p01g08345 Avh6c11p01g08347 Avh6c11p01g08350 Avh6c11p01g08351 Avh6c11p01g08353 Avh6c11p01g08356 Avh6c11p01g08357 Avh6c11p01g08358 Avh6c11p01g08360 Avh6c11p…	Shared
OG0000068	Avh1c01p10g00558	Avh2c01p08g00434 Avh2c27p01g26862 Avh2c27p03g26899 Avh2c27p08g27117	Avh3c27p00g24107 Avh3c27p00g24109 Avh3c27p01g24141 Avh3c27p02g24142 Avh3c27p02g24144 Avh3c27p02g24146 Avh3c27p02g24147	Avh4c19p00g15322 Avh4c27p00g23022 Avh4c27p01g23037 Avh4c27p01g23052 Avh4c27p01g23053 Avh4c27p02g23079 Avh4c27p04g23112	Avh5c27p00g22950 Avh5c27p00g22956 Avh5c27p01g22985 Avh5c27p01g22987 Avh5c27p01g22989 Avh5c27p01g23005	Avh6c27p01g22489 Avh6c27p01g22513 Avh6c27p03g22563 Avh6c27p07g22650	Shared
OG0000069	Avh1c01p13g00671 Avh1c04p01g03339 Avh1c06p05g05134 Avh1c07p18g06753 Avh1c08p18g07755 Avh1c09p07g08529 Avh1c09p12g08714 Avh1c12p09g11247 Avh1c13p12g12579 Avh1c15p10g14797 Avh1c16p26g16302 Avh1c19p07g18506 Avh1c22p16g22455 Avh1c26p02g26253 Avh1c26p09g26533 Avh1c28p05g28622 Avh1c28p13g29088	Avh2c02p04g01259 Avh2c09p07g08541		Avh4c04p10g03602 Avh4c10p05g08674 Avh4c12p02g10066 Avh4c23p06g19683 Avh4c23p12g19910	Avh5c15p08g12490	Avh6c04p10g02996 Avh6c08p07g06155 Avh6c10p14g07956 Avh6c26p04g21959	Shared
OG0000070	Avh1c02p02g01188 Avh1c03p07g02620 Avh1c07p04g06216 Avh1c08p11g07477 Avh1c09p13g08766 Avh1c24p14g24970	Avh2c02p02g01053 Avh2c03p09g02714 Avh2c07p06g06323 Avh2c08p12g07645 Avh2c09p11g08769 Avh2c24p12g24553	Avh3c03p10g02665 Avh3c08p09g06924 Avh3c14p04g12002 Avh3c24p13g22130	Avh4c02p02g01203 Avh4c07p05g05952 Avh4c08p10g07255 Avh4c14p03g11605 Avh4c24p14g21153	Avh5c03p06g01985 Avh5c24p11g21159	Avh6c03p07g01868 Avh6c07p05g05092 Avh6c08p09g06296 Avh6c08p10g06306 Avh6c14p04g10849 Avh6c24p11g20791	Shared
OG0000071	Avh1c02p05g01492 Avh1c02p05g01495 Avh1c02p05g01499 Avh1c02p05g01503 Avh1c02p05g01504 Avh1c02p05g01508 Avh1c27p18g28085 Avh1c27p18g28086	Avh2c02p05g01374 Avh2c02p06g01378 Avh2c02p06g01382 Avh2c02p06g01383 Avh2c02p06g01389 Avh2c27p23g27819 Avh2c27p23g27820	Avh3c02p06g01372 Avh3c02p06g01373	Avh4c27p18g23740 Avh4c27p18g23742 Avh4c27p18g23743 Avh4c27p18g23744	Avh5c27p17g23671 Avh5c27p17g23672 Avh5c27p17g23673	Avh6c02p03g01112 Avh6c02p03g01113 Avh6c02p03g01114 Avh6c02p03g01115 Avh6c02p03g01116	Shared
OG0000072	Avh1c02p07g01598 Avh1c13p11g12568 Avh1c22p06g22087 Avh1c23p20g23995 Avh1c26p13g26890 Avh1c28p10g28916	Avh2c02p07g01468 Avh2c13p11g12430 Avh2c22p06g21944 Avh2c23p19g23727 Avh2c26p14g26414 Avh2c28p09g28564	Avh3c02p07g01463 Avh3c23p18g21170 Avh3c26p11g23818 Avh3c28p11g25269	Avh4c02p07g01577 Avh4c22p06g18840 Avh4c23p15g20155 Avh4c28p10g24490	Avh5c13p06g10680 Avh5c22p06g18902 Avh5c23p18g20312 Avh5c26p07g22535 Avh5c28p12g24306	Avh6c13p05g10243 Avh6c22p07g18370 Avh6c23p18g19923 Avh6c26p07g22141	Shared
OG0000073	Avh1c02p09g01712 Avh1c22p08g22196 Avh1c24p11g24732 Avh1c26p16g27088	Avh2c15p09g14432 Avh2c22p07g22028 Avh2c24p09g24314 Avh2c26p17g26606	Avh3c03p13g02843 Avh3c08p20g07325 Avh3c15p08g13175 Avh3c24p10g21893 Avh3c26p15g24054 Avh3c28p14g25529	Avh4c03p12g02715 Avh4c08p18g07511 Avh4c15p08g12613 Avh4c22p06g18880 Avh4c28p13g24747	Avh5c08p19g06767 Avh5c09p03g07192 Avh5c15p10g12629 Avh5c26p10g22764 Avh5c28p15g24558 Avh5c28p15g24568	Avh6c03p11g02100 Avh6c08p19g06621 Avh6c22p08g18491 Avh6c28p10g23934	Shared
OG0000074	Avh1c04p07g03538 Avh1c09p12g08724 Avh1c10p17g09696 Avh1c11p04g10202 Avh1c21p11g21104	Avh2c04p01g03355 Avh2c09p11g08726 Avh2c10p17g09620 Avh2c11p04g10151 Avh2c21p10g21009	Avh3c04p08g03570 Avh3c10p15g08628 Avh3c11p04g09156 Avh3c21p10g18724	Avh4c04p08g03482 Avh4c09p08g08173 Avh4c10p14g08941 Avh4c11p04g09437 Avh4c21p09g17894	Avh5c04p08g02687 Avh5c09p08g07487 Avh5c10p15g08264 Avh5c11p03g08722 Avh5c21p10g18046	Avh6c04p08g02865 Avh6c09p04g07081 Avh6c10p15g07987 Avh6c11p05g08620 Avh6c21p10g17441	Shared
OG0000075	Avh1c10p03g09224 Avh1c19p16g18969 Avh1c20p08g20046 Avh1c29p14g30030	Avh2c07p08g06446 Avh2c10p03g09151 Avh2c19p16g18595 Avh2c20p08g19917 Avh2c29p13g29669	Avh3c06p09g05030 Avh3c07p02g05784 Avh3c10p03g08182 Avh3c19p11g16543 Avh3c20p07g17715	Avh4c06p09g05044 Avh4c07p07g06073 Avh4c10p02g08545 Avh4c19p14g15759 Avh4c20p07g16985	Avh5c06p08g04323 Avh5c10p03g07844 Avh5c19p12g15874 Avh5c20p06g17034	Avh6c06p10g04192 Avh6c07p06g05171 Avh6c10p02g07527 Avh6c19p10g15347 Avh6c20p06g16487 Avh6c29p10g24554	Shared
OG0000076	Avh1c17p01g16395 Avh1c28p04g28575 Avh1c28p04g28577 Avh1c28p04g28578 Avh1c28p04g28579	Avh2c17p00g16102 Avh2c28p04g28286 Avh2c28p04g28287	Avh3c17p01g14567 Avh3c28p03g24930 Avh3c28p03g24931 Avh3c28p03g24933 Avh3c28p03g24934 Avh3c28p03g24935	Avh4c17p01g13903 Avh4c28p02g24161 Avh4c28p02g24162 Avh4c28p03g24165 Avh4c28p03g24166	Avh5c17p02g14120 Avh5c28p04g23939 Avh5c28p04g23940 Avh5c28p04g23941 Avh5c28p04g23942	Avh6c17p01g13124 Avh6c28p02g23484 Avh6c28p02g23486 Avh6c28p02g23488 Avh6c28p02g23489	Shared
OG0000077	Avh1c22p17g22533 Avh1c22p17g22536 Avh1c22p17g22537 Avh1c24p01g24233 Avh1c24p01g24236 Avh1c24p01g24237 Avh1c24p01g24238	Avh2c22p17g22385 Avh2c22p17g22388 Avh2c22p17g22389 Avh2c24p01g23901 Avh2c24p01g23904 Avh2c24p01g23905 Avh2c24p01g23906	Avh3c22p10g19827 Avh3c22p10g19829 Avh3c24p00g21384	Avh4c22p14g19135 Avh4c24p01g20431 Avh4c24p01g20432 Avh4c24p01g20433 Avh4c24p01g20434 Avh4c24p01g20435 Avh4c24p01g20437 Avh4c24p01g20438 Avh4c24p01g20439	Avh5c22p08g19031	Avh6c22p12g18650 Avh6c22p12g18652	Shared
OG0000078	Avh1c26p16g27111 Avh1c26p16g27112 Avh1c26p16g27113 Avh1c26p16g27114 Avh1c26p16g27115 Avh1c28p14g29175	Avh2c26p17g26630 Avh2c26p17g26632 Avh2c26p17g26633 Avh2c26p17g26634 Avh2c26p17g26635 Avh2c28p13g28845		Avh4c26p14g22813 Avh4c26p14g22814 Avh4c26p14g22817 Avh4c26p14g22818	Avh5c26p10g22786 Avh5c26p10g22788 Avh5c26p10g22790 Avh5c26p10g22793 Avh5c26p10g22795 Avh5c28p16g24589	Avh6c26p10g22379 Avh6c26p10g22380 Avh6c26p10g22381 Avh6c26p10g22382 Avh6c26p10g22383 Avh6c26p10g22385 Avh6c28p11g23940	Shared
OG0000079	Avh1c02p07g01612 Avh1c08p18g07794 Avh1c13p12g12574 Avh1c22p06g22096 Avh1c23p20g24002 Avh1c26p14g26911 Avh1c28p11g28928	Avh2c02p07g01486 Avh2c08p19g07952 Avh2c13p12g12439 Avh2c22p06g21953 Avh2c23p19g23734 Avh2c28p09g28576	Avh3c08p19g07208 Avh3c13p11g11217 Avh3c26p12g23831 Avh3c28p11g25282	Avh4c22p06g18854 Avh4c26p11g22546 Avh4c28p10g24501	Avh5c08p16g06603 Avh5c22p06g18917 Avh5c26p07g22551 Avh5c28p12g24320	Avh6c08p18g06556 Avh6c13p05g10252 Avh6c22p07g18384 Avh6c26p07g22153	Shared
OG0000080	Avh1c02p09g01721 Avh1c05p09g04374 Avh1c06p06g05174 Avh1c14p06g13576 Avh1c18p18g18076 Avh1c22p08g22221 Avh1c25p02g25258	Avh2c18p16g17711 Avh2c22p08g22060	Avh3c27p07g24238 Avh3c27p10g24366	Avh4c05p09g04336 Avh4c14p00g11445 Avh4c16p13g13435 Avh4c26p05g22114 Avh4c27p07g23169	Avh5c11p07g08846 Avh5c14p00g11389 Avh5c16p16g13438 Avh5c26p01g22097 Avh5c27p06g23087 Avh5c27p09g23219	Avh6c10p05g07696 Avh6c12p09g09441 Avh6c14p00g10646 Avh6c16p06g12528 Avh6c27p05g22620 Avh6c27p12g22780	Shared
OG0000081	Avh1c05p04g04100 Avh1c05p04g04105 Avh1c05p04g04107 Avh1c05p04g04108 Avh1c05p04g04110 Avh1c05p04g04111 Avh1c05p04g04112 Avh1c27p18g28087	Avh2c05p05g04035 Avh2c05p05g04042 Avh2c05p05g04044 Avh2c05p05g04045 Avh2c05p05g04047 Avh2c05p05g04048 Avh2c05p05g04049 Avh2c05p05g04050 Avh2c05p05g04051		Avh4c27p18g23746	Avh5c05p05g03377 Avh5c05p05g03381 Avh5c05p05g03382 Avh5c05p05g03384 Avh5c27p17g23675 Avh5c27p17g23676	Avh6c05p02g03416 Avh6c05p03g03420 Avh6c05p03g03421 Avh6c05p03g03423	Shared
OG0000082	Avh1c06p12g05364 Avh1c09p09g08594 Avh1c11p07g10320 Avh1c16p02g15365	Avh2c09p08g08608 Avh2c10p06g09290 Avh2c11p07g10278 Avh2c17p09g16435	Avh3c06p06g04897 Avh3c08p13g07020 Avh3c14p00g11790 Avh3c16p01g13622 Avh3c16p03g13669 Avh3c18p11g15765 Avh3c19p04g16190 Avh3c24p06g21693 Avh3c26p03g23295	Avh4c10p04g08636 Avh4c24p06g20727	Avh5c10p14g08207 Avh5c14p02g11514 Avh5c18p10g15124 Avh5c18p16g15393 Avh5c27p03g23022 Avh5c29p06g25071	Avh6c10p14g07929 Avh6c18p12g14592 Avh6c27p11g22749	Shared
OG0000083	Avh1c08p06g07208 Avh1c29p01g29476 Avh1c29p15g30047	Avh2c01p12g00604 Avh2c08p05g07316 Avh2c18p00g16884 Avh2c20p02g19597 Avh2c29p01g29126	Avh3c04p11g03834 Avh3c08p09g06898 Avh3c14p09g12195 Avh3c21p05g18559	Avh4c07p09g06237 Avh4c08p03g06822 Avh4c24p04g20644 Avh4c28p02g24158	Avh5c08p03g05993 Avh5c11p06g08823 Avh5c18p15g15317 Avh5c22p04g18801 Avh5c28p03g23937	Avh6c05p07g03658 Avh6c07p08g05289 Avh6c14p09g11066 Avh6c18p17g14840 Avh6c20p07g16545 Avh6c22p04g18198 Avh6c22p05g18273	Shared
OG0000084	Avh1c13p01g11925	Avh2c02p10g01600 Avh2c03p14g02940 Avh2c03p15g02951 Avh2c05p20g04666 Avh2c06p01g04777 Avh2c06p13g05382 Avh2c06p17g05647 Avh2c10p12g09417 Avh2c10p16g09615 Avh2c11p08g10326 Avh2c14p06g13391 Avh2c15p11g14555 Avh2c15p12g14607 Avh2c16p12g15342 Avh2c17p13g16618 Avh2c18p10g17579 Avh2c19p11g18311 Avh2c20p03g19645 Avh2c20p10g19978 Avh2c20p10g19979 Avh2c21p07g20866 Avh2c23p13g23436 Avh2c24p06g24177 Avh2c25p…					Shared
OG0000085	Avh1c02p11g01770 Avh1c04p02g03359 Avh1c05p04g04053 Avh1c05p18g04654 Avh1c07p07g06375 Avh1c08p01g06835 Avh1c08p01g06837 Avh1c12p15g11485 Avh1c16p04g15407 Avh1c18p10g17927 Avh1c25p08g25402 Avh1c29p17g30240 Avh1c29p17g30241	Avh2c02p11g01631 Avh2c15p03g14007 Avh2c17p08g16423 Avh2c19p01g17991 Avh2c25p06g24899 Avh2c25p06g24900 Avh2c26p06g25859 Avh2c28p06g28366	Avh3c16p08g13879	Avh4c02p05g01469 Avh4c07p19g06577	Avh5c04p08g02675	Avh6c17p05g13370 Avh6c23p01g18816	Shared
OG0000086	Avh1c05p05g04134 Avh1c16p20g15798 Avh1c16p20g15799 Avh1c16p20g15800 Avh1c16p20g15801 Avh1c27p06g27475 Avh1c27p18g28109	Avh2c05p06g04076 Avh2c16p16g15480 Avh2c16p16g15481 Avh2c26p07g25865 Avh2c27p11g27219 Avh2c27p24g27842	Avh3c16p07g13814 Avh3c16p07g13815 Avh3c27p15g24630	Avh4c16p14g13480 Avh4c27p07g23188 Avh4c27p18g23770	Avh5c16p17g13462 Avh5c16p17g13463 Avh5c27p06g23112 Avh5c27p17g23698	Avh6c05p03g03457 Avh6c16p07g12584 Avh6c16p07g12585 Avh6c27p13g22801	Shared
OG0000087	Avh1c06p01g04854 Avh1c13p16g12931 Avh1c19p22g19507 Avh1c23p03g22869 Avh1c29p03g29569	Avh2c06p01g04796 Avh2c13p16g12772 Avh2c19p23g19215 Avh2c23p03g22726 Avh2c29p03g29223	Avh3c06p01g04612 Avh3c13p15g11479 Avh3c16p11g14062 Avh3c19p17g17048 Avh3c23p03g20167 Avh3c29p03g25798	Avh4c13p14g11217 Avh4c19p21g16276 Avh4c29p03g25146	Avh5c13p12g11086 Avh5c16p20g13651 Avh5c23p03g19324 Avh5c29p03g24912	Avh6c06p01g03766 Avh6c16p10g12783 Avh6c19p16g15867 Avh6c23p03g18931	Shared
OG0000088	Avh1c06p05g05116 Avh1c07p07g06379 Avh1c08p15g07644 Avh1c23p04g22984 Avh1c29p04g29684 Avh1c29p12g29926	Avh2c01p09g00467 Avh2c18p05g17265 Avh2c23p04g22852 Avh2c24p01g23857 Avh2c27p10g27173	Avh3c01p03g00185 Avh3c01p03g00233 Avh3c04p02g03397	Avh4c17p02g13955 Avh4c22p00g18408	Avh5c03p11g02261 Avh5c06p07g04246 Avh5c08p15g06554 Avh5c10p16g08361 Avh5c11p04g08755 Avh5c15p07g12398 Avh5c15p07g12399	Avh6c15p06g11810 Avh6c15p06g11811 Avh6c15p12g12175 Avh6c27p06g22627	Shared
OG0000089	Avh1c07p03g06110 Avh1c12p13g11390 Avh1c18p07g17764 Avh1c18p23g18326 Avh1c20p10g20102	Avh2c03p07g02545 Avh2c07p04g06190 Avh2c12p12g11230 Avh2c18p07g17411 Avh2c18p21g17952	Avh3c03p07g02481 Avh3c07p01g05644 Avh3c18p06g15593 Avh3c20p11g17803	Avh4c07p04g05857 Avh4c18p07g15158 Avh4c20p11g17075	Avh5c07p04g05178 Avh5c12p11g09820 Avh5c18p05g14936 Avh5c20p10g17122	Avh6c03p04g01682 Avh6c07p03g04953 Avh6c12p11g09512 Avh6c14p06g10950 Avh6c18p07g14404 Avh6c20p10g16584	Shared
OG0000090	Avh1c07p17g06698 Avh1c13p17g12946 Avh1c19p22g19497 Avh1c23p03g22878 Avh1c26p11g26691 Avh1c29p03g29579	Avh2c07p18g06843 Avh2c13p17g12785 Avh2c19p23g19205 Avh2c23p03g22735	Avh3c07p13g06219 Avh3c13p15g11492 Avh3c16p11g14047 Avh3c16p11g14073 Avh3c19p17g17042 Avh3c23p03g20175 Avh3c26p09g23647	Avh4c07p18g06527 Avh4c13p14g11228 Avh4c19p21g16268	Avh5c07p16g05732 Avh5c13p12g11098 Avh5c19p19g16409 Avh5c23p03g19332	Avh6c07p16g05564 Avh6c19p16g15860 Avh6c23p03g18938	Shared
OG0000091	Avh1c12p01g10891 Avh1c12p01g10892 Avh1c12p01g10896 Avh1c12p01g10897 Avh1c12p01g10898 Avh1c12p01g10899 Avh1c17p16g17098 Avh1c17p16g17099 Avh1c17p16g17100	Avh2c12p01g10782 Avh2c12p01g10783 Avh2c17p15g16760 Avh2c17p15g16761 Avh2c17p15g16762	Avh3c12p01g09784 Avh3c12p01g09788	Avh4c17p15g14541 Avh4c17p15g14542 Avh4c17p15g14543	Avh5c12p01g09369 Avh5c12p01g09373 Avh5c12p01g09374 Avh5c17p08g14513 Avh5c17p08g14514	Avh6c12p00g09062 Avh6c12p00g09066 Avh6c12p00g09067	Shared
OG0000092	Avh1c14p13g13938 Avh1c14p13g13939 Avh1c14p13g13940 Avh1c14p13g13941 Avh1c14p13g13942	Avh2c14p12g13692 Avh2c14p12g13693	Avh3c14p13g12484 Avh3c14p13g12485 Avh3c14p13g12486 Avh3c14p13g12487	Avh4c14p09g11950 Avh4c14p09g11951 Avh4c14p09g11952 Avh4c14p09g11953 Avh4c14p09g11954 Avh4c14p09g11955	Avh5c14p07g11797 Avh5c14p07g11798 Avh5c14p07g11799 Avh5c14p07g11800 Avh5c14p07g11801	Avh6c14p13g11314 Avh6c14p13g11315 Avh6c14p13g11316 Avh6c14p13g11317 Avh6c14p13g11318	Shared
OG0000093	Avh1c22p06g22031 Avh1c22p06g22032 Avh1c22p06g22033 Avh1c22p06g22034	Avh2c22p05g21888 Avh2c22p05g21889 Avh2c22p05g21891 Avh2c22p05g21892	Avh3c22p05g19562 Avh3c22p05g19564 Avh3c22p05g19565 Avh3c22p05g19568 Avh3c22p05g19569	Avh4c22p05g18781 Avh4c22p05g18782 Avh4c22p05g18783 Avh4c22p05g18785	Avh5c22p05g18850 Avh5c22p05g18851 Avh5c22p05g18852 Avh5c22p05g18853 Avh5c22p05g18855	Avh6c22p06g18313 Avh6c22p06g18314 Avh6c22p06g18315 Avh6c22p06g18316 Avh6c22p06g18318	Shared
OG0000094	Avh1c02p06g01549 Avh1c15p07g14667 Avh1c23p17g23723 Avh1c23p17g23724	Avh2c02p06g01423 Avh2c15p10g14469 Avh2c22p06g21900 Avh2c22p08g22096 Avh2c23p17g23577	Avh3c02p06g01423 Avh3c02p08g01489 Avh3c15p09g13211 Avh3c22p05g19574 Avh3c23p15g20893	Avh4c22p05g18793 Avh4c23p12g19897 Avh4c23p12g19898	Avh5c15p11g12671 Avh5c22p05g18860 Avh5c23p15g20049 Avh5c23p15g20050	Avh6c08p19g06655 Avh6c15p07g11868 Avh6c22p06g18324 Avh6c23p15g19680 Avh6c23p15g19681	Shared
OG0000095	Avh1c02p10g01738 Avh1c03p13g02911 Avh1c15p07g14665 Avh1c24p10g24666	Avh2c02p10g01603 Avh2c03p16g03014 Avh2c08p20g08048 Avh2c08p20g08049 Avh2c15p10g14467 Avh2c24p08g24250 Avh2c24p08g24252	Avh3c02p08g01494 Avh3c03p15g02907 Avh3c08p20g07332 Avh3c15p09g13209 Avh3c24p09g21829	Avh4c03p14g02751 Avh4c24p10g20859	Avh5c08p19g06795 Avh5c15p10g12669 Avh5c24p07g20841	Avh6c02p03g01143 Avh6c03p12g02141 Avh6c08p19g06651 Avh6c15p07g11866 Avh6c24p07g20500	Shared
OG0000096	Avh1c02p12g01815 Avh1c06p02g04942 Avh1c11p04g10215 Avh1c11p06g10290 Avh1c23p08g23282 Avh1c26p06g26341 Avh1c29p01g29450 Avh1c29p01g29451 Avh1c29p15g30080	Avh2c02p12g01679 Avh2c11p06g10246 Avh2c19p23g19230 Avh2c29p14g29715	Avh3c02p00g00933 Avh3c07p07g06044 Avh3c16p03g13682	Avh4c03p11g02695 Avh4c03p15g02807 Avh4c11p03g09377 Avh4c11p04g09466 Avh4c29p01g24959	Avh5c07p10g05573 Avh5c07p10g05574	Avh6c03p14g02192 Avh6c07p10g05407 Avh6c26p01g21719	Shared
OG0000097	Avh1c03p02g02258 Avh1c24p10g24699 Avh1c26p16g27059 Avh1c28p13g29126	Avh2c02p03g01217 Avh2c03p03g02192 Avh2c03p12g02865 Avh2c24p09g24285 Avh2c26p17g26584 Avh2c28p12g28796	Avh3c02p04g01238 Avh3c24p10g21860 Avh3c26p14g24037	Avh4c02p04g01371 Avh4c24p11g20891 Avh4c26p14g22776 Avh4c28p13g24733	Avh5c02p04g01199 Avh5c24p08g20875 Avh5c26p10g22744 Avh5c28p15g24524 Avh5c28p15g24534	Avh6c24p08g20530 Avh6c26p09g22338 Avh6c26p10g22357 Avh6c28p10g23912	Shared
OG0000098	Avh1c04p02g03365 Avh1c06p06g05199 Avh1c07p15g06589 Avh1c10p12g09493 Avh1c16p02g15349 Avh1c18p18g18070 Avh1c26p01g26222 Avh1c27p02g27373 Avh1c29p09g29882	Avh2c03p12g02876 Avh2c06p05g05115 Avh2c07p16g06744 Avh2c10p12g09420 Avh2c11p07g10290 Avh2c22p16g22350 Avh2c26p01g25709	Avh3c17p07g14813 Avh3c19p06g16225	Avh4c19p06g15414	Avh5c14p05g11696	Avh6c14p03g10831 Avh6c14p03g10832 Avh6c19p02g14968 Avh6c25p03g20920 Avh6c27p08g22670 Avh6c27p15g22907	Shared
OG0000099	Avh1c04p02g03368 Avh1c05p13g04457 Avh1c07p17g06689 Avh1c13p02g12048 Avh1c16p03g15389 Avh1c22p15g22429	Avh2c05p14g04396 Avh2c12p05g11019 Avh2c16p04g15155 Avh2c19p09g18172 Avh2c22p14g22264 Avh2c24p03g23987 Avh2c27p06g26956 Avh2c29p10g29565	Avh3c05p03g04117 Avh3c07p12g06149 Avh3c16p01g13653	Avh4c05p05g04242 Avh4c07p16g06452	Avh5c05p07g03520 Avh5c05p12g03685 Avh5c07p15g05675 Avh5c07p15g05697	Avh6c06p02g03891 Avh6c15p01g11536 Avh6c29p07g24478	Shared
OG0000100	Avh1c05p04g04116 Avh1c05p04g04117 Avh1c05p04g04118 Avh1c05p04g04119 Avh1c05p05g04121	Avh2c05p05g04057 Avh2c05p05g04058 Avh2c05p05g04059		Avh4c27p18g23752 Avh4c27p18g23753	Avh5c05p05g03388 Avh5c05p05g03390 Avh5c05p05g03391 Avh5c05p05g03392 Avh5c05p05g03393 Avh5c05p05g03394 Avh5c05p05g03395 Avh5c27p17g23682 Avh5c27p17g23683	Avh6c05p03g03427 Avh6c05p03g03428 Avh6c05p03g03430 Avh6c05p03g03431 Avh6c05p03g03432 Avh6c05p03g03433 Avh6c05p03g03434	Shared
OG0000101	Avh1c06p14g05465 Avh1c19p16g19008 Avh1c20p09g20069 Avh1c28p00g28378 Avh1c29p14g29992	Avh2c06p13g05407 Avh2c19p16g18633 Avh2c20p09g19941 Avh2c29p13g29631	Avh3c17p00g14499 Avh3c19p11g16582 Avh3c28p00g24780 Avh3c28p00g24781	Avh4c17p00g13826 Avh4c19p15g15827 Avh4c20p08g17010 Avh4c28p00g24045	Avh5c17p00g14031 Avh5c19p12g15914 Avh5c20p07g17059 Avh5c28p00g23758	Avh6c17p00g13051 Avh6c20p07g16514 Avh6c28p00g23397 Avh6c29p08g24506 Avh6c29p08g24507	Shared
OG0000102	Avh1c07p03g06158 Avh1c10p16g09649	Avh2c05p06g04115 Avh2c07p05g06253 Avh2c07p05g06254 Avh2c11p05g10177 Avh2c21p10g20977	Avh3c10p13g08523 Avh3c10p15g08602 Avh3c11p04g09174 Avh3c21p09g18693	Avh4c10p12g08852 Avh4c10p13g08913 Avh4c11p04g09454 Avh4c21p08g17863	Avh5c10p13g08173 Avh5c10p13g08175 Avh5c10p15g08235 Avh5c10p15g08238 Avh5c11p04g08740 Avh5c21p09g18014	Avh6c10p13g07907 Avh6c10p14g07958 Avh6c10p14g07960 Avh6c11p05g08639 Avh6c21p09g17408	Shared
OG0000103	Avh1c11p12g10573 Avh1c11p12g10574 Avh1c11p12g10575 Avh1c16p23g16072	Avh2c11p12g10517 Avh2c11p12g10518 Avh2c11p12g10519 Avh2c16p20g15791	Avh3c11p11g09464 Avh3c11p11g09465 Avh3c11p11g09466 Avh3c11p11g09467 Avh3c16p13g14220	Avh4c11p11g09748 Avh4c11p11g09749 Avh4c11p11g09750	Avh5c11p11g09024 Avh5c11p11g09025 Avh5c11p11g09026 Avh5c11p11g09027 Avh5c11p11g09028 Avh5c16p22g13800	Avh6c11p12g08915 Avh6c11p12g08916 Avh6c11p12g08917 Avh6c11p12g08918	Shared
OG0000104	Avh1c13p02g12007 Avh1c13p02g12008 Avh1c23p10g23433 Avh1c23p10g23434	Avh2c13p02g11884 Avh2c13p02g11885 Avh2c23p10g23309 Avh2c23p10g23310	Avh3c13p02g10741 Avh3c13p02g10742 Avh3c23p09g20637 Avh3c23p09g20638	Avh4c13p01g10585 Avh4c13p01g10586 Avh4c23p06g19643 Avh4c23p06g19644	Avh5c13p02g10378 Avh5c13p02g10379 Avh5c13p02g10403 Avh5c13p02g10404 Avh5c23p09g19804 Avh5c23p09g19805	Avh6c13p02g10075 Avh6c13p02g10076 Avh6c23p09g19448 Avh6c23p09g19449	Shared
OG0000105	Avh1c15p08g14679 Avh1c22p10g22283 Avh1c24p05g24475 Avh1c26p15g27020	Avh2c08p21g08062 Avh2c15p10g14482 Avh2c22p09g22121 Avh2c24p04g24068 Avh2c26p16g26525 Avh2c28p12g28742	Avh3c08p21g07346 Avh3c24p04g21641 Avh3c26p14g23990 Avh3c28p13g25454	Avh4c22p08g18945 Avh4c24p05g20674 Avh4c26p13g22712 Avh4c28p12g24675	Avh5c08p19g06811 Avh5c15p11g12681 Avh5c24p04g20689 Avh5c26p09g22673 Avh5c26p09g22691	Avh6c15p07g11878 Avh6c24p04g20369 Avh6c26p09g22290	Shared
OG0000106	Avh1c15p16g15238 Avh1c17p04g16601 Avh1c29p17g30184	Avh2c15p17g15001 Avh2c17p03g16236 Avh2c18p05g17216 Avh2c22p05g21847 Avh2c29p16g29816	Avh3c17p04g14716 Avh3c18p04g15434 Avh3c23p07g20497 Avh3c29p08g26148	Avh4c18p05g14984	Avh5c18p02g14708 Avh5c18p02g14750 Avh5c19p14g16043 Avh5c22p05g18812 Avh5c23p07g19661 Avh5c29p08g25187 Avh5c29p09g25221	Avh6c15p14g12305 Avh6c17p05g13360 Avh6c18p05g14218 Avh6c19p12g15497 Avh6c23p07g19318 Avh6c29p12g24735	Shared
OG0000107			Avh3c04p04g03442 Avh3c07p12g06144 Avh3c08p07g06802 Avh3c10p14g08572 Avh3c11p09g09363 Avh3c26p05g23359			Avh6c01p04g00291 Avh6c01p11g00592 Avh6c03p04g01622 Avh6c04p03g02713 Avh6c06p10g04193 Avh6c08p07g06181 Avh6c08p08g06246 Avh6c08p10g06308 Avh6c14p08g11007 Avh6c15p07g11904 Avh6c15p08g11946 Avh6c24p02g20242 Avh6c24p04g20400 Avh6c25p06g20978 Avh6c25p14g21483 Avh6c26p02g21785 Avh6c27p05g22614 Avh6c28p05g23593 Avh6c28p11g23986 Avh6c29p07g24472	Shared
OG0000108	Avh1c01p08g00498 Avh1c05p12g04445 Avh1c06p01g04838 Avh1c18p05g17550 Avh1c18p06g17645 Avh1c18p06g17675 Avh1c19p10g18583 Avh1c28p05g28645 Avh1c29p17g30197	Avh2c09p13g08855 Avh2c20p10g19975 Avh2c26p00g25689 Avh2c28p05g28340 Avh2c28p05g28350	Avh3c01p04g00249 Avh3c05p02g04083 Avh3c10p12g08488	Avh4c13p02g10679 Avh4c19p23g16520	Avh5c01p03g00267 Avh5c03p00g01519 Avh5c18p02g14681 Avh5c19p21g16626 Avh5c29p06g25084	Avh6c01p03g00227	Shared
OG0000109	Avh1c02p10g01752 Avh1c02p11g01776 Avh1c04p03g03387 Avh1c05p12g04439 Avh1c06p07g05234 Avh1c07p13g06551 Avh1c16p02g15360 Avh1c16p05g15416 Avh1c16p13g15568 Avh1c22p12g22359 Avh1c22p13g22380 Avh1c22p14g22408 Avh1c23p13g23578 Avh1c26p01g26231 Avh1c29p06g29741	Avh2c02p11g01637 Avh2c06p07g05151 Avh2c07p15g06714 Avh2c16p01g15100 Avh2c22p11g22188 Avh2c22p14g22243 Avh2c26p03g25750 Avh2c29p06g29391	Avh3c24p07g21744			Avh6c02p05g01170	Shared
OG0000110	Avh1c03p02g02247 Avh1c03p09g02787 Avh1c24p10g24713 Avh1c26p16g27074 Avh1c28p13g29142	Avh2c03p03g02181 Avh2c03p12g02879 Avh2c24p09g24299 Avh2c26p17g26594 Avh2c28p12g28811	Avh3c02p04g01228 Avh3c03p13g02848 Avh3c26p15g24046 Avh3c28p14g25517	Avh4c02p04g01360 Avh4c03p03g02058 Avh4c03p11g02682 Avh4c24p11g20909 Avh4c26p14g22790	Avh5c02p04g01187 Avh5c28p15g24532 Avh5c28p15g24543 Avh5c28p15g24548	Avh6c03p10g02066 Avh6c24p08g20547	Shared
OG0000111	Avh1c04p02g03362 Avh1c09p08g08559 Avh1c10p15g09625 Avh1c16p01g15343 Avh1c16p05g15418 Avh1c16p26g16283 Avh1c19p11g18660 Avh1c20p13g20222 Avh1c26p00g26194 Avh1c29p17g30192	Avh2c09p08g08567 Avh2c16p09g15246 Avh2c16p22g16013 Avh2c19p05g18072 Avh2c19p09g18178 Avh2c22p12g22206 Avh2c27p12g27274 Avh2c27p12g27275 Avh2c29p10g29553 Avh2c29p16g29826	Avh3c10p06g08323 Avh3c28p06g25013		Avh5c13p10g10953 Avh5c28p06g24023	Avh6c18p11g14581	Shared
OG0000112	Avh1c04p03g03384 Avh1c05p09g04370 Avh1c06p12g05400 Avh1c10p04g09281 Avh1c17p10g16806 Avh1c17p11g16831 Avh1c21p05g20879 Avh1c26p07g26404 Avh1c26p07g26411 Avh1c27p15g27851 Avh1c28p08g28726	Avh2c03p20g03272 Avh2c05p10g04312 Avh2c21p05g20796 Avh2c27p20g27588 Avh2c28p07g28423	Avh3c06p04g04837 Avh3c19p07g16293	Avh4c16p17g13652 Avh4c19p07g15448	Avh5c07p08g05470 Avh5c15p16g13024 Avh5c23p17g20238 Avh5c25p05g21489	Avh6c23p17g19852	Shared
OG0000113	Avh1c07p06g06296	Avh2c27p03g26878 Avh2c27p03g26882 Avh2c27p03g26884 Avh2c27p06g26966 Avh2c27p07g27012 Avh2c27p07g27015 Avh2c27p07g27036 Avh2c27p07g27039 Avh2c27p08g27051 Avh2c27p08g27076 Avh2c27p08g27085 Avh2c27p08g27094 Avh2c27p08g27102 Avh2c27p08g27114 Avh2c27p08g27116	Avh3c27p01g24138	Avh4c19p00g15317 Avh4c19p00g15321 Avh4c19p01g15347 Avh4c27p02g23069 Avh4c27p04g23115	Avh5c27p01g22969 Avh5c27p01g22970	Avh6c27p03g22578	Shared
OG0000114	Avh1c07p16g06642 Avh1c13p06g12264 Avh1c13p06g12278 Avh1c18p12g17977 Avh1c18p12g17978 Avh1c19p03g18403 Avh1c23p12g23561 Avh1c23p13g23570 Avh1c25p03g25288 Avh1c25p04g25312 Avh1c26p05g26329	Avh2c13p06g12142 Avh2c13p07g12156 Avh2c19p05g18067 Avh2c23p12g23418 Avh2c23p13g23425 Avh2c24p15g24725 Avh2c25p03g24822 Avh2c29p10g29562	Avh3c13p09g11032 Avh3c26p04g23312	Avh4c08p16g07391 Avh4c23p08g19765	Avh5c08p14g06489	Avh6c18p03g14123	Shared
OG0000115	Avh1c08p04g07082 Avh1c08p04g07083 Avh1c08p04g07085 Avh1c08p04g07086 Avh1c15p13g15011	Avh2c08p04g07214 Avh2c08p04g07215 Avh2c08p04g07217 Avh2c08p04g07218	Avh3c08p03g06580 Avh3c08p03g06581	Avh4c08p04g06892 Avh4c08p04g06898 Avh4c08p04g06899	Avh5c08p03g06044 Avh5c08p03g06045 Avh5c08p03g06046 Avh5c08p10g06392 Avh5c08p10g06393 Avh5c08p10g06394	Avh6c08p04g05951 Avh6c08p04g05958 Avh6c08p04g05959 Avh6c08p04g05960 Avh6c08p04g05961	Shared
OG0000116	Avh1c09p12g08752	Avh2c05p17g04513 Avh2c06p07g05172 Avh2c12p07g11065 Avh2c18p12g17619 Avh2c22p12g22213 Avh2c23p14g23451 Avh2c28p04g28310	Avh3c01p09g00494 Avh3c02p06g01371 Avh3c03p12g02830 Avh3c08p13g07003 Avh3c18p10g15753 Avh3c21p03g18455 Avh3c23p13g20797 Avh3c26p02g23284	Avh4c01p10g00589 Avh4c03p11g02703 Avh4c19p08g15497 Avh4c29p05g25257	Avh5c16p06g13188 Avh5c16p16g13414 Avh5c21p03g17781	Avh6c10p14g07944 Avh6c27p11g22733	Shared
OG0000117	Avh1c01p03g00212 Avh1c02p13g01872 Avh1c02p15g02043 Avh1c03p14g02956 Avh1c09p07g08522 Avh1c09p08g08532 Avh1c10p11g09478 Avh1c10p12g09488 Avh1c10p13g09551 Avh1c11p06g10293 Avh1c13p06g12247 Avh1c13p12g12618 Avh1c14p08g13611 Avh1c15p12g14972 Avh1c16p22g15958 Avh1c18p22g18311 Avh1c21p01g20634 Avh1c21p03g20723 Avh1c23p03g22881 Avh1c23p20g24048 Avh1c25p05g25340 Avh1c25p08g25420 Avh1c26p12g26768 Avh1c29p…						Specific
OG0000118	Avh1c01p04g00262 Avh1c10p13g09518 Avh1c10p13g09521 Avh1c10p13g09522	Avh2c01p02g00141 Avh2c10p13g09441 Avh2c10p13g09443 Avh2c10p13g09444	Avh3c10p11g08413 Avh3c10p11g08414 Avh3c10p11g08415 Avh3c10p11g08416	Avh4c10p10g08750 Avh4c10p10g08751 Avh4c10p10g08752 Avh4c10p10g08753 Avh4c10p10g08754	Avh5c10p11g08072 Avh5c10p11g08073 Avh5c10p11g08074 Avh5c10p11g08076 Avh5c10p11g08077	Avh6c10p11g07802 Avh6c10p11g07803	Shared
OG0000119	Avh1c01p08g00480 Avh1c08p12g07506 Avh1c09p12g08717 Avh1c11p06g10301 Avh1c24p04g24433 Avh1c25p01g25223 Avh1c26p05g26330	Avh2c01p06g00357 Avh2c02p08g01542 Avh2c04p04g03612 Avh2c08p12g07681 Avh2c09p10g08696 Avh2c11p06g10255 Avh2c12p03g10919 Avh2c24p03g24022 Avh2c24p12g24515	Avh3c14p02g11868 Avh3c24p13g22084	Avh4c14p01g11515 Avh4c16p11g13381 Avh4c24p13g21118	Avh5c17p08g14524	Avh6c16p03g12455 Avh6c17p14g13777	Shared
OG0000120	Avh1c04p00g03327 Avh1c06p19g05816 Avh1c07p08g06411 Avh1c10p14g09597 Avh1c11p09g10418 Avh1c16p10g15515 Avh1c17p07g16741 Avh1c29p07g29810 Avh1c29p16g30172	Avh2c06p18g05756 Avh2c10p14g09520 Avh2c16p07g15195 Avh2c17p06g16363 Avh2c29p15g29802	Avh3c04p00g03365 Avh3c06p04g04832	Avh4c04p00g03274 Avh4c06p03g04839 Avh4c27p08g23232	Avh5c04p01g02480 Avh5c04p01g02483 Avh5c15p06g12340	Avh6c04p01g02659 Avh6c27p14g22861	Shared
OG0000121	Avh1c04p10g03795 Avh1c07p01g05988 Avh1c09p14g08864 Avh1c10p04g09257 Avh1c21p15g21453 Avh1c21p15g21454	Avh2c04p04g03642 Avh2c04p04g03643 Avh2c07p01g05972 Avh2c07p01g05974 Avh2c09p13g08859 Avh2c10p04g09182 Avh2c21p14g21319 Avh2c21p14g21320	Avh3c21p14g19058	Avh4c04p12g03761 Avh4c09p10g08302 Avh4c21p14g18265	Avh5c07p01g04955 Avh5c09p09g07533	Avh6c04p11g03101 Avh6c09p07g07209 Avh6c10p03g07555 Avh6c21p14g17742	Shared
OG0000122	Avh1c07p01g06018 Avh1c07p01g06019 Avh1c07p01g06020 Avh1c10p04g09283 Avh1c10p04g09286	Avh2c07p02g06003 Avh2c07p02g06004 Avh2c07p02g06005 Avh2c10p04g09212 Avh2c10p04g09215	Avh3c10p03g08221 Avh3c10p03g08222	Avh4c07p01g05666 Avh4c07p01g05667 Avh4c07p02g05680 Avh4c10p03g08583 Avh4c10p03g08584	Avh5c07p02g04977 Avh5c10p04g07897 Avh5c10p04g07898	Avh6c07p01g04782 Avh6c07p01g04783 Avh6c10p03g07581 Avh6c10p03g07582	Shared
OG0000123	Avh1c08p01g06841 Avh1c15p16g15275 Avh1c15p16g15276 Avh1c15p16g15277	Avh2c08p01g06956 Avh2c08p01g06957 Avh2c15p18g15038 Avh2c15p18g15039 Avh2c15p18g15040	Avh3c08p00g06330 Avh3c08p00g06331	Avh4c15p15g13135 Avh4c15p15g13136 Avh4c15p15g13137	Avh5c08p00g05805 Avh5c08p01g05806 Avh5c15p15g12995 Avh5c15p15g12996 Avh5c15p15g12997 Avh5c15p16g13062 Avh5c15p16g13063 Avh5c15p16g13064	Avh6c15p14g12345 Avh6c15p14g12346	Shared
OG0000124	Avh1c08p01g06875 Avh1c08p01g06876 Avh1c08p01g06877 Avh1c08p01g06878	Avh2c08p01g06989 Avh2c08p01g06990 Avh2c08p01g06991 Avh2c08p01g06992	Avh3c08p01g06366 Avh3c08p01g06369 Avh3c08p01g06370 Avh3c08p01g06371 Avh3c08p01g06372	Avh4c08p01g06675 Avh4c08p01g06676 Avh4c08p01g06677	Avh5c08p01g05843 Avh5c08p01g05844 Avh5c08p01g05845	Avh6c08p01g05741 Avh6c08p01g05744 Avh6c08p01g05745 Avh6c08p01g05746 Avh6c08p01g05747	Shared
OG0000125	Avh1c08p06g07227 Avh1c13p02g12064 Avh1c15p12g14918 Avh1c23p11g23489 Avh1c26p19g27296 Avh1c28p16g29348	Avh2c08p05g07323 Avh2c13p02g11916 Avh2c15p14g14712 Avh2c23p11g23353 Avh2c26p19g26811 Avh2c28p15g29014	Avh3c08p05g06688 Avh3c13p03g10826 Avh3c23p10g20703	Avh4c08p05g06983 Avh4c13p02g10652 Avh4c23p06g19706 Avh4c26p17g22976	Avh5c08p05g06156 Avh5c13p02g10430 Avh5c23p10g19869 Avh5c26p12g22915	Avh6c23p10g19510	Shared
OG0000126	Avh1c08p19g07869 Avh1c08p19g07870 Avh1c08p19g07871 Avh1c08p19g07872 Avh1c08p19g07874 Avh1c08p19g07875	Avh2c08p19g07967 Avh2c08p19g07968 Avh2c08p19g07969 Avh2c08p19g07970 Avh2c08p19g07971 Avh2c08p20g07996	Avh3c08p20g07285 Avh3c08p20g07304	Avh4c08p18g07458 Avh4c08p18g07459 Avh4c08p18g07462 Avh4c08p18g07464 Avh4c08p18g07466 Avh4c08p18g07487 Avh4c08p18g07488	Avh5c08p18g06718 Avh5c08p18g06738	Avh6c08p18g06572	Shared
OG0000127	Avh1c13p17g12951 Avh1c13p17g12952 Avh1c13p17g12953 Avh1c13p17g12956 Avh1c13p17g12957 Avh1c29p03g29584	Avh2c13p17g12790 Avh2c13p17g12791 Avh2c13p17g12792 Avh2c29p03g29238	Avh3c13p15g11497 Avh3c13p15g11498 Avh3c13p15g11499 Avh3c13p15g11500 Avh3c29p03g25807	Avh4c13p14g11233 Avh4c13p14g11234 Avh4c13p14g11235 Avh4c13p14g11237 Avh4c29p04g25167	Avh5c13p12g11104 Avh5c13p12g11105 Avh5c13p12g11108 Avh5c29p03g24932		Shared
OG0000128	Avh1c14p02g13375 Avh1c16p13g15562 Avh1c17p10g16808 Avh1c17p10g16809 Avh1c19p04g18420 Avh1c22p12g22362 Avh1c25p03g25293 Avh1c25p07g25386 Avh1c25p08g25392 Avh1c25p08g25394	Avh2c03p17g03071 Avh2c14p02g13195 Avh2c16p09g15242 Avh2c19p05g18080 Avh2c22p11g22192 Avh2c25p06g24886 Avh2c25p06g24888	Avh3c14p02g11898	Avh4c14p02g11538 Avh4c16p05g13275	Avh5c05p13g03720 Avh5c14p02g11498 Avh5c16p10g13246 Avh5c27p08g23173		Shared
OG0000129	Avh1c14p02g13390 Avh1c18p22g18296 Avh1c22p16g22492 Avh1c22p17g22496 Avh1c22p17g22506 Avh1c22p17g22510	Avh2c14p02g13208 Avh2c22p16g22333 Avh2c22p16g22346 Avh2c22p16g22351 Avh2c22p16g22356	Avh3c05p12g04456 Avh3c18p18g16074 Avh3c22p09g19789 Avh3c22p10g19805	Avh4c05p14g04566 Avh4c22p13g19087 Avh4c22p14g19108	Avh5c18p16g15355 Avh5c22p07g19005	Avh6c05p06g03639 Avh6c18p18g14889 Avh6c22p11g18608 Avh6c22p12g18626	Shared
OG0000130	Avh1c15p08g14683 Avh1c18p06g17676 Avh1c26p15g26998 Avh1c28p12g29077	Avh2c03p06g02455 Avh2c08p21g08072 Avh2c15p10g14486 Avh2c28p11g28725	Avh3c08p21g07356 Avh3c15p09g13221 Avh3c26p13g23965 Avh3c28p13g25429	Avh4c08p19g07544 Avh4c15p08g12663 Avh4c26p13g22686 Avh4c28p12g24655	Avh5c08p20g06820 Avh5c15p11g12691 Avh5c26p08g22635 Avh5c28p14g24457	Avh6c08p20g06667 Avh6c15p07g11888 Avh6c26p09g22267 Avh6c28p09g23842	Shared
OG0000131	Avh1c01p02g00058 Avh1c05p15g04547 Avh1c07p07g06361 Avh1c09p11g08679 Avh1c09p11g08682 Avh1c11p03g10167	Avh2c01p00g00022 Avh2c05p16g04488 Avh2c07p09g06533	Avh3c01p01g00063 Avh3c05p09g04316 Avh3c07p05g05947	Avh4c05p11g04433 Avh4c07p09g06254 Avh4c09p07g08133 Avh4c10p14g08960	Avh5c05p13g03719 Avh5c07p08g05475 Avh5c10p15g08292	Avh6c07p08g05305 Avh6c07p08g05308 Avh6c10p15g08015 Avh6c10p15g08034	Shared
OG0000132	Avh1c01p05g00334 Avh1c12p18g11670 Avh1c20p16g20352	Avh2c01p03g00210 Avh2c09p04g08385 Avh2c12p17g11510 Avh2c20p16g20249	Avh3c01p04g00294 Avh3c09p04g07798 Avh3c12p12g10379 Avh3c20p16g18030	Avh4c01p05g00389 Avh4c09p03g07911 Avh4c12p08g10374 Avh4c20p16g17288	Avh5c01p04g00309 Avh5c09p04g07271 Avh5c12p15g10043 Avh5c20p14g17336	Avh6c01p04g00270 Avh6c09p02g06968 Avh6c12p15g09742 Avh6c20p15g16790	Shared
OG0000133	Avh1c01p11g00616 Avh1c09p05g08391 Avh1c10p17g09744 Avh1c11p02g10115	Avh2c01p10g00494 Avh2c09p04g08426 Avh2c10p17g09669 Avh2c11p03g10059	Avh3c01p11g00551 Avh3c10p16g08673 Avh3c11p03g09081	Avh4c01p11g00648 Avh4c09p04g07951 Avh4c10p14g08987 Avh4c11p02g09360	Avh5c01p10g00557 Avh5c09p05g07311 Avh5c10p16g08324 Avh5c11p02g08642	Avh6c01p10g00518 Avh6c09p02g06987 Avh6c10p16g08075 Avh6c11p04g08540	Shared
OG0000134	Avh1c01p16g00879 Avh1c08p16g07694 Avh1c13p11g12530 Avh1c26p13g26859 Avh1c28p10g28888	Avh2c01p14g00752 Avh2c08p17g07858 Avh2c13p11g12388 Avh2c26p14g26361 Avh2c28p09g28533	Avh3c08p17g07120 Avh3c13p11g11173 Avh3c26p11g23769 Avh3c28p10g25218	Avh4c01p16g00908 Avh4c28p09g24433	Avh5c01p14g00756 Avh5c13p06g10641 Avh5c28p11g24252	Avh6c01p14g00755 Avh6c08p17g06509 Avh6c26p06g22093 Avh6c28p07g23696	Shared
OG0000135	Avh1c02p02g01207 Avh1c15p05g14480 Avh1c24p13g24934	Avh2c15p07g14298 Avh2c24p12g24523	Avh3c02p02g01091 Avh3c03p02g01988 Avh3c03p10g02691 Avh3c15p07g13045 Avh3c24p13g22091 Avh3c25p14g22947	Avh4c02p02g01218 Avh4c03p02g01974 Avh4c03p08g02501 Avh4c24p13g21124	Avh5c02p02g01045 Avh5c03p02g01633 Avh5c15p08g12478 Avh5c24p11g21122	Avh6c02p02g01044 Avh6c03p02g01465 Avh6c03p07g01900 Avh6c24p10g20752	Shared
OG0000136	Avh1c04p07g03557		Avh3c05p14g04532 Avh3c08p23g07487 Avh3c08p23g07488 Avh3c11p00g08899 Avh3c13p04g10841 Avh3c13p18g11722 Avh3c14p09g12197 Avh3c15p06g12966 Avh3c20p06g17627 Avh3c21p13g18976 Avh3c23p12g20767 Avh3c25p14g22960 Avh3c25p14g22972 Avh3c25p14g23007 Avh3c26p12g23870	Avh4c05p15g04622 Avh4c13p16g11430 Avh4c19p17g15979 Avh4c20p06g16904 Avh4c27p12g23375 Avh4c27p19g23856 Avh4c28p07g24338			Shared
OG0000137	Avh1c05p06g04191 Avh1c05p06g04192 Avh1c27p19g28182 Avh1c27p19g28184	Avh2c05p06g04135 Avh2c05p06g04136 Avh2c16p17g15577 Avh2c27p25g27926 Avh2c27p25g27928 Avh2c27p25g27929	Avh3c27p16g24702 Avh3c27p16g24704	Avh4c05p03g04111 Avh4c05p03g04112 Avh4c05p03g04113 Avh4c27p19g23850 Avh4c27p19g23852	Avh5c16p18g13552	Avh6c05p04g03508 Avh6c05p04g03509 Avh6c16p08g12675 Avh6c27p21g23215 Avh6c27p21g23216	Shared
OG0000138	Avh1c06p05g05151 Avh1c13p18g13111 Avh1c27p06g27480 Avh1c29p07g29796	Avh2c13p18g12940 Avh2c27p12g27225 Avh2c29p07g29448	Avh3c06p04g04826 Avh3c13p17g11643 Avh3c27p07g24269 Avh3c29p06g25981	Avh4c06p03g04835 Avh4c13p16g11354 Avh4c29p07g25366	Avh5c06p05g04168 Avh5c13p14g11259 Avh5c27p06g23119 Avh5c29p07g25117	Avh6c06p04g03992 Avh6c13p10g10558 Avh6c27p13g22808 Avh6c27p13g22814 Avh6c29p05g24430	Shared
OG0000139	Avh1c08p02g06933 Avh1c08p02g06934 Avh1c08p02g06935 Avh1c08p02g06937	Avh2c08p02g07049 Avh2c08p02g07050 Avh2c08p02g07051 Avh2c08p02g07053	Avh3c08p02g06430 Avh3c08p02g06432 Avh3c08p02g06434 Avh3c08p02g06435	Avh4c08p02g06730 Avh4c08p02g06731 Avh4c08p02g06732 Avh4c08p02g06733	Avh5c08p02g05899 Avh5c08p02g05901 Avh5c08p02g05903	Avh6c08p02g05806 Avh6c08p02g05807 Avh6c08p02g05809 Avh6c08p02g05810	Shared
OG0000140	Avh1c08p02g06960 Avh1c15p15g15158 Avh1c22p05g21944	Avh2c08p02g07077 Avh2c15p17g14911 Avh2c18p04g17182 Avh2c22p04g21802	Avh3c08p02g06453 Avh3c15p14g13553 Avh3c18p03g15399 Avh3c22p04g19494	Avh4c08p02g06759 Avh4c18p04g14935 Avh4c22p04g18701	Avh5c08p02g05926 Avh5c08p02g05929 Avh5c15p15g12944 Avh5c22p04g18767	Avh6c08p02g05833 Avh6c15p14g12291 Avh6c18p04g14184 Avh6c22p04g18168 Avh6c22p05g18239	Shared
OG0000141	Avh1c12p13g11391 Avh1c18p03g17400 Avh1c19p14g18857 Avh1c20p10g20101 Avh1c22p03g21815	Avh2c12p12g11231 Avh2c18p03g17061 Avh2c19p14g18449 Avh2c20p10g19977 Avh2c22p03g21676	Avh3c18p01g15285 Avh3c20p11g17804 Avh3c22p03g19379	Avh4c18p02g14805 Avh4c20p11g17076 Avh4c22p03g18585 Avh4c22p03g18587	Avh5c20p10g17123 Avh5c22p03g18667	Avh6c12p11g09513 Avh6c18p02g14057 Avh6c20p10g16585 Avh6c22p03g18052	Shared
OG0000142	Avh1c13p01g11966 Avh1c17p06g16713 Avh1c23p21g24091 Avh1c29p18g30283	Avh2c13p01g11836 Avh2c13p06g12127 Avh2c17p05g16340 Avh2c23p20g23774 Avh2c29p17g29909	Avh3c13p01g10682 Avh3c13p06g10979 Avh3c17p05g14792 Avh3c23p19g21253 Avh3c29p10g26250	Avh4c13p01g10554 Avh4c13p07g10794 Avh4c17p06g14189 Avh4c29p11g25578	Avh5c29p10g25324	Avh6c13p01g10011 Avh6c17p07g13437 Avh6c23p19g20010 Avh6c29p14g24842	Shared
OG0000143	Avh1c13p19g13187 Avh1c25p11g25540 Avh1c27p09g27584 Avh1c29p05g29717	Avh2c13p19g13010 Avh2c25p09g25034 Avh2c27p15g27329 Avh2c29p05g29366	Avh3c13p18g11718 Avh3c25p09g22614 Avh3c27p10g24371 Avh3c29p04g25909	Avh4c13p16g11425 Avh4c25p08g21601 Avh4c27p10g23298 Avh4c29p06g25292	Avh5c13p15g11333 Avh5c25p07g21589 Avh5c27p09g23224 Avh5c29p05g25042	Avh6c25p08g21111 Avh6c27p16g22913 Avh6c29p04g24363	Shared
OG0000144	Avh1c15p08g14700	Avh2c08p21g08087 Avh2c08p21g08088 Avh2c08p21g08089 Avh2c08p21g08090 Avh2c15p10g14503	Avh3c08p21g07374 Avh3c08p21g07375 Avh3c08p21g07376 Avh3c15p09g13241	Avh4c08p19g07561 Avh4c08p19g07562 Avh4c08p19g07563 Avh4c08p19g07564 Avh4c15p09g12680	Avh5c08p20g06837 Avh5c08p20g06839 Avh5c08p20g06840 Avh5c08p20g06842 Avh5c15p11g12708	Avh6c08p20g06684 Avh6c08p20g06685 Avh6c15p07g11909	Shared
OG0000145	Avh1c21p01g20632 Avh1c25p14g25732	Avh2c21p01g20552 Avh2c21p01g20553 Avh2c21p01g20555 Avh2c25p13g25208 Avh2c25p13g25210	Avh3c21p01g18341 Avh3c21p01g18342 Avh3c25p12g22780		Avh5c21p01g17657 Avh5c21p01g17658 Avh5c21p01g17660 Avh5c21p01g17661 Avh5c25p09g21689 Avh5c25p09g21691	Avh6c21p01g17062 Avh6c21p01g17063 Avh6c21p01g17074 Avh6c21p01g17075 Avh6c25p10g21207 Avh6c25p10g21209 Avh6c25p10g21211	Shared
OG0000146	Avh1c23p07g23205 Avh1c23p07g23206 Avh1c23p07g23207 Avh1c23p07g23208 Avh1c23p07g23210	Avh2c23p07g23075 Avh2c23p07g23076 Avh2c23p07g23078 Avh2c23p07g23079 Avh2c23p07g23080	Avh3c12p03g09926 Avh3c23p06g20412 Avh3c23p06g20413 Avh3c23p06g20414	Avh4c23p03g19444 Avh4c23p03g19445 Avh4c23p03g19446	Avh5c23p07g19622 Avh5c23p07g19623 Avh5c23p07g19625	Avh6c23p06g19235 Avh6c23p06g19236 Avh6c23p06g19237	Shared
OG0000147	Avh1c01p06g00375 Avh1c01p07g00443 Avh1c05p08g04357 Avh1c06p16g05603 Avh1c18p05g17580 Avh1c18p18g18084 Avh1c20p02g19649 Avh1c26p15g27002	Avh2c05p09g04297 Avh2c06p16g05547 Avh2c10p04g09184 Avh2c18p05g17214 Avh2c19p19g18872 Avh2c26p16g26507	Avh3c16p12g14119 Avh3c29p11g26286	Avh4c12p03g10145 Avh4c20p03g16724	Avh5c16p20g13632 Avh5c16p21g13699 Avh5c26p06g22462	Avh6c15p10g12044	Shared
OG0000148	Avh1c01p07g00432 Avh1c09p03g08282 Avh1c13p13g12661 Avh1c16p14g15605	Avh2c01p05g00315 Avh2c09p03g08333 Avh2c13p13g12530 Avh2c16p10g15276	Avh3c01p06g00387 Avh3c09p03g07708 Avh3c16p04g13702	Avh4c01p07g00485 Avh4c09p02g07854	Avh5c01p06g00400 Avh5c09p03g07173 Avh5c09p03g07189 Avh5c13p07g10770 Avh5c13p07g10771 Avh5c13p08g10786 Avh5c16p12g13292 Avh5c16p19g13615	Avh6c01p05g00367	Shared
OG0000149	Avh1c01p08g00469 Avh1c09p03g08243 Avh1c16p23g16049 Avh1c26p09g26527	Avh2c01p05g00346 Avh2c09p03g08294 Avh2c16p20g15770 Avh2c26p09g26022	Avh3c01p06g00412 Avh3c09p02g07691 Avh3c16p12g14197 Avh3c19p18g17120 Avh3c26p07g23481	Avh4c01p07g00512 Avh4c26p07g22240	Avh5c01p06g00427 Avh5c09p02g07117 Avh5c16p21g13776	Avh6c01p06g00393 Avh6c09p01g06899 Avh6c19p18g15956 Avh6c26p03g21853	Shared
OG0000150	Avh1c01p08g00496 Avh1c08p20g07899 Avh1c13p14g12767 Avh1c29p01g29424	Avh2c08p20g07998 Avh2c13p14g12631 Avh2c29p01g29082	Avh3c01p07g00435 Avh3c08p20g07306 Avh3c09p02g07670 Avh3c29p01g25647	Avh4c01p08g00533 Avh4c08p18g07491 Avh4c13p12g11088 Avh4c29p01g24968	Avh5c01p07g00460 Avh5c08p18g06740 Avh5c09p02g07093 Avh5c13p10g10927 Avh5c29p01g24754	Avh6c01p06g00415 Avh6c08p19g06594	Shared
OG0000151	Avh1c01p12g00668 Avh1c02p07g01618 Avh1c03p18g03190 Avh1c22p06g22104 Avh1c24p05g24451	Avh2c01p11g00543 Avh2c02p07g01492 Avh2c03p20g03232 Avh2c22p06g21960 Avh2c24p03g24042	Avh3c01p12g00595	Avh4c01p12g00691 Avh4c03p20g03043 Avh4c22p06g18860 Avh4c24p05g20650	Avh5c01p11g00599 Avh5c03p10g02217 Avh5c22p06g18923 Avh5c24p03g20668	Avh6c01p11g00562 Avh6c03p18g02414 Avh6c22p07g18390	Shared
OG0000152	Avh1c01p13g00688 Avh1c01p13g00689 Avh1c01p13g00693 Avh1c01p13g00696 Avh1c08p12g07542 Avh1c08p12g07543	Avh2c01p11g00562 Avh2c01p11g00563 Avh2c01p11g00569 Avh2c08p13g07716 Avh2c08p13g07717	Avh3c01p12g00610 Avh3c01p12g00611 Avh3c08p12g06977	Avh4c01p13g00708 Avh4c01p13g00709 Avh4c08p11g07296	Avh5c01p12g00616 Avh5c01p12g00617 Avh5c08p09g06361	Avh6c01p11g00584 Avh6c08p12g06362	Shared
OG0000153	Avh1c02p03g01311 Avh1c03p02g02209 Avh1c03p03g02304 Avh1c24p11g24791	Avh2c02p03g01165 Avh2c03p02g02142 Avh2c03p04g02244 Avh2c24p10g24368	Avh3c02p03g01186 Avh3c03p03g02107 Avh3c03p04g02199 Avh3c03p12g02824 Avh3c24p11g21951	Avh4c02p03g01318 Avh4c02p04g01410 Avh4c03p03g02096 Avh4c24p12g20989	Avh5c02p03g01146 Avh5c02p04g01236 Avh5c03p03g01732 Avh5c24p09g20976	Avh6c03p09g02030	Shared
OG0000154	Avh1c02p14g01982 Avh1c03p11g02837 Avh1c03p11g02839 Avh1c03p11g02840 Avh1c03p12g02848 Avh1c03p12g02850 Avh1c03p12g02851 Avh1c03p12g02857	Avh2c02p14g01841 Avh2c03p14g02930 Avh2c03p14g02932 Avh2c03p14g02933 Avh2c03p14g02941 Avh2c03p14g02943 Avh2c03p14g02944 Avh2c03p15g02952	Avh3c02p13g01774 Avh3c03p13g02864	Avh4c02p09g01746 Avh4c03p10g02658	Avh5c02p07g01404	Avh6c03p09g02047	Shared
OG0000155	Avh1c03p09g02791 Avh1c07p18g06764 Avh1c17p11g16850 Avh1c19p09g18542 Avh1c27p03g27398	Avh2c07p19g06902 Avh2c14p05g13366 Avh2c18p16g17714 Avh2c19p01g17999 Avh2c19p14g18470 Avh2c19p14g18481 Avh2c25p02g24801 Avh2c27p20g27562 Avh2c29p09g29528	Avh3c04p07g03552 Avh3c18p08g15719	Avh4c28p03g24169		Avh6c12p08g09415 Avh6c17p02g13195 Avh6c19p08g15236 Avh6c27p07g22645 Avh6c28p04g23551	Shared
OG0000156	Avh1c04p10g03720 Avh1c21p14g21360 Avh1c21p14g21361 Avh1c21p14g21362	Avh2c04p04g03584 Avh2c21p13g21222 Avh2c21p13g21224	Avh3c21p13g18962 Avh3c21p13g18964	Avh4c04p11g03690 Avh4c21p13g18165 Avh4c21p13g18168 Avh4c21p13g18169 Avh4c21p13g18171 Avh4c21p13g18173	Avh5c04p12g02949 Avh5c21p13g18281 Avh5c21p13g18286	Avh6c04p11g03064 Avh6c21p13g17667 Avh6c21p13g17669 Avh6c21p13g17671	Shared
OG0000157	Avh1c05p18g04701 Avh1c10p19g09915 Avh1c11p00g09953 Avh1c21p02g20652	Avh2c05p19g04639 Avh2c10p20g09851 Avh2c11p00g09887 Avh2c21p01g20572	Avh3c04p12g03911 Avh3c05p12g04461 Avh3c10p18g08857 Avh3c11p00g08891 Avh3c21p01g18360	Avh4c05p14g04570 Avh4c10p17g09174 Avh4c11p00g09212	Avh5c04p13g03037 Avh5c11p00g08488 Avh5c21p01g17680	Avh6c04p13g03194 Avh6c05p07g03643 Avh6c21p02g17094	Shared
OG0000158	Avh1c06p15g05537 Avh1c10p01g09086 Avh1c19p14g18836 Avh1c21p03g20733	Avh2c06p15g05480 Avh2c10p01g09006 Avh2c19p13g18428 Avh2c21p03g20652	Avh3c06p11g05130 Avh3c10p01g08061 Avh3c19p10g16448 Avh3c21p02g18405	Avh4c06p11g05151 Avh4c10p00g08416 Avh4c19p13g15667 Avh4c21p02g17612	Avh5c06p10g04404 Avh5c10p01g07717 Avh5c21p02g17742	Avh6c06p12g04302 Avh6c10p01g07393 Avh6c21p04g17200	Shared
OG0000159	Avh1c08p17g07731 Avh1c14p10g13754 Avh1c14p10g13755 Avh1c19p17g19089	Avh2c01p05g00343 Avh2c03p19g03189 Avh2c03p19g03190 Avh2c16p07g15202 Avh2c16p07g15203 Avh2c19p11g18278 Avh2c19p17g18717 Avh2c19p17g18718 Avh2c22p01g21555 Avh2c26p15g26466	Avh3c05p13g04473 Avh3c05p13g04474 Avh3c17p15g15162	Avh4c03p20g03033 Avh4c03p20g03034	Avh5c20p12g17187	Avh6c21p11g17505 Avh6c21p11g17506	Shared
OG0000160	Avh1c13p03g12095 Avh1c17p16g17070 Avh1c23p11g23515	Avh2c13p03g11961 Avh2c17p15g16727 Avh2c23p12g23379	Avh3c12p01g09815 Avh3c13p04g10855 Avh3c17p14g15136 Avh3c23p10g20729	Avh4c13p02g10676 Avh4c17p14g14509 Avh4c23p07g19732	Avh5c12p01g09396 Avh5c12p01g09399 Avh5c13p03g10461 Avh5c17p08g14486 Avh5c23p10g19897	Avh6c12p01g09093 Avh6c12p01g09094 Avh6c17p14g13740 Avh6c23p10g19536	Shared
OG0000161	Avh1c13p12g12629 Avh1c15p16g15284 Avh1c28p03g28531	Avh2c13p12g12496 Avh2c13p12g12497 Avh2c15p18g15047 Avh2c19p15g18560 Avh2c28p03g28249	Avh3c13p12g11267	Avh4c13p10g10979 Avh4c13p10g10980 Avh4c13p10g10981 Avh4c13p10g10984 Avh4c15p15g13149	Avh5c13p07g10736 Avh5c13p07g10738 Avh5c15p15g13009 Avh5c15p16g13072	Avh6c13p06g10310 Avh6c13p06g10313 Avh6c15p14g12358 Avh6c15p14g12360	Shared
OG0000162	Avh1c14p02g13359 Avh1c14p02g13361 Avh1c14p02g13363 Avh1c14p02g13394 Avh1c14p03g13413 Avh1c14p03g13431	Avh2c14p02g13178 Avh2c14p02g13180 Avh2c14p02g13182 Avh2c14p02g13212 Avh2c14p03g13233 Avh2c14p03g13253	Avh3c14p02g11885 Avh3c14p03g11944	Avh4c14p02g11570 Avh4c14p02g11571	Avh5c14p02g11482 Avh5c14p02g11483	Avh6c14p01g10728 Avh6c14p01g10729 Avh6c14p02g10731 Avh6c14p02g10792	Shared
OG0000163	Avh1c16p19g15766 Avh1c23p05g23031 Avh1c26p06g26353	Avh2c16p16g15450 Avh2c19p21g19038 Avh2c23p05g22896 Avh2c26p06g25830	Avh3c19p16g16913 Avh3c23p04g20253 Avh3c26p04g23336	Avh4c16p13g13449 Avh4c19p19g16134 Avh4c23p01g19323 Avh4c26p04g22098	Avh5c19p17g16275 Avh5c23p05g19462 Avh5c26p01g22074	Avh6c16p06g12549 Avh6c19p15g15729 Avh6c19p17g15882 Avh6c23p04g19067 Avh6c26p01g21731	Shared
OG0000164	Avh1c17p17g17173 Avh1c17p17g17174 Avh1c19p17g19063 Avh1c23p09g23374 Avh1c29p19g30326	Avh2c17p16g16834 Avh2c17p16g16835 Avh2c19p17g18691 Avh2c23p09g23241 Avh2c29p18g29948	Avh3c19p12g16639 Avh3c23p08g20569	Avh4c17p16g14614 Avh4c17p16g14615 Avh4c19p15g15839 Avh4c23p05g19571	Avh5c19p13g15975 Avh5c23p08g19729	Avh6c17p15g13835 Avh6c17p15g13837 Avh6c19p11g15440 Avh6c23p08g19378	Shared
OG0000165	Avh1c18p18g18071		Avh3c06p02g04655 Avh3c07p08g06077 Avh3c07p09g06083 Avh3c10p10g08387 Avh3c10p10g08391 Avh3c12p05g09999 Avh3c14p06g12104 Avh3c17p01g14560 Avh3c19p01g16150 Avh3c21p07g18587 Avh3c24p07g21743 Avh3c24p07g21749 Avh3c25p02g22382 Avh3c25p17g23179 Avh3c27p02g24166 Avh3c28p15g25577 Avh3c28p15g25616	Avh4c15p00g12181	Avh5c05p10g03609 Avh5c27p03g23015	Avh6c10p10g07780	Shared
OG0000166	Avh1c20p16g20383 Avh1c20p16g20384 Avh1c20p16g20385 Avh1c20p16g20386	Avh2c20p17g20280 Avh2c20p17g20281 Avh2c20p17g20282 Avh2c20p17g20283 Avh2c20p17g20288 Avh2c20p17g20289 Avh2c20p17g20291	Avh3c20p17g18069 Avh3c20p17g18070 Avh3c20p17g18078 Avh3c20p17g18079 Avh3c20p17g18081	Avh4c20p17g17328	Avh5c20p15g17376 Avh5c20p15g17382	Avh6c20p15g16830 Avh6c20p15g16831 Avh6c20p15g16832	Shared
OG0000167	Avh1c23p08g23332 Avh1c23p08g23333 Avh1c23p08g23334 Avh1c23p08g23336 Avh1c23p08g23337 Avh1c23p08g23338	Avh2c23p09g23206 Avh2c23p09g23207 Avh2c23p09g23208	Avh3c23p07g20534 Avh3c23p07g20535 Avh3c23p07g20537	Avh4c23p04g19534 Avh4c23p04g19535 Avh4c23p04g19536 Avh4c23p04g19537	Avh5c23p08g19690 Avh5c23p08g19691 Avh5c23p08g19695	Avh6c23p08g19337 Avh6c23p08g19340 Avh6c23p08g19341	Shared
OG0000168	Avh1c27p03g27393	Avh2c27p03g26874 Avh2c27p07g26971 Avh2c27p07g26980 Avh2c27p07g26984 Avh2c27p07g26992 Avh2c27p07g27027	Avh3c27p00g24111 Avh3c27p00g24112 Avh3c27p02g24161	Avh4c27p01g23039 Avh4c27p01g23041	Avh5c27p00g22945 Avh5c27p01g22978 Avh5c27p01g22980 Avh5c27p01g22982	Avh6c27p01g22510 Avh6c27p01g22512 Avh6c27p01g22533 Avh6c27p03g22567 Avh6c27p03g22573 Avh6c27p03g22575	Shared
OG0000169			Avh3c02p05g01351 Avh3c03p10g02672 Avh3c03p14g02887 Avh3c05p03g04138 Avh3c05p04g04173 Avh3c05p05g04189 Avh3c07p10g06118 Avh3c08p12g06997 Avh3c10p09g08382 Avh3c10p14g08558 Avh3c11p15g09732 Avh3c14p07g12133 Avh3c14p07g12134 Avh3c19p08g16346 Avh3c20p17g18077 Avh3c24p12g22002 Avh3c27p04g24192 Avh3c27p08g24312		Avh5c05p07g03530 Avh5c12p05g09594 Avh5c27p11g23326	Avh6c27p06g22630	Shared
OG0000170	Avh1c01p05g00305 Avh1c09p00g08040 Avh1c20p10g20096	Avh2c01p03g00178 Avh2c09p00g08105 Avh2c20p10g19970 Avh2c29p12g29613	Avh3c01p04g00266 Avh3c09p00g07518 Avh3c17p00g14505 Avh3c20p11g17794	Avh4c01p05g00359 Avh4c09p00g07686 Avh4c20p11g17068	Avh5c01p04g00281 Avh5c09p00g06980 Avh5c20p09g17116	Avh6c01p03g00241 Avh6c09p00g06805 Avh6c20p09g16576 Avh6c29p08g24525	Shared
OG0000171	Avh1c01p06g00402 Avh1c09p04g08310 Avh1c16p12g15551 Avh1c18p12g17975	Avh2c01p04g00288 Avh2c09p04g08360 Avh2c16p08g15233 Avh2c18p12g17620	Avh3c01p05g00361 Avh3c09p03g07737 Avh3c18p09g15744	Avh4c01p06g00456 Avh4c09p03g07885 Avh4c16p07g13321 Avh4c18p09g15270	Avh5c01p05g00372 Avh5c09p03g07214 Avh5c16p12g13273 Avh5c18p08g15102	Avh6c01p05g00339 Avh6c09p02g06948	Shared
OG0000172	Avh1c01p07g00460 Avh1c09p03g08252 Avh1c09p03g08253 Avh1c13p13g12695 Avh1c16p16g15652	Avh2c01p05g00337 Avh2c09p03g08304 Avh2c09p03g08305 Avh2c13p13g12560 Avh2c16p12g15330	Avh3c13p13g11315	Avh4c01p07g00506 Avh4c13p11g11039	Avh5c09p02g07128 Avh5c13p08g10814 Avh5c13p09g10854 Avh5c16p14g13343	Avh6c01p06g00388 Avh6c09p01g06911 Avh6c09p02g06918 Avh6c16p03g12448	Shared
OG0000173	Avh1c01p11g00585 Avh1c05p02g03975 Avh1c09p05g08428 Avh1c27p16g27914	Avh2c01p09g00463 Avh2c05p03g03890 Avh2c09p05g08459 Avh2c27p21g27654	Avh3c01p10g00519 Avh3c09p05g07843	Avh4c01p11g00615 Avh4c05p01g03949 Avh4c09p04g07985 Avh4c27p16g23616	Avh5c01p10g00526 Avh5c05p03g03250 Avh5c09p05g07349 Avh5c27p15g23540	Avh6c01p09g00490 Avh6c09p03g06996 Avh6c27p20g23127	Shared
OG0000174	Avh1c02p01g01132 Avh1c02p01g01133 Avh1c02p01g01135	Avh2c02p01g00997 Avh2c02p01g00998 Avh2c02p01g01000 Avh2c03p01g01975 Avh2c03p01g01977	Avh3c02p01g01010 Avh3c02p01g01012 Avh3c03p01g01918	Avh4c02p01g01137 Avh4c02p01g01139 Avh4c03p01g01903	Avh5c02p01g00965 Avh5c02p01g00966 Avh5c03p01g01560	Avh6c02p01g00962 Avh6c02p01g00963 Avh6c02p01g00965 Avh6c03p01g01390	Shared
OG0000175	Avh1c02p15g02020 Avh1c03p19g03278 Avh1c05p08g04345 Avh1c27p21g28340	Avh2c02p15g01878 Avh2c03p21g03295 Avh2c05p09g04284 Avh2c27p26g28070	Avh3c02p14g01806 Avh3c03p22g03320 Avh3c05p03g04143 Avh3c27p17g24755	Avh4c02p10g01788 Avh4c03p22g03232 Avh4c05p06g04267 Avh4c27p21g24010	Avh5c02p07g01447 Avh5c03p13g02425 Avh5c05p07g03543	Avh6c03p21g02612 Avh6c27p23g23367	Shared
OG0000176	Avh1c04p03g03390 Avh1c19p01g18352 Avh1c22p11g22323 Avh1c25p03g25284 Avh1c26p05g26306	Avh2c10p14g09512 Avh2c14p00g13068 Avh2c19p02g18016 Avh2c25p02g24803	Avh3c06p05g04853 Avh3c07p04g05908 Avh3c07p15g06273	Avh4c06p03g04860 Avh4c11p11g09723 Avh4c17p09g14263 Avh4c18p09g15275	Avh5c06p05g04194 Avh5c07p08g05442 Avh5c26p02g22167	Avh6c11p12g08891 Avh6c25p08g21113	Shared
OG0000177	Avh1c06p02g04962 Avh1c07p16g06628 Avh1c22p19g22605 Avh1c24p00g24176	Avh2c06p02g04901 Avh2c07p17g06776 Avh2c22p18g22458 Avh2c24p00g23835 Avh2c28p00g28115	Avh3c06p02g04684 Avh3c07p12g06157 Avh3c22p11g19893	Avh4c07p16g06463 Avh4c22p15g19188	Avh5c06p02g04011 Avh5c07p15g05689 Avh5c22p08g19061	Avh6c06p02g03864 Avh6c07p15g05521 Avh6c22p13g18682 Avh6c24p00g20152	Shared
OG0000178	Avh1c06p09g05276 Avh1c18p03g17439 Avh1c19p15g18902	Avh2c06p08g05207 Avh2c18p03g17100 Avh2c19p15g18521	Avh3c06p08g04949 Avh3c18p02g15317 Avh3c19p10g16489 Avh3c22p03g19417	Avh4c06p08g04968 Avh4c18p03g14847 Avh4c22p03g18630	Avh5c06p07g04251 Avh5c18p00g14571 Avh5c19p10g15764 Avh5c22p03g18706	Avh6c06p08g04132 Avh6c18p03g14092 Avh6c19p09g15269 Avh6c22p03g18094	Shared
OG0000179	Avh1c06p09g05297 Avh1c06p12g05372 Avh1c07p00g05930 Avh1c10p11g09482 Avh1c12p17g11639 Avh1c19p07g18478 Avh1c20p10g20104 Avh1c26p02g26255 Avh1c26p02g26256 Avh1c27p12g27705 Avh1c29p11g29920	Avh2c29p11g29574		Avh4c24p07g20775	Avh5c04p00g02467 Avh5c04p02g02502 Avh5c16p10g13252	Avh6c01p07g00444 Avh6c12p09g09430 Avh6c13p04g10197 Avh6c15p00g11513 Avh6c25p04g20937	Shared
OG0000180	Avh1c09p04g08331 Avh1c13p16g12854 Avh1c26p19g27315 Avh1c28p16g29370 Avh1c28p16g29371	Avh2c13p16g12709 Avh2c26p20g26833 Avh2c29p02g29152	Avh3c01p05g00336 Avh3c09p03g07758 Avh3c29p02g25738	Avh4c28p15g24919 Avh4c29p02g25051	Avh5c01p05g00344 Avh5c09p04g07234 Avh5c13p11g11015 Avh5c28p17g24710 Avh5c29p02g24831	Avh6c01p04g00314 Avh6c28p13g24105 Avh6c29p01g24180	Shared
OG0000181	Avh1c11p01g09996	Avh2c24p13g24600	Avh3c04p08g03602 Avh3c08p18g07178 Avh3c15p02g12769 Avh3c22p03g19413 Avh3c22p08g19757	Avh4c04p06g03401 Avh4c07p02g05683 Avh4c13p15g11273 Avh4c19p08g15461 Avh4c28p15g24879	Avh5c01p12g00635 Avh5c07p02g04995	Avh6c05p02g03377 Avh6c08p00g05663 Avh6c10p17g08179 Avh6c19p13g15611 Avh6c19p13g15612 Avh6c23p16g19739 Avh6c24p04g20376	Shared
OG0000182	Avh1c11p13g10687 Avh1c16p24g16191 Avh1c23p01g22710	Avh2c11p13g10601 Avh2c16p21g15922 Avh2c23p01g22566	Avh3c11p13g09599 Avh3c16p14g14367 Avh3c19p19g17202 Avh3c23p01g20011	Avh4c11p13g09882 Avh4c19p23g16444 Avh4c23p00g19217	Avh5c11p12g09161 Avh5c16p23g13920 Avh5c19p20g16550 Avh5c23p01g19170	Avh6c11p13g08983 Avh6c16p12g12984 Avh6c19p18g16037 Avh6c23p01g18763	Shared
OG0000183	Avh1c12p03g11027 Avh1c19p18g19171 Avh1c23p08g23262	Avh2c12p03g10892 Avh2c17p02g16202 Avh2c19p18g18797 Avh2c23p08g23138	Avh3c12p03g09911 Avh3c17p03g14667 Avh3c19p13g16723 Avh3c23p06g20465	Avh4c12p02g10077 Avh4c19p16g15912 Avh4c23p03g19473 Avh4c23p04g19495	Avh5c12p03g09520 Avh5c19p14g16078	Avh6c12p02g09195 Avh6c17p05g13310 Avh6c19p12g15534 Avh6c23p07g19285	Shared
OG0000184	Avh1c13p19g13152 Avh1c25p10g25481 Avh1c27p11g27654	Avh2c13p19g12978 Avh2c25p08g24975 Avh2c27p17g27399 Avh2c29p06g29406	Avh3c13p17g11684 Avh3c25p08g22539 Avh3c29p05g25943	Avh4c13p16g11394 Avh4c25p07g21523 Avh4c27p11g23356 Avh4c29p06g25317	Avh5c13p14g11296 Avh5c25p06g21544 Avh5c27p10g23281 Avh5c29p06g25080	Avh6c13p10g10599 Avh6c25p07g21044 Avh6c29p05g24393	Shared
OG0000185	Avh1c14p09g13689 Avh1c15p05g14455 Avh1c24p15g25086 Avh1c25p16g25902	Avh2c14p09g13503 Avh2c15p07g14275 Avh2c24p13g24608 Avh2c25p15g25395	Avh3c14p10g12236 Avh3c15p06g13018 Avh3c24p14g22205 Avh3c25p14g22969	Avh4c14p07g11765 Avh4c15p06g12480 Avh4c25p11g21773	Avh5c14p03g11555 Avh5c15p08g12450 Avh5c25p11g21900	Avh6c14p10g11092 Avh6c15p07g11857 Avh6c25p13g21430	Shared
OG0000186	Avh1c14p15g14070 Avh1c14p15g14073 Avh1c16p16g15664 Avh1c20p01g19603	Avh2c14p14g13830 Avh2c14p14g13832 Avh2c16p12g15339 Avh2c20p01g19510	Avh3c14p15g12618 Avh3c14p15g12620	Avh4c14p11g12084 Avh4c14p11g12087 Avh4c16p11g13384	Avh5c14p08g11936 Avh5c14p09g11939 Avh5c16p14g13352 Avh5c16p14g13362	Avh6c14p15g11442 Avh6c14p15g11445 Avh6c16p03g12458 Avh6c20p01g16167	Shared
OG0000187	Avh1c15p05g14442 Avh1c24p15g25103 Avh1c24p15g25104 Avh1c25p16g25910	Avh2c15p07g14261 Avh2c15p07g14262 Avh2c24p13g24624 Avh2c24p13g24625 Avh2c25p15g25404	Avh3c15p06g13007 Avh3c24p14g22220	Avh4c15p06g12469 Avh4c24p15g21287 Avh4c25p11g21781	Avh5c14p03g11535 Avh5c15p07g12438 Avh5c24p12g21255 Avh5c24p12g21256 Avh5c24p13g21271	Avh6c14p09g11072 Avh6c25p13g21437	Shared
OG0000188	Avh1c17p13g16908 Avh1c19p15g18900 Avh1c23p06g23172	Avh2c17p11g16529 Avh2c19p15g18517 Avh2c19p19g18885 Avh2c19p19g18887 Avh2c23p06g23040	Avh3c06p08g04947 Avh3c17p11g14929 Avh3c23p05g20380	Avh4c06p08g04965 Avh4c23p03g19413 Avh4c23p03g19476	Avh5c06p07g04249 Avh5c17p05g14329 Avh5c19p15g16145	Avh6c06p08g04128 Avh6c17p11g13550 Avh6c19p13g15621 Avh6c23p06g19202	Shared
OG0000189	Avh1c20p01g19633 Avh1c23p02g22770 Avh1c25p19g26125	Avh2c14p14g13864 Avh2c19p24g19307 Avh2c20p01g19539 Avh2c23p02g22629 Avh2c25p18g25622	Avh3c20p01g17338 Avh3c25p17g23184	Avh4c14p12g12119 Avh4c20p01g16594 Avh4c25p13g21940	Avh5c19p20g16484 Avh5c20p00g16654 Avh5c23p02g19228 Avh5c25p12g21984	Avh6c14p15g11471 Avh6c19p18g15973 Avh6c23p01g18834 Avh6c25p16g21631	Shared
OG0000190	Avh1c23p17g23751 Avh1c26p16g27052 Avh1c28p13g29112	Avh2c23p18g23602 Avh2c26p16g26575 Avh2c28p12g28782	Avh3c23p15g20917 Avh3c28p14g25502 Avh3c28p14g25506	Avh4c23p12g19924 Avh4c26p14g22769 Avh4c28p13g24723	Avh5c23p15g20074 Avh5c26p10g22736 Avh5c28p14g24509 Avh5c28p14g24513	Avh6c23p15g19706 Avh6c26p09g22329 Avh6c26p10g22352 Avh6c28p10g23898 Avh6c28p10g23901	Shared
OG0000191	Avh1c01p02g00109 Avh1c01p02g00110 Avh1c05p17g04633 Avh1c09p10g08634 Avh1c21p03g20754	Avh2c05p18g04581 Avh2c09p09g08650 Avh2c21p03g20674	Avh3c05p11g04383 Avh3c21p02g18427	Avh4c01p01g00095 Avh4c01p01g00096 Avh4c01p02g00150 Avh4c05p13g04500 Avh4c21p02g17630	Avh5c01p00g00034 Avh5c01p00g00035 Avh5c01p00g00036	Avh6c05p05g03574 Avh6c21p04g17220	Shared
OG0000192	Avh1c01p06g00352 Avh1c13p15g12823 Avh1c29p01g29473	Avh2c01p03g00231 Avh2c13p15g12685 Avh2c29p01g29123	Avh3c01p04g00316 Avh3c09p04g07778 Avh3c13p14g11418 Avh3c25p11g22747 Avh3c29p01g25710	Avh4c01p06g00410 Avh4c13p13g11145 Avh4c29p02g25020	Avh5c09p04g07253 Avh5c13p11g10987 Avh5c29p01g24801	Avh6c01p04g00289 Avh6c13p08g10430 Avh6c29p01g24154	Shared
OG0000193	Avh1c02p00g01069 Avh1c03p04g02443 Avh1c18p07g17739	Avh2c02p00g00938 Avh2c03p00g01919 Avh2c03p07g02508 Avh2c18p07g17383	Avh3c02p00g00957 Avh3c03p00g01864 Avh3c03p07g02454 Avh3c18p06g15588	Avh4c02p00g01081 Avh4c03p00g01852 Avh4c03p05g02269 Avh4c18p07g15128	Avh5c02p00g00907 Avh5c03p00g01506 Avh5c18p05g14905	Avh6c03p00g01336 Avh6c18p07g14386	Shared
OG0000194	Avh1c02p03g01336 Avh1c03p10g02810 Avh1c24p11g24740 Avh1c28p13g29166	Avh2c02p03g01191 Avh2c03p12g02902 Avh2c06p02g04890 Avh2c24p09g24322 Avh2c28p13g28835	Avh3c02p03g01213 Avh3c03p13g02836 Avh3c24p10g21903 Avh3c28p14g25541	Avh4c02p03g01346 Avh4c03p12g02708 Avh4c24p11g20930	Avh5c02p03g01173 Avh5c24p08g20915 Avh5c28p16g24580	Avh6c03p10g02093	Shared
OG0000195	Avh1c02p09g01708 Avh1c04p00g03323 Avh1c04p03g03399 Avh1c06p02g04941 Avh1c12p15g11501 Avh1c15p16g15230 Avh1c18p16g18039 Avh1c19p13g18770 Avh1c26p02g26250	Avh2c02p09g01578 Avh2c18p04g17169 Avh2c26p10g26094 Avh2c29p08g29523	Avh3c10p07g08333 Avh3c12p11g10280			Avh6c03p07g01874 Avh6c10p07g07740 Avh6c10p07g07741 Avh6c19p06g15093 Avh6c25p11g21299	Shared
OG0000196	Avh1c02p15g02004 Avh1c03p14g02934 Avh1c03p14g02935	Avh2c02p15g01863 Avh2c02p15g01864 Avh2c03p16g03010 Avh2c03p16g03011	Avh3c03p15g02916 Avh3c03p15g02917 Avh3c03p15g02918	Avh4c02p10g01770 Avh4c02p10g01771 Avh4c03p14g02777 Avh4c03p14g02778 Avh4c03p14g02779	Avh5c02p07g01429 Avh5c02p07g01430	Avh6c03p13g02155 Avh6c03p13g02156 Avh6c03p13g02157	Shared
OG0000197	Avh1c03p03g02323	Avh2c02p04g01260 Avh2c02p04g01261 Avh2c02p04g01263 Avh2c02p04g01264 Avh2c02p04g01265	Avh3c02p04g01281 Avh3c02p04g01282 Avh3c03p04g02215	Avh4c02p05g01431 Avh4c02p05g01432 Avh4c02p05g01433 Avh4c02p05g01434	Avh5c02p05g01258 Avh5c02p05g01259 Avh5c02p05g01261 Avh5c02p05g01262 Avh5c02p05g01263 Avh5c02p05g01264 Avh5c03p03g01737		Shared
OG0000198	Avh1c03p09g02753 Avh1c07p11g06517 Avh1c07p16g06681 Avh1c09p10g08653 Avh1c11p06g10316 Avh1c12p11g11297 Avh1c16p16g15659 Avh1c21p09g20990 Avh1c22p09g22241 Avh1c27p11g27653 Avh1c29p13g29973	Avh2c04p05g03662 Avh2c05p08g04231 Avh2c05p15g04455 Avh2c13p11g12384 Avh2c14p04g13287 Avh2c14p08g13441 Avh2c19p11g18269 Avh2c25p01g24775				Avh6c18p15g14688	Shared
OG0000199	Avh1c04p07g03551 Avh1c10p17g09701 Avh1c11p04g10194 Avh1c21p11g21113	Avh2c04p01g03368 Avh2c10p17g09626 Avh2c11p04g10143 Avh2c21p11g21020	Avh3c10p15g08636 Avh3c11p04g09146 Avh3c21p10g18733	Avh4c10p14g08949 Avh4c11p03g09426 Avh4c21p09g17902	Avh5c10p15g08270 Avh5c11p03g08712 Avh5c21p10g18054	Avh6c10p15g07995 Avh6c11p05g08610 Avh6c21p10g17451	Shared
OG0000200	Avh1c04p07g03566 Avh1c11p03g10165 Avh1c21p12g21136	Avh2c11p03g10112 Avh2c21p11g21043	Avh3c11p03g09130 Avh3c21p11g18774	Avh4c04p08g03513 Avh4c10p14g08961 Avh4c11p03g09408 Avh4c21p10g17936	Avh5c04p09g02737 Avh5c10p15g08293 Avh5c11p03g08687 Avh5c21p11g18094	Avh6c04p08g02893 Avh6c10p15g08016 Avh6c10p15g08035 Avh6c11p05g08590 Avh6c21p10g17486	Shared
OG0000201	Avh1c06p11g05337 Avh1c18p03g17388 Avh1c19p04g18414 Avh1c22p03g21804	Avh2c06p10g05268 Avh2c18p03g17049 Avh2c19p05g18075 Avh2c22p03g21665	Avh3c19p04g16196	Avh4c06p05g04908 Avh4c18p02g14795 Avh4c19p05g15405 Avh4c22p02g18572 Avh4c22p02g18573	Avh5c19p04g15443 Avh5c22p03g18655	Avh6c06p06g04063 Avh6c18p02g14043 Avh6c19p04g15016 Avh6c22p03g18041	Shared
OG0000202	Avh1c06p13g05402 Avh1c10p03g09212 Avh1c19p16g18955	Avh2c06p12g05331 Avh2c10p03g09140 Avh2c19p15g18577	Avh3c06p09g05014 Avh3c07p03g05794 Avh3c10p03g08169	Avh4c06p09g05027 Avh4c07p07g06081 Avh4c07p07g06137 Avh4c10p02g08530	Avh5c06p08g04308 Avh5c10p03g07830 Avh5c19p11g15858	Avh6c06p09g04177 Avh6c07p06g05180 Avh6c10p02g07514 Avh6c19p09g15330	Shared
OG0000203	Avh1c07p14g06586 Avh1c23p15g23632 Avh1c25p01g25227 Avh1c29p00g29400	Avh2c02p10g01616	Avh3c03p12g02814 Avh3c07p11g06124 Avh3c08p13g07019 Avh3c10p11g08408 Avh3c11p07g09274 Avh3c16p06g13782 Avh3c20p11g17807 Avh3c21p06g18570 Avh3c23p12g20786 Avh3c26p02g23288 Avh3c26p02g23290 Avh3c27p06g24209	Avh4c11p07g09561	Avh5c05p14g03779	Avh6c12p09g09442	Shared
OG0000204	Avh1c08p16g07678 Avh1c11p05g10280 Avh1c11p10g10485 Avh1c19p12g18699 Avh1c22p19g22611 Avh1c23p08g23264 Avh1c26p17g27176	Avh2c02p04g01229 Avh2c08p02g07093 Avh2c13p10g12302 Avh2c14p09g13519 Avh2c16p18g15642 Avh2c19p11g18302 Avh2c24p13g24651	Avh3c15p07g13097 Avh3c24p15g22243	Avh4c08p01g06661 Avh4c27p13g23436	Avh5c03p10g02221 Avh5c16p10g13249		Shared
OG0000205	Avh1c09p15g08942 Avh1c12p20g11824 Avh1c20p18g20539 Avh1c20p18g20540 Avh1c20p18g20542 Avh1c20p18g20543	Avh2c12p19g11668 Avh2c20p19g20435 Avh2c20p19g20438 Avh2c20p19g20439 Avh2c20p19g20440 Avh2c20p19g20441	Avh3c20p19g18219 Avh3c20p19g18223	Avh4c20p18g17464 Avh4c20p18g17466	Avh5c12p17g10202 Avh5c20p17g17550	Avh6c20p17g16937 Avh6c20p17g16940	Shared
OG0000206	Avh1c10p12g09496 Avh1c14p03g13417 Avh1c15p12g14936 Avh1c15p12g14937 Avh1c24p16g25177	Avh2c10p12g09423 Avh2c14p03g13237 Avh2c15p14g14729 Avh2c15p14g14730 Avh2c19p19g18904 Avh2c24p14g24697	Avh3c24p16g22300	Avh4c15p11g12826 Avh4c15p11g12827 Avh4c19p17g16005	Avh5c19p16g16171 Avh5c24p14g21333	Avh6c14p02g10779 Avh6c15p11g12120 Avh6c15p11g12121	Shared
OG0000207	Avh1c12p01g10894 Avh1c17p16g17102 Avh1c23p06g23181	Avh2c12p01g10780 Avh2c17p15g16764 Avh2c19p19g18877 Avh2c23p07g23049	Avh3c12p01g09786 Avh3c19p14g16795 Avh3c23p05g20387	Avh4c17p15g14544 Avh4c19p17g15972 Avh4c23p03g19420 Avh4c23p03g19483	Avh5c12p01g09371 Avh5c17p08g14515 Avh5c19p15g16138	Avh6c12p00g09064 Avh6c19p13g15614 Avh6c23p06g19210	Shared
OG0000208	Avh1c12p03g11016 Avh1c17p03g16540 Avh1c19p18g19184 Avh1c23p07g23250	Avh2c12p02g10882 Avh2c19p18g18810 Avh2c23p08g23125	Avh3c12p02g09902 Avh3c17p03g14654 Avh3c19p13g16733	Avh4c12p02g10068 Avh4c17p04g14047	Avh5c12p03g09509 Avh5c17p04g14265 Avh5c23p07g19643 Avh5c23p07g19656	Avh6c12p02g09186 Avh6c17p04g13291 Avh6c19p12g15548 Avh6c23p07g19274	Shared
OG0000209	Avh1c13p10g12430 Avh1c15p03g14312 Avh1c23p19g23875	Avh2c15p05g14142	Avh3c13p10g11084 Avh3c13p10g11107 Avh3c15p05g12884 Avh3c23p16g21043 Avh3c28p08g25118	Avh4c13p09g10876 Avh4c15p04g12356 Avh4c23p13g20035 Avh4c28p07g24331	Avh5c13p05g10569 Avh5c15p06g12334 Avh5c23p17g20221 Avh5c28p09g24134	Avh6c15p05g11719 Avh6c23p17g19832 Avh6c28p06g23645	Shared
OG0000210	Avh1c13p11g12545 Avh1c23p19g23959	Avh2c13p11g12405 Avh2c23p18g23689 Avh2c26p14g26388	Avh3c13p11g11186 Avh3c23p17g21125 Avh3c26p11g23792 Avh3c28p10g25242	Avh4c13p10g10947 Avh4c23p14g20114 Avh4c28p09g24458	Avh5c13p06g10660 Avh5c23p17g20266 Avh5c26p07g22508 Avh5c28p11g24277	Avh6c13p05g10222 Avh6c23p17g19878 Avh6c26p07g22117 Avh6c28p08g23725	Shared
OG0000211	Avh1c16p20g15796 Avh1c19p21g19384 Avh1c23p04g23006 Avh1c26p07g26390	Avh2c16p16g15478 Avh2c19p21g19059 Avh2c23p04g22873 Avh2c26p07g25864	Avh3c16p07g13812 Avh3c19p16g16929 Avh3c26p05g23363	Avh4c16p14g13478 Avh4c19p19g16151 Avh4c26p05g22123	Avh5c16p17g13460 Avh5c19p17g16293 Avh5c26p01g22108	Avh6c16p07g12582 Avh6c19p15g15743 Avh6c26p02g21762	Shared
OG0000212	Avh1c23p09g23399 Avh1c26p14g26947 Avh1c28p12g29008	Avh2c23p10g23267 Avh2c26p15g26455 Avh2c28p10g28658	Avh3c23p08g20591 Avh3c26p13g23910 Avh3c28p12g25366	Avh4c19p14g15788 Avh4c23p05g19595 Avh4c26p12g22626 Avh4c28p11g24581	Avh5c23p08g19752 Avh5c26p08g22577 Avh5c28p13g24395	Avh6c19p10g15412 Avh6c23p09g19402 Avh6c26p08g22221 Avh6c28p08g23780	Shared
OG0000213	Avh1c26p18g27256 Avh1c26p18g27257 Avh1c26p18g27258 Avh1c28p15g29303	Avh2c26p19g26771 Avh2c26p19g26772 Avh2c26p19g26773 Avh2c28p14g28974 Avh2c28p14g28975		Avh4c26p16g22944 Avh4c26p16g22945 Avh4c26p16g22946 Avh4c28p15g24857 Avh4c28p15g24858	Avh5c26p12g22882 Avh5c26p12g22883	Avh6c28p12g24046 Avh6c28p12g24047 Avh6c28p12g24051 Avh6c28p12g24052	Shared
OG0000214		Avh2c16p17g15579 Avh2c16p17g15580	Avh3c16p08g13912 Avh3c16p08g13914 Avh3c16p08g13915 Avh3c16p08g13916	Avh4c16p15g13573 Avh4c16p15g13576 Avh4c16p15g13577 Avh4c16p15g13579	Avh5c16p18g13554 Avh5c16p18g13557 Avh5c16p18g13558 Avh5c16p18g13560 Avh5c16p18g13561 Avh5c26p06g22407	Avh6c16p08g12677 Avh6c16p08g12679 Avh6c16p08g12680 Avh6c16p08g12681	Shared
OG0000215	Avh1c01p02g00121 Avh1c05p17g04649 Avh1c09p10g08628 Avh1c21p03g20773	Avh2c05p18g04596 Avh2c09p09g08642 Avh2c21p03g20691	Avh3c01p02g00096 Avh3c05p11g04397 Avh3c05p11g04398 Avh3c21p03g18442	Avh4c01p02g00104 Avh4c05p13g04515	Avh5c01p01g00044 Avh5c05p15g03787 Avh5c21p03g17770	Avh6c01p01g00064 Avh6c05p05g03592 Avh6c21p04g17228	Shared
OG0000216	Avh1c01p08g00502 Avh1c05p02g03945 Avh1c09p06g08466 Avh1c27p15g27881	Avh2c01p06g00374 Avh2c05p02g03843 Avh2c09p06g08495 Avh2c27p21g27621	Avh3c01p09g00484 Avh3c09p05g07886	Avh4c01p10g00582 Avh4c05p00g03910 Avh4c27p16g23584	Avh5c01p09g00492 Avh5c05p02g03210 Avh5c09p06g07388 Avh5c27p15g23503	Avh6c01p08g00456 Avh6c27p20g23112	Shared
OG0000217	Avh1c01p09g00534 Avh1c06p02g04904 Avh1c08p16g07667 Avh1c11p07g10335 Avh1c12p13g11420 Avh1c16p12g15554 Avh1c18p18g18099 Avh1c26p06g26350 Avh1c26p06g26378 Avh1c29p06g29761	Avh2c01p07g00397 Avh2c05p09g04291 Avh2c07p17g06789 Avh2c08p13g07703 Avh2c08p16g07835 Avh2c11p08g10302 Avh2c11p10g10421 Avh2c12p12g11262 Avh2c16p09g15238					Shared
OG0000218	Avh1c01p11g00591 Avh1c06p06g05173 Avh1c14p06g13578 Avh1c16p11g15528 Avh1c17p11g16849 Avh1c18p16g18028 Avh1c18p18g18075	Avh2c07p16g06753 Avh2c07p18g06859 Avh2c16p07g15209 Avh2c20p09g19956	Avh3c16p04g13689	Avh4c10p09g08723 Avh4c17p06g14183 Avh4c27p07g23170	Avh5c16p09g13225 Avh5c27p06g23088	Avh6c09p08g07289 Avh6c27p12g22781	Shared
OG0000219	Avh1c01p15g00813 Avh1c08p15g07650 Avh1c14p10g13710 Avh1c15p05g14494 Avh1c25p16g25869	Avh2c08p16g07816 Avh2c14p09g13524 Avh2c15p07g14311 Avh2c25p15g25362	Avh3c01p14g00736 Avh3c08p15g07078 Avh3c15p07g13057	Avh4c01p16g00870 Avh4c01p16g00871	Avh5c08p14g06488 Avh5c14p04g11612 Avh5c15p08g12493 Avh5c25p11g21862	Avh6c25p12g21395	Shared
OG0000220	Avh1c01p16g00867 Avh1c01p17g00920 Avh1c01p17g00921 Avh1c01p17g00922 Avh1c01p17g00923 Avh1c01p17g00924	Avh2c01p15g00791 Avh2c01p15g00792 Avh2c01p15g00793	Avh3c01p15g00757 Avh3c01p16g00812 Avh3c01p16g00813 Avh3c01p16g00814	Avh4c01p17g00949 Avh4c01p17g00950 Avh4c01p17g00951	Avh5c01p15g00774 Avh5c01p15g00775 Avh5c01p15g00776		Shared
OG0000221	Avh1c01p17g00919 Avh1c02p04g01370 Avh1c03p02g02265 Avh1c08p18g07766	Avh2c01p15g00790 Avh2c02p04g01232 Avh2c03p03g02203 Avh2c08p18g07924	Avh3c01p16g00811 Avh3c02p04g01248 Avh3c03p04g02171 Avh3c08p18g07192	Avh4c02p04g01382 Avh4c03p03g02067	Avh5c01p15g00772 Avh5c02p04g01209 Avh5c03p02g01699 Avh5c08p16g06583	Avh6c08p18g06531	Shared
OG0000222	Avh1c02p00g01067 Avh1c03p05g02452 Avh1c18p07g17746	Avh2c02p00g00936 Avh2c03p00g01922 Avh2c03p07g02523 Avh2c18p07g17390	Avh3c02p00g00955 Avh3c03p00g01865 Avh3c03p07g02461	Avh4c02p00g01079 Avh4c03p00g01854 Avh4c03p05g02276	Avh5c02p00g00905 Avh5c03p00g01507 Avh5c18p05g14913	Avh6c02p00g00883 Avh6c03p00g01337 Avh6c03p04g01662	Shared
OG0000223	Avh1c02p01g01109	Avh2c02p01g00973 Avh2c03p08g02586 Avh2c03p08g02588	Avh3c01p17g00904	Avh4c01p18g01030 Avh4c12p00g09978	Avh5c01p16g00853 Avh5c02p01g00942	Avh6c01p16g00833 Avh6c02p01g00917 Avh6c02p01g00922 Avh6c02p01g00927 Avh6c02p01g00931 Avh6c02p01g00932 Avh6c02p01g00936 Avh6c02p01g00937 Avh6c02p01g00941 Avh6c02p01g00942	Shared
OG0000224	Avh1c02p03g01344 Avh1c03p02g02240 Avh1c03p02g02241	Avh2c02p03g01199 Avh2c03p03g02173 Avh2c03p03g02174 Avh2c26p17g26607	Avh3c02p03g01221 Avh3c03p03g02139 Avh3c03p03g02140 Avh3c26p15g24055 Avh3c28p14g25527	Avh4c02p04g01353	Avh5c02p03g01181 Avh5c03p02g01675 Avh5c03p02g01676 Avh5c26p10g22765 Avh5c28p15g24556	Avh6c28p10g23932	Shared
OG0000225	Avh1c02p06g01513 Avh1c02p06g01515 Avh1c02p06g01517 Avh1c02p06g01519 Avh1c02p06g01521 Avh1c02p06g01523 Avh1c02p06g01525 Avh1c02p06g01527	Avh2c02p06g01394 Avh2c02p06g01395 Avh2c02p06g01396 Avh2c02p06g01397 Avh2c02p06g01398 Avh2c02p06g01399 Avh2c02p06g01400 Avh2c02p06g01401 Avh2c02p06g01402	Avh3c02p06g01386			Avh6c02p03g01126	Shared
OG0000226	Avh1c02p08g01646 Avh1c02p09g01709 Avh1c12p06g11163 Avh1c16p16g15668 Avh1c16p19g15778 Avh1c23p16g23671 Avh1c24p10g24687	Avh2c02p09g01580 Avh2c08p07g07389 Avh2c23p16g23523	Avh3c01p13g00652	Avh4c01p14g00751 Avh4c03p03g02110 Avh4c04p10g03640 Avh4c10p15g09065 Avh4c11p08g09612	Avh5c11p08g08895 Avh5c21p03g17787	Avh6c01p12g00628	Shared
OG0000227	Avh1c02p11g01775 Avh1c05p09g04382 Avh1c18p12g17963 Avh1c22p11g22354 Avh1c27p05g27418 Avh1c29p11g29917	Avh2c02p11g01636 Avh2c05p10g04323	Avh3c10p08g08367 Avh3c10p09g08370	Avh4c10p06g08677 Avh4c10p07g08705 Avh4c10p07g08707 Avh4c10p07g08708	Avh5c10p08g08031 Avh5c10p09g08033	Avh6c10p08g07757 Avh6c10p09g07759 Avh6c27p06g22624	Shared
OG0000228	Avh1c02p13g01843 Avh1c03p17g03110 Avh1c05p05g04139 Avh1c27p19g28113	Avh2c02p12g01707 Avh2c05p06g04081 Avh2c27p24g27847	Avh3c02p11g01605 Avh3c02p11g01643 Avh3c03p18g03094 Avh3c27p15g24634	Avh4c03p18g02962 Avh4c05p02g04056 Avh4c27p18g23774	Avh5c02p05g01286 Avh5c05p05g03415 Avh5c27p17g23703	Avh6c03p17g02352 Avh6c05p03g03463	Shared
OG0000229	Avh1c03p03g02321 Avh1c08p19g07876 Avh1c15p06g14586	Avh2c03p04g02259 Avh2c08p19g07972 Avh2c15p09g14394	Avh3c02p04g01280 Avh3c03p04g02213	Avh4c02p05g01430 Avh4c08p18g07463 Avh4c08p18g07465 Avh4c08p18g07467 Avh4c15p07g12567	Avh5c02p05g01257 Avh5c03p03g01735 Avh5c08p18g06719 Avh5c15p09g12569 Avh5c15p09g12578	Avh6c08p18g06573	Shared
OG0000230	Avh1c03p05g02468 Avh1c04p03g03401 Avh1c06p09g05305 Avh1c15p04g14397 Avh1c29p12g29941	Avh2c03p07g02562 Avh2c10p06g09273 Avh2c15p06g14223 Avh2c26p14g26398	Avh3c10p05g08287 Avh3c20p06g17671		Avh5c05p05g03389 Avh5c16p24g13962 Avh5c26p07g22516 Avh5c26p07g22518	Avh6c05p03g03429 Avh6c08p15g06433 Avh6c26p07g22125 Avh6c27p15g22892	Shared
OG0000231	Avh1c03p09g02742 Avh1c07p08g06405 Avh1c16p07g15450 Avh1c16p09g15496 Avh1c19p02g18374	Avh2c07p10g06566 Avh2c16p03g15141 Avh2c16p10g15266 Avh2c17p10g16470 Avh2c19p03g18033 Avh2c27p06g26950	Avh3c03p12g02831	Avh4c03p10g02616 Avh4c05p05g04241 Avh4c16p01g13207		Avh6c03p09g02001 Avh6c03p10g02053 Avh6c27p04g22594 Avh6c27p10g22720	Shared
OG0000232	Avh1c03p09g02773 Avh1c03p10g02809 Avh1c07p11g06505 Avh1c11p02g10112 Avh1c12p05g11146 Avh1c13p11g12547 Avh1c16p15g15625 Avh1c23p16g23687 Avh1c26p06g26332	Avh2c16p04g15152 Avh2c17p05g16347	Avh3c05p08g04259 Avh3c25p06g22466	Avh4c05p10g04373 Avh4c25p05g21450	Avh5c05p11g03631 Avh5c05p12g03662 Avh5c14p03g11574 Avh5c25p05g21469		Shared
OG0000233	Avh1c03p18g03214 Avh1c12p11g11335 Avh1c20p06g19902	Avh2c03p20g03256 Avh2c12p11g11170 Avh2c20p05g19772	Avh3c03p19g03173 Avh3c03p20g03176 Avh3c24p03g21574	Avh4c03p20g03081 Avh4c20p05g16866 Avh4c24p04g20614	Avh5c03p11g02257 Avh5c12p10g09765 Avh5c20p04g16925 Avh5c24p02g20629	Avh6c03p18g02450 Avh6c12p10g09459 Avh6c24p03g20333	Shared
OG0000234	Avh1c04p05g03444 Avh1c06p07g05226 Avh1c07p18g06769 Avh1c18p00g17216 Avh1c19p03g18410 Avh1c23p14g23611 Avh1c27p03g27390	Avh2c05p11g04333 Avh2c06p07g05155 Avh2c06p14g05434 Avh2c09p06g08520	Avh3c19p06g16228	Avh4c06p11g05107 Avh4c19p09g15520	Avh5c08p16g06565	Avh6c08p17g06523 Avh6c19p04g15007 Avh6c27p03g22588 Avh6c27p07g22654	Shared
OG0000235	Avh1c06p02g04947 Avh1c07p16g06640 Avh1c16p22g15961 Avh1c26p11g26714	Avh2c06p02g04886 Avh2c07p17g06787 Avh2c16p19g15655 Avh2c26p12g26228 Avh2c26p12g26230	Avh3c16p10g13982 Avh3c26p09g23657	Avh4c16p17g13646 Avh4c26p09g22438	Avh5c06p02g03997 Avh5c07p15g05702 Avh5c26p05g22353 Avh5c26p05g22370	Avh6c06p02g03848 Avh6c26p05g21984	Shared
OG0000236	Avh1c06p03g05040 Avh1c13p18g13043 Avh1c27p04g27412 Avh1c29p09g29875	Avh2c06p03g04978 Avh2c13p18g12875 Avh2c29p08g29517	Avh3c06p03g04749 Avh3c13p16g11576 Avh3c27p04g24183	Avh4c06p01g04733 Avh4c29p08g25430	Avh5c06p03g04081 Avh5c13p13g11192 Avh5c27p04g23035	Avh6c06p03g03939 Avh6c13p09g10482 Avh6c13p09g10495 Avh6c27p06g22629	Shared
OG0000237	Avh1c06p08g05274 Avh1c18p03g17441	Avh2c06p08g05205 Avh2c18p03g17102 Avh2c22p03g21716	Avh3c06p08g04951 Avh3c18p02g15319 Avh3c19p10g16491 Avh3c22p03g19418	Avh4c18p03g14849 Avh4c22p03g18631	Avh5c06p07g04253 Avh5c18p00g14573 Avh5c19p10g15783 Avh5c22p03g18707	Avh6c18p03g14095 Avh6c19p08g15247 Avh6c19p09g15271 Avh6c22p03g18095	Shared
OG0000238	Avh1c06p15g05502 Avh1c06p15g05503 Avh1c06p15g05507 Avh1c06p15g05508	Avh2c06p14g05447 Avh2c06p14g05448 Avh2c06p14g05450 Avh2c06p14g05454	Avh3c06p11g05095 Avh3c06p11g05124	Avh4c06p02g04804 Avh4c06p11g05121 Avh4c06p11g05124 Avh4c06p11g05147	Avh5c06p10g04391 Avh5c06p10g04396	Avh6c06p04g03965 Avh6c06p11g04271 Avh6c06p12g04296	Shared
OG0000239	Avh1c07p03g06132 Avh1c08p07g07303 Avh1c14p06g13562	Avh2c07p04g06213 Avh2c08p08g07459 Avh2c14p05g13365 Avh2c18p21g17916	Avh3c07p01g05664 Avh3c08p06g06763 Avh3c14p06g12092	Avh4c07p04g05880 Avh4c08p07g07110 Avh4c14p04g11676	Avh5c07p04g05200 Avh5c08p06g06205	Avh6c07p04g04978 Avh6c08p06g06113 Avh6c14p06g10942 Avh6c18p18g14907	Shared
OG0000240	Avh1c07p04g06192 Avh1c08p10g07432 Avh1c13p12g12628	Avh2c07p06g06298 Avh2c08p11g07599 Avh2c13p12g12495	Avh3c07p01g05701 Avh3c08p08g06874 Avh3c14p05g12023	Avh4c07p05g05932 Avh4c13p10g10982 Avh4c14p03g11628	Avh5c13p07g10737	Avh6c07p05g05069 Avh6c07p05g05110 Avh6c08p09g06250 Avh6c13p06g10311 Avh6c13p06g10312 Avh6c14p04g10871	Shared
OG0000241	Avh1c07p04g06205 Avh1c08p11g07455 Avh1c14p04g13489	Avh2c07p06g06312 Avh2c08p11g07621 Avh2c14p04g13292	Avh3c07p01g05707 Avh3c08p09g06894 Avh3c08p09g06901 Avh3c14p04g12015	Avh4c07p05g05941 Avh4c08p10g07230 Avh4c09p09g08233 Avh4c14p03g11619	Avh5c08p08g06322 Avh5c08p08g06323	Avh6c07p05g05081 Avh6c09p05g07128 Avh6c14p04g10863	Shared
OG0000242	Avh1c07p04g06211 Avh1c08p11g07467 Avh1c14p04g13482	Avh2c07p06g06318 Avh2c08p11g07633 Avh2c09p11g08779 Avh2c14p04g13284	Avh3c07p01g05713 Avh3c08p09g06913 Avh3c14p04g12010	Avh4c07p05g05947 Avh4c08p10g07249 Avh4c09p09g08221 Avh4c14p03g11613	Avh5c08p08g06334	Avh6c07p05g05087 Avh6c08p09g06290 Avh6c09p05g07117 Avh6c14p04g10855	Shared
OG0000243	Avh1c07p16g06630 Avh1c11p09g10403 Avh1c14p07g13585	Avh2c05p11g04348 Avh2c06p06g05138 Avh2c08p14g07769 Avh2c17p00g16093 Avh2c24p03g24000	Avh3c03p21g03239	Avh4c12p03g10116 Avh4c17p04g14067 Avh4c22p13g19076	Avh5c04p06g02608 Avh5c12p03g09533	Avh6c03p15g02233 Avh6c08p15g06442 Avh6c13p01g10024 Avh6c17p05g13329 Avh6c22p11g18597	Shared
OG0000244	Avh1c08p04g07102 Avh1c10p02g09166 Avh1c15p13g14999	Avh2c08p04g07233 Avh2c10p02g09084 Avh2c15p15g14793	Avh3c07p03g05845 Avh3c08p03g06586	Avh4c07p07g06132 Avh4c08p04g06916 Avh4c15p12g12890	Avh5c07p07g05357 Avh5c08p04g06060 Avh5c10p02g07793 Avh5c15p13g12813	Avh6c07p07g05200 Avh6c08p04g05978 Avh6c10p01g07458 Avh6c15p12g12144	Shared
OG0000245	Avh1c08p07g07278 Avh1c08p07g07280	Avh2c08p07g07395 Avh2c08p07g07397 Avh2c08p07g07423 Avh2c08p07g07426 Avh2c08p07g07428 Avh2c08p07g07430 Avh2c08p07g07435	Avh3c08p05g06707 Avh3c08p05g06724	Avh4c08p06g07050 Avh4c08p06g07051 Avh4c08p07g07067 Avh4c08p07g07090		Avh6c08p05g06052 Avh6c08p05g06053 Avh6c08p05g06069 Avh6c08p05g06070	Shared
OG0000246	Avh1c09p13g08782 Avh1c23p10g23435 Avh1c26p16g27124 Avh1c28p14g29181	Avh2c09p12g08789 Avh2c23p10g23311 Avh2c26p17g26643 Avh2c28p13g28851	Avh3c09p06g07946 Avh3c23p09g20639 Avh3c28p14g25556	Avh4c09p09g08236 Avh4c09p09g08237 Avh4c26p14g22826	Avh5c23p09g19806 Avh5c26p11g22800 Avh5c28p16g24597	Avh6c09p05g07131 Avh6c26p10g22391	Shared
OG0000247	Avh1c10p05g09310 Avh1c10p05g09311	Avh2c07p02g06028 Avh2c07p02g06029 Avh2c07p02g06039 Avh2c07p02g06040 Avh2c07p02g06042 Avh2c07p02g06043 Avh2c10p05g09233 Avh2c10p05g09234	Avh3c10p04g08241 Avh3c10p04g08242	Avh4c07p02g05694 Avh4c10p03g08605	Avh5c07p02g05006 Avh5c10p04g07921 Avh5c10p04g07922	Avh6c10p04g07604 Avh6c10p04g07605	Shared
OG0000248	Avh1c11p15g10789 Avh1c16p26g16298 Avh1c16p26g16299 Avh1c16p26g16303	Avh2c11p14g10686 Avh2c16p23g16028 Avh2c16p23g16029 Avh2c16p23g16033	Avh3c11p15g09704 Avh3c11p15g09706 Avh3c16p16g14459 Avh3c16p16g14461 Avh3c16p16g14462	Avh4c11p14g09952 Avh4c11p14g09954 Avh4c16p18g13771	Avh5c11p14g09279 Avh5c16p24g13987 Avh5c16p24g13989		Shared
OG0000249	Avh1c12p11g11314 Avh1c20p06g19917	Avh2c20p05g19786 Avh2c20p06g19815	Avh3c03p20g03206 Avh3c20p05g17609 Avh3c24p02g21528 Avh3c24p02g21531	Avh4c03p21g03122 Avh4c20p06g16886 Avh4c24p03g20581	Avh5c03p11g02292 Avh5c12p09g09735 Avh5c20p05g16945 Avh5c24p02g20593	Avh6c03p19g02490 Avh6c12p09g09440 Avh6c24p02g20295 Avh6c24p02g20297	Shared
OG0000250	Avh1c13p00g11914 Avh1c28p02g28471	Avh2c13p01g11783 Avh2c28p02g28199	Avh3c13p01g10630 Avh3c17p01g14551 Avh3c23p20g21302 Avh3c28p02g24860	Avh4c13p00g10509 Avh4c17p01g13876 Avh4c23p17g20300 Avh4c28p01g24091	Avh5c13p01g10316 Avh5c17p01g14098 Avh5c23p19g20419 Avh5c28p02g23831	Avh6c17p01g13097 Avh6c23p20g20057 Avh6c28p01g23457	Shared
OG0000251	Avh1c13p08g12316 Avh1c15p08g14676	Avh2c15p10g14478 Avh2c24p13g24627	Avh3c04p01g03375 Avh3c05p12g04452 Avh3c06p04g04828 Avh3c23p09g20693	Avh4c03p23g03262 Avh4c14p03g11601 Avh4c19p12g15600	Avh5c04p08g02703 Avh5c06p05g04170 Avh5c18p06g14991 Avh5c19p03g15430 Avh5c20p17g17541 Avh5c24p12g21253	Avh6c07p03g04890 Avh6c07p09g05334	Shared
OG0000252	Avh1c13p10g12429 Avh1c15p03g14311 Avh1c23p19g23874	Avh2c15p05g14141	Avh3c13p10g11085 Avh3c15p05g12883 Avh3c23p16g21042 Avh3c28p08g25117	Avh4c13p09g10875 Avh4c15p04g12355 Avh4c23p13g20034 Avh4c28p07g24330	Avh5c13p05g10568 Avh5c15p06g12333 Avh5c23p17g20220 Avh5c28p09g24133	Avh6c15p05g11718 Avh6c23p17g19831 Avh6c28p06g23644	Shared
OG0000253	Avh1c14p10g13723 Avh1c15p05g14506 Avh1c25p16g25856	Avh2c14p10g13537 Avh2c15p08g14323 Avh2c25p15g25347	Avh3c14p10g12275 Avh3c15p07g13069 Avh3c15p07g13070 Avh3c18p16g15957 Avh3c18p16g15961 Avh3c25p14g22939	Avh4c14p08g11838 Avh4c25p11g21763	Avh5c14p04g11627 Avh5c25p11g21849	Avh6c14p11g11153 Avh6c18p16g14774 Avh6c25p12g21382	Shared
OG0000254	Avh1c14p14g14021	Avh2c13p14g12609	Avh3c04p03g03412 Avh3c11p03g09108 Avh3c15p06g13001 Avh3c21p04g18498 Avh3c22p02g19339 Avh3c24p03g21559 Avh3c25p15g23047	Avh4c01p17g00922 Avh4c03p05g02232 Avh4c07p16g06439 Avh4c07p16g06440 Avh4c13p12g11065 Avh4c21p03g17701 Avh4c21p08g17846 Avh4c29p11g25577	Avh5c09p02g07149	Avh6c08p07g06165	Shared
OG0000255	Avh1c20p08g20013 Avh1c20p08g20014 Avh1c29p15g30066 Avh1c29p15g30067 Avh1c29p15g30069 Avh1c29p15g30070 Avh1c29p15g30076	Avh2c20p07g19885 Avh2c20p07g19886 Avh2c29p14g29703 Avh2c29p14g29704 Avh2c29p14g29705 Avh2c29p14g29706 Avh2c29p14g29710		Avh4c20p07g16963	Avh5c20p06g17009	Avh6c29p10g24588 Avh6c29p10g24591 Avh6c29p10g24598	Shared
OG0000256	Avh1c22p09g22272 Avh1c24p05g24470 Avh1c24p05g24471 Avh1c24p05g24472	Avh2c22p09g22111 Avh2c24p04g24063 Avh2c24p04g24064	Avh3c22p08g19736 Avh3c24p04g21635 Avh3c24p04g21636	Avh4c22p07g18941 Avh4c24p05g20666 Avh4c24p05g20667 Avh4c24p05g20668	Avh5c24p03g20684 Avh5c24p03g20685	Avh6c24p04g20363 Avh6c24p04g20364 Avh6c24p04g20365	Shared
OG0000257	Avh1c23p01g22762	Avh2c19p24g19314 Avh2c19p24g19315 Avh2c23p02g22618	Avh3c23p02g20057 Avh3c23p02g20058	Avh4c23p01g19250	Avh5c19p20g16506 Avh5c23p01g19204 Avh5c23p01g19205 Avh5c23p01g19206 Avh5c23p01g19207 Avh5c23p01g19208	Avh6c19p18g15994 Avh6c19p18g15995 Avh6c23p01g18809 Avh6c23p01g18810 Avh6c23p01g18811 Avh6c23p01g18812	Shared
OG0000258	Avh1c01p03g00134 Avh1c05p18g04651 Avh1c09p10g08618 Avh1c21p04g20781	Avh2c05p19g04599 Avh2c09p09g08632 Avh2c21p04g20698	Avh3c01p02g00109 Avh3c05p11g04403	Avh4c01p02g00117 Avh4c05p13g04520 Avh4c21p02g17650	Avh5c01p01g00058 Avh5c05p15g03793 Avh5c21p03g17777	Avh6c01p01g00076 Avh6c05p06g03597 Avh6c21p04g17235	Shared
OG0000259	Avh1c01p06g00351 Avh1c13p15g12822 Avh1c29p01g29471	Avh2c01p03g00230 Avh2c29p01g29121	Avh3c01p04g00314 Avh3c09p04g07780 Avh3c29p01g25708	Avh4c01p06g00409 Avh4c09p03g07894 Avh4c29p02g25018	Avh5c01p04g00328 Avh5c09p04g07255 Avh5c13p11g10986 Avh5c29p01g24799	Avh6c01p04g00288 Avh6c09p02g06950 Avh6c29p01g24152	Shared
OG0000260	Avh1c01p06g00391 Avh1c05p08g04323 Avh1c10p14g09592	Avh2c01p04g00274 Avh2c10p14g09513 Avh2c17p11g16523 Avh2c17p12g16560 Avh2c17p12g16564 Avh2c18p14g17664 Avh2c19p09g18168	Avh3c02p10g01550 Avh3c08p01g06391		Avh5c17p06g14345 Avh5c17p06g14349	Avh6c02p06g01217 Avh6c16p03g12467 Avh6c23p03g18940 Avh6c29p07g24480	Shared
OG0000261	Avh1c02p03g01310 Avh1c03p02g02208 Avh1c03p09g02761 Avh1c24p11g24793	Avh2c02p03g01166 Avh2c03p02g02141 Avh2c03p11g02852 Avh2c24p10g24370	Avh3c02p03g01185 Avh3c03p03g02106 Avh3c03p12g02821	Avh4c02p03g01317 Avh4c03p10g02641 Avh4c24p12g20990	Avh5c02p03g01145 Avh5c24p09g20977	Avh6c03p09g02028 Avh6c24p08g20605	Shared
OG0000262	Avh1c02p04g01376 Avh1c03p02g02270 Avh1c19p17g19052	Avh2c02p04g01237 Avh2c02p04g01238 Avh2c03p03g02209 Avh2c19p17g18680	Avh3c03p04g02174 Avh3c03p04g02175 Avh3c03p04g02176 Avh3c19p12g16625	Avh4c02p04g01386 Avh4c03p03g02071	Avh5c02p04g01213 Avh5c03p02g01703 Avh5c03p02g01704 Avh5c19p13g15963	Avh6c19p11g15428	Shared
OG0000263	Avh1c02p09g01720 Avh1c03p11g02842 Avh1c14p06g13577 Avh1c16p14g15577 Avh1c16p14g15582 Avh1c17p06g16720 Avh1c19p07g18477 Avh1c21p07g20926 Avh1c24p08g24590 Avh1c28p07g28690	Avh2c03p14g02935 Avh2c03p14g02946 Avh2c13p08g12183 Avh2c14p06g13375 Avh2c17p05g16346 Avh2c28p07g28387			Avh5c15p02g12146	Avh6c04p00g02650	Shared
OG0000264	Avh1c02p14g01909 Avh1c02p14g01911	Avh2c02p13g01776 Avh2c02p13g01778	Avh3c02p13g01710 Avh3c02p13g01712	Avh4c02p09g01681 Avh4c03p19g03009	Avh5c02p06g01339 Avh5c02p06g01340 Avh5c03p10g02199	Avh6c02p07g01298 Avh6c02p07g01299 Avh6c02p07g01301 Avh6c02p07g01302 Avh6c02p07g01303 Avh6c02p07g01304 Avh6c02p07g01305	Shared
OG0000265	Avh1c03p02g02286 Avh1c15p01g14214 Avh1c21p03g20755	Avh2c02p04g01251 Avh2c03p03g02224 Avh2c15p03g14030 Avh2c21p03g20675	Avh3c02p04g01256 Avh3c21p02g18428	Avh4c03p03g02084 Avh4c15p03g12277 Avh4c21p02g17631	Avh5c03p03g01713 Avh5c03p03g01714 Avh5c15p03g12168 Avh5c15p04g12233	Avh6c15p03g11611 Avh6c21p04g17221	Shared
OG0000266	Avh1c03p05g02532 Avh1c03p05g02533 Avh1c18p08g17830	Avh2c03p08g02622 Avh2c03p08g02623 Avh2c18p08g17477	Avh3c03p08g02543 Avh3c03p08g02544 Avh3c18p07g15637	Avh4c03p06g02365 Avh4c03p06g02366 Avh4c18p08g15222	Avh5c03p05g01890 Avh5c03p05g01891 Avh5c18p06g15000	Avh6c03p05g01752 Avh6c03p05g01753 Avh6c18p08g14467	Shared
OG0000267	Avh1c03p05g02534	Avh2c03p08g02624 Avh2c03p08g02625	Avh3c03p08g02545 Avh3c03p08g02547 Avh3c03p08g02548	Avh4c03p06g02367 Avh4c03p06g02368 Avh4c03p06g02370 Avh4c03p06g02371	Avh5c03p05g01892 Avh5c03p05g01893 Avh5c03p05g01895 Avh5c03p05g01896	Avh6c03p05g01754 Avh6c03p05g01755 Avh6c03p05g01757 Avh6c03p05g01758	Shared
OG0000268	Avh1c04p01g03344 Avh1c04p03g03378 Avh1c06p11g05342 Avh1c16p13g15558 Avh1c27p02g27360 Avh1c29p09g29870	Avh2c25p05g24871	Avh3c05p07g04223 Avh3c19p01g16149	Avh4c05p09g04334 Avh4c19p01g15346 Avh4c19p10g15530 Avh4c25p03g21420	Avh5c05p10g03619 Avh5c19p00g15397	Avh6c10p06g07701 Avh6c10p12g07847 Avh6c27p09g22686	Shared
OG0000269	Avh1c04p03g03393 Avh1c07p10g06475 Avh1c19p07g18502 Avh1c23p14g23602 Avh1c27p11g27646	Avh2c05p09g04295 Avh2c07p18g06841 Avh2c10p00g08923 Avh2c11p09g10357 Avh2c11p09g10364 Avh2c16p01g15098 Avh2c19p09g18153 Avh2c23p14g23456 Avh2c28p03g28233 Avh2c28p09g28526	Avh3c17p08g14846	Avh4c17p09g14242		Avh6c17p09g13478	Shared
OG0000270	Avh1c04p03g03400 Avh1c10p14g09586 Avh1c11p07g10331 Avh1c21p06g20891	Avh2c10p14g09505 Avh2c11p07g10298 Avh2c21p06g20808	Avh3c04p03g03425 Avh3c10p13g08497 Avh3c21p05g18553	Avh4c04p03g03322 Avh4c10p12g08829 Avh4c21p04g17752	Avh5c04p04g02538 Avh5c21p05g17878	Avh6c04p03g02714 Avh6c10p13g07880 Avh6c21p06g17338	Shared
OG0000271	Avh1c06p05g05120 Avh1c29p07g29778	Avh2c06p04g05037 Avh2c13p18g12959 Avh2c29p06g29431	Avh3c06p04g04800 Avh3c13p17g11663 Avh3c29p06g25967	Avh4c06p02g04806 Avh4c13p16g11376 Avh4c29p07g25352	Avh5c06p04g04140 Avh5c13p14g11277 Avh5c29p06g25104	Avh6c06p04g03966 Avh6c13p10g10579 Avh6c29p05g24417 Avh6c29p05g24418	Shared
OG0000272	Avh1c06p10g05323 Avh1c19p14g18866	Avh2c06p09g05254 Avh2c19p14g18461 Avh2c19p14g18462 Avh2c19p14g18463 Avh2c19p14g18474 Avh2c19p14g18475 Avh2c19p15g18587 Avh2c19p15g18588	Avh3c19p10g16480 Avh3c19p10g16481 Avh3c19p11g16537	Avh4c19p13g15699 Avh4c19p13g15700	Avh5c19p09g15733 Avh5c19p09g15734	Avh6c19p10g15341	Shared
OG0000273	Avh1c06p13g05443 Avh1c19p16g18992 Avh1c21p04g20794	Avh2c06p13g05384 Avh2c19p16g18617 Avh2c21p04g20713	Avh3c06p10g05056 Avh3c19p11g16566 Avh3c21p03g18465	Avh4c06p10g05071 Avh4c19p15g15809 Avh4c21p03g17666	Avh5c06p09g04347 Avh5c19p12g15895 Avh5c21p03g17791	Avh6c06p10g04224 Avh6c19p10g15370 Avh6c21p04g17249	Shared
OG0000274	Avh1c06p14g05479 Avh1c09p13g08822	Avh2c06p14g05423 Avh2c09p12g08817 Avh2c21p02g20617	Avh3c28p00g24775	Avh4c06p10g05097 Avh4c09p10g08266 Avh4c17p00g13816 Avh4c28p00g24039	Avh5c06p10g04372 Avh5c09p08g07498 Avh5c28p00g23754	Avh6c06p10g04220 Avh6c06p11g04253 Avh6c09p06g07161 Avh6c17p00g13042 Avh6c28p00g23392	Shared
OG0000275	Avh1c06p17g05650 Avh1c06p18g05759 Avh1c06p18g05760	Avh2c06p16g05593 Avh2c06p18g05697 Avh2c06p18g05699	Avh3c06p14g05342 Avh3c06p14g05343 Avh3c06p14g05344	Avh4c06p14g05349 Avh4c06p14g05350 Avh4c06p14g05351	Avh5c06p13g04626 Avh5c06p13g04627 Avh5c06p13g04628	Avh6c06p14g04483 Avh6c06p14g04484 Avh6c06p14g04485	Shared
OG0000276	Avh1c06p20g05913 Avh1c09p15g08902 Avh1c14p01g13322	Avh2c06p19g05850 Avh2c14p01g13143	Avh3c06p16g05502 Avh3c14p01g11853 Avh3c14p07g12119	Avh4c06p16g05479 Avh4c07p01g05630 Avh4c09p11g08336 Avh4c14p01g11511	Avh5c06p15g04780 Avh5c07p01g04919 Avh5c14p01g11461	Avh6c06p16g04610 Avh6c07p01g04752 Avh6c09p07g07245	Shared
OG0000277	Avh1c07p02g06069 Avh1c21p11g21126	Avh2c04p01g03373 Avh2c07p04g06148 Avh2c21p11g21032	Avh3c10p07g08340 Avh3c10p07g08341 Avh3c21p10g18746	Avh4c07p03g05816 Avh4c10p07g08696 Avh4c21p09g17913	Avh5c04p08g02707 Avh5c07p04g05137 Avh5c10p07g08014 Avh5c21p10g18067	Avh6c07p03g04910 Avh6c10p07g07733 Avh6c21p10g17462	Shared
OG0000278	Avh1c07p13g06543 Avh1c07p16g06649 Avh1c10p03g09240 Avh1c18p08g17795 Avh1c24p10g24686 Avh1c25p04g25298	Avh2c03p13g02916 Avh2c07p15g06707 Avh2c07p17g06796 Avh2c10p04g09165 Avh2c21p16g21451 Avh2c23p18g23626	Avh3c18p06g15622	Avh4c11p06g09537 Avh4c18p07g15189	Avh5c11p06g08820 Avh5c18p05g14968	Avh6c18p08g14434	Shared
OG0000279	Avh1c08p06g07241 Avh1c20p03g19725 Avh1c20p03g19726 Avh1c28p01g28418 Avh1c29p13g29970	Avh2c04p01g03413 Avh2c08p06g07344 Avh2c18p16g17704 Avh2c20p03g19621 Avh2c28p01g28143 Avh2c29p12g29617	Avh3c05p04g04153 Avh3c10p17g08782	Avh4c18p06g15059	Avh5c05p07g03552 Avh5c12p06g09641	Avh6c18p06g14318 Avh6c27p08g22673	Shared
OG0000280	Avh1c08p08g07337 Avh1c17p05g16632 Avh1c18p22g18273 Avh1c18p22g18279 Avh1c29p16g30151	Avh2c08p08g07498 Avh2c17p03g16266 Avh2c18p21g17905 Avh2c29p15g29780	Avh3c08p07g06780 Avh3c18p18g16054	Avh4c08p08g07139	Avh5c07p05g05220 Avh5c08p06g06229 Avh5c18p15g15335	Avh6c07p04g05002 Avh6c08p07g06162 Avh6c18p18g14867	Shared
OG0000281	Avh1c08p21g08023 Avh1c12p14g11472 Avh1c15p09g14782 Avh1c20p12g20179	Avh2c12p13g11316 Avh2c15p12g14582 Avh2c20p12g20053	Avh3c08p22g07454 Avh3c12p09g10189 Avh3c15p11g13315 Avh3c20p12g17826	Avh4c15p09g12725 Avh4c20p12g17097	Avh5c08p21g06920 Avh5c12p12g09892 Avh5c15p12g12765 Avh5c20p10g17145	Avh6c20p10g16605	Shared
OG0000282	Avh1c09p01g08118 Avh1c12p19g11761 Avh1c20p17g20466	Avh2c09p01g08172 Avh2c12p18g11607 Avh2c20p18g20363	Avh3c09p01g07580 Avh3c12p14g10485 Avh3c20p18g18145	Avh4c09p01g07752 Avh4c12p09g10454 Avh4c20p17g17385	Avh5c09p00g06996 Avh5c12p16g10137 Avh5c20p16g17473	Avh6c09p00g06816 Avh6c12p16g09842 Avh6c20p16g16876	Shared
OG0000283	Avh1c10p19g09892 Avh1c11p00g09975 Avh1c21p16g21502	Avh2c10p19g09825 Avh2c11p00g09908 Avh2c21p15g21369	Avh3c10p18g08836 Avh3c11p01g08967 Avh3c21p15g19112	Avh4c10p16g09151 Avh4c21p14g18316	Avh5c10p17g08430 Avh5c11p01g08538 Avh5c21p14g18392	Avh6c10p18g08240 Avh6c11p01g08377 Avh6c11p02g08395 Avh6c21p14g17780	Shared
OG0000284	Avh1c11p11g10505 Avh1c20p02g19656 Avh1c25p19g26106	Avh2c11p11g10454 Avh2c20p02g19559 Avh2c25p18g25602	Avh3c11p10g09404 Avh3c20p01g17357 Avh3c25p17g23153 Avh3c25p17g23163	Avh4c11p10g09688 Avh4c20p01g16614 Avh4c25p13g21914	Avh5c11p10g08968 Avh5c20p01g16674	Avh6c11p11g08854 Avh6c20p02g16208 Avh6c25p15g21612	Shared
OG0000285	Avh1c13p06g12259 Avh1c23p16g23667 Avh1c26p14g26964 Avh1c28p12g29030	Avh2c23p16g23519 Avh2c28p11g28679	Avh3c23p14g20834 Avh3c26p13g23931 Avh3c28p12g25389	Avh4c23p11g19837 Avh4c26p12g22653 Avh4c28p11g24615	Avh5c23p14g19993 Avh5c26p08g22602 Avh5c28p13g24416	Avh6c23p14g19632 Avh6c26p08g22238 Avh6c28p09g23800	Shared
OG0000286	Avh1c13p10g12481 Avh1c16p22g15990 Avh1c20p07g20008 Avh1c20p18g20528 Avh1c24p14g24988 Avh1c28p07g28710	Avh2c06p02g04917 Avh2c06p02g04918 Avh2c09p10g08673 Avh2c09p10g08674 Avh2c20p18g20424 Avh2c29p02g29197 Avh2c29p02g29198		Avh4c06p01g04723 Avh4c06p01g04724		Avh6c20p14g16767 Avh6c20p14g16768 Avh6c24p11g20813	Shared
OG0000287	Avh1c13p19g13206 Avh1c25p11g25564 Avh1c27p08g27553 Avh1c29p05g29703	Avh2c13p19g13025 Avh2c25p10g25063 Avh2c27p14g27305 Avh2c29p05g29355	Avh3c13p18g11739 Avh3c25p10g22639 Avh3c27p09g24343	Avh4c27p09g23266 Avh4c27p09g23268	Avh5c13p15g11351 Avh5c27p08g23196 Avh5c29p05g25027	Avh6c25p09g21137 Avh6c29p04g24347	Shared
OG0000288	Avh1c14p12g13877 Avh1c14p12g13878 Avh1c14p12g13879 Avh1c25p15g25755 Avh1c25p15g25756	Avh2c25p14g25250 Avh2c25p14g25251	Avh3c14p12g12424 Avh3c14p12g12425 Avh3c14p12g12426		Avh5c14p06g11761 Avh5c14p06g11762 Avh5c14p06g11763 Avh5c25p10g21742	Avh6c14p12g11284 Avh6c14p12g11285 Avh6c14p12g11286 Avh6c25p11g21276	Shared
OG0000289	Avh1c15p08g14671 Avh1c19p18g19161 Avh1c22p05g21979	Avh2c15p10g14473 Avh2c23p08g23147	Avh3c19p13g16716 Avh3c23p06g20473	Avh4c18p04g14970 Avh4c23p04g19504	Avh5c15p11g12675 Avh5c18p02g14735 Avh5c22p04g18798	Avh6c15p07g11871 Avh6c18p05g14204 Avh6c19p12g15527 Avh6c22p04g18195 Avh6c22p05g18269 Avh6c23p07g19293	Shared
OG0000290	Avh1c15p08g14687 Avh1c18p06g17684	Avh2c08p21g08074 Avh2c15p10g14490 Avh2c18p06g17325	Avh3c03p06g02380 Avh3c08p21g07360 Avh3c15p09g13225	Avh4c08p19g07548 Avh4c15p08g12666 Avh4c18p06g15069	Avh5c08p20g06824 Avh5c15p11g12694 Avh5c18p04g14849	Avh6c03p04g01613 Avh6c08p20g06671 Avh6c15p07g11891 Avh6c18p06g14327	Shared
OG0000291	Avh1c16p15g15630 Avh1c18p14g18002 Avh1c25p16g25842	Avh2c16p11g15304 Avh2c18p14g17650 Avh2c25p15g25335	Avh3c18p11g15761 Avh3c25p13g22925	Avh4c16p11g13366 Avh4c16p11g13374 Avh4c25p11g21749	Avh5c16p13g13317 Avh5c16p13g13318 Avh5c18p10g15121 Avh5c25p11g21831	Avh6c16p02g12432 Avh6c16p02g12433 Avh6c25p12g21368	Shared
OG0000292	Avh1c16p22g15953 Avh1c19p22g19457 Avh1c23p03g22924 Avh1c26p11g26722	Avh2c16p18g15648 Avh2c19p22g19163 Avh2c23p03g22778 Avh2c26p12g26235	Avh3c16p10g13976 Avh3c19p17g17004 Avh3c23p03g20219 Avh3c26p10g23663	Avh4c16p16g13638 Avh4c19p20g16231 Avh4c26p09g22444	Avh5c23p03g19376	Avh6c16p09g12747 Avh6c26p05g21990	Shared
OG0000293	Avh1c18p03g17403 Avh1c19p14g18859 Avh1c22p03g21817	Avh2c18p03g17064 Avh2c19p14g18451 Avh2c19p14g18452 Avh2c22p03g21679	Avh3c18p01g15288 Avh3c19p10g16472 Avh3c22p03g19381	Avh4c18p02g14808 Avh4c19p13g15689 Avh4c22p03g18589	Avh5c19p09g15725 Avh5c22p03g18669	Avh6c18p02g14060 Avh6c22p03g18054 Avh6c22p03g18055	Shared
OG0000294	Avh1c19p16g19010 Avh1c28p11g28953	Avh2c19p16g18635 Avh2c28p10g28604	Avh3c19p11g16585 Avh3c19p11g16586 Avh3c23p08g20616 Avh3c26p12g23862 Avh3c28p11g25306 Avh3c28p11g25314	Avh4c19p14g15763 Avh4c26p11g22575 Avh4c28p10g24528	Avh5c19p12g15917 Avh5c23p09g19781 Avh5c28p12g24342	Avh6c19p10g15388 Avh6c26p07g22170	Shared
OG0000295	Avh1c19p20g19325 Avh1c19p20g19326 Avh1c19p20g19328	Avh2c19p21g19002 Avh2c19p21g19003 Avh2c19p21g19005	Avh3c19p15g16875 Avh3c19p15g16876 Avh3c19p15g16877	Avh4c19p18g16098 Avh4c19p18g16099 Avh4c19p18g16100	Avh5c19p17g16265 Avh5c19p17g16266 Avh5c19p17g16267	Avh6c19p14g15718 Avh6c19p14g15719 Avh6c19p14g15720	Shared
OG0000296	Avh1c20p04g19793 Avh1c25p14g25731 Avh1c25p18g26014 Avh1c26p08g26470	Avh2c20p03g19674 Avh2c25p13g25207 Avh2c25p17g25508 Avh2c26p08g25964	Avh3c25p12g22779 Avh3c26p06g23429	Avh4c20p04g16764 Avh4c26p06g22178	Avh5c20p03g16829 Avh5c26p03g22185	Avh6c25p10g21206 Avh6c25p14g21528 Avh6c25p14g21529 Avh6c26p02g21814	Shared
OG0000297	Avh1c21p10g21035 Avh1c21p10g21036	Avh2c21p09g20942	Avh3c04p07g03544 Avh3c04p07g03545 Avh3c04p07g03546 Avh3c21p08g18661 Avh3c21p09g18662	Avh4c04p07g03459 Avh4c04p07g03461 Avh4c21p08g17851	Avh5c04p07g02638 Avh5c04p07g02640 Avh5c04p07g02642 Avh5c21p08g17984	Avh6c04p07g02823 Avh6c04p07g02825 Avh6c04p07g02826	Shared
OG0000298	Avh1c22p01g21672	Avh2c18p01g16925 Avh2c22p01g21530 Avh2c22p01g21531 Avh2c22p01g21532	Avh3c18p00g15167 Avh3c18p00g15168 Avh3c22p01g19252 Avh3c22p01g19253	Avh4c18p00g14671 Avh4c22p01g18451 Avh4c22p01g18452	Avh5c22p01g18531 Avh5c22p01g18532	Avh6c18p01g13915 Avh6c18p01g13917 Avh6c22p01g17924 Avh6c22p01g17925	Shared
OG0000299	Avh1c25p17g25981 Avh1c25p17g25984 Avh1c25p17g25985 Avh1c25p17g25988 Avh1c25p17g25991	Avh2c25p16g25475 Avh2c25p16g25477 Avh2c25p16g25481 Avh2c25p16g25484 Avh2c25p16g25487	Avh3c25p15g23060 Avh3c25p15g23061 Avh3c25p15g23063		Avh5c25p12g21968 Avh5c25p12g21969 Avh5c25p12g21970	Avh6c25p14g21502 Avh6c25p14g21504	Shared
OG0000300	Avh1c26p15g27007 Avh1c28p13g29093	Avh2c08p21g08067 Avh2c26p16g26513 Avh2c28p11g28735	Avh3c08p21g07351 Avh3c15p09g13216 Avh3c26p14g23975 Avh3c28p13g25441	Avh4c15p08g12659 Avh4c26p13g22697 Avh4c28p12g24666	Avh5c15p11g12686 Avh5c26p09g22642 Avh5c26p09g22660 Avh5c28p14g24467	Avh6c15p07g11884 Avh6c28p10g23853	Shared
OG0000301	Avh1c27p16g27890 Avh1c27p16g27891 Avh1c27p16g27892	Avh2c27p21g27631 Avh2c27p21g27632		Avh4c27p16g23598 Avh4c27p16g23599 Avh4c27p16g23601	Avh5c27p15g23516 Avh5c27p15g23518 Avh5c27p15g23519 Avh5c27p15g23546 Avh5c27p15g23547 Avh5c27p15g23548 Avh5c27p15g23549 Avh5c27p15g23550 Avh5c27p15g23551 Avh5c27p15g23552		Shared
OG0000302		Avh2c02p04g01228 Avh2c08p02g07092 Avh2c11p06g10237 Avh2c13p10g12301 Avh2c14p04g13334 Avh2c14p09g13518 Avh2c18p04g17142 Avh2c22p18g22447 Avh2c24p13g24650	Avh3c15p07g13098 Avh3c24p15g22242 Avh3c29p00g25637	Avh4c13p13g11112 Avh4c14p04g11660	Avh5c01p00g00018 Avh5c03p10g02222 Avh5c20p16g17427	Avh6c14p05g10926	Shared
OG0000303	Avh1c01p10g00556 Avh1c09p06g08449	Avh2c01p08g00433 Avh2c09p05g08479	Avh3c01p09g00502 Avh3c09p05g07864 Avh3c09p05g07865 Avh3c09p05g07867 Avh3c09p05g07869 Avh3c09p05g07870	Avh4c09p05g08005 Avh4c09p05g08006	Avh5c09p06g07371 Avh5c09p06g07372	Avh6c09p03g07017 Avh6c09p03g07018 Avh6c09p03g07019	Shared
OG0000304	Avh1c01p11g00583 Avh1c05p02g03973 Avh1c09p05g08430	Avh2c01p09g00461 Avh2c05p03g03888 Avh2c09p05g08461	Avh3c01p10g00517 Avh3c09p05g07844	Avh4c01p11g00613 Avh4c05p01g03947 Avh4c09p04g07986	Avh5c01p10g00524 Avh5c05p03g03248 Avh5c09p05g07350 Avh5c09p05g07351	Avh6c01p09g00488 Avh6c09p03g06997	Shared
OG0000305	Avh1c01p13g00704 Avh1c01p13g00705 Avh1c08p06g07254 Avh1c08p06g07255	Avh2c01p12g00583 Avh2c01p12g00584 Avh2c08p06g07359 Avh2c08p06g07360	Avh3c01p12g00627 Avh3c01p12g00628	Avh4c01p13g00729 Avh4c08p05g07009 Avh4c08p05g07010	Avh5c08p05g06181 Avh5c08p05g06182	Avh6c01p12g00602 Avh6c01p12g00603	Shared
OG0000306	Avh1c01p15g00820 Avh1c02p06g01570 Avh1c08p14g07606 Avh1c22p06g22061	Avh2c01p14g00706 Avh2c02p07g01445 Avh2c08p15g07782 Avh2c22p06g21917	Avh3c01p14g00717 Avh3c02p07g01441 Avh3c22p05g19591	Avh4c01p15g00847 Avh4c02p06g01553 Avh4c22p05g18810	Avh5c08p12g06446 Avh5c22p05g18876	Avh6c22p06g18341	Shared
OG0000307	Avh1c02p00g01044 Avh1c18p07g17710	Avh2c02p00g00914 Avh2c18p07g17353	Avh3c02p00g00934 Avh3c03p00g01854 Avh3c03p07g02430 Avh3c18p06g15557	Avh4c02p00g01056 Avh4c03p00g01842 Avh4c18p06g15096	Avh5c02p00g00880 Avh5c03p00g01496 Avh5c18p04g14876	Avh6c02p00g00859 Avh6c03p00g01326 Avh6c18p07g14354	Shared
OG0000308	Avh1c02p02g01222 Avh1c03p01g02123 Avh1c03p07g02648	Avh2c02p02g01079 Avh2c03p01g02054 Avh2c03p01g02055 Avh2c03p10g02742	Avh3c02p02g01104 Avh3c03p02g02002 Avh3c03p10g02725	Avh4c02p02g01230 Avh4c03p02g01985 Avh4c03p08g02536	Avh5c02p02g01058	Avh6c02p02g01057 Avh6c03p02g01477 Avh6c03p07g01931	Shared
OG0000309	Avh1c02p02g01281 Avh1c03p01g02188 Avh1c23p02g22764 Avh1c24p12g24832	Avh2c02p02g01134 Avh2c03p02g02121 Avh2c24p10g24410	Avh3c02p03g01159 Avh3c03p03g02083 Avh3c24p11g21986	Avh4c02p03g01287 Avh4c03p02g02043 Avh4c24p12g21031	Avh5c02p03g01110 Avh5c24p10g21017	Avh6c02p02g01085 Avh6c24p09g20646	Shared
OG0000310	Avh1c02p03g01345 Avh1c03p02g02242 Avh1c03p10g02799 Avh1c24p11g24729	Avh2c02p03g01200 Avh2c03p03g02175 Avh2c03p12g02891 Avh2c24p09g24312	Avh3c02p03g01222 Avh3c03p03g02141 Avh3c24p10g21890	Avh4c02p04g01354 Avh4c03p02g02053	Avh5c02p03g01182 Avh5c03p02g01677 Avh5c24p08g20906	Avh6c03p10g02058	Shared
OG0000311	Avh1c02p06g01552 Avh1c22p06g22045 Avh1c22p06g22046 Avh1c22p06g22047 Avh1c22p06g22049	Avh2c01p15g00771 Avh2c22p06g21905	Avh3c22p05g19579 Avh3c22p05g19580	Avh4c22p05g18798 Avh4c22p05g18799 Avh4c22p05g18800	Avh5c22p05g18864 Avh5c22p05g18865 Avh5c22p05g18866	Avh6c22p06g18330 Avh6c22p06g18331	Shared
OG0000312	Avh1c02p15g01992 Avh1c03p09g02767 Avh1c05p07g04299 Avh1c27p21g28291	Avh2c02p14g01851 Avh2c03p12g02859 Avh2c05p08g04242 Avh2c27p26g28017	Avh3c02p14g01785 Avh3c05p02g04098	Avh4c02p09g01756 Avh4c03p10g02661 Avh4c05p05g04223	Avh5c02p07g01414 Avh5c05p06g03500	Avh6c03p09g02049 Avh6c27p22g23315	Shared
OG0000313	Avh1c02p15g01998 Avh1c05p07g04309 Avh1c27p21g28299	Avh2c02p14g01857 Avh2c05p08g04249 Avh2c27p26g28026	Avh3c02p14g01790 Avh3c03p15g02922 Avh3c05p03g04104	Avh4c02p10g01761 Avh4c03p14g02785 Avh4c05p05g04228 Avh4c27p20g23966	Avh5c02p07g01419 Avh5c05p06g03506	Avh6c03p13g02164 Avh6c27p22g23325	Shared
OG0000314	Avh1c03p10g02808 Avh1c05p13g04449 Avh1c09p05g08395 Avh1c11p12g10542 Avh1c17p18g17200 Avh1c18p09g17871 Avh1c20p02g19690 Avh1c20p12g20199 Avh1c22p15g22422	Avh2c18p09g17513 Avh2c18p12g17624 Avh2c20p05g19781 Avh2c22p14g22256	Avh3c11p09g09360 Avh3c21p06g18567		Avh5c29p01g24761	Avh6c19p18g15965	Shared
OG0000315	Avh1c04p07g03547 Avh1c04p07g03548 Avh1c21p11g21110	Avh2c04p01g03364 Avh2c04p01g03365 Avh2c21p10g21017	Avh3c04p08g03579 Avh3c04p08g03580 Avh3c21p10g18730	Avh4c04p08g03490 Avh4c04p08g03491 Avh4c21p09g17900	Avh5c04p08g02696 Avh5c04p08g02697	Avh6c04p08g02874 Avh6c04p08g02875 Avh6c21p10g17448	Shared
OG0000316	Avh1c05p00g03842 Avh1c05p01g03843 Avh1c05p01g03844 Avh1c05p01g03845 Avh1c05p01g03846 Avh1c05p01g03847 Avh1c05p01g03848	Avh2c05p01g03753 Avh2c05p01g03754 Avh2c05p01g03755 Avh2c27p19g27527	Avh3c27p14g24561	Avh4c27p14g23492	Avh5c05p01g03105 Avh5c05p01g03106 Avh5c05p01g03109 Avh5c05p01g03110		Shared
OG0000317	Avh1c05p01g03874 Avh1c05p01g03875 Avh1c23p01g22694 Avh1c29p12g29933	Avh2c05p01g03781 Avh2c05p01g03782 Avh2c23p01g22548	Avh3c05p00g03965 Avh3c23p01g19997	Avh4c01p04g00262	Avh5c05p01g03141 Avh5c05p01g03142 Avh5c05p02g03216 Avh5c23p01g19152	Avh6c05p00g03248 Avh6c05p00g03249 Avh6c23p00g18744	Shared
OG0000318	Avh1c05p06g04202 Avh1c19p21g19418 Avh1c23p04g22959 Avh1c27p19g28196	Avh2c05p07g04148 Avh2c19p22g19120 Avh2c23p04g22812 Avh2c27p25g27942	Avh3c27p16g24718	Avh4c05p03g04120 Avh4c19p20g16195 Avh4c27p19g23868	Avh5c19p18g16344 Avh5c19p18g16349 Avh5c23p04g19408	Avh6c19p16g15794 Avh6c27p21g23232	Shared
OG0000319	Avh1c05p08g04330 Avh1c27p21g28311 Avh1c27p21g28312	Avh2c05p08g04266 Avh2c05p09g04267 Avh2c27p26g28036 Avh2c27p26g28037	Avh3c05p03g04123 Avh3c05p03g04124	Avh4c05p05g04249 Avh4c05p05g04250 Avh4c27p21g23978 Avh4c27p21g23979	Avh5c05p07g03524 Avh5c05p07g03525	Avh6c27p23g23336 Avh6c27p23g23337	Shared
OG0000320	Avh1c05p10g04387 Avh1c16p15g15619 Avh1c27p04g27408	Avh2c05p10g04327 Avh2c06p04g05031 Avh2c16p11g15294 Avh2c19p02g18011	Avh3c23p17g21062 Avh3c27p02g24163	Avh4c07p16g06437 Avh4c27p03g23101	Avh5c05p15g03834 Avh5c23p17g20239 Avh5c27p03g23023	Avh6c05p07g03701 Avh6c06p03g03960 Avh6c27p06g22636	Shared
OG0000321	Avh1c06p13g05452 Avh1c10p00g09038 Avh1c19p16g19002	Avh2c06p13g05393 Avh2c10p00g08950 Avh2c19p16g18627	Avh3c06p10g05064 Avh3c10p00g08010 Avh3c19p11g16577	Avh4c06p10g05079 Avh4c19p15g15820	Avh5c06p09g04355 Avh5c10p01g07667 Avh5c19p12g15906	Avh6c06p10g04234 Avh6c10p00g07378 Avh6c19p10g15380	Shared
OG0000322	Avh1c06p16g05617 Avh1c07p02g06063 Avh1c19p12g18727	Avh2c06p16g05561 Avh2c07p04g06143 Avh2c19p12g18326	Avh3c06p13g05218 Avh3c19p09g16370	Avh4c06p12g05218 Avh4c07p03g05810 Avh4c19p11g15583	Avh5c06p12g04494 Avh5c07p04g05131 Avh5c19p07g15609	Avh6c06p13g04389 Avh6c07p03g04904 Avh6c19p07g15147	Shared
OG0000323	Avh1c06p19g05842 Avh1c07p01g06013 Avh1c19p07g18488	Avh2c06p18g05779 Avh2c07p02g05998 Avh2c19p08g18141	Avh3c06p15g05424 Avh3c19p05g16222	Avh4c06p15g05398 Avh4c07p01g05661 Avh4c19p06g15410	Avh5c06p14g04700 Avh5c07p02g04972 Avh5c19p04g15448 Avh5c19p05g15465	Avh6c07p01g04777 Avh6c19p02g14974	Shared
OG0000324	Avh1c07p01g05970 Avh1c09p15g08939 Avh1c14p01g13288	Avh2c07p01g05927 Avh2c09p14g08897 Avh2c14p01g13106	Avh3c06p16g05533 Avh3c14p01g11816	Avh4c07p00g05605 Avh4c14p01g11479	Avh5c06p15g04812 Avh5c07p00g04896 Avh5c09p09g07573 Avh5c14p01g11426	Avh6c06p16g04640 Avh6c09p08g07278 Avh6c14p01g10684	Shared
OG0000325	Avh1c07p02g06035 Avh1c10p07g09407	Avh2c07p03g06114 Avh2c10p08g09337	Avh3c07p00g05626 Avh3c07p00g05627 Avh3c10p08g08348	Avh4c07p03g05772 Avh4c07p03g05774 Avh4c10p05g08668 Avh4c21p10g17976	Avh5c07p03g05097 Avh5c07p03g05099 Avh5c10p07g08006	Avh6c07p02g04870 Avh6c07p02g04871 Avh6c10p06g07721	Shared
OG0000326	Avh1c07p04g06217 Avh1c09p12g08763 Avh1c14p04g13475	Avh2c07p06g06324 Avh2c09p11g08766 Avh2c14p03g13277	Avh3c14p04g12001 Avh3c18p16g15942	Avh4c07p05g05953 Avh4c14p03g11604	Avh5c18p14g15274	Avh6c03p07g01870 Avh6c07p05g05093 Avh6c07p05g05094 Avh6c09p05g07111 Avh6c14p04g10848 Avh6c18p16g14770	Shared
OG0000327	Avh1c08p08g07356	Avh2c12p17g11532 Avh2c24p03g24007 Avh2c24p12g24585	Avh3c04p07g03537 Avh3c04p07g03538 Avh3c22p02g19345	Avh4c02p06g01525 Avh4c15p03g12294 Avh4c15p03g12295 Avh4c20p10g17060 Avh4c21p01g17544 Avh4c24p15g21228	Avh5c04p09g02735 Avh5c06p00g03884 Avh5c28p12g24327	Avh6c20p09g16568	Shared
OG0000328	Avh1c08p21g07979 Avh1c08p21g07981 Avh1c16p17g15680	Avh2c08p06g07373 Avh2c12p02g10876 Avh2c16p13g15361 Avh2c17p10g16486 Avh2c18p10g17568 Avh2c26p08g25960	Avh3c02p04g01260 Avh3c07p07g06057	Avh4c04p03g03320 Avh4c05p12g04459	Avh5c07p11g05586	Avh6c06p08g04131 Avh6c07p15g05520 Avh6c16p06g12547	Shared
OG0000329	Avh1c08p21g08015 Avh1c15p09g14769 Avh1c18p01g17299 Avh1c20p12g20157 Avh1c22p01g21713 Avh1c22p01g21714	Avh2c15p11g14572 Avh2c18p01g16958	Avh3c08p22g07445 Avh3c15p10g13312	Avh4c15p09g12720 Avh4c18p01g14702 Avh4c20p08g17021	Avh5c08p21g06911 Avh5c15p12g12760 Avh5c22p01g18556	Avh6c18p01g13953	Shared
OG0000330	Avh1c09p02g08201 Avh1c09p02g08203 Avh1c09p02g08204 Avh1c09p02g08205	Avh2c09p02g08254 Avh2c09p02g08256 Avh2c09p02g08257 Avh2c09p02g08258	Avh3c09p02g07659	Avh4c09p02g07828 Avh4c09p02g07829	Avh5c09p01g07083	Avh6c09p01g06887 Avh6c09p01g06888 Avh6c09p01g06889 Avh6c09p01g06890 Avh6c09p01g06891	Shared
OG0000331	Avh1c10p11g09479 Avh1c13p08g12325 Avh1c14p06g13559 Avh1c21p06g20899 Avh1c21p09g20982 Avh1c26p00g26195	Avh2c27p12g27266 Avh2c27p14g27310	Avh3c16p04g13691	Avh4c16p12g13412 Avh4c27p09g23253 Avh4c27p15g23511	Avh5c27p13g23430	Avh6c04p00g02652 Avh6c19p01g14958 Avh6c27p08g22672 Avh6c27p15g22877	Shared
OG0000332	Avh1c11p03g10149 Avh1c25p01g25232	Avh2c16p15g15439	Avh3c04p08g03626 Avh3c05p01g03998 Avh3c11p03g09143 Avh3c11p03g09144		Avh5c05p11g03656 Avh5c12p13g09957 Avh5c14p06g11719 Avh5c14p06g11720 Avh5c14p06g11721	Avh6c14p01g10723 Avh6c14p01g10724 Avh6c14p01g10725 Avh6c25p01g20877 Avh6c25p01g20878	Shared
OG0000333	Avh1c11p11g10491 Avh1c25p19g26119	Avh2c11p11g10439 Avh2c14p14g13870 Avh2c25p18g25616	Avh3c11p10g09387 Avh3c14p15g12652 Avh3c25p17g23177	Avh4c11p10g09669 Avh4c14p12g12125 Avh4c25p13g21927 Avh4c25p13g21934	Avh5c11p09g08952 Avh5c14p09g11967	Avh6c11p11g08839 Avh6c14p15g11475 Avh6c25p16g21627	Shared
OG0000334	Avh1c11p11g10511 Avh1c20p02g19662 Avh1c25p19g26101	Avh2c11p11g10459 Avh2c20p02g19564 Avh2c25p18g25597	Avh3c11p10g09409 Avh3c20p01g17363	Avh4c20p01g16620 Avh4c20p01g16621 Avh4c20p01g16623	Avh5c11p10g08973 Avh5c20p01g16680 Avh5c20p01g16681 Avh5c20p01g16682	Avh6c20p02g16214 Avh6c25p15g21609	Shared
OG0000335	Avh1c11p12g10561 Avh1c16p23g16064 Avh1c23p02g22780	Avh2c11p12g10509 Avh2c19p24g19300 Avh2c23p02g22639	Avh3c11p11g09453 Avh3c19p18g17125 Avh3c23p02g20083	Avh4c11p11g09736 Avh4c11p11g09738 Avh4c19p22g16363	Avh5c11p10g09012 Avh5c11p10g09014 Avh5c19p20g16475	Avh6c11p12g08904 Avh6c19p18g15962	Shared
OG0000336	Avh1c11p12g10567 Avh1c11p12g10568 Avh1c11p12g10571	Avh2c11p12g10515 Avh2c11p12g10516	Avh3c11p11g09459 Avh3c11p11g09460 Avh3c11p11g09461	Avh4c11p11g09744 Avh4c11p11g09745 Avh4c11p11g09746	Avh5c11p11g09020 Avh5c11p11g09021 Avh5c11p11g09022	Avh6c11p12g08911 Avh6c11p12g08912 Avh6c11p12g08913	Shared
OG0000337	Avh1c12p01g10900 Avh1c12p01g10901 Avh1c12p01g10902 Avh1c17p16g17097	Avh2c17p15g16759	Avh3c12p01g09789 Avh3c12p01g09790	Avh4c17p15g14540	Avh5c12p01g09375 Avh5c12p01g09376 Avh5c12p01g09377 Avh5c17p08g14510 Avh5c17p08g14511 Avh5c17p08g14512	Avh6c12p00g09068 Avh6c12p01g09069 Avh6c12p01g09070	Shared
OG0000338	Avh1c12p04g11092 Avh1c16p02g15369 Avh1c16p04g15403 Avh1c16p11g15523 Avh1c17p12g16865 Avh1c21p07g20928	Avh2c05p14g04401 Avh2c16p00g15087 Avh2c16p07g15201 Avh2c21p07g20836 Avh2c21p08g20872	Avh3c07p10g06112 Avh3c16p01g13627 Avh3c23p13g20805	Avh4c23p10g19810	Avh5c05p11g03636 Avh5c23p13g19962		Shared
OG0000339	Avh1c12p05g11141 Avh1c13p04g12177 Avh1c17p08g16757	Avh2c12p04g10980 Avh2c13p04g12047 Avh2c17p07g16380	Avh3c12p04g09978 Avh3c13p05g10932 Avh3c17p07g14809	Avh4c12p04g10177 Avh4c13p03g10710 Avh4c17p08g14209	Avh5c12p05g09590 Avh5c13p04g10539	Avh6c12p05g09295 Avh6c13p03g10156 Avh6c17p08g13456	Shared
OG0000340	Avh1c12p07g11224 Avh1c25p09g25443	Avh2c08p13g07727	Avh3c05p06g04212 Avh3c25p06g22481	Avh4c05p09g04325 Avh4c05p11g04412 Avh4c16p09g13341 Avh4c25p06g21467	Avh5c05p12g03699 Avh5c24p05g20748 Avh5c25p05g21484	Avh6c10p06g07715 Avh6c18p13g14617 Avh6c24p05g20418 Avh6c25p04g20936 Avh6c25p06g20983	Shared
OG0000341	Avh1c12p19g11765 Avh1c20p17g20470	Avh2c09p01g08174 Avh2c12p18g11611 Avh2c20p18g20367	Avh3c09p01g07581 Avh3c12p14g10489 Avh3c20p18g18149	Avh4c09p01g07754 Avh4c12p09g10458 Avh4c20p18g17388	Avh5c09p00g06998 Avh5c12p16g10141 Avh5c20p16g17476	Avh6c09p00g06817 Avh6c12p16g09845 Avh6c20p16g16879	Shared
OG0000342	Avh1c12p20g11812 Avh1c20p10g20098 Avh1c22p15g22432 Avh1c23p08g23319 Avh1c26p02g26240	Avh2c04p05g03687 Avh2c05p09g04272 Avh2c18p21g17942 Avh2c19p11g18294 Avh2c20p10g19972 Avh2c22p14g22267 Avh2c28p05g28328	Avh3c13p09g11029	Avh4c15p16g13165	Avh5c20p06g16998 Avh5c20p16g17435	Avh6c08p19g06636	Shared
OG0000343	Avh1c13p03g12129 Avh1c23p12g23548 Avh1c24p03g24377	Avh2c03p08g02615 Avh2c13p04g11994 Avh2c23p12g23407 Avh2c24p02g23962	Avh3c13p04g10886 Avh3c23p10g20752 Avh3c24p02g21522	Avh4c23p07g19753	Avh5c13p03g10495 Avh5c23p11g19917 Avh5c24p01g20587	Avh6c13p03g10112 Avh6c23p11g19556 Avh6c24p02g20289	Shared
OG0000344	Avh1c13p08g12315 Avh1c25p01g25218	Avh2c05p06g04120 Avh2c13p08g12185	Avh3c05p02g04071 Avh3c14p04g11994 Avh3c27p15g24614 Avh3c29p06g25996	Avh4c05p04g04197 Avh4c08p13g07313 Avh4c20p12g17120 Avh4c29p07g25382	Avh5c05p06g03477 Avh5c08p10g06374 Avh5c29p07g25134	Avh6c14p03g10840 Avh6c29p05g24445	Shared
OG0000345	Avh1c13p10g12443 Avh1c15p03g14333 Avh1c23p19g23886 Avh1c28p09g28783	Avh2c13p10g12306 Avh2c15p05g14161 Avh2c28p08g28433	Avh3c13p10g11121 Avh3c15p05g12903 Avh3c23p17g21055	Avh4c13p09g10887 Avh4c15p05g12374 Avh4c23p13g20046	Avh5c15p06g12352 Avh5c23p17g20232	Avh6c15p05g11735 Avh6c23p17g19845	Shared
OG0000346	Avh1c13p10g12452 Avh1c15p03g14341 Avh1c23p19g23895 Avh1c28p09g28790	Avh2c13p10g12315 Avh2c15p06g14169 Avh2c28p08g28439	Avh3c13p10g11133 Avh3c15p05g12912 Avh3c23p17g21068	Avh4c13p09g10897 Avh4c23p14g20060	Avh5c13p05g10595 Avh5c23p17g20248	Avh6c13p05g10205 Avh6c15p05g11744 Avh6c23p17g19859	Shared
OG0000347	Avh1c13p17g12985 Avh1c13p17g12986 Avh1c29p03g29607 Avh1c29p03g29609	Avh2c13p17g12813 Avh2c13p17g12814 Avh2c29p03g29265	Avh3c13p16g11519 Avh3c13p16g11520	Avh4c29p04g25193 Avh4c29p04g25195	Avh5c13p13g11137 Avh5c13p13g11138 Avh5c29p04g24948 Avh5c29p04g24949	Avh6c29p02g24250 Avh6c29p02g24251	Shared
OG0000348	Avh1c13p19g13215 Avh1c26p17g27143 Avh1c28p14g29198	Avh2c13p19g13032 Avh2c26p17g26660 Avh2c28p13g28870	Avh3c13p18g11745 Avh3c29p04g25887	Avh4c26p15g22845 Avh4c29p05g25271	Avh5c13p15g11359 Avh5c26p11g22808 Avh5c29p05g25013	Avh6c26p10g22413 Avh6c26p10g22421 Avh6c28p11g23956 Avh6c29p03g24336	Shared
OG0000349	Avh1c14p02g13350 Avh1c14p02g13351	Avh2c12p18g11604 Avh2c14p02g13170 Avh2c14p02g13171	Avh3c12p14g10480 Avh3c12p14g10481 Avh3c12p14g10482 Avh3c14p02g11881	Avh4c12p09g10450 Avh4c12p09g10451 Avh4c14p02g11522	Avh5c12p16g10133 Avh5c12p16g10134 Avh5c12p16g10135	Avh6c12p16g09838 Avh6c12p16g09839	Shared
OG0000350	Avh1c14p08g13610 Avh1c20p09g20090 Avh1c24p16g25160 Avh1c29p13g29958	Avh2c14p07g13420 Avh2c20p09g19960 Avh2c24p14g24682 Avh2c25p19g25676 Avh2c29p12g29605	Avh3c14p08g12153 Avh3c20p11g17797 Avh3c24p15g22287	Avh4c14p05g11692	Avh5c20p10g17118	Avh6c14p08g11000 Avh6c20p09g16579 Avh6c29p07g24477	Shared
OG0000351	Avh1c14p08g13632 Avh1c25p17g25964 Avh1c26p08g26450	Avh2c14p08g13444 Avh2c25p16g25456 Avh2c26p07g25921 Avh2c26p08g25926	Avh3c14p08g12177 Avh3c24p15g22265 Avh3c25p15g23044 Avh3c26p06g23393	Avh4c25p12g21821	Avh5c14p02g11526 Avh5c24p13g21310 Avh5c25p12g21950 Avh5c26p02g22173	Avh6c14p08g11025	Shared
OG0000352	Avh1c14p09g13676 Avh1c19p14g18850 Avh1c19p14g18851 Avh1c24p15g25114	Avh2c14p09g13490 Avh2c19p13g18443 Avh2c19p13g18444 Avh2c24p13g24638	Avh3c19p10g16465 Avh3c19p10g16466 Avh3c24p14g22226	Avh4c19p13g15681 Avh4c19p13g15682 Avh4c24p15g21295	Avh5c19p09g15717 Avh5c19p09g15718 Avh5c24p13g21279		Shared
OG0000353	Avh1c14p10g13741 Avh1c14p10g13742 Avh1c14p14g14056 Avh1c14p14g14057	Avh2c14p10g13560	Avh3c14p11g12296 Avh3c14p15g12602 Avh3c14p15g12603 Avh3c20p00g17311	Avh4c20p01g16560	Avh5c14p05g11651 Avh5c14p08g11921 Avh5c14p08g11922	Avh6c14p11g11174 Avh6c14p14g11425 Avh6c14p14g11426 Avh6c20p01g16155	Shared
OG0000354	Avh1c14p11g13807 Avh1c18p20g18161 Avh1c18p20g18162	Avh2c14p11g13627 Avh2c18p19g17794 Avh2c18p19g17795	Avh3c14p11g12357 Avh3c14p11g12358 Avh3c18p15g15870 Avh3c18p15g15871	Avh4c14p09g11916	Avh5c14p06g11713 Avh5c18p13g15221 Avh5c18p13g15222	Avh6c14p12g11235 Avh6c18p15g14697 Avh6c18p15g14698	Shared
OG0000355	Avh1c15p10g14849 Avh1c15p10g14850	Avh2c15p13g14643 Avh2c15p13g14644 Avh2c15p13g14645	Avh3c08p05g06712	Avh4c08p06g07056 Avh4c08p06g07057 Avh4c15p10g12780 Avh4c15p10g12781 Avh4c15p11g12813 Avh4c15p11g12814 Avh4c15p11g12815		Avh6c08p05g06059 Avh6c15p10g12069 Avh6c15p10g12070 Avh6c15p10g12071	Shared
OG0000356	Avh1c16p01g15342 Avh1c17p10g16805 Avh1c24p05g24491 Avh1c29p07g29825	Avh2c12p13g11283 Avh2c18p17g17730 Avh2c24p04g24082	Avh3c10p13g08511 Avh3c15p15g13587	Avh4c06p04g04891 Avh4c10p12g08839 Avh4c15p16g13167 Avh4c16p00g13202	Avh5c20p04g16906	Avh6c07p18g05645 Avh6c10p13g07893 Avh6c15p15g12373	Shared
OG0000357	Avh1c16p16g15643 Avh1c16p16g15644 Avh1c16p16g15647 Avh1c19p15g18911	Avh2c16p12g15321 Avh2c16p12g15323 Avh2c16p12g15325 Avh2c19p15g18530			Avh5c16p00g13104 Avh5c16p13g13333 Avh5c16p13g13334 Avh5c19p10g15792 Avh5c19p10g15793 Avh5c19p10g15794	Avh6c16p03g12444 Avh6c19p09g15279 Avh6c19p09g15280	Shared
OG0000358	Avh1c16p17g15673 Avh1c16p17g15678 Avh1c16p17g15679	Avh2c16p12g15345 Avh2c16p13g15350 Avh2c16p13g15356 Avh2c16p13g15360	Avh3c16p05g13724	Avh4c16p12g13395	Avh5c16p14g13367 Avh5c16p14g13368 Avh5c16p14g13369 Avh5c16p19g13618 Avh5c16p19g13619 Avh5c16p24g14022	Avh6c16p03g12463 Avh6c16p03g12465	Shared
OG0000359	Avh1c16p19g15772 Avh1c17p12g16859 Avh1c18p11g17953 Avh1c26p07g26431	Avh2c15p05g14119 Avh2c17p10g16496 Avh2c19p01g17990	Avh3c03p11g02781 Avh3c23p12g20773	Avh4c23p09g19779	Avh5c20p18g17594 Avh5c23p12g19936 Avh5c26p02g22149	Avh6c04p01g02662 Avh6c20p17g16985 Avh6c23p12g19576 Avh6c25p04g20932	Shared
OG0000360	Avh1c16p23g16024 Avh1c23p02g22800 Avh1c26p09g26546	Avh2c16p20g15741 Avh2c23p02g22658 Avh2c26p09g26040	Avh3c16p12g14174 Avh3c23p02g20100 Avh3c26p07g23500	Avh4c23p01g19290 Avh4c26p07g22259	Avh5c16p21g13750 Avh5c19p19g16458 Avh5c23p02g19255	Avh6c16p11g12880 Avh6c23p02g18860 Avh6c26p03g21872	Shared
OG0000361	Avh1c17p14g16942 Avh1c23p06g23185	Avh2c17p12g16558 Avh2c19p19g18871 Avh2c23p07g23053	Avh3c17p12g14962 Avh3c19p14g16790 Avh3c23p05g20392	Avh4c17p12g14344 Avh4c19p17g15965 Avh4c23p03g19425 Avh4c23p04g19488	Avh5c17p05g14343 Avh5c19p15g16131	Avh6c17p11g13585 Avh6c19p13g15607 Avh6c23p06g19216	Shared
OG0000362	Avh1c17p16g17081 Avh1c19p19g19239 Avh1c23p07g23193	Avh2c17p15g16741 Avh2c19p19g18863 Avh2c23p07g23060	Avh3c17p14g15149 Avh3c23p06g20401	Avh4c17p15g14523 Avh4c23p03g19433	Avh5c17p08g14499 Avh5c19p15g16124 Avh5c23p06g19611	Avh6c12p01g09081 Avh6c17p14g13754 Avh6c19p13g15600 Avh6c23p06g19225	Shared
OG0000363	Avh1c19p05g18441 Avh1c27p08g27526	Avh2c14p09g13466 Avh2c19p07g18104 Avh2c29p06g29413	Avh3c28p04g24959	Avh4c27p12g23380 Avh4c28p02g24156 Avh4c28p03g24202 Avh4c29p06g25306	Avh5c28p03g23935 Avh5c28p04g23972 Avh5c28p09g24142	Avh6c20p09g16566 Avh6c25p09g21125 Avh6c26p01g21728 Avh6c28p03g23522	Shared
OG0000364	Avh1c20p02g19657 Avh1c25p19g26104	Avh2c08p14g07773 Avh2c20p02g19560 Avh2c25p18g25600	Avh3c11p10g09405 Avh3c20p01g17358 Avh3c25p17g23151 Avh3c25p17g23161	Avh4c11p10g09689 Avh4c20p01g16615 Avh4c25p13g21912	Avh5c11p10g08969 Avh5c20p01g16675	Avh6c11p11g08855 Avh6c20p02g16209 Avh6c25p15g21610	Shared
OG0000365	Avh1c20p07g19976 Avh1c24p03g24329 Avh1c24p03g24332 Avh1c24p03g24333 Avh1c24p03g24340 Avh1c24p03g24341 Avh1c24p03g24342	Avh2c20p07g19846	Avh3c20p06g17648 Avh3c24p02g21479 Avh3c24p02g21480 Avh3c24p02g21481	Avh4c24p02g20530 Avh4c24p02g20536 Avh4c24p02g20537 Avh4c24p02g20539	Avh5c20p05g16975		Shared
OG0000366	Avh1c26p17g27141 Avh1c26p17g27142 Avh1c28p14g29197	Avh2c26p17g26658 Avh2c26p17g26659 Avh2c28p13g28868 Avh2c28p13g28869	Avh3c28p15g25576	Avh4c26p15g22843 Avh4c26p15g22844	Avh5c26p11g22807	Avh6c26p10g22411 Avh6c26p10g22412 Avh6c26p10g22419 Avh6c26p10g22420 Avh6c28p11g23954 Avh6c28p11g23955	Shared
OG0000367	Avh1c29p17g30191 Avh1c29p17g30194	Avh2c29p16g29825 Avh2c29p16g29827	Avh3c29p09g26158 Avh3c29p09g26159	Avh4c29p10g25479 Avh4c29p10g25481	Avh5c29p09g25233 Avh5c29p09g25235	Avh6c29p12g24699 Avh6c29p12g24701 Avh6c29p12g24744 Avh6c29p12g24745 Avh6c29p12g24747 Avh6c29p12g24748 Avh6c29p12g24750	Shared
OG0000368		Avh2c02p01g00975		Avh4c02p01g01119	Avh5c02p01g00943 Avh5c02p01g00944 Avh5c02p01g00947	Avh6c02p01g00918 Avh6c02p01g00921 Avh6c02p01g00924 Avh6c02p01g00925 Avh6c02p01g00928 Avh6c02p01g00929 Avh6c02p01g00933 Avh6c02p01g00934 Avh6c02p01g00938 Avh6c02p01g00939 Avh6c02p01g00943 Avh6c02p01g00944	Shared
OG0000369	Avh1c01p02g00111 Avh1c02p14g01951 Avh1c09p10g08633 Avh1c16p27g16339 Avh1c21p03g20762	Avh2c02p14g01814 Avh2c09p09g08649 Avh2c21p03g20678	Avh3c02p13g01753 Avh3c05p11g04387 Avh3c21p03g18430	Avh4c02p09g01717 Avh4c05p13g04505 Avh4c21p02g17635	Avh5c02p06g01377	Avh6c05p05g03579	Shared
OG0000370	Avh1c02p02g01198 Avh1c27p08g27531	Avh2c03p12g02892 Avh2c07p01g05985 Avh2c09p12g08797 Avh2c18p03g17111 Avh2c20p09g19961 Avh2c27p13g27284	Avh3c08p07g06827 Avh3c09p07g07954	Avh4c05p11g04424 Avh4c09p09g08245 Avh4c16p16g13636 Avh4c26p11g22597	Avh5c05p13g03712	Avh6c09p05g07139	Shared
OG0000371	Avh1c02p09g01727 Avh1c07p18g06748 Avh1c16p08g15472 Avh1c16p11g15532 Avh1c18p12g17956 Avh1c27p11g27644	Avh2c02p09g01591 Avh2c05p19g04620 Avh2c12p01g10777 Avh2c16p04g15157 Avh2c16p07g15212 Avh2c25p06g24890 Avh2c27p16g27389	Avh3c24p03g21558	Avh4c29p08g25400		Avh6c27p11g22744	Shared
OG0000372	Avh1c03p14g02962 Avh1c05p16g04602 Avh1c08p06g07226 Avh1c16p05g15426 Avh1c16p06g15432 Avh1c16p11g15529 Avh1c26p04g26289 Avh1c29p07g29811	Avh2c16p02g15113 Avh2c17p13g16596 Avh2c29p07g29458	Avh3c05p06g04219 Avh3c07p12g06166	Avh4c05p09g04330	Avh5c05p09g03603	Avh6c19p01g14962	Shared
OG0000373	Avh1c03p18g03165 Avh1c03p18g03166 Avh1c03p18g03167 Avh1c03p18g03168 Avh1c03p18g03169	Avh2c03p19g03206 Avh2c03p19g03207 Avh2c03p19g03208 Avh2c03p19g03209 Avh2c03p19g03210		Avh4c03p19g03000 Avh4c03p19g03002 Avh4c03p19g03004	Avh5c03p10g02193 Avh5c03p10g02194 Avh5c03p10g02196		Shared
OG0000374	Avh1c03p18g03171	Avh2c03p19g03205 Avh2c03p19g03212 Avh2c03p19g03213		Avh4c03p19g02998 Avh4c03p19g03006 Avh4c03p19g03010 Avh4c03p19g03013 Avh4c03p19g03026 Avh4c03p19g03028	Avh5c03p09g02191 Avh5c03p10g02198 Avh5c03p10g02200 Avh5c03p10g02202	Avh6c03p18g02398 Avh6c03p18g02400	Shared
OG0000375	Avh1c05p20g04769 Avh1c21p00g20572	Avh2c05p20g04709 Avh2c05p20g04710 Avh2c21p00g20491	Avh3c05p14g04530 Avh3c05p14g04531 Avh3c21p00g18279	Avh4c05p15g04620 Avh4c05p15g04621 Avh4c21p00g17518	Avh5c05p15g03839 Avh5c05p15g03840 Avh5c21p00g17606	Avh6c05p08g03708 Avh6c21p00g16997	Shared
OG0000376	Avh1c06p02g04959 Avh1c29p04g29630	Avh2c06p02g04898 Avh2c13p17g12831 Avh2c29p04g29280	Avh3c06p02g04680 Avh3c13p16g11536 Avh3c29p03g25834	Avh4c13p14g11272 Avh4c13p15g11289 Avh4c29p04g25207	Avh5c06p02g04010 Avh5c13p13g11155 Avh5c29p04g24960	Avh6c06p02g03860 Avh6c29p02g24266	Shared
OG0000377	Avh1c06p06g05198 Avh1c12p05g11132 Avh1c26p04g26288 Avh1c27p05g27428 Avh1c29p08g29862	Avh2c06p05g05114 Avh2c10p06g09282 Avh2c12p04g10971 Avh2c27p10g27166 Avh2c29p08g29512 Avh2c29p09g29533			Avh5c16p07g13208 Avh5c16p11g13265 Avh5c16p16g13430 Avh5c27p07g23159	Avh6c16p05g12522	Shared
OG0000378	Avh1c06p13g05405 Avh1c10p03g09216	Avh2c06p12g05333 Avh2c10p03g09144	Avh3c06p09g05015 Avh3c07p02g05791 Avh3c10p03g08173	Avh4c06p09g05029 Avh4c07p07g06079 Avh4c07p07g06135 Avh4c10p02g08534	Avh5c06p08g04309 Avh5c10p03g07834	Avh6c06p09g04178 Avh6c07p06g05178 Avh6c10p02g07517	Shared
OG0000379	Avh1c06p13g05435 Avh1c10p00g09028 Avh1c19p16g18986	Avh2c06p13g05373 Avh2c10p00g08940 Avh2c19p16g18612	Avh3c06p10g05048 Avh3c10p00g08000 Avh3c19p11g16560	Avh4c06p10g05063 Avh4c19p14g15804	Avh5c06p09g04340 Avh5c10p01g07655 Avh5c19p12g15890	Avh6c06p10g04208 Avh6c19p10g15364	Shared
OG0000380	Avh1c06p15g05529 Avh1c10p01g09076 Avh1c19p14g18844	Avh2c06p15g05471 Avh2c10p01g08996 Avh2c19p13g18436	Avh3c06p11g05116 Avh3c10p01g08050 Avh3c19p10g16457	Avh4c06p11g05141 Avh4c10p00g08405 Avh4c19p13g15674	Avh5c10p01g07705 Avh5c19p09g15696	Avh6c06p12g04292 Avh6c10p01g07382	Shared
OG0000381	Avh1c06p16g05636 Avh1c06p17g05637	Avh2c06p16g05578 Avh2c06p16g05579	Avh3c06p13g05232 Avh3c06p13g05233	Avh4c06p13g05232 Avh4c06p13g05233 Avh4c06p13g05234	Avh5c06p12g04506 Avh5c06p12g04507 Avh5c06p12g04508 Avh5c06p12g04509	Avh6c06p13g04401 Avh6c06p13g04402 Avh6c06p13g04403	Shared
OG0000382	Avh1c06p19g05871 Avh1c07p01g06000 Avh1c10p04g09268	Avh2c06p19g05807 Avh2c07p02g05987 Avh2c10p04g09195	Avh3c06p15g05453 Avh3c10p03g08210	Avh4c07p01g05649 Avh4c10p03g08571	Avh5c06p14g04730 Avh5c07p01g04960 Avh5c10p04g07882	Avh6c06p15g04562 Avh6c07p01g04766 Avh6c10p03g07566	Shared
OG0000383	Avh1c06p19g05892 Avh1c09p14g08861 Avh1c10p04g09254	Avh2c06p19g05826 Avh2c07p01g05968 Avh2c09p13g08856 Avh2c10p04g09179	Avh3c06p16g05470	Avh4c06p15g05447 Avh4c09p10g08299	Avh5c06p14g04749 Avh5c07p01g04951 Avh5c09p09g07530	Avh6c06p16g04582 Avh6c09p07g07206 Avh6c10p03g07552	Shared
OG0000384	Avh1c06p20g05907 Avh1c09p14g08894	Avh2c06p19g05844 Avh2c07p01g05947	Avh3c06p16g05496 Avh3c14p02g11863	Avh4c06p15g05474 Avh4c07p01g05635 Avh4c09p11g08330	Avh5c06p15g04774 Avh5c07p01g04925 Avh5c09p09g07562 Avh5c14p02g11475	Avh6c06p16g04604 Avh6c07p01g04759 Avh6c09p07g07238	Shared
OG0000385	Avh1c07p02g06085 Avh1c19p13g18754	Avh2c07p04g06164	Avh3c06p12g05193 Avh3c06p12g05195 Avh3c19p09g16394	Avh4c06p12g05195 Avh4c06p12g05196 Avh4c07p03g05836	Avh5c06p11g04470 Avh5c06p11g04472 Avh5c07p04g05155	Avh6c06p13g04365 Avh6c06p13g04367 Avh6c07p03g04928 Avh6c19p07g15173	Shared
OG0000386	Avh1c07p03g06175 Avh1c08p09g07403 Avh1c14p04g13503	Avh2c07p05g06279 Avh2c08p10g07570 Avh2c14p04g13306	Avh3c07p01g05681 Avh3c08p08g06855 Avh3c14p05g12038	Avh4c07p04g05914 Avh4c08p09g07206 Avh4c14p04g11644	Avh5c08p07g06297	Avh6c07p05g05049 Avh6c08p08g06230 Avh6c14p04g10885	Shared
OG0000387	Avh1c08p03g06998 Avh1c12p02g10945 Avh1c15p14g15104 Avh1c15p14g15114	Avh2c08p03g07118 Avh2c08p03g07121 Avh2c12p01g10815	Avh3c08p02g06488 Avh3c15p14g13511	Avh4c08p03g06795 Avh4c15p13g12981	Avh5c08p02g05969 Avh5c12p02g09430 Avh5c15p14g12901	Avh6c08p03g05868 Avh6c15p13g12250	Shared
OG0000388	Avh1c08p03g07023 Avh1c12p03g11035 Avh1c18p10g17929 Avh1c18p10g17930 Avh1c27p19g28146	Avh2c12p03g10900 Avh2c18p10g17575 Avh2c27p24g27886	Avh3c18p00g15194	Avh4c08p17g07406 Avh4c09p06g08062 Avh4c26p04g22099	Avh5c08p14g06504 Avh5c09p07g07436	Avh6c08p16g06484 Avh6c18p01g13945	Shared
OG0000389	Avh1c08p07g07319 Avh1c08p07g07320 Avh1c14p05g13552 Avh1c14p12g13902	Avh2c07p05g06242 Avh2c08p08g07478 Avh2c14p05g13355 Avh2c14p11g13660	Avh3c14p13g12446	Avh4c07p04g05897	Avh5c07p05g05215 Avh5c14p06g11785	Avh6c07p04g04997 Avh6c08p06g06132 Avh6c08p07g06145 Avh6c14p13g11309	Shared
OG0000390	Avh1c09p02g08216 Avh1c13p14g12768 Avh1c29p01g29425	Avh2c09p02g08269 Avh2c13p14g12632 Avh2c29p01g29083	Avh3c09p02g07669 Avh3c23p07g20540 Avh3c29p01g25648	Avh4c13p12g11089 Avh4c23p04g19541 Avh4c29p01g24969	Avh5c09p02g07092 Avh5c13p10g10928 Avh5c23p08g19698	Avh6c23p08g19346	Shared
OG0000391	Avh1c09p04g08352 Avh1c09p04g08354 Avh1c15p17g15313 Avh1c29p18g30276	Avh2c09p04g08387 Avh2c09p04g08389 Avh2c15p18g15075 Avh2c17p09g16442 Avh2c29p17g29902	Avh3c15p15g13601 Avh3c29p10g26243	Avh4c15p16g13184 Avh4c17p06g14182	Avh5c15p16g13041 Avh5c15p16g13096	Avh6c17p06g13429	Shared
OG0000392	Avh1c09p14g08844 Avh1c10p01g09056 Avh1c21p02g20713	Avh2c09p13g08837 Avh2c10p01g08968 Avh2c21p02g20631	Avh3c09p07g07981 Avh3c10p00g08024 Avh3c10p01g08029	Avh4c06p11g05122 Avh4c21p01g17590	Avh5c10p01g07685 Avh5c21p02g17724	Avh6c09p06g07183 Avh6c21p03g17147 Avh6c21p03g17173	Shared
OG0000393	Avh1c10p00g09039 Avh1c19p19g19242 Avh1c25p14g25747	Avh2c10p00g08951 Avh2c13p12g12493 Avh2c13p17g12864 Avh2c21p00g20503 Avh2c23p15g23478 Avh2c24p09g24280	Avh3c20p01g17335	Avh4c01p18g01001 Avh4c06p12g05207 Avh4c08p06g07042 Avh4c28p08g24360	Avh5c12p04g09542 Avh5c20p00g16651		Shared
OG0000394	Avh1c10p02g09127 Avh1c19p13g18774	Avh2c10p02g09047 Avh2c19p12g18371	Avh3c07p04g05873 Avh3c10p02g08100 Avh3c19p09g16412	Avh4c07p08g06168 Avh4c10p01g08453 Avh4c19p12g15625	Avh5c07p07g05404 Avh5c10p02g07756 Avh5c19p08g15652	Avh6c07p07g05224 Avh6c10p01g07433 Avh6c19p07g15190	Shared
OG0000395	Avh1c10p12g09491 Avh1c12p14g11474 Avh1c19p10g18600 Avh1c22p08g22223	Avh2c08p10g07564 Avh2c10p12g09418 Avh2c14p00g13064 Avh2c14p00g13065 Avh2c28p06g28377	Avh3c14p02g11869	Avh4c21p02g17596 Avh4c25p07g21516	Avh5c06p05g04179 Avh5c21p02g17728	Avh6c21p03g17151 Avh6c21p03g17179	Shared
OG0000396	Avh1c10p18g09836 Avh1c11p01g10043 Avh1c21p15g21387	Avh2c10p19g09766 Avh2c10p19g09768 Avh2c11p01g09974 Avh2c21p14g21251	Avh3c10p17g08769 Avh3c11p02g09024 Avh3c21p13g18991	Avh4c10p16g09087 Avh4c11p01g09279 Avh4c21p13g18162 Avh4c21p13g18200	Avh5c21p13g18314	Avh6c10p17g08173	Shared
OG0000397	Avh1c10p19g09877 Avh1c21p16g21540 Avh1c21p17g21555	Avh2c04p06g03713 Avh2c10p19g09814	Avh3c04p12g03896 Avh3c10p18g08816 Avh3c21p15g19146	Avh4c04p13g03835 Avh4c10p16g09133	Avh5c04p13g03021 Avh5c21p15g18414 Avh5c21p15g18422	Avh6c04p13g03176 Avh6c10p18g08220 Avh6c21p15g17815	Shared
OG0000398	Avh1c10p19g09911 Avh1c11p00g09955 Avh1c21p17g21576	Avh2c10p20g09847 Avh2c11p00g09889 Avh2c21p15g21419	Avh3c10p18g08855 Avh3c11p00g08893 Avh3c21p15g19152	Avh4c10p17g09172 Avh4c11p00g09214 Avh4c21p15g18345	Avh5c10p18g08449 Avh5c11p00g08490 Avh5c21p15g18436	Avh6c10p18g08258	Shared
OG0000399	Avh1c10p19g09920 Avh1c11p00g09947	Avh2c10p20g09856 Avh2c11p00g09882	Avh3c04p12g03923 Avh3c10p18g08862 Avh3c11p00g08885	Avh4c04p13g03860 Avh4c10p17g09179 Avh4c11p00g09206	Avh5c04p13g03053 Avh5c10p18g08456 Avh5c11p00g08482	Avh6c04p13g03212 Avh6c10p18g08264 Avh6c11p00g08288	Shared
OG0000400	Avh1c11p12g10540 Avh1c25p18g26068 Avh1c25p18g26069	Avh2c11p12g10491 Avh2c25p18g25565 Avh2c25p18g25566	Avh3c11p11g09436 Avh3c25p16g23120 Avh3c25p16g23121	Avh4c11p11g09720 Avh4c25p12g21881 Avh4c25p12g21882 Avh4c25p12g21883		Avh6c11p12g08884 Avh6c25p15g21578 Avh6c25p15g21579	Shared
OG0000401	Avh1c11p14g10705 Avh1c11p14g10707 Avh1c14p07g13592 Avh1c16p25g16230 Avh1c24p16g25188	Avh2c11p13g10606 Avh2c14p07g13401 Avh2c16p22g15954 Avh2c24p14g24714	Avh3c14p07g12131 Avh3c16p15g14399 Avh3c24p16g22316	Avh4c11p13g09916	Avh5c11p13g09199 Avh5c24p14g21349	Avh6c14p07g10980	Shared
OG0000402	Avh1c12p01g10876 Avh1c17p17g17115 Avh1c18p03g17445	Avh2c12p01g10765 Avh2c17p15g16776 Avh2c18p03g17106 Avh2c22p03g21719	Avh3c22p03g19422	Avh4c12p01g10010 Avh4c17p15g14555 Avh4c22p03g18634	Avh5c12p01g09360 Avh5c17p08g14520 Avh5c22p03g18711	Avh6c17p14g13771 Avh6c22p03g18099	Shared
OG0000403	Avh1c12p03g11021 Avh1c17p15g16986	Avh2c12p03g10888 Avh2c17p13g16627	Avh3c12p03g09905 Avh3c17p03g14650 Avh3c17p13g15034	Avh4c12p02g10071 Avh4c17p04g14043	Avh5c01p12g00634 Avh5c12p03g09512 Avh5c12p03g09513 Avh5c17p04g14261	Avh6c12p02g09189 Avh6c17p04g13287 Avh6c17p12g13643	Shared
OG0000404	Avh1c12p05g11145 Avh1c15p15g15145 Avh1c16p19g15761 Avh1c17p15g17026 Avh1c19p12g18723 Avh1c20p08g20060 Avh1c28p04g28587	Avh2c05p03g03875	Avh3c21p06g18583	Avh4c14p04g11667 Avh4c25p00g21345 Avh4c28p09g24427	Avh5c04p05g02574 Avh5c21p06g17907	Avh6c20p07g16540 Avh6c21p08g17363	Shared
OG0000405	Avh1c12p06g11171 Avh1c17p09g16770 Avh1c17p09g16771 Avh1c17p09g16772	Avh2c12p05g11007 Avh2c17p08g16391 Avh2c17p08g16392 Avh2c17p08g16393	Avh3c12p05g10008 Avh3c17p08g14820	Avh4c12p05g10199 Avh4c17p08g14219 Avh4c17p08g14220	Avh5c12p05g09618	Avh6c12p05g09323 Avh6c17p08g13459	Shared
OG0000406	Avh1c13p00g11904 Avh1c17p00g16366 Avh1c28p02g28450	Avh2c17p00g16088 Avh2c28p02g28182	Avh3c17p01g14543 Avh3c23p20g21313 Avh3c28p01g24852 Avh3c28p01g24853	Avh4c23p17g20312 Avh4c28p01g24084	Avh5c23p19g20428 Avh5c28p01g23824	Avh6c17p01g13089 Avh6c23p20g20070 Avh6c28p01g23450	Shared
OG0000407	Avh1c13p03g12074 Avh1c23p11g23496 Avh1c26p19g27303 Avh1c28p16g29354	Avh2c13p03g11941 Avh2c23p11g23360 Avh2c26p19g26820 Avh2c28p15g29021	Avh3c13p03g10834	Avh4c13p02g10664 Avh4c26p17g22985 Avh4c28p15g24904	Avh5c13p03g10440 Avh5c26p12g22924 Avh5c28p17g24694	Avh6c05p05g03568	Shared
OG0000408	Avh1c13p03g12075 Avh1c23p11g23498 Avh1c28p16g29357	Avh2c13p03g11942 Avh2c23p11g23362 Avh2c28p15g29024	Avh3c13p03g10835 Avh3c23p10g20710	Avh4c13p02g10665 Avh4c23p07g19715 Avh4c28p15g24907	Avh5c13p03g10441 Avh5c23p10g19879 Avh5c28p17g24697	Avh6c23p10g19518 Avh6c28p13g24092	Shared
OG0000409	Avh1c13p05g12244 Avh1c23p15g23634 Avh1c29p18g30269	Avh2c13p06g12120 Avh2c23p15g23489 Avh2c29p17g29896	Avh3c23p13g20808 Avh3c29p10g26237	Avh4c17p06g14175 Avh4c23p10g19812 Avh4c29p11g25564	Avh5c23p13g19965 Avh5c29p10g25312	Avh6c17p06g13422 Avh6c23p13g19604 Avh6c29p14g24831	Shared
OG0000410	Avh1c13p06g12256 Avh1c23p15g23651 Avh1c29p18g30288	Avh2c13p06g12132 Avh2c23p16g23506 Avh2c29p17g29914	Avh3c13p07g11002 Avh3c23p13g20820 Avh3c29p10g26254	Avh4c13p07g10797 Avh4c23p10g19824 Avh4c29p11g25583	Avh5c23p14g19978 Avh5c29p10g25329	Avh6c23p14g19616 Avh6c29p14g24847	Shared
OG0000411	Avh1c13p07g12301 Avh1c23p17g23767 Avh1c26p16g27072 Avh1c28p13g29140	Avh2c13p07g12175 Avh2c23p18g23619 Avh2c26p17g26592 Avh2c28p12g28809	Avh3c23p15g20932 Avh3c28p14g25515	Avh4c23p12g19940 Avh4c26p14g22788	Avh5c23p15g20091 Avh5c28p15g24531 Avh5c28p15g24546	Avh6c22p09g18504	Shared
OG0000412	Avh1c13p16g12911	Avh2c06p01g04780 Avh2c07p19g06884 Avh2c13p16g12759	Avh3c13p15g11464 Avh3c29p02g25787	Avh4c06p00g04655 Avh4c07p18g06563 Avh4c13p14g11203 Avh4c29p03g25114	Avh5c06p01g03910 Avh5c07p17g05764 Avh5c13p12g11071 Avh5c29p03g24891	Avh6c06p00g03744 Avh6c07p17g05598	Shared
OG0000413	Avh1c14p08g13627 Avh1c25p17g25968 Avh1c26p08g26455	Avh2c14p08g13440 Avh2c25p16g25460 Avh2c26p07g25923 Avh2c26p08g25929	Avh3c14p08g12172 Avh3c24p15g22272 Avh3c26p06g23396		Avh5c14p02g11522 Avh5c24p13g21316 Avh5c25p12g21954 Avh5c26p02g22179	Avh6c14p08g11021 Avh6c25p14g21487	Shared
OG0000414	Avh1c14p11g13775 Avh1c18p20g18203 Avh1c25p15g25816	Avh2c14p10g13593 Avh2c18p20g17830 Avh2c25p14g25311	Avh3c14p11g12325 Avh3c18p15g15901 Avh3c25p13g22896	Avh4c14p08g11885 Avh4c25p10g21719	Avh5c18p14g15256 Avh5c25p10g21803	Avh6c14p11g11203 Avh6c18p15g14731 Avh6c25p12g21336	Shared
OG0000415	Avh1c14p14g14027 Avh1c20p00g19546 Avh1c20p00g19549	Avh2c14p13g13784 Avh2c14p13g13785 Avh2c14p13g13786 Avh2c20p00g19450 Avh2c20p00g19453	Avh3c14p14g12574 Avh3c14p14g12575 Avh3c20p00g17282	Avh4c14p11g12049 Avh4c14p11g12050 Avh4c14p11g12051		Avh6c14p14g11398 Avh6c14p14g11399	Shared
OG0000416	Avh1c15p01g14208 Avh1c16p05g15431 Avh1c16p14g15603	Avh2c12p12g11270 Avh2c15p01g13951 Avh2c16p02g15119 Avh2c26p04g25769	Avh3c20p11g17808 Avh3c26p00g23247 Avh3c27p06g24218	Avh4c27p06g23142	Avh5c27p05g23063 Avh5c28p01g23780	Avh6c26p01g21737 Avh6c27p04g22606 Avh6c27p10g22730	Shared
OG0000417	Avh1c15p04g14428 Avh1c28p10g28870	Avh2c15p07g14246 Avh2c15p07g14247 Avh2c28p09g28516	Avh3c15p06g12990 Avh3c28p10g25204	Avh4c15p05g12454 Avh4c15p05g12455 Avh4c28p09g24420	Avh5c15p07g12418 Avh5c15p07g12419 Avh5c28p11g24238	Avh6c15p06g11829 Avh6c15p06g11830 Avh6c28p07g23683	Shared
OG0000418	Avh1c15p15g15227 Avh1c22p05g21985	Avh2c15p17g14988 Avh2c22p05g21840	Avh3c08p01g06393 Avh3c15p15g13579 Avh3c22p04g19529	Avh4c08p01g06696 Avh4c15p15g13082 Avh4c22p04g18734	Avh5c08p01g05865 Avh5c22p04g18806	Avh6c08p01g05768 Avh6c15p14g12295 Avh6c22p05g18206 Avh6c22p05g18278	Shared
OG0000419	Avh1c16p14g15573 Avh1c27p05g27440 Avh1c27p08g27539	Avh2c16p10g15253 Avh2c27p11g27188	Avh3c05p05g04184 Avh3c07p11g06129	Avh4c07p15g06428 Avh4c14p00g11444 Avh4c16p11g13362 Avh4c27p09g23241 Avh4c27p19g23839	Avh5c14p00g11388	Avh6c07p14g05485 Avh6c14p00g10645 Avh6c27p21g23205	Shared
OG0000420	Avh1c16p19g15744 Avh1c23p05g23049 Avh1c26p06g26336	Avh2c16p15g15426 Avh2c23p05g22912	Avh3c16p06g13773 Avh3c23p04g20272	Avh4c16p13g13431 Avh4c23p02g19339 Avh4c26p04g22080	Avh5c16p16g13434 Avh5c23p05g19480 Avh5c26p00g22056	Avh6c16p05g12525 Avh6c23p04g19083 Avh6c26p01g21713	Shared
OG0000421	Avh1c17p01g16396 Avh1c17p01g16397 Avh1c17p01g16398	Avh2c17p00g16103 Avh2c17p00g16104 Avh2c17p00g16105	Avh3c17p01g14568 Avh3c17p01g14570	Avh4c17p01g13904 Avh4c17p01g13905 Avh4c17p01g13906 Avh4c17p01g13907	Avh5c17p02g14121 Avh5c17p02g14123	Avh6c17p01g13125 Avh6c17p01g13127	Shared
OG0000422	Avh1c17p04g16626 Avh1c19p18g19117 Avh1c23p08g23311 Avh1c29p16g30156	Avh2c19p17g18744 Avh2c23p08g23184 Avh2c29p15g29785	Avh3c17p04g14734 Avh3c23p07g20511 Avh3c29p08g26117	Avh4c17p05g14121	Avh5c19p14g16027 Avh5c23p07g19674	Avh6c17p06g13383 Avh6c19p11g15483 Avh6c29p11g24676	Shared
OG0000423	Avh1c17p05g16667 Avh1c29p18g30246 Avh1c29p18g30247	Avh2c17p04g16297 Avh2c29p17g29873	Avh3c17p04g14759 Avh3c29p09g26203	Avh4c17p05g14144 Avh4c17p05g14145 Avh4c29p10g25529	Avh5c29p09g25278	Avh6c17p06g13403 Avh6c17p06g13404 Avh6c17p06g13405 Avh6c17p06g13406 Avh6c29p13g24794	Shared
OG0000424	Avh1c17p13g16925 Avh1c23p06g23178	Avh2c17p12g16545 Avh2c19p19g18881 Avh2c23p07g23046	Avh3c17p11g14947 Avh3c19p14g16798 Avh3c23p05g20384	Avh4c17p11g14329 Avh4c19p17g15975 Avh4c23p03g19480	Avh5c19p15g16141	Avh6c12p09g09416 Avh6c17p11g13569 Avh6c19p13g15617 Avh6c23p06g19207	Shared
OG0000425	Avh1c17p15g17016	Avh2c07p12g06652 Avh2c17p14g16662 Avh2c19p10g18210 Avh2c19p10g18211	Avh3c03p02g02043 Avh3c06p13g05252 Avh3c07p02g05780 Avh3c08p07g06835 Avh3c11p02g09066 Avh3c15p06g12972 Avh3c17p12g14973 Avh3c19p18g17088 Avh3c23p14g20854 Avh3c28p11g25310			Avh6c19p07g15169	Shared
OG0000426	Avh1c18p01g17276 Avh1c22p01g21682 Avh1c22p12g22364 Avh1c24p06g24515	Avh2c18p01g16938 Avh2c22p01g21543 Avh2c22p11g22195 Avh2c24p05g24105	Avh3c18p00g15179 Avh3c24p05g21676	Avh4c18p00g14683 Avh4c22p01g18467 Avh4c24p06g20712	Avh5c24p04g20726	Avh6c18p01g13929 Avh6c24p05g20404	Shared
OG0000427	Avh1c19p17g19107 Avh1c23p08g23324 Avh1c23p08g23325	Avh2c19p17g18733 Avh2c23p09g23195 Avh2c23p09g23196	Avh3c19p13g16680 Avh3c23p07g20526 Avh3c23p07g20527	Avh4c19p15g15879 Avh4c19p15g15880 Avh4c19p15g15881	Avh5c19p14g16015 Avh5c23p07g19682 Avh5c23p07g19683	Avh6c19p11g15471	Shared
OG0000428	Avh1c19p18g19121 Avh1c19p18g19122 Avh1c23p08g23307 Avh1c23p08g23308	Avh2c19p17g18748 Avh2c19p17g18749 Avh2c23p08g23180 Avh2c23p08g23181	Avh3c23p07g20507 Avh3c23p07g20508		Avh5c19p14g16033 Avh5c19p14g16034 Avh5c23p07g19670 Avh5c23p07g19671	Avh6c19p12g15487 Avh6c19p12g15488	Shared
OG0000429	Avh1c20p07g19984 Avh1c24p02g24316 Avh1c29p16g30115	Avh2c20p07g19855 Avh2c29p15g29747	Avh3c20p06g17661 Avh3c24p01g21470 Avh3c29p07g26044 Avh3c29p07g26081	Avh4c20p06g16934 Avh4c24p02g20524	Avh5c20p05g16984 Avh5c24p01g20566	Avh6c20p06g16447 Avh6c24p02g20266 Avh6c29p11g24639	Shared
OG0000430	Avh1c20p08g20052 Avh1c22p18g22566 Avh1c24p01g24214	Avh2c20p08g19922 Avh2c22p17g22416 Avh2c24p01g23877 Avh2c24p02g23922	Avh3c22p10g19851 Avh3c24p00g21382	Avh4c20p07g16992 Avh4c22p15g19155 Avh4c22p15g19162 Avh4c24p01g20407	Avh5c24p00g20492	Avh6c24p01g20157 Avh6c29p09g24548	Shared
OG0000431	Avh1c23p07g23236	Avh2c29p11g29585	Avh3c03p13g02845 Avh3c03p14g02881 Avh3c09p04g07822 Avh3c14p00g11780 Avh3c16p01g13641 Avh3c25p01g22369 Avh3c25p07g22498	Avh4c08p11g07273 Avh4c09p04g07956	Avh5c08p09g06340 Avh5c09p05g07315	Avh6c08p12g06381 Avh6c21p03g17176 Avh6c25p01g20870	Shared
OG0000432	Avh1c23p07g23247 Avh1c23p07g23248	Avh2c23p08g23121 Avh2c23p08g23122	Avh3c23p06g20455 Avh3c23p06g20456 Avh3c23p06g20457 Avh3c23p06g20459	Avh4c23p03g19459 Avh4c23p03g19460	Avh5c23p07g19640 Avh5c23p07g19641 Avh5c23p07g19658	Avh6c23p07g19270 Avh6c23p07g19271 Avh6c23p07g19272	Shared
OG0000433	Avh1c23p17g23730 Avh1c26p16g27043	Avh2c23p17g23583 Avh2c26p16g26549	Avh3c23p15g20899 Avh3c26p14g24011	Avh4c23p12g19904 Avh4c26p13g22735 Avh4c26p13g22740 Avh4c28p12g24694	Avh5c23p15g20057 Avh5c26p10g22715 Avh5c26p10g22717	Avh6c23p15g19688 Avh6c26p09g22317 Avh6c28p10g23870	Shared
OG0000434	Avh1c24p11g24776 Avh1c24p11g24777	Avh2c27p19g27529	Avh3c29p04g25896	Avh4c24p11g20972 Avh4c24p12g20973	Avh5c24p09g20958 Avh5c24p09g20959 Avh5c24p09g20960 Avh5c29p05g25024 Avh5c29p05g25025 Avh5c29p05g25026	Avh6c24p08g20589 Avh6c24p08g20590 Avh6c29p04g24345 Avh6c29p04g24346	Shared
OG0000435	Avh1c25p08g25422 Avh1c27p13g27741 Avh1c27p13g27742	Avh2c25p07g24917 Avh2c27p18g27477	Avh3c25p06g22470 Avh3c27p13g24522 Avh3c27p14g24523	Avh4c25p05g21456 Avh4c27p13g23445 Avh4c27p13g23446	Avh5c25p05g21475 Avh5c27p12g23363 Avh5c27p12g23364	Avh6c25p06g20971 Avh6c27p19g23052	Shared
OG0000436	Avh1c25p11g25533 Avh1c26p05g26303 Avh1c27p09g27591	Avh2c25p09g25028 Avh2c26p05g25789 Avh2c27p15g27335 Avh2c29p10g29555	Avh3c26p03g23306 Avh3c27p10g24376	Avh4c25p08g21594 Avh4c26p03g22064 Avh4c27p10g23301 Avh4c29p08g25431	Avh5c27p09g23230	Avh6c25p08g21105 Avh6c27p16g22919	Shared
OG0000437	Avh1c25p13g25633		Avh3c25p10g22689 Avh3c25p10g22692 Avh3c25p10g22693 Avh3c25p10g22694 Avh3c25p10g22695 Avh3c25p10g22696	Avh4c25p09g21656 Avh4c25p09g21658 Avh4c25p09g21659 Avh4c25p09g21660 Avh4c25p09g21661	Avh5c25p08g21652 Avh5c25p08g21654 Avh5c25p08g21655 Avh5c25p08g21656		Shared
OG0000438	Avh1c26p09g26552 Avh1c26p09g26553	Avh2c16p20g15738 Avh2c26p09g26050 Avh2c26p09g26052	Avh3c16p12g14167 Avh3c26p07g23511 Avh3c26p07g23513	Avh4c26p07g22271 Avh4c26p07g22273	Avh5c16p21g13752 Avh5c26p03g22242 Avh5c26p03g22246	Avh6c16p11g12871 Avh6c26p03g21882 Avh6c26p03g21884	Shared
OG0000439	Avh1c28p08g28732 Avh1c28p08g28733	Avh2c28p07g28427 Avh2c28p07g28428	Avh3c28p06g25037 Avh3c28p06g25038 Avh3c28p06g25039	Avh4c28p06g24264 Avh4c28p06g24265 Avh4c28p06g24266	Avh5c28p07g24050 Avh5c28p07g24051 Avh5c28p07g24052	Avh6c28p05g23577 Avh6c28p05g23578 Avh6c28p05g23579	Shared
OG0000440	Avh1c28p13g29110	Avh2c28p12g28779 Avh2c28p12g28781	Avh3c28p14g25499 Avh3c28p14g25501 Avh3c28p14g25503 Avh3c28p14g25505	Avh4c28p13g24720 Avh4c28p13g24722	Avh5c28p14g24506 Avh5c28p14g24508 Avh5c28p14g24510 Avh5c28p14g24512	Avh6c28p10g23895 Avh6c28p10g23897 Avh6c28p10g23900	Shared
OG0000441			Avh3c14p10g12244 Avh3c14p10g12245 Avh3c14p10g12248	Avh4c14p07g11774 Avh4c14p07g11775 Avh4c14p07g11777 Avh4c14p07g11778	Avh5c14p03g11562 Avh5c14p03g11563 Avh5c14p03g11564 Avh5c14p03g11565 Avh5c14p03g11567	Avh6c14p10g11101 Avh6c14p10g11102 Avh6c14p10g11104 Avh6c14p10g11105	Shared
OG0000442	Avh1c01p05g00304 Avh1c29p13g29963	Avh2c01p03g00177 Avh2c29p12g29609 Avh2c29p12g29612	Avh3c01p04g00265 Avh3c20p11g17800	Avh4c01p05g00358 Avh4c20p11g17073	Avh5c01p04g00280 Avh5c20p10g17121	Avh6c01p03g00240 Avh6c20p09g16582 Avh6c29p07g24486 Avh6c29p07g24489	Shared
OG0000443	Avh1c01p07g00431 Avh1c13p13g12658 Avh1c16p14g15598	Avh2c01p05g00313 Avh2c13p13g12527 Avh2c16p10g15269	Avh3c01p06g00386 Avh3c16p04g13697	Avh4c01p07g00484 Avh4c13p11g11014 Avh4c16p19g13803	Avh5c01p06g00399 Avh5c13p07g10767 Avh5c16p12g13286	Avh6c01p05g00366	Shared
OG0000444	Avh1c01p11g00620 Avh1c09p05g08397	Avh2c01p10g00498 Avh2c09p04g08430	Avh3c09p04g07821 Avh3c09p04g07824	Avh4c01p11g00650 Avh4c09p04g07950 Avh4c09p04g07954 Avh4c09p04g07958	Avh5c01p10g00560 Avh5c09p05g07310 Avh5c09p05g07314 Avh5c09p05g07317	Avh6c09p02g06986	Shared
OG0000445	Avh1c01p15g00814 Avh1c02p08g01652 Avh1c08p14g07601 Avh1c22p07g22148	Avh2c01p13g00699 Avh2c02p08g01527 Avh2c08p15g07775	Avh3c01p14g00710 Avh3c08p14g07033	Avh4c01p15g00840 Avh4c08p14g07340	Avh5c01p13g00701	Avh6c01p14g00714 Avh6c08p14g06413 Avh6c22p07g18434	Shared
OG0000446	Avh1c01p15g00836 Avh1c01p15g00837 Avh1c16p24g16165	Avh2c01p14g00720 Avh2c16p21g15886 Avh2c26p14g26372 Avh2c26p14g26374	Avh3c23p15g20888 Avh3c26p11g23780	Avh4c08p21g07645 Avh4c10p02g08555	Avh5c01p03g00230 Avh5c08p21g06934 Avh5c26p07g22493	Avh6c10p16g08071	Shared
OG0000447	Avh1c01p16g00844 Avh1c08p15g07631 Avh1c13p10g12456 Avh1c13p11g12551 Avh1c23p20g23981	Avh2c13p11g12412 Avh2c23p19g23712	Avh3c13p11g11192 Avh3c23p18g21155	Avh4c13p10g10953 Avh4c23p15g20140	Avh5c13p06g10666 Avh5c23p17g20295	Avh6c13p05g10227 Avh6c23p18g19908	Shared
OG0000448	Avh1c01p18g00988 Avh1c08p19g07839 Avh1c21p01g20644	Avh2c01p16g00860 Avh2c03p04g02301	Avh3c03p05g02259 Avh3c08p19g07256 Avh3c21p01g18354	Avh4c01p18g01012 Avh4c03p04g02139	Avh5c01p16g00834 Avh5c03p03g01776 Avh5c08p17g06648 Avh5c08p18g06688	Avh6c21p01g17084	Shared
OG0000449	Avh1c02p02g01227 Avh1c03p01g02132 Avh1c03p07g02655	Avh2c02p02g01084 Avh2c03p02g02064 Avh2c03p10g02750	Avh3c02p02g01108 Avh3c03p02g02011 Avh3c03p11g02732	Avh4c02p02g01234 Avh4c03p02g01993 Avh4c03p09g02543	Avh5c02p02g01062	Avh6c02p02g01061 Avh6c03p08g01938	Shared
OG0000450	Avh1c02p02g01258 Avh1c03p01g02168 Avh1c03p08g02701	Avh2c02p02g01115 Avh2c03p02g02100 Avh2c03p11g02799	Avh3c02p02g01139 Avh3c03p02g02044 Avh3c03p02g02060 Avh3c03p11g02769	Avh4c03p02g02026 Avh4c03p09g02570 Avh4c03p09g02589	Avh5c02p02g01091	Avh6c03p08g01976	Shared
OG0000451	Avh1c02p03g01306 Avh1c03p02g02204	Avh2c02p03g01158 Avh2c02p03g01159 Avh2c03p02g02137	Avh3c02p03g01180 Avh3c03p03g02102	Avh4c02p03g01311 Avh4c02p03g01312	Avh5c02p03g01135 Avh5c02p03g01136 Avh5c02p03g01137 Avh5c02p03g01138 Avh5c02p03g01139 Avh5c02p03g01140		Shared
OG0000452	Avh1c02p03g01312 Avh1c03p02g02210 Avh1c24p11g24790	Avh2c02p03g01167 Avh2c03p04g02242 Avh2c24p10g24367	Avh3c02p03g01187 Avh3c24p11g21950	Avh4c02p03g01319 Avh4c02p04g01408 Avh4c24p12g20988	Avh5c02p03g01147 Avh5c02p04g01234 Avh5c24p09g20975	Avh6c24p08g20603	Shared
OG0000453	Avh1c02p04g01368 Avh1c08p18g07760 Avh1c08p18g07761 Avh1c08p18g07762 Avh1c08p18g07763	Avh2c02p04g01230 Avh2c08p18g07918 Avh2c08p18g07919 Avh2c08p18g07920 Avh2c08p18g07921	Avh3c08p18g07174 Avh3c08p18g07190	Avh4c02p04g01380	Avh5c02p04g01208 Avh5c08p16g06579		Shared
OG0000454	Avh1c02p04g01427 Avh1c18p08g17776	Avh2c02p05g01308 Avh2c03p04g02288 Avh2c03p07g02559 Avh2c18p07g17427	Avh3c02p05g01300 Avh3c03p05g02247	Avh4c02p05g01476 Avh4c03p03g02127 Avh4c18p07g15174	Avh5c02p05g01273 Avh5c03p03g01765 Avh5c18p05g14952	Avh6c03p05g01696	Shared
OG0000455	Avh1c02p07g01616 Avh1c03p18g03183 Avh1c22p06g22099 Avh1c24p05g24456	Avh2c02p07g01490 Avh2c03p20g03224 Avh2c22p06g21956 Avh2c24p04g24048		Avh4c03p19g03022 Avh4c22p06g18857 Avh4c24p05g20654	Avh5c03p10g02212 Avh5c22p06g18920 Avh5c24p03g20672	Avh6c22p07g18387	Shared
OG0000456	Avh1c03p06g02595 Avh1c05p08g04326 Avh1c08p00g06791 Avh1c08p06g07221 Avh1c12p10g11286 Avh1c22p10g22293 Avh1c25p12g25595 Avh1c29p07g29824 Avh1c29p10g29896			Avh4c05p08g04312 Avh4c20p08g17035 Avh4c22p08g18953 Avh4c22p13g19091 Avh4c22p13g19092	Avh5c20p07g17083		Shared
OG0000457	Avh1c03p09g02764	Avh2c03p12g02857 Avh2c24p10g24359 Avh2c24p10g24360 Avh2c24p10g24361	Avh3c24p11g21943 Avh3c24p11g21944 Avh3c24p11g21945	Avh4c03p10g02647 Avh4c24p12g20982 Avh4c24p12g20983	Avh5c24p09g20969 Avh5c24p09g20970	Avh6c03p09g02032 Avh6c03p10g02088	Shared
OG0000458	Avh1c03p10g02828 Avh1c05p08g04352 Avh1c26p07g26392 Avh1c27p02g27381	Avh2c05p09g04292 Avh2c11p04g10172 Avh2c18p17g17732 Avh2c27p09g27127	Avh3c21p09g18674 Avh3c27p08g24295	Avh4c27p07g23206	Avh5c21p09g18002 Avh5c27p06g23141	Avh6c27p08g22664 Avh6c27p13g22837	Shared
OG0000459	Avh1c03p14g02926 Avh1c09p06g08450	Avh2c03p08g02618 Avh2c03p16g03002 Avh2c18p21g17900 Avh2c20p00g19439 Avh2c27p24g27903 Avh2c27p24g27904	Avh3c02p11g01606 Avh3c12p01g09825	Avh4c14p08g11822 Avh4c14p08g11823 Avh4c24p10g20878	Avh5c18p01g14674	Avh6c04p00g02649	Shared
OG0000460	Avh1c04p03g03391 Avh1c16p05g15429 Avh1c25p03g25290 Avh1c25p04g25314 Avh1c25p07g25387	Avh2c16p02g15116 Avh2c16p07g15208 Avh2c25p02g24805 Avh2c25p03g24823 Avh2c29p07g29473 Avh2c29p10g29564	Avh3c18p09g15737 Avh3c20p11g17791	Avh4c16p07g13320 Avh4c20p11g17065			Shared
OG0000461	Avh1c04p10g03777 Avh1c10p18g09846 Avh1c11p01g10033	Avh2c04p04g03622 Avh2c10p19g09780 Avh2c11p01g09966	Avh3c04p11g03827 Avh3c10p17g08783 Avh3c11p01g09012	Avh4c04p11g03726 Avh4c10p16g09101 Avh4c11p01g09266	Avh5c11p01g08573	Avh6c10p18g08187 Avh6c11p02g08444	Shared
OG0000462	Avh1c05p03g03979 Avh1c05p17g04604 Avh1c27p16g27916	Avh2c05p03g03895 Avh2c05p18g04545 Avh2c27p21g27656	Avh3c05p10g04365	Avh4c05p01g03953 Avh4c27p16g23618	Avh5c05p03g03252 Avh5c05p14g03772 Avh5c27p15g23543 Avh5c27p16g23564	Avh6c05p04g03538 Avh6c27p20g23129	Shared
OG0000463	Avh1c05p07g04276 Avh1c14p06g13561 Avh1c19p07g18473 Avh1c19p10g18629 Avh1c26p01g26213 Avh1c26p01g26220	Avh2c19p08g18134 Avh2c19p10g18208 Avh2c27p10g27154	Avh3c18p12g15775	Avh4c25p06g21469	Avh5c18p11g15136	Avh6c18p13g14604 Avh6c25p06g20984 Avh6c27p11g22741	Shared
OG0000464	Avh1c05p13g04474	Avh2c05p14g04415 Avh2c27p00g26848	Avh3c13p07g11006 Avh3c20p13g17879	Avh4c07p15g06427 Avh4c14p03g11599 Avh4c16p18g13744 Avh4c16p18g13745 Avh4c23p08g19768 Avh4c23p08g19769	Avh5c04p07g02641 Avh5c07p14g05653	Avh6c28p05g23575 Avh6c28p07g23704	Shared
OG0000465	Avh1c05p14g04515 Avh1c05p14g04518 Avh1c05p14g04520 Avh1c05p14g04521 Avh1c05p14g04522	Avh2c05p15g04459 Avh2c05p15g04460 Avh2c05p15g04461	Avh3c05p09g04287 Avh3c05p09g04288 Avh3c05p09g04289	Avh4c05p11g04401 Avh4c05p11g04402 Avh4c05p11g04403	Avh5c05p12g03690		Shared
OG0000466	Avh1c06p01g04878 Avh1c07p04g06237 Avh1c14p04g13459 Avh1c14p04g13467 Avh1c20p10g20105 Avh1c24p13g24941	Avh2c07p06g06343 Avh2c24p12g24530	Avh3c03p10g02683 Avh3c07p02g05716 Avh3c14p04g11991 Avh3c24p13g22098	Avh4c24p13g21130	Avh5c24p11g21130	Avh6c14p03g10837	Shared
OG0000467	Avh1c06p14g05474 Avh1c14p03g13407	Avh2c06p13g05416 Avh2c06p14g05417	Avh3c14p02g11926	Avh4c06p10g05090 Avh4c06p10g05092 Avh4c06p10g05094	Avh5c06p09g04364 Avh5c06p09g04366 Avh5c06p09g04369 Avh5c06p09g04370	Avh6c06p10g04215 Avh6c06p10g04217 Avh6c06p11g04249	Shared
OG0000468	Avh1c06p18g05743 Avh1c19p11g18631	Avh2c06p17g05683 Avh2c07p03g06075 Avh2c19p10g18204	Avh3c06p14g05326 Avh3c10p05g08286	Avh4c07p02g05731 Avh4c10p03g08616	Avh5c06p13g04609 Avh5c06p13g04611 Avh5c07p02g05040 Avh5c10p05g07955	Avh6c07p02g04834 Avh6c10p04g07663	Shared
OG0000469	Avh1c06p18g05767 Avh1c19p11g18652 Avh1c24p03g24357	Avh2c06p18g05707 Avh2c19p09g18186	Avh3c06p14g05349 Avh3c19p06g16235 Avh3c24p02g21499	Avh4c24p03g20555	Avh5c03p12g02327 Avh5c03p12g02334	Avh6c03p19g02527 Avh6c03p20g02554 Avh6c06p15g04491 Avh6c19p04g15018	Shared
OG0000470	Avh1c07p00g05931 Avh1c14p00g13242 Avh1c22p00g21612	Avh2c07p00g05893 Avh2c22p00g21472	Avh3c14p00g11773 Avh3c22p00g19199	Avh4c07p00g05581 Avh4c14p00g11442 Avh4c22p00g18397	Avh5c07p00g04875 Avh5c14p00g11386	Avh6c07p00g04705 Avh6c14p00g10643 Avh6c22p00g17867	Shared
OG0000471	Avh1c07p02g06053 Avh1c10p07g09387	Avh2c07p03g06132 Avh2c10p07g09314	Avh3c10p06g08319	Avh4c07p03g05796 Avh4c07p03g05797 Avh4c07p03g05798 Avh4c07p03g05799 Avh4c10p04g08650	Avh5c07p03g05119 Avh5c07p03g05120 Avh5c10p06g07988	Avh6c07p03g04895 Avh6c10p06g07698	Shared
OG0000472	Avh1c07p12g06524 Avh1c11p02g10094 Avh1c22p12g22367	Avh2c06p04g05056 Avh2c06p18g05698 Avh2c07p08g06479 Avh2c12p04g10961 Avh2c12p06g11040 Avh2c27p18g27438	Avh3c05p07g04229	Avh4c01p08g00550 Avh4c17p11g14302		Avh6c12p07g09365 Avh6c14p06g10948 Avh6c26p02g21779	Shared
OG0000473	Avh1c07p16g06629 Avh1c16p16g15655	Avh2c26p02g25725 Avh2c26p06g25834	Avh3c15p01g12732 Avh3c16p08g13858	Avh4c12p03g10115 Avh4c15p01g12217 Avh4c16p14g13522 Avh4c17p04g14068 Avh4c29p00g24937	Avh5c15p01g12099 Avh5c16p18g13504	Avh6c15p01g11547 Avh6c20p08g16560	Shared
OG0000474	Avh1c07p17g06730 Avh1c11p07g10329	Avh2c06p02g04854 Avh2c06p06g05147 Avh2c06p14g05432 Avh2c07p19g06870 Avh2c07p19g06871 Avh2c17p16g16865 Avh2c23p10g23282 Avh2c29p08g29518	Avh3c19p08g16322	Avh4c27p08g23215	Avh5c07p15g05681 Avh5c16p05g13184	Avh6c16p00g12387	Shared
OG0000475	Avh1c08p01g06830 Avh1c14p08g13624 Avh1c26p08g26456	Avh2c08p01g06948 Avh2c14p08g13435 Avh2c24p14g24674 Avh2c26p07g25924 Avh2c26p08g25930	Avh3c14p08g12168 Avh3c24p15g22276 Avh3c26p06g23397	Avh4c06p09g05008	Avh5c14p02g11518 Avh5c24p13g21320	Avh6c14p08g11017	Shared
OG0000476	Avh1c08p06g07250 Avh1c08p06g07251 Avh1c08p06g07252	Avh2c08p06g07353 Avh2c08p06g07355 Avh2c08p06g07356 Avh2c15p13g14689	Avh3c15p12g13397	Avh4c08p05g07004 Avh4c08p05g07006 Avh4c15p11g12809	Avh5c08p05g06176 Avh5c08p05g06178	Avh6c15p11g12100 Avh6c15p11g12101	Shared
OG0000477	Avh1c10p01g09097 Avh1c21p03g20744	Avh2c10p01g09018 Avh2c21p03g20664	Avh3c10p01g08074 Avh3c21p02g18416 Avh3c21p03g18443 Avh3c21p09g18690	Avh4c10p01g08427 Avh4c21p02g17623	Avh5c10p01g07729 Avh5c21p03g17753 Avh5c21p09g18012	Avh6c10p01g07406 Avh6c21p04g17211	Shared
OG0000478	Avh1c10p01g09108 Avh1c19p13g18800	Avh2c10p02g09029 Avh2c19p13g18396	Avh3c06p12g05156 Avh3c10p01g08086 Avh3c19p09g16436	Avh4c10p01g08439 Avh4c19p12g15650	Avh5c06p11g04433 Avh5c10p02g07740 Avh5c19p08g15676	Avh6c06p12g04328 Avh6c10p01g07418 Avh6c19p08g15214	Shared
OG0000479	Avh1c10p02g09150 Avh1c17p02g16460 Avh1c28p05g28610	Avh2c10p02g09068 Avh2c17p01g16163	Avh3c07p03g05860 Avh3c17p01g14573	Avh4c10p01g08472 Avh4c28p03g24198	Avh5c07p07g05371 Avh5c10p02g07777 Avh5c17p03g14214	Avh6c10p01g07444 Avh6c17p03g13213 Avh6c28p03g23518	Shared
OG0000480	Avh1c10p05g09341 Avh1c10p05g09342	Avh2c06p17g05677 Avh2c06p17g05679 Avh2c10p06g09284 Avh2c10p06g09285	Avh3c10p05g08291	Avh4c06p14g05336 Avh4c10p03g08620 Avh4c10p03g08621	Avh5c06p13g04604	Avh6c06p14g04469 Avh6c06p14g04471 Avh6c10p05g07666 Avh6c10p05g07667	Shared
OG0000481	Avh1c10p09g09436 Avh1c19p05g18434 Avh1c29p12g29935	Avh2c10p10g09370 Avh2c19p06g18096	Avh3c10p09g08374	Avh4c10p08g08711 Avh4c19p02g15365 Avh4c19p03g15377	Avh5c10p09g08037 Avh5c19p01g15404	Avh6c10p09g07764 Avh6c19p00g14945 Avh6c19p03g14976 Avh6c19p03g14977	Shared
OG0000482	Avh1c10p10g09456 Avh1c20p05g19861 Avh1c25p17g25978	Avh2c10p11g09390 Avh2c20p05g19734 Avh2c25p16g25470 Avh2c26p08g25944	Avh3c20p04g17555 Avh3c25p15g23055 Avh3c26p06g23410	Avh4c20p05g16828 Avh4c26p06g22161	Avh5c20p04g16888	Avh6c20p05g16401 Avh6c25p14g21497	Shared
OG0000483	Avh1c10p16g09661 Avh1c11p05g10260 Avh1c11p05g10261	Avh2c10p16g09582 Avh2c11p05g10219 Avh2c11p05g10220	Avh3c11p05g09210 Avh3c11p05g09211	Avh4c10p13g08878 Avh4c11p05g09494 Avh4c11p05g09495	Avh5c11p05g08776 Avh5c11p05g08777	Avh6c11p06g08677 Avh6c11p06g08678	Shared
OG0000484	Avh1c10p19g09929 Avh1c21p17g21547	Avh2c10p20g09865 Avh2c21p16g21471	Avh3c04p13g03943 Avh3c10p18g08871 Avh3c21p16g19198	Avh4c04p13g03881 Avh4c10p17g09188	Avh5c04p13g03076 Avh5c10p18g08465 Avh5c21p16g18476	Avh6c04p13g03232 Avh6c10p19g08273 Avh6c21p15g17866	Shared
OG0000485	Avh1c11p01g10000 Avh1c15p13g15022 Avh1c15p13g15028	Avh2c11p01g09932 Avh2c15p15g14802 Avh2c15p15g14808	Avh3c11p01g08976 Avh3c15p13g13462 Avh3c15p13g13467	Avh4c11p01g09241 Avh4c15p13g12918	Avh5c15p13g12852	Avh6c11p02g08413 Avh6c15p12g12178 Avh6c15p12g12181	Shared
OG0000486	Avh1c11p12g10578 Avh1c16p23g16078 Avh1c23p02g22772	Avh2c11p12g10522 Avh2c16p20g15797 Avh2c23p02g22631	Avh3c16p13g14226 Avh3c23p02g20074	Avh4c11p11g09757 Avh4c19p22g16371 Avh4c23p01g19266	Avh5c11p11g09032 Avh5c16p22g13806 Avh5c23p02g19230	Avh6c23p01g18836	Shared
OG0000487	Avh1c11p13g10627 Avh1c16p24g16117 Avh1c23p01g22757	Avh2c11p13g10574 Avh2c16p20g15840 Avh2c19p24g19322 Avh2c23p01g22615	Avh3c11p12g09519 Avh3c16p13g14279	Avh4c11p12g09794 Avh4c16p17g13700 Avh4c23p01g19248	Avh5c11p11g09078 Avh5c16p22g13848	Avh6c16p12g12933	Shared
OG0000488	Avh1c11p14g10694 Avh1c23p01g22689	Avh2c19p25g19381 Avh2c23p01g22543	Avh3c11p14g09623 Avh3c19p20g17226 Avh3c23p01g19990	Avh4c11p13g09905 Avh4c19p23g16465	Avh5c11p13g09188 Avh5c19p21g16571 Avh5c23p01g19146	Avh6c19p19g16061 Avh6c23p00g18737 Avh6c23p00g18738	Shared
OG0000489	Avh1c11p14g10699	Avh2c25p15g25338	Avh3c11p14g09628 Avh3c16p15g14394 Avh3c16p15g14395 Avh3c25p14g22929	Avh4c11p13g09910 Avh4c25p11g21753	Avh5c11p13g09193 Avh5c16p23g13942 Avh5c16p23g13943 Avh5c25p11g21837	Avh6c16p13g13013 Avh6c16p13g13014 Avh6c25p12g21372	Shared
OG0000490	Avh1c12p05g11129 Avh1c18p14g17991 Avh1c21p07g20932 Avh1c25p01g25213 Avh1c27p10g27610 Avh1c29p11g29913 Avh1c29p12g29925	Avh2c12p04g10968 Avh2c17p09g16438 Avh2c18p12g17612 Avh2c27p11g27220	Avh3c17p10g14893	Avh4c17p10g14295 Avh4c17p11g14305		Avh6c01p11g00570	Shared
OG0000491	Avh1c13p01g11970 Avh1c23p21g24090	Avh2c13p01g11840 Avh2c28p04g28297	Avh3c13p01g10686	Avh4c13p01g10558 Avh4c17p02g13978 Avh4c23p16g20248 Avh4c28p03g24176	Avh5c17p03g14202 Avh5c28p04g23952	Avh6c13p01g10015 Avh6c17p02g13202 Avh6c23p19g20006 Avh6c28p02g23498	Shared
OG0000492	Avh1c13p02g12055 Avh1c23p11g23481	Avh2c13p02g11906 Avh2c13p03g11923 Avh2c23p11g23346	Avh3c13p03g10816 Avh3c13p03g10817 Avh3c23p09g20694	Avh4c13p02g10643 Avh4c13p02g10644 Avh4c23p06g19698	Avh5c13p02g10421 Avh5c23p10g19862 Avh5c26p12g22903	Avh6c23p10g19500	Shared
OG0000493	Avh1c13p09g12386 Avh1c23p18g23817 Avh1c23p18g23821 Avh1c24p11g24792	Avh2c13p09g12253 Avh2c23p18g23673 Avh2c24p10g24369	Avh3c13p09g11051 Avh3c23p16g20990 Avh3c24p11g21952	Avh4c13p08g10836	Avh5c23p16g20148 Avh5c23p16g20182	Avh6c23p16g19777 Avh6c24p08g20604	Shared
OG0000494	Avh1c13p11g12546 Avh1c23p19g23958	Avh2c13p11g12406 Avh2c23p18g23688 Avh2c26p14g26387	Avh3c13p11g11187 Avh3c23p17g21124	Avh4c13p10g10948 Avh4c23p14g20113	Avh5c13p06g10661 Avh5c23p17g20265 Avh5c26p07g22507	Avh6c13p05g10223 Avh6c23p17g19877 Avh6c26p07g22116	Shared
OG0000495	Avh1c13p11g12564 Avh1c26p13g26887 Avh1c28p10g28912	Avh2c13p11g12425 Avh2c26p14g26409 Avh2c28p09g28559	Avh3c13p11g11206 Avh3c26p11g23812 Avh3c28p11g25263	Avh4c28p09g24486	Avh5c26p07g22530 Avh5c28p12g24300	Avh6c13p05g10239 Avh6c23p18g19920 Avh6c26p07g22136	Shared
OG0000496	Avh1c14p01g13300 Avh1c14p09g13647 Avh1c22p08g22204 Avh1c25p17g25954 Avh1c26p08g26441 Avh1c29p07g29797	Avh2c14p08g13458 Avh2c25p16g25446 Avh2c26p07g25911	Avh3c14p09g12189	Avh4c14p06g11712 Avh4c25p11g21813 Avh4c26p05g22154	Avh5c26p02g22157	Avh6c14p08g11038	Shared
OG0000497	Avh1c14p01g13318 Avh1c14p01g13320	Avh2c14p01g13140 Avh2c14p01g13142	Avh3c14p01g11848 Avh3c14p01g11849 Avh3c14p01g11851 Avh3c14p07g12115 Avh3c14p07g12117	Avh4c07p01g05626 Avh4c14p01g11507 Avh4c14p01g11509	Avh5c07p01g04916 Avh5c14p01g11458	Avh6c07p01g04751	Shared
OG0000498	Avh1c14p10g13722 Avh1c15p05g14504	Avh2c14p10g13535 Avh2c15p08g14321	Avh3c14p10g12273 Avh3c15p07g13067 Avh3c18p16g15959 Avh3c18p16g15962 Avh3c25p14g22941	Avh4c14p08g11836 Avh4c25p11g21765	Avh5c14p04g11625	Avh6c14p11g11151 Avh6c18p16g14775 Avh6c25p12g21383	Shared
OG0000499	Avh1c14p15g14114 Avh1c14p15g14115	Avh2c14p14g13885 Avh2c14p14g13886 Avh2c14p14g13887 Avh2c14p14g13888	Avh3c14p16g12668 Avh3c14p16g12669	Avh4c14p12g12144 Avh4c14p12g12145 Avh4c14p12g12146	Avh5c14p09g11981 Avh5c14p09g11982	Avh6c14p15g11491 Avh6c14p15g11492	Shared
OG0000500	Avh1c15p02g14267 Avh1c28p08g28757	Avh2c15p04g14079	Avh3c15p04g12820 Avh3c28p07g25063 Avh3c28p14g25494	Avh4c28p06g24289 Avh4c28p13g24715	Avh5c15p04g12221 Avh5c15p05g12277 Avh5c28p08g24074 Avh5c28p14g24502	Avh6c15p04g11660 Avh6c28p06g23605 Avh6c28p10g23889	Shared
OG0000501	Avh1c15p03g14337 Avh1c17p15g17013 Avh1c28p09g28786	Avh2c15p05g14165 Avh2c17p14g16656 Avh2c17p14g16657	Avh3c15p05g12907	Avh4c15p05g12379 Avh4c17p13g14439	Avh5c15p06g12356 Avh5c17p07g14425 Avh5c17p07g14426	Avh6c15p05g11739 Avh6c17p13g13670 Avh6c17p13g13671	Shared
OG0000502	Avh1c16p00g15325 Avh1c16p00g15326 Avh1c16p00g15328 Avh1c16p00g15329 Avh1c17p02g16464 Avh1c17p02g16483 Avh1c17p02g16484	Avh2c17p01g16166 Avh2c17p02g16183 Avh2c17p02g16184	Avh3c17p01g14578 Avh3c17p02g14599	Avh4c17p03g13986 Avh4c17p03g13989		Avh6c17p03g13218	Shared
OG0000503	Avh1c16p13g15572 Avh1c18p10g17932 Avh1c25p12g25569 Avh1c27p08g27547	Avh2c16p10g15251 Avh2c18p10g17577 Avh2c25p10g25068 Avh2c27p14g27299	Avh3c18p08g15716 Avh3c27p09g24336	Avh4c27p09g23259	Avh5c16p09g13238 Avh5c18p07g15073	Avh6c18p10g14559 Avh6c25p09g21143	Shared
OG0000504	Avh1c16p21g15910 Avh1c19p21g19426 Avh1c23p03g22951	Avh2c16p18g15607 Avh2c19p22g19128 Avh2c23p03g22803	Avh3c16p09g13941 Avh3c23p04g20242	Avh4c16p16g13602 Avh4c19p20g16204	Avh5c16p19g13586 Avh5c19p18g16358 Avh5c23p04g19401	Avh6c16p08g12706 Avh6c19p16g15803	Shared
OG0000505	Avh1c16p25g16201 Avh1c23p01g22705	Avh2c16p21g15934 Avh2c19p25g19361 Avh2c23p01g22559	Avh3c11p13g09609 Avh3c19p19g17208 Avh3c23p01g20009	Avh4c11p13g09891 Avh4c19p23g16450	Avh5c11p13g09171 Avh5c19p20g16556 Avh5c23p01g19163	Avh6c19p19g16043 Avh6c23p01g18756	Shared
OG0000506	Avh1c18p01g17301 Avh1c22p01g21716 Avh1c22p13g22384 Avh1c24p08g24587	Avh2c18p01g16955 Avh2c22p01g21574 Avh2c22p12g22216 Avh2c24p06g24173	Avh3c22p01g19278	Avh4c18p01g14705 Avh4c22p01g18496 Avh4c24p07g20772	Avh5c22p01g18557	Avh6c18p01g13956 Avh6c22p01g17945	Shared
OG0000507	Avh1c18p02g17380 Avh1c22p03g21793 Avh1c22p03g21795	Avh2c18p02g17042 Avh2c22p03g21655 Avh2c22p03g21657	Avh3c18p01g15265 Avh3c22p02g19357 Avh3c22p02g19358	Avh4c18p02g14785	Avh5c22p02g18646 Avh5c22p02g18647	Avh6c18p02g14033 Avh6c22p02g18033 Avh6c22p02g18034	Shared
OG0000508	Avh1c18p12g17964 Avh1c18p17g18055 Avh1c23p11g23480 Avh1c29p09g29885	Avh2c02p09g01555 Avh2c16p03g15135 Avh2c18p12g17608 Avh2c18p13g17637 Avh2c25p06g24893 Avh2c27p09g27126	Avh3c27p13g24488	Avh4c13p04g10757 Avh4c27p13g23407	Avh5c27p11g23327	Avh6c27p18g23014	Shared
OG0000509	Avh1c18p19g18129 Avh1c25p15g25776	Avh2c15p02g13967 Avh2c18p18g17761 Avh2c25p14g25272	Avh3c15p01g12730 Avh3c18p14g15835 Avh3c25p13g22864	Avh4c15p01g12215	Avh5c15p01g12096 Avh5c18p13g15201 Avh5c25p10g21766	Avh6c15p01g11544 Avh6c18p14g14667 Avh6c25p11g21300	Shared
OG0000510	Avh1c19p07g18491 Avh1c21p05g20877	Avh2c08p07g07412 Avh2c12p11g11176 Avh2c19p08g18144 Avh2c23p04g22811	Avh3c03p04g02228	Avh4c05p03g04075 Avh4c07p06g06000 Avh4c08p21g07679	Avh5c04p07g02655 Avh5c19p10g15785 Avh5c24p07g20821	Avh6c02p07g01306 Avh6c25p09g21136	Shared
OG0000511	Avh1c20p02g19698 Avh1c20p02g19699 Avh1c20p02g19700 Avh1c20p03g19704	Avh2c20p02g19592 Avh2c20p02g19593 Avh2c20p02g19594 Avh2c20p02g19599 Avh2c20p02g19600	Avh3c25p10g22687	Avh4c25p09g21654	Avh5c20p02g16742 Avh5c20p02g16745 Avh5c25p08g21650	Avh6c20p03g16272	Shared
OG0000512	Avh1c20p03g19744 Avh1c26p09g26516	Avh2c20p03g19623 Avh2c26p09g26012	Avh3c20p03g17456 Avh3c25p16g23105 Avh3c26p07g23472	Avh4c20p03g16713 Avh4c25p12g21864 Avh4c26p07g22231	Avh5c20p02g16777 Avh5c26p03g22230	Avh6c20p03g16308 Avh6c25p15g21560 Avh6c26p03g21844	Shared
OG0000513	Avh1c20p04g19800 Avh1c25p14g25702 Avh1c25p14g25737	Avh2c20p03g19679 Avh2c25p13g25213 Avh2c25p13g25215	Avh3c20p03g17499 Avh3c25p12g22785 Avh3c25p12g22787	Avh4c20p04g16769	Avh5c20p03g16835 Avh5c25p09g21694 Avh5c25p09g21697	Avh6c20p04g16351 Avh6c25p10g21214	Shared
OG0000514	Avh1c20p15g20338 Avh1c20p15g20339 Avh1c20p15g20340	Avh2c20p16g20229 Avh2c20p16g20230 Avh2c20p16g20232 Avh2c20p16g20233 Avh2c20p16g20234	Avh3c20p16g18014	Avh4c20p16g17270 Avh4c20p16g17272 Avh4c20p16g17273	Avh5c20p14g17316	Avh6c20p14g16770 Avh6c20p14g16774	Shared
OG0000515	Avh1c21p00g20577	Avh2c06p19g05880 Avh2c06p19g05881 Avh2c21p00g20496	Avh3c06p17g05562 Avh3c06p17g05563	Avh4c06p16g05539 Avh4c06p16g05540 Avh4c09p11g08358	Avh5c06p15g04838 Avh5c06p15g04839 Avh5c09p10g07604	Avh6c06p16g04667 Avh6c06p16g04668 Avh6c09p08g07312	Shared
OG0000516	Avh1c21p05g20865 Avh1c28p06g28653 Avh1c29p13g29967	Avh2c15p05g14117 Avh2c21p05g20782 Avh2c28p05g28349	Avh3c09p06g07915 Avh3c21p04g18528 Avh3c27p12g24437	Avh4c21p04g17731 Avh4c29p07g25383	Avh5c09p07g07434 Avh5c21p04g17858	Avh6c21p06g17320 Avh6c27p17g22962	Shared
OG0000517	Avh1c21p10g21067	Avh2c11p05g10178 Avh2c21p10g20974	Avh3c10p15g08601 Avh3c11p04g09175 Avh3c21p03g18444 Avh3c21p09g18688	Avh4c10p13g08912 Avh4c11p04g09455	Avh5c10p14g08234 Avh5c11p04g08741 Avh5c21p09g18010	Avh6c04p08g02852 Avh6c10p14g07957 Avh6c11p05g08640	Shared
OG0000518	Avh1c21p16g21545 Avh1c21p17g21558 Avh1c28p08g28716	Avh2c03p04g02243 Avh2c28p07g28415	Avh3c03p04g02198 Avh3c28p09g25163	Avh4c02p04g01409 Avh4c03p03g02095	Avh5c02p04g01235 Avh5c03p03g01731 Avh5c21p15g18425 Avh5c28p07g24041 Avh5c28p08g24084	Avh6c21p15g17819	Shared
OG0000519	Avh1c23p02g22832 Avh1c26p10g26578	Avh2c19p24g19254 Avh2c23p02g22689 Avh2c26p10g26081	Avh3c19p18g17081 Avh3c23p02g20132 Avh3c26p08g23543	Avh4c19p21g16320 Avh4c26p08g22303	Avh5c19p19g16434 Avh5c23p02g19286	Avh6c19p17g15916 Avh6c23p02g18892 Avh6c26p04g21916	Shared
OG0000520	Avh1c23p16g23705 Avh1c26p15g27016	Avh2c23p17g23559 Avh2c26p16g26521 Avh2c28p12g28737	Avh3c23p14g20875 Avh3c26p14g23987 Avh3c28p13g25450	Avh4c23p11g19879 Avh4c26p13g22708 Avh4c28p12g24671	Avh5c23p15g20029 Avh5c26p09g22687	Avh6c23p15g19663 Avh6c26p09g22286	Shared
OG0000521	Avh1c25p02g25262 Avh1c25p02g25266	Avh2c25p01g24782	Avh3c25p01g22360 Avh3c25p01g22362 Avh3c25p01g22364	Avh4c25p00g21342 Avh4c25p00g21346 Avh4c25p00g21348	Avh5c25p01g21386 Avh5c25p01g21388 Avh5c25p01g21390	Avh6c25p01g20860 Avh6c25p01g20863 Avh6c25p01g20865	Shared
OG0000522	Avh1c25p18g26035 Avh1c25p18g26036 Avh1c26p09g26497 Avh1c26p09g26498	Avh2c25p17g25531 Avh2c25p17g25532 Avh2c26p09g25996 Avh2c26p09g25997	Avh3c25p16g23088 Avh3c26p07g23453 Avh3c26p07g23454	Avh4c25p12g21850	Avh5c26p03g22212 Avh5c26p03g22213	Avh6c25p14g21544	Shared
OG0000523	Avh1c26p10g26588	Avh2c16p19g15710 Avh2c16p19g15712 Avh2c26p10g26088	Avh3c16p12g14127 Avh3c16p12g14128 Avh3c16p12g14129 Avh3c26p08g23551	Avh4c26p08g22311	Avh5c16p21g13704 Avh5c16p21g13705 Avh5c26p04g22267	Avh6c16p11g12829 Avh6c16p11g12830 Avh6c16p11g12831	Shared
OG0000524	Avh1c28p06g28674 Avh1c29p09g29890	Avh2c28p06g28372	Avh3c27p05g24202	Avh4c10p07g08701 Avh4c17p10g14284 Avh4c19p02g15359 Avh4c23p08g19771 Avh4c26p03g22067 Avh4c27p05g23126	Avh5c08p11g06411	Avh6c08p11g06347 Avh6c10p07g07728 Avh6c12p09g09418 Avh6c27p04g22605	Shared
OG0000525		Avh2c01p07g00413 Avh2c03p10g02786 Avh2c05p10g04326 Avh2c06p06g05136 Avh2c06p07g05164 Avh2c07p13g06679 Avh2c07p15g06704 Avh2c11p05g10182 Avh2c12p07g11060 Avh2c16p08g15235 Avh2c16p11g15289 Avh2c16p14g15395 Avh2c17p11g16502 Avh2c19p09g18159 Avh2c23p13g23430					Specific
OG0000526		Avh2c17p14g16678 Avh2c17p14g16683	Avh3c17p14g15081 Avh3c17p14g15083 Avh3c17p14g15084 Avh3c17p14g15085	Avh4c17p14g14458 Avh4c17p14g14459 Avh4c17p14g14460	Avh5c17p07g14440 Avh5c17p07g14442	Avh6c17p13g13689 Avh6c17p13g13690 Avh6c17p13g13691 Avh6c17p13g13693	Shared
OG0000527	Avh1c01p03g00165 Avh1c05p20g04774 Avh1c09p08g08563	Avh2c01p01g00048 Avh2c05p21g04716 Avh2c09p08g08570	Avh3c01p02g00157 Avh3c05p14g04537	Avh4c01p03g00189 Avh4c05p15g04627	Avh5c01p01g00117 Avh5c05p16g03844	Avh6c01p02g00123 Avh6c05p08g03714	Shared
OG0000528	Avh1c01p05g00327 Avh1c09p04g08363 Avh1c12p18g11655	Avh2c01p03g00203 Avh2c12p17g11495	Avh3c12p12g10359 Avh3c12p12g10363 Avh3c20p16g18019	Avh4c09p03g07924 Avh4c12p08g10356	Avh5c09p04g07282 Avh5c12p15g10027 Avh5c20p14g17325	Avh6c20p15g16779	Shared
OG0000529	Avh1c01p07g00434 Avh1c09p03g08280	Avh2c01p05g00318 Avh2c09p03g08331	Avh3c01p06g00388 Avh3c09p03g07706	Avh4c01p07g00486 Avh4c09p02g07852	Avh5c01p06g00401 Avh5c09p03g07171 Avh5c09p03g07187 Avh5c16p12g13293 Avh5c16p19g13614	Avh6c01p05g00368	Shared
OG0000530	Avh1c01p10g00563 Avh1c27p16g27899	Avh2c01p08g00438 Avh2c27p21g27639	Avh3c01p09g00505	Avh4c01p10g00600 Avh4c05p01g03932 Avh4c09p05g08002 Avh4c27p16g23606	Avh5c05p03g03232 Avh5c27p15g23524 Avh5c27p15g23525 Avh5c27p15g23555	Avh6c01p09g00472	Shared
OG0000531	Avh1c01p11g00614 Avh1c08p17g07728 Avh1c12p03g11054	Avh2c01p10g00490 Avh2c01p10g00491	Avh3c02p14g01809 Avh3c02p14g01810	Avh4c02p10g01791 Avh4c24p06g20745	Avh5c09p01g07036 Avh5c09p01g07037 Avh5c11p08g08919 Avh5c29p05g25019	Avh6c20p01g16151	Shared
OG0000532	Avh1c01p14g00749 Avh1c02p06g01514 Avh1c02p06g01516 Avh1c02p06g01518 Avh1c02p06g01520 Avh1c02p06g01522 Avh1c02p06g01524 Avh1c02p06g01526 Avh1c02p06g01528	Avh2c01p12g00632	Avh3c02p06g01387		Avh5c01p12g00659	Avh6c01p13g00666 Avh6c02p03g01127	Shared
OG0000533	Avh1c01p15g00817 Avh1c02p06g01567 Avh1c22p06g22058	Avh2c01p14g00703 Avh2c02p07g01443 Avh2c22p06g21914	Avh3c01p14g00714 Avh3c02p07g01439 Avh3c22p05g19588	Avh4c01p15g00844 Avh4c02p06g01551 Avh4c22p05g18808	Avh5c22p05g18873	Avh6c22p06g18338	Shared
OG0000534	Avh1c02p00g01045	Avh2c02p00g00915 Avh2c18p07g17354	Avh3c02p00g00935 Avh3c03p00g01855 Avh3c03p07g02431 Avh3c18p06g15558	Avh4c03p00g01843 Avh4c18p06g15097	Avh5c02p00g00881 Avh5c03p00g01497 Avh5c18p04g14877	Avh6c03p00g01327 Avh6c18p07g14355	Shared
OG0000535	Avh1c02p00g01050	Avh2c03p00g01939 Avh2c18p07g17417	Avh3c03p08g02486 Avh3c18p06g15599	Avh4c03p06g02298 Avh4c03p06g02299 Avh4c18p07g15164	Avh5c02p00g00887 Avh5c03p00g01524 Avh5c18p05g14942	Avh6c03p00g01354 Avh6c03p05g01688 Avh6c18p07g14410	Shared
OG0000536	Avh1c02p01g01144 Avh1c03p00g02067	Avh2c02p01g01009 Avh2c03p01g01993	Avh3c02p01g01022 Avh3c03p01g01930 Avh3c03p01g01931	Avh4c02p01g01148 Avh4c03p01g01915	Avh5c02p01g00977 Avh5c03p01g01573	Avh6c02p01g00975 Avh6c03p01g01404 Avh6c03p01g01405	Shared
OG0000537	Avh1c02p02g01201 Avh1c02p02g01203 Avh1c02p02g01205 Avh1c16p13g15560	Avh2c02p02g01062 Avh2c10p13g09434	Avh3c02p02g01087 Avh3c02p02g01089	Avh4c02p02g01214 Avh4c02p02g01216	Avh5c02p02g01041 Avh5c02p02g01043	Avh6c02p02g01042 Avh6c16p12g12991	Shared
OG0000538	Avh1c02p03g01321 Avh1c02p03g01322	Avh2c02p03g01175 Avh2c02p03g01176	Avh3c02p03g01196 Avh3c02p03g01197 Avh3c02p03g01198	Avh4c02p03g01328 Avh4c02p03g01329 Avh4c02p03g01331 Avh4c02p03g01332	Avh5c02p03g01154 Avh5c02p03g01156 Avh5c02p03g01157		Shared
OG0000539	Avh1c02p04g01366 Avh1c02p10g01732 Avh1c03p02g02264	Avh2c02p04g01225 Avh2c02p10g01596 Avh2c03p03g02200	Avh3c02p04g01245 Avh3c02p07g01480 Avh3c03p04g02169	Avh4c02p04g01378 Avh4c03p03g02065	Avh5c02p04g01206 Avh5c03p02g01697	Avh6c02p03g01135	Shared
OG0000540	Avh1c02p06g01558 Avh1c08p16g07692 Avh1c22p06g22052	Avh2c02p06g01431 Avh2c22p06g21908	Avh3c02p06g01430 Avh3c08p17g07118 Avh3c22p05g19583 Avh3c22p08g19727	Avh4c02p06g01542 Avh4c22p05g18802	Avh5c22p05g18868	Avh6c08p17g06507 Avh6c22p06g18333	Shared
OG0000541	Avh1c02p11g01760 Avh1c26p17g27159 Avh1c26p17g27162 Avh1c28p14g29207	Avh2c02p11g01619 Avh2c26p18g26677 Avh2c28p13g28881	Avh3c02p08g01500	Avh4c26p15g22866 Avh4c28p13g24767	Avh5c28p16g24623	Avh6c02p04g01157 Avh6c26p11g22436 Avh6c28p11g23966	Shared
OG0000542	Avh1c02p12g01785 Avh1c03p15g02988 Avh1c15p10g14836	Avh2c02p11g01647 Avh2c03p17g03049 Avh2c08p07g07398 Avh2c15p12g14632	Avh3c08p05g06725	Avh4c03p16g02844 Avh4c08p07g07068 Avh4c15p10g12767	Avh5c03p07g02053	Avh6c03p15g02225 Avh6c08p05g06071	Shared
OG0000543	Avh1c02p13g01880 Avh1c03p17g03147 Avh1c26p12g26807	Avh2c02p13g01747 Avh2c03p19g03186	Avh3c02p12g01688 Avh3c03p19g03137	Avh4c26p10g22525	Avh5c02p05g01315 Avh5c02p05g01316 Avh5c03p09g02176 Avh5c26p06g22443	Avh6c02p07g01284 Avh6c03p17g02384	Shared
OG0000544	Avh1c03p02g02251 Avh1c03p02g02252	Avh2c02p03g01212 Avh2c03p03g02185 Avh2c03p03g02186	Avh3c03p03g02154 Avh3c03p03g02155 Avh3c28p09g25164 Avh3c28p14g25532	Avh4c28p13g24750	Avh5c03p02g01686 Avh5c03p02g01688 Avh5c03p02g01689 Avh5c28p15g24562		Shared
OG0000545	Avh1c03p03g02361 Avh1c08p18g07805 Avh1c15p03g14330 Avh1c28p09g28781	Avh2c03p05g02350 Avh2c15p05g14158 Avh2c28p08g28430	Avh3c03p05g02311 Avh3c08p19g07219 Avh3c28p09g25134	Avh4c28p07g24345	Avh5c08p17g06614 Avh5c28p09g24148	Avh6c03p02g01529	Shared
OG0000546	Avh1c03p05g02463 Avh1c03p05g02464 Avh1c18p07g17755	Avh2c03p07g02534 Avh2c03p07g02535 Avh2c18p07g17401	Avh3c03p07g02472	Avh4c03p05g02285 Avh4c03p05g02286 Avh4c18p07g15148	Avh5c18p05g14924	Avh6c03p04g01673 Avh6c03p04g01674 Avh6c18p07g14397	Shared
OG0000547	Avh1c03p06g02545 Avh1c18p09g17850 Avh1c18p09g17852 Avh1c25p15g25772	Avh2c03p08g02636 Avh2c18p08g17495 Avh2c25p14g25268	Avh3c03p08g02562 Avh3c18p07g15640	Avh4c03p06g02386	Avh5c03p05g01909 Avh5c18p06g15013	Avh6c03p05g01771 Avh6c18p08g14482	Shared
OG0000548	Avh1c03p09g02785 Avh1c24p10g24711	Avh2c03p12g02877 Avh2c24p09g24296 Avh2c24p09g24297	Avh3c03p13g02850 Avh3c03p13g02851 Avh3c24p10g21875	Avh4c03p11g02679 Avh4c03p11g02680 Avh4c24p11g20907	Avh5c24p08g20890	Avh6c03p10g02068 Avh6c24p08g20545	Shared
OG0000549	Avh1c03p11g02843 Avh1c03p12g02853 Avh1c12p10g11275 Avh1c13p08g12312 Avh1c16p14g15581	Avh2c03p14g02936 Avh2c03p14g02938 Avh2c03p14g02947 Avh2c03p15g02948 Avh2c12p09g11111	Avh3c04p00g03362	Avh4c04p00g03269	Avh5c04p00g02472	Avh6c04p00g02656	Shared
OG0000550	Avh1c03p19g03255 Avh1c24p02g24287 Avh1c24p02g24288		Avh3c03p21g03279 Avh3c24p01g21444 Avh3c24p01g21445	Avh4c03p22g03194 Avh4c24p02g20500 Avh4c24p02g20501	Avh5c03p13g02386 Avh5c24p01g20542 Avh5c24p01g20543	Avh6c24p02g20236 Avh6c24p02g20237	Shared
OG0000551	Avh1c04p10g03778 Avh1c21p15g21406 Avh1c27p14g27799	Avh2c04p04g03623 Avh2c21p14g21272 Avh2c27p19g27530	Avh3c21p14g19015 Avh3c27p14g24563	Avh4c21p13g18220 Avh4c27p14g23495	Avh5c05p01g03107 Avh5c05p01g03111 Avh5c27p13g23414	Avh6c21p13g17698	Shared
OG0000552	Avh1c05p02g03929 Avh1c05p02g03930 Avh1c27p15g27866	Avh2c05p02g03830 Avh2c05p02g03831 Avh2c27p21g27604 Avh2c27p21g27606		Avh4c27p16g23572 Avh4c27p16g23573	Avh5c05p02g03193 Avh5c05p02g03194 Avh5c27p14g23490 Avh5c27p14g23491	Avh6c27p20g23100	Shared
OG0000553	Avh1c05p06g04229 Avh1c23p21g24098 Avh1c27p20g28226	Avh2c23p20g23784 Avh2c27p25g27970	Avh3c05p01g04024 Avh3c23p19g21260 Avh3c27p17g24744	Avh4c05p04g04147 Avh4c23p16g20255 Avh4c27p20g23898		Avh6c05p04g03531 Avh6c23p19g20016 Avh6c27p22g23254	Shared
OG0000554	Avh1c05p09g04378 Avh1c18p11g17951 Avh1c27p04g27403	Avh2c05p10g04319 Avh2c05p13g04385 Avh2c16p03g15136 Avh2c18p13g17638 Avh2c27p10g27168	Avh3c23p14g20870	Avh4c23p11g19874 Avh4c26p04g22082	Avh5c23p14g20024	Avh6c23p15g19658 Avh6c29p05g24408	Shared
OG0000555	Avh1c05p12g04432 Avh1c07p11g06511 Avh1c09p12g08741	Avh2c05p13g04375 Avh2c07p13g06671 Avh2c09p11g08748	Avh3c01p00g00006 Avh3c07p08g06065	Avh4c01p00g00006 Avh4c09p08g08195	Avh5c07p11g05594	Avh6c01p00g00006 Avh6c07p11g05427 Avh6c09p05g07103	Shared
OG0000556	Avh1c05p13g04473 Avh1c12p15g11508	Avh2c05p14g04414 Avh2c12p10g11136 Avh2c12p14g11356	Avh3c17p04g14698 Avh3c29p11g26313	Avh4c06p09g05013 Avh4c29p12g25640	Avh5c09p04g07298 Avh5c23p09g19816	Avh6c07p09g05336 Avh6c17p09g13479 Avh6c23p09g19459	Shared
OG0000557	Avh1c05p16g04590 Avh1c07p06g06322	Avh2c05p17g04533 Avh2c07p08g06490	Avh3c05p10g04353 Avh3c07p04g05904	Avh4c05p12g04474 Avh4c07p09g06208 Avh4c07p09g06209	Avh5c05p14g03763 Avh5c07p08g05437 Avh5c07p08g05438	Avh6c07p07g05264 Avh6c07p08g05265	Shared
OG0000558	Avh1c05p17g04609 Avh1c07p06g06299 Avh1c23p06g23108	Avh2c05p18g04551 Avh2c07p08g06472 Avh2c23p06g22973	Avh3c05p11g04371 Avh3c23p04g20308	Avh4c07p08g06191	Avh5c05p14g03776 Avh5c23p06g19545	Avh6c05p04g03544 Avh6c07p07g05247 Avh6c23p05g19128	Shared
OG0000559	Avh1c06p01g04880 Avh1c06p01g04881 Avh1c06p01g04882 Avh1c27p21g28301	Avh2c06p01g04817 Avh2c06p01g04818 Avh2c06p01g04819 Avh2c27p26g28027	Avh3c06p01g04613	Avh4c27p20g23967	Avh5c06p01g03944 Avh5c06p01g03945	Avh6c06p01g03790 Avh6c27p22g23326	Shared
OG0000560	Avh1c06p03g05007 Avh1c09p05g08393 Avh1c18p13g17982 Avh1c20p02g19689 Avh1c27p06g27476	Avh2c04p02g03468 Avh2c06p03g04946 Avh2c09p04g08428 Avh2c21p15g21385 Avh2c27p09g27143 Avh2c29p05g29377	Avh3c03p14g02884 Avh3c10p18g08800		Avh5c16p15g13396		Shared
OG0000561	Avh1c06p05g05160 Avh1c17p05g16639 Avh1c27p06g27492	Avh2c06p05g05083 Avh2c17p03g16274 Avh2c27p12g27241	Avh3c06p04g04838 Avh3c27p08g24279	Avh4c06p03g04845 Avh4c27p07g23194	Avh5c06p05g04178 Avh5c27p06g23126	Avh6c06p04g04000 Avh6c27p13g22824	Shared
OG0000562	Avh1c06p08g05266 Avh1c18p03g17448 Avh1c22p03g21862	Avh2c06p08g05197 Avh2c18p03g17109 Avh2c22p03g21723	Avh3c06p08g04958 Avh3c18p02g15326 Avh3c22p03g19426	Avh4c06p08g04975 Avh4c18p03g14858	Avh5c18p00g14582	Avh6c18p03g14102 Avh6c22p03g18103	Shared
OG0000563	Avh1c06p09g05278	Avh2c06p08g05209 Avh2c07p17g06803 Avh2c14p03g13227 Avh2c21p07g20840 Avh2c26p14g26426	Avh3c14p00g11778 Avh3c26p12g23883 Avh3c29p06g25997	Avh4c14p00g11448 Avh4c26p11g22596		Avh6c14p00g10650 Avh6c17p00g13054 Avh6c26p08g22194	Shared
OG0000564	Avh1c06p09g05292 Avh1c18p03g17424	Avh2c06p08g05224 Avh2c18p03g17085 Avh2c22p03g21700	Avh3c18p02g15307	Avh4c18p02g14827 Avh4c19p13g15721 Avh4c22p03g18612	Avh5c06p07g04242 Avh5c19p10g15755 Avh5c19p10g15770	Avh6c06p08g04120 Avh6c19p08g15255	Shared
OG0000565	Avh1c06p12g05376	Avh2c06p12g05307 Avh2c10p03g09134	Avh3c06p09g04993 Avh3c07p03g05804 Avh3c10p02g08157	Avh4c06p09g05009 Avh4c07p07g06091 Avh4c10p02g08517	Avh5c06p08g04288 Avh5c07p06g05319 Avh5c10p03g07818	Avh6c06p09g04160 Avh6c10p02g07502	Shared
OG0000566	Avh1c06p13g05441 Avh1c19p16g18990 Avh1c21p04g20796	Avh2c06p13g05381 Avh2c19p16g18615 Avh2c21p04g20715	Avh3c19p11g16564 Avh3c21p03g18467	Avh4c19p14g15807 Avh4c21p03g17668	Avh5c19p12g15893 Avh5c21p03g17792	Avh6c19p10g15368 Avh6c21p04g17250	Shared
OG0000567	Avh1c06p14g05492 Avh1c09p14g08838 Avh1c21p02g20709	Avh2c06p14g05436 Avh2c09p12g08831	Avh3c06p11g05086	Avh4c06p11g05110 Avh4c09p10g08285 Avh4c21p01g17586	Avh5c06p10g04382 Avh5c09p08g07513	Avh6c06p11g04262 Avh6c09p06g07172 Avh6c09p06g07177	Shared
OG0000568	Avh1c06p15g05554 Avh1c10p01g09103 Avh1c19p13g18808	Avh2c06p15g05497 Avh2c10p01g09024 Avh2c19p13g18405	Avh3c06p11g05145 Avh3c10p01g08080	Avh4c07p08g06178 Avh4c10p01g08433	Avh5c06p10g04422 Avh5c10p02g07736	Avh6c06p12g04316 Avh6c10p01g07413	Shared
OG0000569	Avh1c06p17g05644 Avh1c22p19g22617 Avh1c24p00g24164	Avh2c06p16g05585 Avh2c22p18g22468 Avh2c24p00g23821	Avh3c06p13g05238 Avh3c22p12g19905	Avh4c06p13g05238 Avh4c22p16g19200	Avh5c06p12g04513 Avh5c22p09g19075	Avh6c06p14g04408 Avh6c24p00g20138	Shared
OG0000570	Avh1c06p20g05908 Avh1c09p14g08895	Avh2c06p19g05845 Avh2c07p01g05946 Avh2c14p02g13154	Avh3c06p16g05497 Avh3c14p01g11862	Avh4c06p16g05475 Avh4c07p01g05634	Avh5c06p15g04775 Avh5c07p01g04924 Avh5c14p02g11474	Avh6c06p16g04605 Avh6c07p01g04758	Shared
OG0000571	Avh1c07p00g05936 Avh1c09p15g08989 Avh1c14p00g13248	Avh2c07p00g05897 Avh2c09p14g08902 Avh2c14p00g13071	Avh3c14p00g11781	Avh4c07p00g05584 Avh4c14p00g11450	Avh5c07p00g04878 Avh5c14p00g11393	Avh6c07p00g04709 Avh6c09p08g07341 Avh6c14p00g10652	Shared
OG0000572	Avh1c07p00g05946 Avh1c09p03g08261 Avh1c14p00g13260	Avh2c07p00g05905 Avh2c09p03g08311 Avh2c14p00g13082	Avh3c04p12g03907	Avh4c07p00g05591 Avh4c14p00g11460	Avh5c09p02g07134 Avh5c14p00g11403	Avh6c04p13g03190 Avh6c09p02g06923 Avh6c14p00g10659	Shared
OG0000573	Avh1c07p03g06177 Avh1c14p04g13502 Avh1c18p10g17913	Avh2c07p05g06281 Avh2c14p04g13305 Avh2c18p09g17558	Avh3c07p01g05683 Avh3c14p05g12036 Avh3c18p08g15700	Avh4c07p04g05916 Avh4c14p04g11642		Avh6c07p05g05051 Avh6c14p04g10883 Avh6c18p09g14541	Shared
OG0000574	Avh1c07p14g06566 Avh1c10p04g09267 Avh1c10p04g09300 Avh1c10p05g09331 Avh1c25p00g25209 Avh1c29p12g29951	Avh2c07p16g06727 Avh2c10p04g09194	Avh3c01p07g00447 Avh3c06p06g04895	Avh4c06p07g04951	Avh5c03p06g01972	Avh6c06p07g04093 Avh6c28p02g23508	Shared
OG0000575	Avh1c08p00g06789	Avh2c08p00g06908 Avh2c22p16g22336 Avh2c27p07g26970	Avh3c08p00g06299 Avh3c13p00g10570 Avh3c15p12g13365	Avh4c08p00g06583	Avh5c10p04g07878 Avh5c13p01g10370 Avh5c16p24g13984	Avh6c08p00g05659 Avh6c25p07g21039 Avh6c29p02g24256	Shared
OG0000576	Avh1c08p01g06836 Avh1c18p21g18226	Avh2c08p01g06951 Avh2c18p20g17852	Avh3c18p17g16014	Avh4c08p01g06633 Avh4c15p15g13144	Avh5c08p00g05795 Avh5c15p15g13004 Avh5c15p16g13068 Avh5c18p15g15303	Avh6c08p01g05705 Avh6c15p14g12353 Avh6c18p17g14825	Shared
OG0000577	Avh1c08p01g06909 Avh1c08p01g06910 Avh1c08p01g06913 Avh1c08p01g06914	Avh2c08p01g07024 Avh2c08p01g07027 Avh2c08p01g07028	Avh3c08p01g06408	Avh4c08p02g06710 Avh4c08p02g06711 Avh4c15p14g13061	Avh5c08p01g05878 Avh5c08p01g05879	Avh6c08p02g05783	Shared
OG0000578	Avh1c08p02g06948 Avh1c15p15g15170	Avh2c08p02g07064 Avh2c08p02g07066 Avh2c15p17g14924	Avh3c08p02g06446 Avh3c15p14g13564 Avh3c15p14g13565 Avh3c15p15g13570	Avh4c08p02g06745 Avh4c15p14g13027	Avh5c08p02g05913 Avh5c15p15g12953	Avh6c08p02g05822	Shared
OG0000579	Avh1c08p02g06976 Avh1c15p15g15141	Avh2c08p02g07096 Avh2c15p16g14898 Avh2c18p04g17178	Avh3c08p02g06466 Avh3c15p14g13540 Avh3c18p03g15394	Avh4c08p02g06774 Avh4c18p04g14930 Avh4c22p04g18695	Avh5c18p01g14653	Avh6c15p13g12277 Avh6c18p04g14180	Shared
OG0000580	Avh1c08p04g07089 Avh1c15p13g15008 Avh1c17p01g16442 Avh1c25p06g25352 Avh1c28p03g28536	Avh2c08p04g07222	Avh3c28p02g24900	Avh4c08p04g06903 Avh4c28p02g24131	Avh5c08p03g06047 Avh5c08p10g06397 Avh5c15p13g12831	Avh6c08p04g05964 Avh6c15p12g12158	Shared
OG0000581	Avh1c08p04g07119 Avh1c08p05g07161 Avh1c14p09g13675 Avh1c15p12g14965 Avh1c26p13g26861	Avh2c08p05g07267 Avh2c15p14g14760	Avh3c08p04g06625 Avh3c15p12g13414	Avh4c15p12g12856	Avh5c08p04g06099 Avh5c15p12g12782 Avh5c15p13g12823	Avh6c08p05g06020	Shared
OG0000582	Avh1c08p09g07388 Avh1c08p09g07389 Avh1c08p09g07390	Avh2c08p09g07552 Avh2c08p09g07553 Avh2c08p09g07554	Avh3c08p07g06840 Avh3c08p07g06841	Avh4c08p09g07188 Avh4c08p09g07189	Avh5c08p07g06282 Avh5c08p07g06283	Avh6c08p08g06212 Avh6c08p08g06213	Shared
OG0000583	Avh1c08p19g07861 Avh1c15p06g14581	Avh2c03p04g02270 Avh2c08p19g07960 Avh2c15p09g14390	Avh3c03p04g02230 Avh3c08p20g07276 Avh3c15p08g13149	Avh4c03p03g02108	Avh5c03p03g01750 Avh5c08p18g06706 Avh5c08p18g06709 Avh5c15p09g12566	Avh6c08p18g06564	Shared
OG0000584	Avh1c08p20g07909 Avh1c15p07g14618 Avh1c24p11g24745	Avh2c08p20g08007 Avh2c15p09g14422 Avh2c24p09g24328 Avh2c24p09g24330	Avh3c24p11g21913	Avh4c15p08g12601	Avh5c08p19g06753 Avh5c15p10g12616 Avh5c24p08g20925 Avh5c24p08g20927	Avh6c08p19g06608	Shared
OG0000585	Avh1c08p21g08021 Avh1c15p09g14774 Avh1c22p13g22382 Avh1c24p08g24585	Avh2c15p11g14576 Avh2c22p12g22214 Avh2c24p06g24171	Avh3c08p22g07452 Avh3c22p08g19739 Avh3c24p07g21741	Avh4c15p09g12724 Avh4c24p07g20770	Avh5c08p21g06918 Avh5c15p12g12764		Shared
OG0000586	Avh1c09p01g08096 Avh1c20p18g20520	Avh2c09p01g08154 Avh2c20p18g20415	Avh3c09p01g07561 Avh3c12p14g10526 Avh3c20p18g18197	Avh4c09p01g07733 Avh4c12p10g10498 Avh4c20p18g17440	Avh5c12p17g10181 Avh5c20p17g17525	Avh6c12p17g09886 Avh6c20p16g16916	Shared
OG0000587	Avh1c09p03g08272 Avh1c13p13g12680 Avh1c16p15g15627	Avh2c09p03g08323 Avh2c13p13g12547 Avh2c16p11g15302	Avh3c13p12g11302	Avh4c13p11g11028 Avh4c16p11g13368	Avh5c09p02g07147 Avh5c09p02g07161 Avh5c13p08g10802 Avh5c16p13g13313	Avh6c16p02g12428	Shared
OG0000588	Avh1c09p06g08469 Avh1c18p17g18050	Avh2c09p06g08497	Avh3c02p12g01669 Avh3c08p22g07436 Avh3c15p07g13079 Avh3c19p07g16296 Avh3c22p05g19567	Avh4c12p02g10092 Avh4c23p11g19839	Avh5c08p21g06903 Avh5c19p06g15533	Avh6c12p03g09215 Avh6c12p03g09224	Shared
OG0000589	Avh1c09p07g08500 Avh1c09p07g08501 Avh1c09p07g08502	Avh2c09p06g08528 Avh2c09p06g08529	Avh3c09p06g07906	Avh4c09p06g08057 Avh4c09p06g08060	Avh5c09p07g07421 Avh5c09p07g07423 Avh5c09p07g07424	Avh6c09p04g07065 Avh6c09p04g07067 Avh6c09p04g07068	Shared
OG0000590	Avh1c09p15g08972 Avh1c14p00g13262	Avh2c06p20g05890 Avh2c14p00g13085	Avh3c06p17g05572 Avh3c14p00g11793	Avh4c06p16g05549 Avh4c09p11g08367 Avh4c14p00g11463	Avh5c06p16g04848 Avh5c09p10g07613 Avh5c14p00g11406	Avh6c09p08g07321 Avh6c14p00g10661	Shared
OG0000591	Avh1c10p01g09090 Avh1c19p14g18826 Avh1c21p03g20737	Avh2c10p01g09010 Avh2c19p13g18422 Avh2c21p03g20657	Avh3c10p01g08065 Avh3c21p02g18409	Avh4c10p00g08420 Avh4c21p02g17616	Avh5c10p01g07720 Avh5c21p03g17746	Avh6c10p01g07397 Avh6c21p04g17204	Shared
OG0000592	Avh1c10p03g09192 Avh1c24p03g24326 Avh1c24p03g24338	Avh2c10p03g09117	Avh3c03p20g03234 Avh3c24p02g21476	Avh4c03p21g03150 Avh4c07p07g06115 Avh4c24p02g20528	Avh5c03p12g02345 Avh5c07p06g05334 Avh5c07p06g05343	Avh6c03p20g02538 Avh6c10p02g07481	Shared
OG0000593	Avh1c10p05g09325 Avh1c16p07g15463 Avh1c27p15g27869	Avh2c07p03g06068 Avh2c10p05g09247 Avh2c27p21g27610	Avh3c07p00g05609 Avh3c10p04g08268 Avh3c10p04g08276	Avh4c07p02g05720	Avh5c07p02g05030 Avh5c10p05g07950	Avh6c07p02g04824 Avh6c10p04g07652	Shared
OG0000594	Avh1c10p12g09486 Avh1c12p10g11267 Avh1c18p17g18051 Avh1c21p07g20912 Avh1c21p07g20929 Avh1c23p12g23563 Avh1c27p03g27397 Avh1c28p06g28668	Avh2c23p12g23420 Avh2c28p06g28362	Avh3c18p13g15789		Avh5c18p12g15151	Avh6c10p10g07779 Avh6c18p13g14619	Shared
OG0000595	Avh1c10p17g09753	Avh2c06p17g05645 Avh2c07p03g06091 Avh2c11p02g10034	Avh3c06p14g05294 Avh3c10p16g08691	Avh4c07p02g05748 Avh4c10p15g09007 Avh4c11p02g09331	Avh5c07p03g05058 Avh5c10p16g08344	Avh6c07p02g04852 Avh6c10p16g08095 Avh6c11p03g08511	Shared
OG0000596	Avh1c10p19g09885 Avh1c11p01g09983	Avh2c10p19g09818 Avh2c11p01g09915 Avh2c21p15g21384	Avh3c10p18g08831 Avh3c11p01g08972 Avh3c11p01g08973	Avh4c10p16g09147	Avh5c10p17g08424 Avh5c11p01g08542	Avh6c10p18g08234 Avh6c11p01g08383 Avh6c11p02g08400	Shared
OG0000597	Avh1c11p11g10509 Avh1c20p02g19660 Avh1c25p19g26102	Avh2c11p11g10456 Avh2c20p02g19562 Avh2c25p18g25598	Avh3c11p10g09407 Avh3c20p01g17361 Avh3c25p17g23159	Avh4c11p10g09691 Avh4c20p01g16618	Avh5c11p10g08972 Avh5c20p01g16678	Avh6c20p02g16212	Shared
OG0000598	Avh1c11p13g10674 Avh1c16p24g16181	Avh2c11p13g10589	Avh3c11p13g09589 Avh3c16p14g14352 Avh3c23p01g20017	Avh4c11p13g09870 Avh4c23p00g19223	Avh5c11p12g09147 Avh5c11p12g09152 Avh5c16p23g13909 Avh5c23p01g19176	Avh6c16p12g12972 Avh6c23p01g18768	Shared
OG0000599	Avh1c11p14g10736	Avh2c11p14g10634 Avh2c19p25g19404 Avh2c23p00g22518	Avh3c11p14g09653 Avh3c19p20g17251 Avh3c23p00g19957	Avh4c11p13g09944 Avh4c19p23g16489	Avh5c11p13g09227 Avh5c19p21g16595	Avh6c11p13g09008 Avh6c19p19g16084 Avh6c23p00g18728	Shared
OG0000600	Avh1c12p00g10838 Avh1c12p08g11241 Avh1c17p13g16891	Avh2c12p00g10727 Avh2c12p07g11064	Avh3c12p00g09752	Avh4c12p00g09977 Avh4c17p11g14320	Avh5c12p09g09729 Avh5c12p09g09747 Avh5c17p05g14314	Avh6c01p16g00834 Avh6c12p09g09426 Avh6c17p10g13534	Shared
OG0000601	Avh1c12p08g11236 Avh1c17p13g16907 Avh1c19p15g18898	Avh2c06p08g05213 Avh2c12p06g11058 Avh2c17p11g16528 Avh2c19p15g18515	Avh3c17p11g14928	Avh4c19p14g15730	Avh5c19p10g15762 Avh5c19p10g15779	Avh6c12p09g09417 Avh6c17p10g13549 Avh6c19p09g15264	Shared
OG0000602	Avh1c12p14g11457 Avh1c12p14g11458 Avh1c12p14g11459 Avh1c20p12g20164	Avh2c12p13g11302 Avh2c12p13g11303 Avh2c20p12g20036	Avh3c12p09g10178 Avh3c12p09g10180		Avh5c12p12g09878 Avh5c12p12g09879 Avh5c20p10g17132	Avh6c12p12g09577 Avh6c12p12g09578	Shared
OG0000603	Avh1c12p17g11648 Avh1c29p12g29937	Avh2c20p15g20227 Avh2c20p15g20228	Avh3c20p16g18008 Avh3c20p16g18009	Avh4c20p16g17268 Avh4c20p16g17269	Avh5c20p14g17313 Avh5c20p14g17314	Avh6c20p14g16765 Avh6c20p14g16766 Avh6c20p14g16769 Avh6c29p06g24467	Shared
OG0000604	Avh1c12p18g11680 Avh1c20p16g20361	Avh2c12p17g11518 Avh2c20p16g20258	Avh3c12p12g10388 Avh3c12p12g10389 Avh3c20p16g18039	Avh4c12p08g10382 Avh4c20p16g17297	Avh5c12p15g10053 Avh5c20p14g17346	Avh6c12p15g09755 Avh6c12p15g09756 Avh6c20p15g16798	Shared
OG0000605	Avh1c12p19g11740 Avh1c20p17g20440	Avh2c12p18g11582 Avh2c20p17g20338	Avh3c12p13g10458 Avh3c20p17g18120	Avh4c01p08g00565 Avh4c12p09g10429 Avh4c20p17g17360	Avh5c12p16g10109 Avh5c20p16g17449	Avh6c01p07g00443 Avh6c12p16g09815 Avh6c20p16g16850	Shared
OG0000606	Avh1c12p20g11817 Avh1c20p18g20532	Avh2c12p19g11661 Avh2c20p18g20429	Avh3c01p03g00213 Avh3c09p01g07557 Avh3c20p18g18212	Avh4c01p04g00297 Avh4c20p18g17454	Avh5c01p03g00227 Avh5c12p17g10191 Avh5c20p17g17542	Avh6c12p17g09897 Avh6c20p17g16930	Shared
OG0000607	Avh1c12p20g11832 Avh1c20p18g20557	Avh2c12p19g11683 Avh2c19p25g19403 Avh2c20p19g20456	Avh3c19p20g17249 Avh3c20p19g18235	Avh4c19p23g16487 Avh4c20p19g17479	Avh5c12p17g10216 Avh5c19p21g16593 Avh5c20p17g17562	Avh6c19p19g16082 Avh6c20p17g16953	Shared
OG0000608	Avh1c12p20g11856 Avh1c14p12g13866 Avh1c18p19g18108	Avh2c12p19g11702 Avh2c14p11g13648 Avh2c18p17g17744 Avh2c20p19g20480	Avh3c14p12g12414 Avh3c18p14g15815		Avh5c12p17g10235 Avh5c14p06g11750 Avh5c18p13g15178 Avh5c18p13g15179	Avh6c14p12g11275	Shared
OG0000609	Avh1c13p00g11908	Avh2c13p01g11770 Avh2c13p01g11772 Avh2c13p01g11775 Avh2c13p01g11777	Avh3c13p01g10625 Avh3c23p20g21308	Avh4c23p17g20307	Avh5c13p01g10308 Avh5c13p01g10310 Avh5c23p19g20422	Avh6c13p01g09981 Avh6c13p01g09983 Avh6c23p20g20064	Shared
OG0000610	Avh1c13p00g11915 Avh1c28p02g28472	Avh2c13p01g11784 Avh2c28p02g28200	Avh3c13p01g10631 Avh3c17p01g14552 Avh3c28p02g24861	Avh4c13p00g10510 Avh4c17p01g13877 Avh4c28p01g24092	Avh5c17p01g14099 Avh5c28p02g23832	Avh6c17p01g13098 Avh6c28p01g23458	Shared
OG0000611	Avh1c13p01g11978 Avh1c24p03g24358 Avh1c29p17g30234	Avh2c29p16g29862	Avh3c13p01g10692 Avh3c23p19g21248 Avh3c24p02g21500	Avh4c13p01g10563 Avh4c23p16g20242 Avh4c24p03g20556 Avh4c29p10g25519		Avh6c13p01g10021 Avh6c23p19g20001 Avh6c29p13g24785	Shared
OG0000612	Avh1c13p02g12038 Avh1c14p02g13374 Avh1c23p10g23454	Avh2c07p07g06419 Avh2c14p02g13194 Avh2c23p11g23325	Avh3c13p03g10775 Avh3c23p09g20667	Avh4c13p02g10613 Avh4c23p06g19673	Avh5c14p02g11497 Avh5c23p09g19835	Avh6c14p02g10742 Avh6c23p10g19479	Shared
OG0000613	Avh1c13p04g12161 Avh1c13p04g12162	Avh2c13p04g12030 Avh2c13p04g12031 Avh2c13p04g12032	Avh3c13p05g10919 Avh3c13p05g10920	Avh4c13p03g10692 Avh4c13p03g10693 Avh4c13p03g10695	Avh5c13p04g10527 Avh5c13p04g10528	Avh6c13p03g10143 Avh6c13p03g10144	Shared
OG0000614	Avh1c13p04g12166 Avh1c23p08g23305 Avh1c29p16g30168	Avh2c13p04g12036 Avh2c19p17g18751 Avh2c23p08g23178 Avh2c29p15g29799	Avh3c23p07g20505 Avh3c29p08g26131		Avh5c19p14g16036 Avh5c23p07g19668 Avh5c29p08g25203	Avh6c19p12g15490 Avh6c29p12g24713	Shared
OG0000615	Avh1c13p09g12389	Avh2c13p09g12256 Avh2c22p10g22159 Avh2c24p06g24137 Avh2c26p09g25982 Avh2c29p01g29095	Avh3c06p06g04905 Avh3c18p09g15740	Avh4c18p09g15274 Avh4c20p11g17082	Avh5c13p12g11054	Avh6c06p07g04085 Avh6c20p10g16592 Avh6c26p03g21826	Shared
OG0000616	Avh1c13p10g12418 Avh1c15p02g14278 Avh1c23p18g23862	Avh2c15p05g14105	Avh3c13p10g11098 Avh3c15p04g12843 Avh3c15p04g12853 Avh3c23p16g21030	Avh4c13p08g10865 Avh4c23p13g20023	Avh5c15p06g12300 Avh5c23p16g20202	Avh6c15p04g11688 Avh6c23p17g19822	Shared
OG0000617	Avh1c13p10g12438 Avh1c15p03g14323	Avh2c13p10g12299 Avh2c15p05g14153	Avh3c13p10g11114 Avh3c15p05g12895 Avh3c28p08g25129	Avh4c13p09g10883 Avh4c15p04g12365 Avh4c28p07g24340	Avh5c15p06g12344 Avh5c28p09g24144	Avh6c15p05g11727 Avh6c28p07g23654	Shared
OG0000618	Avh1c13p15g12838 Avh1c13p15g12839 Avh1c29p02g29487	Avh2c13p15g12697 Avh2c29p02g29140	Avh3c13p14g11432 Avh3c25p12g22811 Avh3c29p02g25727	Avh4c13p13g11158 Avh4c29p02g25040	Avh5c13p11g11003 Avh5c29p02g24820	Avh6c13p08g10444 Avh6c29p01g24168	Shared
OG0000619	Avh1c13p17g12997 Avh1c13p17g12998 Avh1c13p17g12999	Avh2c13p17g12825 Avh2c13p17g12826	Avh3c13p16g11530 Avh3c13p16g11531	Avh4c13p14g11266 Avh4c13p14g11267 Avh4c13p15g11287	Avh5c13p13g11148 Avh5c13p13g11149 Avh5c13p13g11150 Avh5c13p13g11151		Shared
OG0000620	Avh1c13p19g13201	Avh2c13p19g13022	Avh3c13p18g11736 Avh3c27p10g24350 Avh3c29p04g25900	Avh4c27p09g23277	Avh5c13p15g11348 Avh5c25p08g21615 Avh5c27p08g23206 Avh5c29p05g25031	Avh6c05p02g03361 Avh6c13p10g10641 Avh6c27p15g22890 Avh6c29p04g24351	Shared
OG0000621	Avh1c14p04g13496 Avh1c23p06g23182	Avh2c14p04g13301 Avh2c19p19g18876 Avh2c23p07g23050	Avh3c14p05g12030 Avh3c23p05g20388	Avh4c14p03g11636 Avh4c19p17g15971 Avh4c23p03g19421 Avh4c23p03g19484	Avh5c19p15g16137	Avh6c14p04g10877 Avh6c23p06g19211	Shared
OG0000622	Avh1c14p10g13720 Avh1c15p05g14501 Avh1c25p16g25863	Avh2c14p10g13533 Avh2c15p08g14318 Avh2c25p15g25355	Avh3c15p07g13064	Avh4c14p08g11834	Avh5c14p04g11623 Avh5c15p08g12500 Avh5c25p11g21858	Avh6c14p11g11149 Avh6c18p16g14777 Avh6c25p12g21391	Shared
OG0000623	Avh1c14p11g13782	Avh2c14p11g13600	Avh3c14p11g12331 Avh3c14p11g12333	Avh4c14p09g11890 Avh4c14p09g11892	Avh5c14p05g11685 Avh5c14p05g11686 Avh5c14p05g11687 Avh5c14p05g11688	Avh6c14p11g11208 Avh6c14p11g11209 Avh6c14p11g11210 Avh6c14p11g11211	Shared
OG0000624	Avh1c14p13g13945 Avh1c14p13g13947 Avh1c14p13g13951	Avh2c14p12g13697 Avh2c14p12g13699	Avh3c14p13g12491 Avh3c14p13g12499	Avh4c14p10g11960 Avh4c14p10g11962 Avh4c14p10g11964	Avh5c14p07g11805 Avh5c14p07g11808	Avh6c14p13g11319 Avh6c14p13g11325	Shared
OG0000625	Avh1c14p14g14013 Avh1c16p26g16308 Avh1c20p00g19536	Avh2c14p13g13770 Avh2c16p23g16038 Avh2c20p00g19442	Avh3c14p14g12561 Avh3c16p16g14467	Avh4c14p10g12035 Avh4c16p18g13776	Avh5c14p08g11881 Avh5c16p24g13994	Avh6c14p14g11386 Avh6c20p00g16119	Shared
OG0000626	Avh1c14p16g14138 Avh1c14p16g14145 Avh1c19p01g18359	Avh2c14p15g13910 Avh2c14p15g13917 Avh2c19p02g18020	Avh3c19p00g16135	Avh4c14p12g12171 Avh4c14p12g12177 Avh4c19p03g15378	Avh5c14p10g12010 Avh5c14p10g12017 Avh5c19p01g15405	Avh6c19p03g14978	Shared
OG0000627	Avh1c15p03g14318 Avh1c25p15g25799 Avh1c25p15g25800	Avh2c15p05g14149 Avh2c25p14g25295 Avh2c25p14g25296	Avh3c25p13g22881 Avh3c25p13g22882	Avh4c25p10g21705 Avh4c25p10g21706	Avh5c25p10g21789 Avh5c25p10g21790	Avh6c25p12g21320 Avh6c25p12g21321	Shared
OG0000628	Avh1c15p14g15057 Avh1c15p14g15059	Avh2c15p16g14837 Avh2c15p16g14838	Avh3c15p13g13488 Avh3c15p13g13489	Avh4c15p13g12937 Avh4c15p13g12938	Avh5c15p14g12869	Avh6c15p13g12200 Avh6c15p13g12203 Avh6c15p13g12205 Avh6c15p13g12208 Avh6c18p03g14116	Shared
OG0000629	Avh1c15p15g15218 Avh1c22p05g21981	Avh2c08p01g07011 Avh2c15p17g14979 Avh2c22p05g21836	Avh3c08p01g06398	Avh4c08p01g06700 Avh4c15p15g13074	Avh5c08p01g05869 Avh5c18p02g14696 Avh5c22p04g18802	Avh6c08p01g05772 Avh6c22p04g18199 Avh6c22p05g18274	Shared
OG0000630	Avh1c16p00g15327 Avh1c17p18g17211			Avh4c03p09g02602 Avh4c04p06g03421 Avh4c11p10g09677 Avh4c12p02g10091 Avh4c13p10g10972 Avh4c14p06g11721 Avh4c15p03g12302 Avh4c17p05g14096 Avh4c24p04g20631 Avh4c25p13g21886 Avh4c27p05g23134	Avh5c12p10g09770		Shared
OG0000631	Avh1c16p20g15809 Avh1c26p07g26403	Avh2c16p16g15490 Avh2c26p07g25874	Avh3c16p07g13823 Avh3c26p05g23370	Avh4c16p14g13488 Avh4c26p05g22131	Avh5c16p17g13470 Avh5c16p17g13471 Avh5c26p01g22115 Avh5c26p01g22116	Avh6c16p07g12592 Avh6c26p02g21775	Shared
OG0000632	Avh1c16p22g15924 Avh1c16p22g15925	Avh2c16p18g15619 Avh2c16p18g15620	Avh3c16p09g13952 Avh3c16p09g13953	Avh4c16p16g13614 Avh4c16p16g13615 Avh4c16p16g13616	Avh5c16p19g13595	Avh6c16p09g12719 Avh6c16p09g12721 Avh6c16p09g12722 Avh6c16p09g12723	Shared
OG0000633	Avh1c16p22g15993 Avh1c23p03g22891 Avh1c26p11g26678	Avh2c16p19g15687 Avh2c23p03g22745 Avh2c26p11g26191	Avh3c16p10g14024 Avh3c23p03g20187 Avh3c26p09g23633	Avh4c26p09g22399	Avh5c23p03g19342 Avh5c26p04g22320	Avh6c23p03g18949 Avh6c26p04g21948	Shared
OG0000634	Avh1c17p03g16543 Avh1c19p18g19187 Avh1c19p18g19188	Avh2c19p18g18813 Avh2c19p18g18814	Avh3c17p03g14655 Avh3c19p13g16735 Avh3c19p13g16736	Avh4c17p04g14048	Avh5c17p04g14266	Avh6c17p04g13292 Avh6c17p04g13295 Avh6c19p12g15550 Avh6c19p12g15551	Shared
OG0000635	Avh1c18p03g17447 Avh1c22p03g21860	Avh2c18p03g17108 Avh2c22p03g21721	Avh3c06p08g04957 Avh3c18p02g15324 Avh3c22p03g19424	Avh4c18p03g14855 Avh4c22p03g18636	Avh5c18p00g14579 Avh5c22p03g18713	Avh6c18p03g14100 Avh6c19p09g15277 Avh6c22p03g18101	Shared
OG0000636	Avh1c18p05g17544 Avh1c22p05g21957	Avh2c18p04g17195 Avh2c22p05g21815	Avh3c18p03g15413 Avh3c22p04g19510	Avh4c18p04g14949 Avh4c22p04g18715	Avh5c18p01g14675 Avh5c22p04g18783	Avh6c18p04g14192 Avh6c22p04g18180 Avh6c22p05g18252 Avh6c22p05g18253	Shared
OG0000637	Avh1c18p06g17649	Avh2c03p06g02434 Avh2c03p06g02436 Avh2c18p06g17293	Avh3c03p06g02368 Avh3c18p05g15503	Avh4c03p04g02219 Avh4c03p07g02434 Avh4c18p06g15042	Avh5c03p04g01834 Avh5c18p04g14824	Avh6c03p03g01604 Avh6c03p04g01609 Avh6c18p06g14297	Shared
OG0000638	Avh1c18p15g18017	Avh2c18p15g17665	Avh3c14p07g12128 Avh3c21p04g18514	Avh4c16p05g13281 Avh4c19p04g15394 Avh4c19p09g15523	Avh5c19p02g15423 Avh5c21p04g17845 Avh5c29p04g24987	Avh6c14p07g10977 Avh6c19p02g14966 Avh6c21p05g17305 Avh6c22p10g18560	Shared
OG0000639	Avh1c19p03g18409	Avh2c06p10g05272 Avh2c19p04g18047 Avh2c25p00g24741 Avh2c29p06g29414 Avh2c29p10g29554	Avh3c05p09g04308	Avh4c28p02g24157 Avh4c29p06g25290	Avh5c05p13g03708 Avh5c16p06g13199 Avh5c27p10g23251 Avh5c28p03g23936	Avh6c29p04g24361	Shared
OG0000640	Avh1c19p05g18444 Avh1c19p05g18446	Avh2c19p07g18110	Avh3c03p13g02841 Avh3c28p05g24986	Avh4c03p12g02713 Avh4c17p07g14197 Avh4c23p08g19760 Avh4c24p07g20768	Avh5c04p00g02474	Avh6c03p11g02098 Avh6c03p14g02198 Avh6c11p08g08737 Avh6c27p14g22855	Shared
OG0000641	Avh1c19p07g18496 Avh1c20p12g20192 Avh1c21p07g20940 Avh1c27p20g28272	Avh2c20p12g20066 Avh2c22p16g22366 Avh2c23p16g23527 Avh2c24p03g23990 Avh2c24p03g24044	Avh3c07p07g06023	Avh4c07p01g05639		Avh6c07p01g04763 Avh6c11p10g08814 Avh6c25p12g21340	Shared
OG0000642	Avh1c19p11g18678 Avh1c19p11g18679 Avh1c19p11g18680		Avh3c17p03g14692 Avh3c19p08g16332 Avh3c19p08g16333	Avh4c19p10g15545 Avh4c19p11g15546	Avh5c19p07g15573 Avh5c19p07g15574	Avh6c17p05g13336 Avh6c19p06g15111 Avh6c19p06g15112 Avh6c19p06g15113	Shared
OG0000643	Avh1c19p13g18817 Avh1c19p13g18818	Avh2c19p13g18414 Avh2c19p13g18415			Avh5c19p09g15689 Avh5c19p09g15690 Avh5c19p09g15711 Avh5c19p09g15712 Avh5c19p09g15714	Avh6c19p08g15227 Avh6c19p08g15228 Avh6c19p08g15229 Avh6c19p08g15238 Avh6c19p08g15239	Shared
OG0000644	Avh1c19p18g19185 Avh1c23p07g23249	Avh2c19p18g18811 Avh2c23p08g23123 Avh2c23p08g23124	Avh3c19p13g16734 Avh3c23p06g20458	Avh4c23p03g19461 Avh4c23p03g19463	Avh5c23p07g19642 Avh5c23p07g19657	Avh6c19p12g15549 Avh6c19p12g15552 Avh6c23p07g19273	Shared
OG0000645	Avh1c20p02g19666	Avh2c25p18g25594	Avh3c11p10g09411 Avh3c20p01g17365 Avh3c25p17g23147	Avh4c11p10g09694 Avh4c20p01g16628 Avh4c25p13g21908	Avh5c11p10g08975 Avh5c20p01g16686	Avh6c10p08g07743 Avh6c11p11g08858 Avh6c20p02g16219 Avh6c25p15g21606	Shared
OG0000646	Avh1c21p10g21050 Avh1c21p10g21056	Avh2c21p10g20957 Avh2c21p10g20962	Avh3c04p07g03561 Avh3c10p14g08584 Avh3c21p09g18671 Avh3c21p09g18679	Avh4c04p08g03474 Avh4c10p13g08901	Avh5c04p07g02656 Avh5c21p09g17994 Avh5c21p09g17998	Avh6c04p07g02839	Shared
OG0000647	Avh1c21p13g21249 Avh1c21p13g21250 Avh1c21p13g21262 Avh1c21p13g21263		Avh3c21p12g18879 Avh3c21p12g18880	Avh4c21p12g18069 Avh4c21p12g18070	Avh5c21p12g18202 Avh5c21p12g18203 Avh5c21p12g18205	Avh6c21p12g17587 Avh6c21p12g17588 Avh6c21p12g17590	Shared
OG0000648	Avh1c21p14g21337	Avh2c21p13g21199	Avh3c21p13g18937 Avh3c21p13g18938 Avh3c21p13g18939	Avh4c21p12g18128 Avh4c21p12g18130 Avh4c21p12g18131	Avh5c21p13g18259 Avh5c21p13g18260 Avh5c21p13g18261	Avh6c21p13g17646 Avh6c21p13g17647 Avh6c21p13g17648	Shared
OG0000649	Avh1c21p16g21483	Avh2c04p05g03666 Avh2c21p15g21349	Avh3c04p11g03840 Avh3c21p14g19083 Avh3c21p14g19086	Avh4c04p12g03781 Avh4c10p17g09165 Avh4c21p14g18290 Avh4c21p14g18291	Avh5c04p12g02969 Avh5c21p14g18365	Avh6c04p12g03123 Avh6c21p14g17754	Shared
OG0000650	Avh1c22p08g22217 Avh1c22p08g22218 Avh1c22p09g22261 Avh1c22p09g22262 Avh1c22p09g22263	Avh2c22p08g22052 Avh2c22p08g22055 Avh2c22p08g22056 Avh2c22p08g22057		Avh4c22p07g18908 Avh4c22p07g18909		Avh6c22p09g18521 Avh6c22p09g18522 Avh6c22p09g18523	Shared
OG0000651	Avh1c23p01g22681	Avh2c19p25g19388 Avh2c23p01g22535	Avh3c16p15g14403 Avh3c16p15g14404 Avh3c19p20g17234 Avh3c23p01g19972 Avh3c23p01g19983	Avh4c19p23g16472	Avh5c19p21g16579 Avh5c23p01g19137 Avh5c23p01g19138	Avh6c19p19g16068 Avh6c23p00g18729	Shared
OG0000652	Avh1c23p02g22833 Avh1c26p10g26585	Avh2c16p19g15715 Avh2c23p02g22690 Avh2c26p10g26086	Avh3c16p12g14132 Avh3c23p02g20133 Avh3c26p08g23548	Avh4c26p08g22308	Avh5c16p21g13708 Avh5c23p02g19287 Avh5c26p04g22264	Avh6c16p11g12834 Avh6c23p02g18893	Shared
OG0000653	Avh1c23p03g22913 Avh1c26p10g26654	Avh2c23p03g22767 Avh2c26p11g26160 Avh2c26p11g26161	Avh3c23p03g20206 Avh3c26p09g23611	Avh4c26p09g22375 Avh4c26p09g22378 Avh4c26p09g22379	Avh5c23p03g19364 Avh5c26p04g22296	Avh6c23p03g18973 Avh6c26p04g21942	Shared
OG0000654	Avh1c23p17g23722 Avh1c26p15g27034	Avh2c23p17g23576 Avh2c26p16g26540	Avh3c23p15g20892 Avh3c26p14g24003	Avh4c23p12g19896 Avh4c26p13g22726	Avh5c23p15g20048 Avh5c26p09g22707 Avh5c28p14g24479	Avh6c23p15g19679 Avh6c26p09g22308 Avh6c26p09g22324	Shared
OG0000655	Avh1c23p17g23728 Avh1c26p15g27039	Avh2c23p17g23581 Avh2c26p16g26545	Avh3c28p13g25471	Avh4c23p12g19902 Avh4c26p13g22731 Avh4c28p12g24692	Avh5c23p15g20055 Avh5c26p09g22711 Avh5c28p14g24482	Avh6c23p15g19686 Avh6c26p09g22313 Avh6c28p10g23868	Shared
OG0000656	Avh1c23p19g23943 Avh1c23p19g23944	Avh2c23p18g23675 Avh2c23p18g23676 Avh2c23p18g23677	Avh3c23p17g21113 Avh3c23p17g21114 Avh3c23p17g21115	Avh4c23p14g20105 Avh4c23p14g20106	Avh5c23p17g20253 Avh5c23p17g20254	Avh6c23p17g19867 Avh6c23p17g19868	Shared
OG0000657	Avh1c23p21g24097 Avh1c23p21g24115 Avh1c28p03g28505	Avh2c23p20g23783 Avh2c28p03g28236	Avh3c23p19g21259 Avh3c28p02g24879	Avh4c17p02g13965 Avh4c23p16g20254 Avh4c28p02g24122	Avh5c17p02g14189 Avh5c28p02g23872	Avh6c17p02g13190 Avh6c23p19g20015	Shared
OG0000658	Avh1c24p03g24330 Avh1c29p03g29612	Avh2c21p05g20783	Avh3c15p12g13367 Avh3c27p09g24322	Avh4c08p18g07460 Avh4c15p10g12761 Avh4c15p12g12868 Avh4c18p08g15207	Avh5c14p09g12006 Avh5c25p11g21835	Avh6c07p11g05432 Avh6c11p08g08745 Avh6c29p00g24133	Shared
OG0000659	Avh1c25p14g25736 Avh1c25p18g26006 Avh1c26p08g26465	Avh2c25p13g25212 Avh2c25p17g25500 Avh2c26p08g25955	Avh3c25p12g22784 Avh3c25p15g23077 Avh3c26p06g23421	Avh4c26p06g22170	Avh5c25p09g21693	Avh6c25p10g21213 Avh6c25p14g21520 Avh6c26p02g21805	Shared
OG0000660	Avh1c26p14g26968 Avh1c28p12g29039	Avh2c26p15g26477 Avh2c28p11g28687	Avh3c26p13g23935 Avh3c26p13g23938 Avh3c28p12g25397 Avh3c28p12g25398	Avh4c26p12g22658 Avh4c28p11g24623	Avh5c26p08g22607 Avh5c28p13g24424	Avh6c26p08g22242 Avh6c28p09g23807	Shared
OG0000661	Avh1c26p16g27066 Avh1c28p13g29133	Avh2c26p17g26585 Avh2c28p12g28803	Avh3c26p15g24043	Avh4c26p14g22782 Avh4c28p13g24740	Avh5c26p10g22750 Avh5c26p10g22751 Avh5c28p15g24528 Avh5c28p15g24539	Avh6c26p10g22344 Avh6c26p10g22363 Avh6c28p10g23920	Shared
OG0000662	Avh1c26p19g27287 Avh1c26p19g27288 Avh1c28p16g29341 Avh1c28p16g29342	Avh2c26p19g26800 Avh2c26p19g26803 Avh2c28p15g29008 Avh2c28p15g29009		Avh4c26p17g22970 Avh4c28p15g24894 Avh4c28p15g24895	Avh5c26p12g22908	Avh6c28p12g24084 Avh6c28p13g24085	Shared
OG0000663	Avh1c28p13g29155 Avh1c28p14g29211	Avh2c28p13g28824 Avh2c28p13g28885	Avh3c28p14g25533	Avh4c28p13g24751 Avh4c28p13g24769 Avh4c28p13g24771	Avh5c28p15g24563 Avh5c28p15g24570 Avh5c28p16g24625 Avh5c28p16g24629	Avh6c28p11g23968 Avh6c28p11g23971	Shared
OG0000664	Avh1c29p16g30105 Avh1c29p16g30106 Avh1c29p16g30107	Avh2c29p15g29739 Avh2c29p15g29740	Avh3c29p07g26052 Avh3c29p07g26053 Avh3c29p07g26055 Avh3c29p07g26071 Avh3c29p07g26072 Avh3c29p07g26073			Avh6c29p11g24629 Avh6c29p11g24631 Avh6c29p11g24632	Shared
OG0000665						Avh6c03p07g01890 Avh6c03p11g02109 Avh6c10p11g07810 Avh6c11p14g09035 Avh6c14p07g10982 Avh6c14p07g10983 Avh6c18p06g14314 Avh6c21p05g17278 Avh6c23p16g19785 Avh6c24p03g20318 Avh6c25p15g21608 Avh6c27p15g22883 Avh6c29p12g24722 Avh6c29p12g24724	Specific
OG0000666	Avh1c01p02g00075 Avh1c01p02g00079 Avh1c09p11g08662 Avh1c19p12g18689	Avh2c01p01g00038 Avh2c09p10g08680	Avh3c19p08g16343	Avh4c09p07g08115 Avh4c19p11g15557	Avh5c01p00g00021 Avh5c19p07g15585	Avh6c01p00g00034 Avh6c19p06g15122	Shared
OG0000667	Avh1c01p02g00088 Avh1c09p10g08652 Avh1c13p11g12491 Avh1c23p19g23919 Avh1c24p14g25013	Avh2c09p10g08670 Avh2c13p11g12351		Avh4c09p07g08103 Avh4c13p09g10926	Avh5c09p07g07452 Avh5c13p06g10629	Avh6c01p01g00042 Avh6c24p11g20837	Shared
OG0000668	Avh1c01p02g00103 Avh1c21p03g20752	Avh2c05p18g04579 Avh2c21p03g20672	Avh3c05p11g04381 Avh3c21p02g18425	Avh4c01p01g00090 Avh4c05p13g04498 Avh4c21p02g17628	Avh5c01p00g00028	Avh6c01p01g00057 Avh6c05p05g03572 Avh6c21p04g17218	Shared
OG0000669	Avh1c01p02g00112 Avh1c05p17g04638 Avh1c21p03g20763	Avh2c05p18g04585 Avh2c21p03g20679	Avh3c05p11g04389 Avh3c21p03g18432	Avh4c01p02g00098 Avh4c01p02g00152 Avh4c05p13g04508 Avh4c21p02g17636	Avh5c01p00g00038	Avh6c05p05g03582	Shared
OG0000670	Avh1c01p03g00152 Avh1c05p19g04730 Avh1c09p09g08607 Avh1c21p01g20619	Avh2c05p20g04665 Avh2c09p09g08621 Avh2c21p01g20539	Avh3c05p13g04494 Avh3c21p01g18326	Avh4c01p02g00140	Avh5c01p01g00082	Avh6c05p07g03671 Avh6c21p01g17043	Shared
OG0000671	Avh1c01p03g00164 Avh1c09p01g08138	Avh2c28p01g28124	Avh3c01p02g00156 Avh3c09p01g07601 Avh3c18p16g15981	Avh4c01p03g00188 Avh4c09p01g07772	Avh5c01p01g00116 Avh5c09p01g07020	Avh6c01p02g00122 Avh6c09p01g06837 Avh6c18p17g14795	Shared
OG0000672	Avh1c01p04g00249 Avh1c01p05g00291 Avh1c01p05g00293	Avh2c01p02g00128	Avh3c01p04g00248 Avh3c01p04g00250	Avh4c01p04g00286 Avh4c01p05g00341 Avh4c01p05g00343	Avh5c01p03g00266 Avh5c01p03g00268	Avh6c01p03g00226 Avh6c01p03g00228	Shared
OG0000673	Avh1c01p07g00422 Avh1c16p14g15588	Avh2c01p05g00305 Avh2c16p10g15258	Avh3c01p06g00378 Avh3c09p03g07720 Avh3c16p03g13686	Avh4c01p07g00474 Avh4c09p02g07867	Avh5c09p03g07195 Avh5c16p09g13228 Avh5c16p12g13276	Avh6c01p05g00356	Shared
OG0000674	Avh1c01p07g00426 Avh1c09p03g08289	Avh2c01p05g00308 Avh2c09p03g08340	Avh3c01p06g00381 Avh3c09p03g07717	Avh4c01p07g00478 Avh4c09p02g07864	Avh5c01p06g00392 Avh5c09p03g07179 Avh5c09p03g07191	Avh6c01p05g00360 Avh6c09p02g06930	Shared
OG0000675	Avh1c01p07g00441 Avh1c09p03g08274 Avh1c13p13g12678	Avh2c09p03g08325 Avh2c13p13g12545	Avh3c13p12g11300	Avh4c01p07g00492 Avh4c13p11g11026	Avh5c01p06g00406 Avh5c13p08g10800	Avh6c01p05g00374 Avh6c13p07g10345 Avh6c16p02g12421	Shared
OG0000676	Avh1c01p10g00575 Avh1c09p05g08437	Avh2c01p08g00451 Avh2c01p08g00452 Avh2c09p05g08468	Avh3c01p10g00510 Avh3c09p05g07852	Avh4c01p10g00607 Avh4c09p04g07993	Avh5c01p09g00517 Avh5c09p06g07359	Avh6c01p09g00481 Avh6c09p03g07005	Shared
OG0000677	Avh1c01p14g00769 Avh1c08p13g07567	Avh2c01p13g00653 Avh2c08p14g07741 Avh2c08p14g07742	Avh3c01p13g00668 Avh3c08p13g07009	Avh4c01p14g00799 Avh4c08p13g07321	Avh5c01p13g00679 Avh5c08p11g06419	Avh6c01p13g00677 Avh6c08p13g06391	Shared
OG0000678	Avh1c01p16g00866 Avh1c08p15g07657	Avh2c01p14g00738 Avh2c01p14g00739 Avh2c08p16g07824	Avh3c01p15g00756 Avh3c08p16g07087	Avh4c01p16g00894 Avh4c08p16g07398	Avh5c01p14g00743 Avh5c08p14g06497	Avh6c01p14g00742 Avh6c08p16g06475	Shared
OG0000679	Avh1c01p17g00956 Avh1c03p03g02355	Avh2c01p16g00826 Avh2c03p05g02344	Avh3c01p16g00847 Avh3c01p16g00848 Avh3c02p05g01355 Avh3c03p05g02307	Avh4c01p18g00982 Avh4c02p06g01535	Avh5c01p15g00807 Avh5c01p15g00808	Avh6c03p02g01523	Shared
OG0000680	Avh1c01p18g00990 Avh1c08p19g07841	Avh2c01p16g00862 Avh2c03p04g02295	Avh3c01p17g00885 Avh3c03p05g02253 Avh3c08p19g07258	Avh4c01p18g01014 Avh4c03p03g02133	Avh5c01p16g00836 Avh5c08p17g06650 Avh5c08p18g06690	Avh6c01p15g00818	Shared
OG0000681	Avh1c01p18g00993 Avh1c08p19g07843	Avh2c03p04g02291	Avh3c01p17g00888 Avh3c01p17g00890 Avh3c08p19g07260	Avh4c01p18g01018	Avh5c01p16g00840 Avh5c08p17g06652 Avh5c08p17g06653 Avh5c08p18g06692	Avh6c01p15g00821 Avh6c01p15g00823	Shared
OG0000682	Avh1c01p18g01009 Avh1c12p00g10834	Avh2c01p16g00879 Avh2c12p00g10723	Avh3c01p17g00909 Avh3c12p00g09748 Avh3c15p05g12924	Avh4c01p18g01033 Avh4c12p00g09973	Avh5c01p16g00858 Avh5c12p00g09326	Avh6c01p16g00837 Avh6c15p05g11754	Shared
OG0000683	Avh1c02p01g01112	Avh2c02p01g00977	Avh3c02p01g00996 Avh3c02p01g00997	Avh4c02p01g01115 Avh4c02p01g01118	Avh5c02p01g00941 Avh5c02p01g00945	Avh6c02p01g00916 Avh6c02p01g00930 Avh6c02p01g00935 Avh6c02p01g00940 Avh6c02p01g00945	Shared
OG0000684	Avh1c02p01g01137 Avh1c03p00g02058	Avh2c02p01g01003 Avh2c03p01g01979 Avh2c03p01g01984	Avh3c02p01g01015 Avh3c03p01g01923	Avh4c02p01g01141 Avh4c03p01g01908	Avh5c02p01g00970 Avh5c03p01g01565	Avh6c02p01g00968 Avh6c03p01g01395	Shared
OG0000685	Avh1c02p01g01143 Avh1c03p00g02066	Avh2c02p01g01008 Avh2c03p01g01992	Avh3c02p01g01021 Avh3c03p01g01929	Avh4c02p01g01147 Avh4c03p01g01914	Avh5c02p01g00976 Avh5c03p01g01571 Avh5c03p01g01572	Avh6c02p01g00974 Avh6c03p01g01403	Shared
OG0000686	Avh1c02p02g01233 Avh1c03p01g02138	Avh2c02p02g01091 Avh2c03p02g02070	Avh3c02p02g01112 Avh3c03p02g02017	Avh4c02p02g01239 Avh4c03p02g01999	Avh5c02p02g01067 Avh5c03p02g01656	Avh6c02p02g01064 Avh6c02p02g01065 Avh6c03p02g01491	Shared
OG0000687	Avh1c02p03g01304 Avh1c03p01g02202 Avh1c03p09g02747	Avh2c02p03g01156 Avh2c03p02g02135 Avh2c03p11g02842	Avh3c02p03g01177 Avh3c03p03g02099 Avh3c03p12g02809	Avh4c02p03g01308 Avh4c03p10g02631	Avh5c02p03g01132	Avh6c03p09g02016	Shared
OG0000688	Avh1c02p06g01531 Avh1c03p04g02392	Avh2c02p06g01405 Avh2c03p05g02384	Avh3c02p06g01389 Avh3c02p06g01422	Avh4c01p14g00782 Avh4c03p04g02187 Avh4c03p07g02404	Avh5c01p12g00648	Avh6c01p13g00655 Avh6c02p03g01130 Avh6c03p03g01569	Shared
OG0000689	Avh1c02p06g01546 Avh1c22p06g22037 Avh1c25p19g26105	Avh2c02p06g01420 Avh2c22p05g21894 Avh2c25p18g25601	Avh3c02p06g01405 Avh3c02p06g01406 Avh3c25p17g23152 Avh3c25p17g23162	Avh4c22p05g18787 Avh4c25p13g21913		Avh6c25p15g21611	Shared
OG0000690	Avh1c02p07g01627 Avh1c22p07g22121 Avh1c24p04g24431	Avh2c02p08g01502 Avh2c22p07g21980 Avh2c24p03g24020	Avh3c22p06g19609 Avh3c24p03g21595 Avh3c24p04g21605	Avh4c24p04g20630	Avh5c22p06g18940 Avh5c24p03g20650	Avh6c22p07g18409	Shared
OG0000691	Avh1c02p08g01632 Avh1c03p07g02614 Avh1c22p07g22128	Avh2c02p08g01507 Avh2c03p09g02708 Avh2c22p07g21987	Avh3c03p10g02660 Avh3c22p06g19617	Avh4c03p08g02485	Avh5c03p06g01980 Avh5c22p06g18946	Avh6c03p07g01863 Avh6c22p07g18414	Shared
OG0000692	Avh1c02p08g01642 Avh1c15p08g14715 Avh1c22p07g22138	Avh2c02p08g01517 Avh2c08p21g08103 Avh2c15p11g14519	Avh3c08p21g07389 Avh3c15p09g13256	Avh4c08p19g07579	Avh5c08p20g06855 Avh5c22p06g18954	Avh6c08p20g06700 Avh6c22p07g18423	Shared
OG0000693	Avh1c02p12g01795 Avh1c03p15g03011	Avh2c02p12g01657 Avh2c03p17g03069 Avh2c03p18g03078	Avh3c02p10g01534 Avh3c02p10g01535 Avh3c03p17g02991 Avh3c03p17g03002	Avh4c03p17g02865	Avh5c03p08g02068	Avh6c02p06g01191 Avh6c03p15g02260	Shared
OG0000694	Avh1c02p12g01823 Avh1c05p04g04098 Avh1c27p18g28079	Avh2c02p12g01687 Avh2c05p05g04032 Avh2c05p05g04033 Avh2c27p23g27814	Avh3c02p11g01588 Avh3c02p11g01626	Avh4c27p18g23736	Avh5c05p05g03375	Avh6c02p07g01252 Avh6c05p02g03414	Shared
OG0000695	Avh1c02p13g01896 Avh1c16p21g15878 Avh1c26p12g26789	Avh2c16p17g15565	Avh3c02p12g01687 Avh3c16p08g13899 Avh3c26p10g23720	Avh4c02p08g01668 Avh4c16p15g13558 Avh4c26p10g22509	Avh5c16p18g13539 Avh5c26p06g22419	Avh6c16p08g12661	Shared
OG0000696	Avh1c02p14g01907	Avh2c02p13g01773	Avh3c02p13g01705 Avh3c02p13g01706	Avh4c02p08g01676 Avh4c02p08g01677 Avh4c02p08g01678	Avh5c02p06g01335 Avh5c02p06g01336 Avh5c02p06g01337	Avh6c02p07g01293 Avh6c02p07g01294 Avh6c02p07g01295	Shared
OG0000697	Avh1c02p15g02026 Avh1c03p19g03285	Avh2c02p15g01884 Avh2c03p21g03302	Avh3c02p14g01812 Avh3c03p22g03326 Avh3c03p22g03329	Avh4c02p10g01793 Avh4c03p23g03238	Avh5c02p07g01450 Avh5c03p13g02431 Avh5c03p13g02434	Avh6c03p21g02618	Shared
OG0000698	Avh1c03p01g02112	Avh2c03p01g02040 Avh2c03p01g02042	Avh3c03p02g01986 Avh3c03p02g01987	Avh4c03p02g01972 Avh4c03p02g01973	Avh5c03p02g01630 Avh5c03p02g01631 Avh5c03p02g01632	Avh6c03p02g01462 Avh6c03p02g01463 Avh6c03p02g01464	Shared
OG0000699	Avh1c03p02g02217 Avh1c03p09g02766 Avh1c24p11g24778	Avh2c03p02g02149 Avh2c03p12g02858	Avh3c03p03g02115	Avh4c03p10g02649 Avh4c24p12g20974	Avh5c24p09g20961	Avh6c03p02g01498 Avh6c03p09g02033 Avh6c03p10g02086 Avh6c24p08g20591	Shared
OG0000700	Avh1c03p04g02408 Avh1c18p05g17614	Avh2c03p05g02400 Avh2c18p05g17263	Avh3c03p06g02344 Avh3c18p04g15483	Avh4c03p04g02200 Avh4c03p07g02417 Avh4c18p05g15032	Avh5c03p04g01814 Avh5c18p03g14801	Avh6c03p03g01583 Avh6c18p05g14265	Shared
OG0000701	Avh1c03p04g02409 Avh1c18p05g17615	Avh2c03p05g02402 Avh2c18p05g17264	Avh3c03p06g02345 Avh3c18p04g15484	Avh4c03p04g02201 Avh4c03p07g02418 Avh4c18p05g15033	Avh5c03p04g01815 Avh5c18p03g14802	Avh6c03p03g01584 Avh6c18p05g14266	Shared
OG0000702	Avh1c03p04g02428 Avh1c15p08g14707 Avh1c18p06g17634	Avh2c03p06g02420 Avh2c15p10g14510 Avh2c18p05g17281	Avh3c15p09g13247	Avh4c15p09g12686	Avh5c03p04g01829 Avh5c15p11g12714 Avh5c18p03g14813	Avh6c03p03g01597 Avh6c18p06g14286	Shared
OG0000703	Avh1c03p04g02435 Avh1c18p07g17727	Avh2c03p07g02499 Avh2c03p07g02500 Avh2c18p07g17370	Avh3c03p07g02447 Avh3c18p06g15575	Avh4c03p05g02263 Avh4c03p05g02264 Avh4c18p07g15116	Avh5c18p05g14892	Avh6c03p04g01650 Avh6c18p07g14372	Shared
OG0000704	Avh1c03p05g02516 Avh1c18p08g17819	Avh2c03p08g02607 Avh2c03p08g02608 Avh2c18p08g17467	Avh3c03p08g02530 Avh3c18p06g15630	Avh4c03p06g02351 Avh4c18p08g15214	Avh5c03p05g01874 Avh5c18p06g14990	Avh6c03p05g01739 Avh6c18p08g14459	Shared
OG0000705	Avh1c03p06g02553 Avh1c24p15g25056	Avh2c03p08g02645	Avh3c02p01g01042 Avh3c03p09g02596 Avh3c24p13g22161 Avh3c24p14g22174	Avh4c02p01g01165 Avh4c24p15g21248	Avh5c02p01g00997	Avh6c02p02g00994 Avh6c03p06g01806 Avh6c03p06g01807	Shared
OG0000706	Avh1c03p07g02678 Avh1c24p12g24870	Avh2c03p07g02521 Avh2c03p10g02775 Avh2c24p11g24449	Avh3c03p11g02755 Avh3c24p12g22027	Avh4c03p09g02566 Avh4c03p09g02567 Avh4c24p13g21065	Avh5c24p10g21058	Avh6c03p08g01964 Avh6c24p09g20680	Shared
OG0000707	Avh1c03p08g02703 Avh1c24p12g24849	Avh2c03p11g02801 Avh2c24p11g24426	Avh3c03p11g02771 Avh3c24p12g22003 Avh3c24p12g22004	Avh4c03p09g02572 Avh4c03p09g02591 Avh4c24p12g21046	Avh5c24p10g21034	Avh6c03p08g01978 Avh6c24p09g20662	Shared
OG0000708	Avh1c03p08g02729 Avh1c24p12g24817	Avh2c03p11g02829 Avh2c03p11g02830 Avh2c24p10g24395	Avh3c03p12g02794 Avh3c24p11g21972	Avh4c03p10g02618 Avh4c24p12g21016	Avh5c03p06g02020 Avh5c24p09g21002	Avh6c03p09g02003 Avh6c24p09g20631	Shared
OG0000709	Avh1c03p09g02762 Avh1c08p06g07217 Avh1c19p19g19208 Avh1c19p20g19350 Avh1c20p00g19533 Avh1c20p17g20435 Avh1c27p13g27729	Avh2c20p17g20334		Avh4c10p11g08791 Avh4c14p10g11997 Avh4c27p17g23696	Avh5c16p15g13400 Avh5c24p12g21230		Shared
OG0000710	Avh1c03p11g02844 Avh1c04p05g03481 Avh1c16p00g15334 Avh1c16p16g15642 Avh1c19p02g18385 Avh1c19p07g18498 Avh1c22p13g22372 Avh1c22p16g22477 Avh1c23p14g23597	Avh2c03p17g03063 Avh2c13p08g12194 Avh2c16p12g15320	Avh3c05p06g04203				Shared
OG0000711	Avh1c03p14g02945 Avh1c03p14g02946 Avh1c12p16g11549	Avh2c12p15g11397	Avh3c03p15g02938 Avh3c03p15g02939 Avh3c12p10g10254	Avh4c03p15g02799 Avh4c03p15g02800	Avh5c12p13g09963	Avh6c03p13g02183 Avh6c03p13g02184 Avh6c12p13g09641	Shared
OG0000712	Avh1c03p15g03013 Avh1c03p15g03016 Avh1c03p15g03017	Avh2c03p18g03080 Avh2c03p18g03083 Avh2c03p18g03084	Avh3c03p17g02997 Avh3c03p17g02999	Avh4c03p17g02867 Avh4c03p17g02870		Avh6c03p15g02262 Avh6c03p15g02265 Avh6c03p15g02266	Shared
OG0000713	Avh1c03p16g03061 Avh1c27p18g28033	Avh2c03p18g03125 Avh2c05p04g03996 Avh2c27p23g27767	Avh3c03p18g03053	Avh4c03p18g02920 Avh4c27p18g23718	Avh5c05p04g03337 Avh5c27p17g23636	Avh6c03p15g02248 Avh6c03p16g02316 Avh6c05p02g03364	Shared
OG0000714	Avh1c04p02g03366 Avh1c04p02g03367 Avh1c06p06g05200 Avh1c09p07g08516 Avh1c10p12g09492 Avh1c16p02g15348 Avh1c16p17g15693 Avh1c18p18g18069	Avh2c10p12g09419 Avh2c16p13g15372	Avh3c27p11g24413 Avh3c27p11g24416			Avh6c27p08g22669	Shared
OG0000715	Avh1c04p05g03479 Avh1c11p03g10146 Avh1c25p03g25272 Avh1c29p09g29871	Avh2c11p03g10092 Avh2c26p03g25747	Avh3c04p02g03395 Avh3c10p06g08321	Avh4c04p02g03298	Avh5c04p02g02510 Avh5c10p06g07991	Avh6c04p02g02685 Avh6c10p06g07700	Shared
OG0000716	Avh1c04p07g03533 Avh1c21p11g21097	Avh2c04p00g03346 Avh2c21p10g21001	Avh3c04p07g03566 Avh3c21p10g18717	Avh4c04p08g03478 Avh4c21p09g17888	Avh5c04p08g02682 Avh5c04p08g02683 Avh5c21p10g18039	Avh6c04p08g02861 Avh6c21p10g17434	Shared
OG0000717	Avh1c04p10g03731 Avh1c04p10g03752 Avh1c21p15g21377	Avh2c04p04g03595 Avh2c21p13g21240	Avh3c04p11g03804 Avh3c21p13g18979 Avh3c21p13g18980	Avh4c04p11g03699 Avh4c21p13g18188	Avh5c21p13g18302	Avh6c04p11g03075 Avh6c21p13g17687	Shared
OG0000718	Avh1c04p10g03774 Avh1c09p05g08405	Avh2c04p04g03619 Avh2c07p03g06103 Avh2c09p05g08438	Avh3c04p11g03825	Avh4c04p11g03724 Avh4c07p03g05762 Avh4c09p04g07963	Avh5c07p03g05071 Avh5c07p03g05086 Avh5c09p05g07323	Avh6c07p02g04859	Shared
OG0000719	Avh1c05p02g03925 Avh1c09p06g08479 Avh1c27p15g27863	Avh2c05p02g03826 Avh2c09p06g08507 Avh2c27p21g27600	Avh3c05p01g04003	Avh4c09p05g08039	Avh5c05p02g03188 Avh5c09p06g07403 Avh5c27p14g23486	Avh6c09p04g07051 Avh6c27p19g23094	Shared
OG0000720	Avh1c05p02g03946 Avh1c27p15g27882	Avh2c05p02g03844 Avh2c27p21g27622	Avh3c01p09g00485	Avh4c01p10g00583 Avh4c05p00g03911 Avh4c27p16g23585	Avh5c01p09g00494 Avh5c05p02g03211 Avh5c27p15g23504	Avh6c01p08g00457 Avh6c27p20g23113	Shared
OG0000721	Avh1c05p02g03954 Avh1c06p18g05745 Avh1c27p16g27886	Avh2c05p02g03852 Avh2c06p17g05685 Avh2c27p21g27627	Avh3c06p14g05329	Avh4c05p01g03919 Avh4c27p16g23591	Avh5c05p02g03221 Avh5c06p13g04614 Avh5c27p15g23509	Avh6c27p20g23118	Shared
OG0000722	Avh1c05p06g04218 Avh1c23p03g22947 Avh1c27p20g28214	Avh2c05p07g04164 Avh2c23p03g22799 Avh2c27p25g27958	Avh3c23p04g20238 Avh3c27p17g24735	Avh4c05p04g04135 Avh4c27p20g23886	Avh5c23p03g19398	Avh6c05p04g03522 Avh6c27p22g23248	Shared
OG0000723	Avh1c05p11g04414 Avh1c14p06g13573 Avh1c18p17g18044 Avh1c25p05g25327 Avh1c27p02g27364	Avh2c05p12g04359 Avh2c25p04g24838		Avh4c22p09g18998 Avh4c27p12g23379		Avh6c10p00g07351 Avh6c19p03g14982 Avh6c27p08g22678 Avh6c27p09g22699	Shared
OG0000724	Avh1c05p12g04428 Avh1c07p11g06513 Avh1c09p12g08740	Avh2c05p13g04373 Avh2c07p13g06674 Avh2c09p11g08747	Avh3c05p06g04211 Avh3c07p08g06069	Avh4c07p12g06369 Avh4c09p08g08194	Avh5c07p11g05598	Avh6c07p11g05430 Avh6c09p05g07102	Shared
OG0000725	Avh1c05p19g04727 Avh1c11p01g09989	Avh2c05p20g04663 Avh2c11p01g09921	Avh3c05p13g04491 Avh3c10p18g08825 Avh3c11p01g08986	Avh4c10p16g09142 Avh4c11p01g09231	Avh5c05p15g03820	Avh6c05p07g03668 Avh6c10p18g08229 Avh6c11p02g08405	Shared
OG0000726	Avh1c05p20g04767 Avh1c21p00g20574	Avh2c05p20g04706 Avh2c21p00g20493	Avh3c05p13g04526 Avh3c21p00g18281	Avh4c05p15g04617 Avh4c21p00g17520	Avh5c05p15g03837 Avh5c21p00g17608 Avh5c21p00g17609	Avh6c05p07g03704 Avh6c21p00g16999	Shared
OG0000727	Avh1c06p00g04803 Avh1c13p16g12879 Avh1c29p02g29526	Avh2c06p00g04746 Avh2c13p16g12733 Avh2c29p02g29181	Avh3c06p00g04570 Avh3c29p02g25746	Avh4c29p02g25080	Avh5c06p00g03877 Avh5c13p11g11042 Avh5c29p02g24855	Avh6c29p01g24192	Shared
OG0000728	Avh1c06p00g04820	Avh2c06p00g04761 Avh2c07p19g06899 Avh2c13p16g12751 Avh2c29p02g29212	Avh3c06p01g04583 Avh3c07p15g06270 Avh3c13p15g11452	Avh4c13p14g11191	Avh5c06p01g03893 Avh5c13p12g11061	Avh6c06p00g03731 Avh6c07p18g05618	Shared
OG0000729	Avh1c06p01g04850 Avh1c07p17g06728 Avh1c07p17g06729	Avh2c06p01g04792 Avh2c07p19g06869	Avh3c06p01g04609 Avh3c07p14g06241	Avh4c07p18g06551	Avh5c06p01g03920 Avh5c07p17g05753	Avh6c06p00g03755 Avh6c06p01g03763 Avh6c07p17g05586	Shared
OG0000730	Avh1c06p01g04864 Avh1c15p00g14187 Avh1c16p05g15427 Avh1c16p09g15498 Avh1c18p12g17965 Avh1c25p02g25243	Avh2c16p02g15114 Avh2c25p01g24759 Avh2c29p09g29549	Avh3c23p19g21215	Avh4c22p12g19037 Avh4c27p21g23971	Avh5c26p10g22794		Shared
OG0000731	Avh1c06p02g04896 Avh1c07p16g06684 Avh1c13p17g12970	Avh2c06p02g04836 Avh2c07p18g06829 Avh2c13p17g12802	Avh3c06p01g04628 Avh3c13p15g11512	Avh4c06p00g04659 Avh4c13p14g11249	Avh5c06p02g03959 Avh5c13p12g11121	Avh6c06p01g03800	Shared
OG0000732	Avh1c06p02g04955 Avh1c07p16g06634	Avh2c06p02g04894 Avh2c07p17g06781	Avh3c06p02g04676 Avh3c07p12g06160	Avh4c06p01g04695 Avh4c07p16g06467	Avh5c06p02g04005 Avh5c06p02g04006 Avh5c07p15g05693	Avh6c06p02g03856 Avh6c07p15g05525	Shared
OG0000733	Avh1c06p05g05109 Avh1c27p05g27435	Avh2c06p04g05025 Avh2c27p11g27183	Avh3c06p04g04786 Avh3c06p04g04788 Avh3c27p06g24226	Avh4c06p02g04792 Avh4c27p06g23152	Avh5c06p04g04129 Avh5c27p05g23071	Avh6c06p03g03952 Avh6c27p12g22767	Shared
OG0000734	Avh1c06p13g05425 Avh1c19p16g18979	Avh2c06p13g05356 Avh2c19p16g18605	Avh3c06p10g05038 Avh3c19p11g16553	Avh4c06p09g05054 Avh4c19p14g15797	Avh5c06p09g04331 Avh5c19p12g15883 Avh5c28p01g23782	Avh6c06p10g04199 Avh6c19p10g15356	Shared
OG0000735	Avh1c06p15g05514 Avh1c09p14g08854	Avh2c06p14g05459 Avh2c09p13g08846	Avh3c06p11g05101 Avh3c09p07g07974 Avh3c09p07g07991	Avh4c06p11g05130 Avh4c09p10g08286	Avh5c09p08g07517	Avh6c06p11g04278 Avh6c09p06g07192 Avh6c09p07g07195	Shared
OG0000736	Avh1c06p15g05519 Avh1c09p14g08857	Avh2c09p13g08847 Avh2c09p13g08848 Avh2c10p01g08978 Avh2c10p01g08981 Avh2c10p01g08986 Avh2c10p06g09286		Avh4c09p10g08287 Avh4c23p13g19986	Avh5c09p09g07521 Avh5c10p01g07695	Avh6c09p07g07198	Shared
OG0000737	Avh1c06p16g05602 Avh1c15p05g14492 Avh1c19p12g18740	Avh2c06p16g05546 Avh2c19p12g18339	Avh3c06p12g05206 Avh3c19p09g16383	Avh4c06p12g05206 Avh4c19p11g15596	Avh5c06p11g04482 Avh5c19p08g15622	Avh6c06p13g04377 Avh6c19p07g15160	Shared
OG0000738	Avh1c06p16g05630 Avh1c19p12g18712	Avh2c06p16g05573 Avh2c19p11g18313 Avh2c19p11g18316	Avh3c06p13g05229 Avh3c19p08g16362	Avh4c06p13g05230 Avh4c19p11g15573	Avh5c06p12g04504 Avh5c19p07g15600	Avh6c06p13g04399 Avh6c19p07g15140	Shared
OG0000739	Avh1c06p16g05634 Avh1c18p20g18177 Avh1c27p09g27577	Avh2c06p16g05577 Avh2c27p15g27323	Avh3c10p12g08478 Avh3c18p05g15513 Avh3c18p15g15879 Avh3c23p12g20763	Avh4c23p09g19773	Avh5c18p14g15233 Avh5c23p12g19930	Avh6c23p12g19569	Shared
OG0000740	Avh1c06p17g05667 Avh1c19p09g18548 Avh1c19p11g18674	Avh2c06p16g05612 Avh2c19p11g18297	Avh3c06p13g05259 Avh3c19p08g16325	Avh4c06p13g05259 Avh4c06p13g05279 Avh4c19p10g15538	Avh5c06p12g04539 Avh5c19p07g15566	Avh6c19p06g15105	Shared
OG0000741	Avh1c06p18g05773 Avh1c10p05g09320	Avh2c07p03g06064 Avh2c10p05g09242	Avh3c07p00g05604 Avh3c10p04g08263 Avh3c10p04g08264	Avh4c07p02g05713	Avh5c07p02g05025 Avh5c10p05g07947	Avh6c07p02g04821 Avh6c10p04g07646 Avh6c10p04g07647	Shared
OG0000742	Avh1c06p19g05883 Avh1c07p01g05995 Avh1c10p04g09259	Avh2c06p19g05818 Avh2c07p01g05981 Avh2c10p04g09186	Avh3c06p15g05462	Avh4c06p15g05439	Avh5c06p14g04741 Avh5c07p01g04958 Avh5c10p04g07873	Avh6c06p15g04574 Avh6c10p03g07558	Shared
OG0000743	Avh1c07p04g06199 Avh1c08p10g07441 Avh1c13p12g12622	Avh2c07p06g06306 Avh2c08p11g07608 Avh2c13p12g12488	Avh3c08p08g06885	Avh4c08p09g07220 Avh4c13p10g10973	Avh5c08p08g06311	Avh6c07p05g05076 Avh6c08p09g06260 Avh6c13p06g10304	Shared
OG0000744	Avh1c07p14g06579 Avh1c12p09g11248 Avh1c15p04g14409			Avh4c01p09g00580 Avh4c03p17g02911 Avh4c05p11g04399 Avh4c10p05g08675 Avh4c11p08g09606 Avh4c16p06g13308 Avh4c16p15g13549 Avh4c22p14g19133 Avh4c23p06g19684 Avh4c27p21g24014			Shared
OG0000745	Avh1c07p17g06739 Avh1c10p11g09465 Avh1c22p11g22334 Avh1c22p11g22335 Avh1c26p04g26276	Avh2c07p19g06882 Avh2c12p04g10960 Avh2c25p00g24745 Avh2c29p09g29547	Avh3c26p05g23354	Avh4c26p05g22115	Avh5c26p01g22099	Avh6c16p08g12665	Shared
OG0000746	Avh1c08p01g06868 Avh1c15p16g15252 Avh1c29p16g30169	Avh2c08p01g06980 Avh2c15p18g15014 Avh2c29p15g29800	Avh3c08p01g06356 Avh3c29p08g26132	Avh4c08p01g06665 Avh4c15p15g13105	Avh5c08p01g05831	Avh6c15p14g12318 Avh6c29p12g24714	Shared
OG0000747	Avh1c08p03g07037 Avh1c15p14g15056	Avh2c08p03g07161 Avh2c15p16g14836	Avh3c08p03g06534 Avh3c15p13g13487	Avh4c08p03g06848 Avh4c15p13g12936	Avh5c08p03g06018 Avh5c15p14g12868 Avh5c15p14g12871	Avh6c08p03g05912 Avh6c15p13g12199	Shared
OG0000748	Avh1c08p03g07041 Avh1c15p13g15047	Avh2c08p03g07167 Avh2c15p15g14825	Avh3c08p03g06538 Avh3c15p13g13481	Avh4c08p03g06852 Avh4c08p03g06853 Avh4c15p13g12926	Avh5c08p03g06022 Avh5c15p13g12860	Avh6c08p03g05916 Avh6c15p12g12191	Shared
OG0000749	Avh1c08p08g07347 Avh1c08p08g07348	Avh2c08p09g07510 Avh2c08p09g07511 Avh2c18p21g17894 Avh2c18p21g17896	Avh3c08p07g06790 Avh3c08p07g06792 Avh3c08p07g06793	Avh4c08p08g07150	Avh5c08p06g06240	Avh6c08p07g06174 Avh6c18p18g14857	Shared
OG0000750	Avh1c08p09g07384 Avh1c18p10g17903	Avh2c08p09g07549	Avh3c08p07g06837 Avh3c18p07g15689 Avh3c18p07g15692	Avh4c08p09g07183 Avh4c08p09g07184 Avh4c18p09g15265	Avh5c08p07g06279 Avh5c18p07g15060	Avh6c08p08g06209 Avh6c18p09g14533	Shared
OG0000751	Avh1c08p18g07751 Avh1c12p08g11234 Avh1c22p16g22464 Avh1c27p12g27700	Avh2c08p18g07910 Avh2c08p18g07912 Avh2c22p15g22302 Avh2c27p09g27134 Avh2c27p18g27437		Avh4c12p06g10249 Avh4c16p07g13318	Avh5c12p07g09691	Avh6c27p10g22714	Shared
OG0000752	Avh1c08p20g07961 Avh1c15p07g14650	Avh2c08p20g08032 Avh2c08p20g08042 Avh2c15p10g14452	Avh3c15p09g13197	Avh4c08p19g07530 Avh4c15p08g12637 Avh4c15p08g12638	Avh5c08p19g06786 Avh5c15p10g12652 Avh5c15p10g12656	Avh6c08p19g06643	Shared
OG0000753	Avh1c09p04g08328 Avh1c25p02g25246 Avh1c26p19g27319	Avh2c25p01g24762 Avh2c26p20g26837	Avh3c09p03g07754 Avh3c25p00g22336 Avh3c25p01g22341	Avh4c26p17g23001	Avh5c09p03g07230 Avh5c25p00g21367 Avh5c26p13g22941	Avh6c25p00g20843	Shared
OG0000754	Avh1c09p13g08805 Avh1c09p13g08807 Avh1c09p13g08809 Avh1c09p13g08811 Avh1c09p13g08813 Avh1c09p13g08815 Avh1c09p13g08817 Avh1c09p13g08819 Avh1c09p13g08820	Avh2c09p12g08813		Avh4c09p09g08263	Avh5c09p08g07494	Avh6c09p06g07157	Shared
OG0000755	Avh1c09p16g09007 Avh1c10p19g09932 Avh1c11p00g09937	Avh2c10p20g09868 Avh2c11p00g09873	Avh3c10p18g08874 Avh3c11p00g08876	Avh4c10p17g09192 Avh4c11p00g09197	Avh5c10p18g08468 Avh5c11p00g08472	Avh6c10p19g08276 Avh6c11p00g08279	Shared
OG0000756	Avh1c10p02g09169 Avh1c10p02g09171 Avh1c10p06g09358 Avh1c20p18g20541 Avh1c27p12g27686	Avh2c10p02g09090 Avh2c10p03g09094 Avh2c10p06g09263 Avh2c25p05g24861 Avh2c28p06g28371		Avh4c09p05g08038	Avh5c09p06g07402	Avh6c09p04g07050	Shared
OG0000757	Avh1c10p05g09347	Avh2c02p01g00948 Avh2c07p03g06081 Avh2c10p06g09275 Avh2c18p21g17926	Avh3c10p05g08295	Avh4c07p02g05737 Avh4c10p03g08625	Avh5c07p02g05047 Avh5c07p03g05081 Avh5c10p05g07962	Avh6c07p02g04841 Avh6c10p05g07671	Shared
OG0000758	Avh1c10p14g09583 Avh1c11p07g10333	Avh2c10p14g09502 Avh2c11p08g10300	Avh3c10p12g08493 Avh3c10p12g08495 Avh3c11p07g09272	Avh4c10p12g08827 Avh4c11p07g09559	Avh5c10p13g08150 Avh5c11p07g08845	Avh6c10p13g07878 Avh6c11p08g08739	Shared
OG0000759	Avh1c10p16g09643 Avh1c11p06g10292	Avh2c10p15g09565 Avh2c11p06g10248 Avh2c21p07g20867	Avh3c10p14g08559 Avh3c11p06g09239	Avh4c10p12g08864 Avh4c11p06g09522	Avh5c10p14g08218 Avh5c11p05g08805	Avh6c10p14g07940 Avh6c11p07g08703	Shared
OG0000760	Avh1c10p16g09693 Avh1c13p18g13057 Avh1c29p08g29853	Avh2c13p18g12887 Avh2c27p10g27160 Avh2c29p08g29502	Avh3c13p16g11590 Avh3c29p07g26034	Avh4c13p15g11303 Avh4c29p08g25419	Avh5c13p13g11205 Avh5c29p08g25166	Avh6c13p09g10509	Shared
OG0000761	Avh1c10p17g09749 Avh1c11p02g10108	Avh2c11p03g10053	Avh3c10p16g08675 Avh3c11p02g09073 Avh3c11p02g09075	Avh4c10p14g08990 Avh4c11p02g09354	Avh5c10p16g08326 Avh5c11p02g08636	Avh6c10p16g08077 Avh6c11p04g08532 Avh6c11p04g08534	Shared
OG0000762	Avh1c10p19g09905	Avh2c04p05g03665 Avh2c10p19g09838	Avh3c04p11g03839 Avh3c21p14g19082 Avh3c21p14g19085	Avh4c04p12g03780 Avh4c10p17g09166 Avh4c21p14g18289	Avh5c04p12g02968 Avh5c21p14g18364	Avh6c04p12g03122 Avh6c21p14g17753	Shared
OG0000763	Avh1c11p09g10426 Avh1c25p20g26176	Avh2c11p10g10383 Avh2c25p19g25671	Avh3c11p09g09331 Avh3c25p18g23230	Avh4c11p09g09628 Avh4c11p09g09634 Avh4c25p14g21998	Avh5c11p08g08908 Avh5c25p13g22041	Avh6c11p10g08804 Avh6c25p17g21682	Shared
OG0000764	Avh1c11p10g10467 Avh1c25p20g26139	Avh2c11p10g10418 Avh2c16p12g15346 Avh2c25p19g25637	Avh3c11p09g09369 Avh3c25p17g23198	Avh4c11p09g09660 Avh4c25p14g21958	Avh5c11p09g08938 Avh5c25p13g22002	Avh6c11p11g08838 Avh6c25p16g21647	Shared
OG0000765	Avh1c11p11g10507 Avh1c20p02g19658 Avh1c20p16g20364	Avh2c20p02g19561 Avh2c20p16g20261	Avh3c20p01g17359 Avh3c20p16g18042	Avh4c20p01g16616 Avh4c20p16g17300	Avh5c20p01g16676 Avh5c20p14g17348	Avh6c20p02g16210 Avh6c20p15g16802	Shared
OG0000766	Avh1c11p14g10762 Avh1c16p26g16279	Avh2c11p14g10659 Avh2c16p22g16009 Avh2c19p25g19418	Avh3c11p14g09684 Avh3c16p15g14442 Avh3c19p20g17266	Avh4c19p23g16505	Avh5c11p14g09259 Avh5c16p24g13964 Avh5c19p21g16611	Avh6c19p19g16095	Shared
OG0000767	Avh1c12p03g11039 Avh1c12p03g11040	Avh2c12p03g10904	Avh3c17p03g14674	Avh4c12p02g10089 Avh4c17p04g14056	Avh5c12p03g09530 Avh5c12p03g09531	Avh6c12p03g09209 Avh6c12p03g09210 Avh6c12p03g09212 Avh6c12p03g09213 Avh6c17p05g13318	Shared
OG0000768	Avh1c12p04g11082 Avh1c19p19g19223 Avh1c23p07g23215	Avh2c12p03g10938 Avh2c19p19g18846 Avh2c23p07g23087	Avh3c19p14g16766	Avh4c12p03g10119 Avh4c19p16g15943	Avh5c12p04g09538 Avh5c19p15g16105	Avh6c12p04g09248 Avh6c19p13g15582	Shared
OG0000769	Avh1c12p10g11287 Avh1c17p18g17204 Avh1c29p19g30342	Avh2c12p09g11123 Avh2c17p16g16862 Avh2c29p18g29965	Avh3c17p15g15158 Avh3c29p11g26312	Avh4c17p16g14644 Avh4c29p12g25639	Avh5c12p08g09705 Avh5c17p09g14570	Avh6c12p07g09385	Shared
OG0000770	Avh1c12p12g11346 Avh1c20p05g19885 Avh1c20p05g19886 Avh1c20p05g19887	Avh2c12p11g11187 Avh2c20p05g19755 Avh2c20p05g19756 Avh2c20p05g19757	Avh3c20p05g17578	Avh4c20p05g16851	Avh5c12p10g09782 Avh5c20p04g16911	Avh6c20p05g16425	Shared
OG0000771	Avh1c12p17g11612 Avh1c20p15g20322	Avh2c12p16g11454 Avh2c20p15g20188	Avh3c12p11g10315 Avh3c20p15g17974	Avh4c12p07g10316 Avh4c20p15g17235	Avh5c12p14g10002 Avh5c20p13g17286 Avh5c20p13g17288	Avh6c12p14g09706 Avh6c20p14g16740	Shared
OG0000772	Avh1c12p18g11656 Avh1c20p16g20344	Avh2c12p17g11496 Avh2c12p17g11497 Avh2c20p16g20240	Avh3c12p12g10360 Avh3c12p12g10364 Avh3c20p16g18020	Avh4c12p08g10357 Avh4c20p16g17278	Avh5c12p15g10028 Avh5c20p14g17326	Avh6c20p15g16780	Shared
OG0000773	Avh1c12p19g11726 Avh1c20p17g20404	Avh2c12p18g11567 Avh2c20p17g20306	Avh3c12p13g10439 Avh3c19p19g17172 Avh3c20p17g18095	Avh4c19p22g16416	Avh5c12p16g10086 Avh5c12p16g10087 Avh5c19p20g16524 Avh5c20p15g17401	Avh6c19p18g16014	Shared
OG0000774	Avh1c12p19g11752 Avh1c20p17g20452	Avh2c09p01g08192 Avh2c12p18g11593 Avh2c20p17g20349	Avh3c12p13g10469 Avh3c20p18g18131	Avh4c12p09g10439 Avh4c20p17g17370	Avh5c12p16g10121 Avh5c20p16g17459	Avh6c12p16g09827 Avh6c20p16g16861	Shared
OG0000775	Avh1c12p19g11785 Avh1c20p18g20498 Avh1c23p01g22704	Avh2c19p25g19362 Avh2c23p01g22558	Avh3c19p19g17209 Avh3c23p01g20008	Avh4c12p10g10482	Avh5c12p16g10163 Avh5c23p01g19162	Avh6c12p17g09870 Avh6c19p19g16044 Avh6c23p01g18755	Shared
OG0000776	Avh1c12p20g11815	Avh2c12p19g11658 Avh2c20p18g20427	Avh3c20p18g18209 Avh3c20p18g18210	Avh4c20p18g17451 Avh4c20p18g17452	Avh5c12p17g10188 Avh5c20p17g17537 Avh5c20p17g17539	Avh6c12p17g09894 Avh6c20p17g16927 Avh6c20p17g16928	Shared
OG0000777	Avh1c13p00g11906 Avh1c17p00g16367 Avh1c28p02g28451	Avh2c13p01g11768 Avh2c17p00g16089 Avh2c28p02g28183	Avh3c13p01g10623 Avh3c23p20g21311	Avh4c23p17g20310	Avh5c13p01g10306 Avh5c23p19g20426	Avh6c13p01g09979 Avh6c23p20g20068	Shared
OG0000778	Avh1c13p01g11937 Avh1c13p01g11943	Avh2c13p01g11805 Avh2c23p20g23803	Avh3c13p01g10654 Avh3c13p01g10659 Avh3c23p20g21280	Avh4c13p00g10530 Avh4c13p00g10535 Avh4c23p16g20273	Avh5c13p01g10337 Avh5c23p19g20398	Avh6c13p01g09987	Shared
OG0000779	Avh1c13p01g11989 Avh1c17p02g16497 Avh1c23p21g24064	Avh2c13p02g11861 Avh2c23p19g23764	Avh3c13p02g10720 Avh3c17p02g14614	Avh4c17p03g14008	Avh5c13p01g10358 Avh5c13p02g10387 Avh5c17p03g14229	Avh6c13p02g10053 Avh6c17p03g13256	Shared
OG0000780	Avh1c13p01g12000 Avh1c23p21g24052	Avh2c13p02g11875 Avh2c23p19g23751	Avh3c13p02g10732 Avh3c23p19g21209	Avh4c13p01g10576 Avh4c23p15g20199	Avh5c13p01g10373 Avh5c13p02g10396 Avh5c23p18g20352	Avh6c13p02g10066 Avh6c23p18g19968	Shared
OG0000781	Avh1c13p02g12047 Avh1c13p02g12050 Avh1c13p02g12051 Avh1c14p03g13402	Avh2c07p07g06386 Avh2c14p03g13222	Avh3c13p03g10811 Avh3c14p02g11919	Avh4c07p06g06011 Avh4c13p02g10637 Avh4c14p02g11561	Avh5c13p02g10416	Avh6c14p02g10766	Shared
OG0000782	Avh1c13p02g12067 Avh1c23p11g23490	Avh2c13p02g11919 Avh2c13p03g11935 Avh2c23p11g23354	Avh3c13p03g10828 Avh3c23p10g20704	Avh4c13p02g10655 Avh4c13p02g10657 Avh4c23p06g19707	Avh5c13p03g10433 Avh5c23p10g19870	Avh6c23p10g19511	Shared
OG0000783	Avh1c13p09g12377 Avh1c23p18g23808 Avh1c24p11g24775	Avh2c13p09g12244 Avh2c23p18g23664 Avh2c28p07g28405	Avh3c13p09g11042	Avh4c13p08g10829 Avh4c24p11g20971	Avh5c23p16g20139 Avh5c23p16g20192 Avh5c24p09g20957	Avh6c24p08g20588	Shared
OG0000784	Avh1c13p10g12447	Avh2c13p10g12310	Avh3c13p10g11126 Avh3c13p10g11127 Avh3c23p17g21061	Avh4c13p07g10802 Avh4c13p09g10891 Avh4c13p09g10892 Avh4c23p14g20051	Avh5c13p05g10590 Avh5c23p17g20237	Avh6c13p05g10199 Avh6c23p17g19851	Shared
OG0000785	Avh1c13p10g12449 Avh1c23p19g23892	Avh2c13p10g12312	Avh3c13p10g11129 Avh3c13p10g11130	Avh4c13p09g10894 Avh4c23p14g20057	Avh5c13p05g10592 Avh5c23p17g20244 Avh5c23p17g20245	Avh6c13p05g10201 Avh6c13p05g10202 Avh6c23p17g19856	Shared
OG0000786	Avh1c13p11g12488 Avh1c15p04g14372 Avh1c23p19g23918 Avh1c28p09g28826	Avh2c13p11g12349 Avh2c15p06g14199 Avh2c28p08g28477	Avh3c23p17g21091	Avh4c15p05g12403 Avh4c23p14g20078 Avh4c28p08g24385	Avh5c28p10g24187	Avh6c15p06g11779	Shared
OG0000787	Avh1c13p11g12558 Avh1c23p20g23987 Avh1c26p13g26881	Avh2c13p11g12419 Avh2c23p19g23719	Avh3c13p11g11200 Avh3c23p18g21161	Avh4c13p10g10961 Avh4c23p15g20148	Avh5c13p06g10672 Avh5c23p18g20304	Avh6c13p05g10233 Avh6c23p18g19914	Shared
OG0000788	Avh1c13p13g12694	Avh2c07p09g06553 Avh2c19p11g18276	Avh3c08p21g07362 Avh3c13p10g11118 Avh3c22p02g19342		Avh5c04p10g02817 Avh5c04p10g02818 Avh5c13p15g11318 Avh5c21p10g18058 Avh5c25p11g21846 Avh5c25p11g21847	Avh6c22p02g18006	Shared
OG0000789	Avh1c13p14g12709	Avh2c13p14g12572 Avh2c13p14g12575	Avh3c13p13g11328 Avh3c13p13g11332	Avh4c13p11g11051 Avh4c13p11g11052 Avh4c13p11g11055	Avh5c13p08g10828 Avh5c13p09g10869 Avh5c13p09g10870 Avh5c13p09g10871 Avh5c13p09g10872		Shared
OG0000790	Avh1c13p15g12780 Avh1c13p15g12781 Avh1c29p01g29437	Avh2c13p15g12644 Avh2c29p01g29097	Avh3c13p14g11375 Avh3c29p01g25664	Avh4c13p12g11102 Avh4c29p01g24981	Avh5c13p10g10942 Avh5c29p01g24760	Avh6c13p07g10383 Avh6c29p00g24111	Shared
OG0000791	Avh1c13p16g12915	Avh2c10p18g09750 Avh2c13p16g12763	Avh3c10p17g08749 Avh3c13p15g11468 Avh3c29p02g25788	Avh4c10p15g09067 Avh4c13p14g11207 Avh4c29p03g25115	Avh5c10p17g08402 Avh5c13p12g11074 Avh5c29p03g24892	Avh6c10p17g08152	Shared
OG0000792	Avh1c13p19g13133 Avh1c29p07g29777	Avh2c13p18g12961 Avh2c29p06g29430	Avh3c13p17g11664 Avh3c29p06g25964 Avh3c29p06g25966	Avh4c13p16g11377 Avh4c29p07g25351	Avh5c13p14g11278 Avh5c29p06g25102	Avh6c13p10g10580 Avh6c29p05g24416	Shared
OG0000793	Avh1c13p19g13176 Avh1c29p05g29726	Avh2c13p19g12999 Avh2c29p05g29375	Avh3c13p18g11707 Avh3c29p05g25919	Avh4c13p16g11415 Avh4c29p07g25343	Avh5c13p15g11322 Avh5c29p05g25052 Avh5c29p05g25053	Avh6c13p10g10619 Avh6c29p04g24372	Shared
OG0000794	Avh1c13p19g13183 Avh1c29p05g29722	Avh2c13p19g13006 Avh2c29p05g29372	Avh3c13p18g11714 Avh3c29p05g25915	Avh4c13p16g11422 Avh4c29p06g25298	Avh5c13p15g11329 Avh5c29p05g25048	Avh6c13p10g10625 Avh6c13p10g10626 Avh6c29p04g24368	Shared
OG0000795	Avh1c13p19g13223 Avh1c16p02g15366 Avh1c29p04g29683	Avh2c13p19g13038	Avh3c13p18g11756 Avh3c16p01g13623 Avh3c29p04g25875	Avh4c16p00g13200 Avh4c16p03g13256	Avh5c13p15g11369 Avh5c16p03g13135 Avh5c29p04g25004	Avh6c29p03g24324	Shared
OG0000796	Avh1c14p01g13314	Avh2c14p01g13135	Avh3c14p01g11846 Avh3c14p01g11852 Avh3c14p07g12113 Avh3c14p07g12118	Avh4c06p16g05483 Avh4c07p01g05628 Avh4c14p01g11505 Avh4c14p01g11510	Avh5c06p15g04783 Avh5c14p01g11460	Avh6c06p16g04613	Shared
OG0000797	Avh1c14p02g13388 Avh1c22p17g22516	Avh2c14p02g13207 Avh2c22p16g22363	Avh3c14p02g11909 Avh3c22p10g19813	Avh4c14p02g11550 Avh4c22p14g19116	Avh5c14p02g11510 Avh5c22p07g19014	Avh6c14p02g10753 Avh6c14p02g10754 Avh6c22p12g18635	Shared
OG0000798	Avh1c14p13g13952 Avh1c18p15g18023	Avh2c14p12g13702 Avh2c18p15g17670 Avh2c25p13g25228	Avh3c14p13g12501 Avh3c18p12g15776 Avh3c25p12g22808		Avh5c14p07g11811 Avh5c18p11g15137	Avh6c14p13g11326 Avh6c18p13g14605 Avh6c25p11g21241	Shared
OG0000799	Avh1c14p14g14050 Avh1c20p01g19584	Avh2c14p13g13811 Avh2c14p13g13812 Avh2c20p01g19490	Avh3c14p15g12596 Avh3c20p00g17304	Avh4c14p11g12072 Avh4c20p00g16551	Avh5c14p08g11915	Avh6c14p14g11419 Avh6c20p00g16133 Avh6c20p01g16144	Shared
OG0000800	Avh1c15p01g14212 Avh1c28p07g28705	Avh2c15p03g14027 Avh2c28p07g28404	Avh3c15p03g12795 Avh3c28p06g25022	Avh4c15p03g12275 Avh4c28p05g24256	Avh5c15p03g12166 Avh5c15p04g12231 Avh5c28p06g24032	Avh6c15p03g11609 Avh6c28p05g23569	Shared
OG0000801	Avh1c15p01g14223 Avh1c28p08g28718	Avh2c15p03g14038 Avh2c28p07g28417	Avh3c28p06g25029 Avh3c28p09g25162	Avh4c15p03g12284	Avh5c15p03g12175 Avh5c15p03g12176 Avh5c15p04g12240 Avh5c28p07g24042 Avh5c28p08g24085	Avh6c15p03g11618	Shared
OG0000802	Avh1c15p02g14229 Avh1c28p08g28722 Avh1c28p08g28723	Avh2c15p03g14042 Avh2c28p07g28420	Avh3c28p06g25032 Avh3c28p09g25159	Avh4c15p03g12287	Avh5c15p03g12179 Avh5c15p04g12243 Avh5c28p07g24045 Avh5c28p08g24087	Avh6c15p03g11622	Shared
OG0000803	Avh1c15p04g14407 Avh1c15p04g14408 Avh1c15p04g14411 Avh1c15p04g14413	Avh2c15p06g14233 Avh2c15p06g14235	Avh3c15p06g12980 Avh3c15p06g12981	Avh4c15p05g12442	Avh5c15p07g12405 Avh5c15p07g12406	Avh6c15p06g11819 Avh6c15p06g11820	Shared
OG0000804	Avh1c15p11g14884 Avh1c26p18g27252 Avh1c28p15g29299	Avh2c08p06g07374 Avh2c08p06g07383 Avh2c15p13g14679 Avh2c26p19g26767	Avh3c15p12g13387	Avh4c08p06g07020 Avh4c26p16g22941	Avh5c08p10g06387 Avh5c26p12g22879	Avh6c28p12g24042	Shared
OG0000805	Avh1c16p20g15850 Avh1c26p12g26816	Avh2c16p17g15536 Avh2c19p22g19091 Avh2c26p13g26307 Avh2c26p13g26324	Avh3c16p08g13869	Avh4c16p15g13533 Avh4c26p11g22533	Avh5c16p18g13513 Avh5c26p06g22451	Avh6c16p07g12632 Avh6c26p06g22056	Shared
OG0000806	Avh1c16p22g15975 Avh1c16p23g16055	Avh2c16p19g15669 Avh2c16p20g15777	Avh3c14p05g12024 Avh3c16p10g14008 Avh3c16p13g14205	Avh4c14p03g11629 Avh4c15p12g12894 Avh4c16p17g13659	Avh5c15p13g12816 Avh5c16p22g13784	Avh6c15p12g12147	Shared
OG0000807	Avh1c16p24g16170 Avh1c28p12g29068	Avh2c28p11g28715	Avh3c11p13g09573 Avh3c16p14g14331 Avh3c16p14g14342 Avh3c28p13g25420	Avh4c11p12g09857 Avh4c28p11g24646	Avh5c11p12g09136 Avh5c28p14g24448	Avh6c16p12g12962 Avh6c28p09g23834	Shared
OG0000808	Avh1c16p25g16211 Avh1c23p01g22724	Avh2c19p25g19347 Avh2c23p01g22581	Avh3c19p19g17185 Avh3c20p17g18116 Avh3c23p01g20026	Avh4c11p12g09847 Avh4c19p22g16426	Avh5c19p20g16535 Avh5c23p01g19185	Avh6c19p18g16022 Avh6c23p01g18777	Shared
OG0000809	Avh1c17p03g16559 Avh1c18p05g17556 Avh1c22p05g21968	Avh2c18p05g17204 Avh2c22p05g21826	Avh3c17p03g14671 Avh3c22p04g19520	Avh4c17p04g14052 Avh4c18p04g14957 Avh4c22p04g18726	Avh5c18p02g14687 Avh5c18p02g14726	Avh6c17p05g13315	Shared
OG0000810	Avh1c18p01g17297 Avh1c22p01g21708 Avh1c24p07g24581	Avh2c18p01g16960 Avh2c22p01g21568 Avh2c24p06g24167	Avh3c22p01g19269 Avh3c24p07g21742	Avh4c22p01g18488 Avh4c24p07g20769	Avh5c22p01g18549	Avh6c18p01g13951 Avh6c22p01g17936	Shared
OG0000811	Avh1c18p01g17312 Avh1c22p17g22514	Avh2c18p01g16946 Avh2c22p16g22361	Avh3c22p01g19284 Avh3c22p10g19811	Avh4c18p01g14713 Avh4c22p01g18502 Avh4c22p14g19114	Avh5c22p01g18563 Avh5c22p07g19012	Avh6c18p01g13966 Avh6c22p12g18633	Shared
OG0000812	Avh1c18p05g17539 Avh1c22p05g21952	Avh2c18p04g17189 Avh2c22p05g21811	Avh3c18p03g15409 Avh3c22p04g19505	Avh4c18p04g14945 Avh4c22p04g18710	Avh5c18p01g14669 Avh5c22p04g18778	Avh6c18p04g14188 Avh6c22p04g18175 Avh6c22p05g18247	Shared
OG0000813	Avh1c18p05g17548 Avh1c22p05g21958	Avh2c18p04g17198 Avh2c22p05g21817	Avh3c18p03g15416 Avh3c22p04g19513	Avh4c18p04g14951 Avh4c22p04g18718	Avh5c18p02g14679 Avh5c22p04g18786	Avh6c18p04g14195 Avh6c22p04g18183 Avh6c22p05g18256	Shared
OG0000814	Avh1c18p05g17574 Avh1c22p05g21984	Avh2c22p05g21839	Avh3c18p04g15428 Avh3c22p04g19528	Avh4c18p05g14978 Avh4c22p04g18733	Avh5c18p02g14701 Avh5c18p02g14744 Avh5c22p04g18805	Avh6c18p05g14212 Avh6c22p04g18205 Avh6c22p05g18277	Shared
OG0000815	Avh1c18p05g17588 Avh1c22p05g22017	Avh2c18p05g17236 Avh2c22p05g21874	Avh3c18p04g15452 Avh3c22p05g19558	Avh4c18p05g15004 Avh4c22p05g18768	Avh5c18p03g14770 Avh5c22p05g18838	Avh6c18p05g14235 Avh6c22p05g18237 Avh6c22p06g18310	Shared
OG0000816	Avh1c18p05g17594 Avh1c22p05g22013	Avh2c18p05g17242 Avh2c22p05g21869	Avh3c18p04g15462 Avh3c22p05g19554	Avh4c18p05g15012 Avh4c22p05g18761	Avh5c18p03g14780 Avh5c22p05g18832	Avh6c18p05g14244 Avh6c22p05g18232 Avh6c22p06g18304	Shared
OG0000817	Avh1c18p05g17599 Avh1c22p05g22008	Avh2c18p05g17247 Avh2c22p05g21863	Avh3c18p04g15467 Avh3c22p05g19547	Avh4c18p05g15015 Avh4c22p05g18755	Avh5c18p03g14785 Avh5c22p05g18827	Avh6c18p05g14248 Avh6c22p05g18225 Avh6c22p06g18297	Shared
OG0000818	Avh1c18p05g17601 Avh1c22p05g22006	Avh2c18p05g17249 Avh2c22p05g21861	Avh3c18p04g15468 Avh3c22p05g19545	Avh4c18p05g15017 Avh4c22p05g18753	Avh5c18p03g14787 Avh5c22p05g18825	Avh6c18p05g14250 Avh6c22p05g18223 Avh6c22p06g18295	Shared
OG0000819	Avh1c18p05g17602 Avh1c22p05g22005	Avh2c18p05g17250 Avh2c22p05g21860	Avh3c18p04g15469 Avh3c22p05g19544	Avh4c18p05g15018 Avh4c22p05g18752	Avh5c18p03g14788 Avh5c22p05g18824	Avh6c18p05g14251 Avh6c22p05g18222 Avh6c22p06g18294	Shared
OG0000820	Avh1c18p05g17605 Avh1c22p05g22002	Avh2c18p05g17253 Avh2c22p05g21858	Avh3c18p04g15471 Avh3c22p05g19542	Avh4c18p05g15021 Avh4c22p05g18750	Avh5c18p03g14789 Avh5c22p05g18822	Avh6c18p05g14253 Avh6c22p05g18221 Avh6c22p06g18293	Shared
OG0000821	Avh1c18p11g17946	Avh2c15p02g13963 Avh2c18p09g17549 Avh2c18p19g17825 Avh2c22p13g22226	Avh3c11p06g09234	Avh4c11p06g09517 Avh4c26p14g22815	Avh5c11p05g08799 Avh5c26p10g22791	Avh6c11p07g08698 Avh6c25p04g20935 Avh6c27p10g22725	Shared
OG0000822	Avh1c19p16g18962 Avh1c29p03g29565 Avh1c29p03g29566	Avh2c19p15g18584	Avh3c19p11g16534 Avh3c29p03g25796	Avh4c19p14g15750 Avh4c29p03g25143 Avh4c29p03g25144	Avh5c19p11g15865 Avh5c29p03g24909 Avh5c29p03g24910	Avh6c19p10g15338	Shared
OG0000823	Avh1c19p17g19071 Avh1c23p09g23365	Avh2c19p17g18699 Avh2c23p09g23233	Avh3c19p12g16647 Avh3c23p08g20562	Avh4c06p06g04925 Avh4c19p15g15847 Avh4c23p05g19562	Avh5c19p13g15984 Avh5c23p08g19721	Avh6c19p11g15448 Avh6c23p08g19369	Shared
OG0000824	Avh1c19p17g19077 Avh1c23p09g23361	Avh2c19p17g18704 Avh2c23p09g23229	Avh3c19p12g16652 Avh3c23p04g20277 Avh3c23p08g20557	Avh4c19p15g15852 Avh4c23p04g19557	Avh5c19p13g15989 Avh5c23p08g19715	Avh6c19p11g15453 Avh6c23p08g19364	Shared
OG0000825	Avh1c19p19g19230 Avh1c23p07g23204	Avh2c19p19g18855 Avh2c23p07g23073 Avh2c23p07g23077	Avh3c19p14g16774 Avh3c23p06g20411	Avh4c19p16g15951 Avh4c23p03g19443	Avh5c19p15g16112 Avh5c23p07g19621	Avh6c19p13g15589 Avh6c23p06g19234	Shared
OG0000826	Avh1c19p19g19241 Avh1c23p07g23191	Avh2c19p19g18865 Avh2c23p07g23058	Avh3c19p14g16784 Avh3c23p05g20399	Avh4c19p17g15960 Avh4c23p03g19430 Avh4c23p03g19431 Avh4c23p04g19492	Avh5c19p15g16126	Avh6c19p13g15602 Avh6c23p06g19223	Shared
OG0000827	Avh1c19p20g19299 Avh1c23p05g23091	Avh2c19p20g18976 Avh2c23p06g22958	Avh3c19p15g16848 Avh3c23p04g20295	Avh4c19p18g16072 Avh4c23p02g19360 Avh4c23p02g19361	Avh5c19p17g16238 Avh5c23p05g19531	Avh6c19p14g15692 Avh6c23p05g19114	Shared
OG0000828	Avh1c19p20g19307 Avh1c23p05g23084	Avh2c19p20g18986 Avh2c23p05g22951 Avh2c26p01g25715	Avh3c19p15g16857 Avh3c23p04g20288	Avh4c19p18g16082 Avh4c23p02g19353	Avh5c19p17g16247 Avh5c23p05g19523	Avh6c19p14g15701 Avh6c23p05g19107	Shared
OG0000829	Avh1c19p21g19422	Avh2c26p12g26279	Avh3c16p09g13934 Avh3c26p10g23697	Avh4c19p20g16200 Avh4c26p10g22484	Avh5c16p19g13580 Avh5c19p18g16348 Avh5c19p18g16353 Avh5c26p05g22394	Avh6c16p08g12700 Avh6c19p16g15798 Avh6c26p05g22029	Shared
OG0000830	Avh1c19p22g19468 Avh1c23p03g22915	Avh2c19p23g19172 Avh2c23p03g22769	Avh3c19p17g17013 Avh3c23p03g20208	Avh4c19p20g16239 Avh4c19p20g16240	Avh5c19p18g16379 Avh5c19p18g16380 Avh5c23p03g19366	Avh6c19p16g15829 Avh6c23p03g18975	Shared
OG0000831	Avh1c20p03g19719 Avh1c25p13g25656 Avh1c25p18g26043	Avh2c20p03g19615 Avh2c25p12g25151 Avh2c25p17g25538	Avh3c20p02g17438 Avh3c25p11g22721	Avh4c20p03g16696 Avh4c25p10g21685 Avh4c29p10g25475	Avh5c25p09g21685	Avh6c20p03g16294	Shared
OG0000832	Avh1c20p12g20173 Avh1c20p12g20174	Avh2c20p12g20046 Avh2c20p12g20047	Avh3c20p12g17823 Avh3c20p12g17824	Avh4c20p12g17093 Avh4c20p12g17094 Avh4c20p12g17095	Avh5c20p10g17140 Avh5c20p10g17141	Avh6c20p10g16602 Avh6c20p10g16603	Shared
OG0000833	Avh1c20p17g20428 Avh1c20p17g20429 Avh1c20p17g20431 Avh1c20p17g20432 Avh1c20p17g20433	Avh2c20p17g20331 Avh2c20p17g20332	Avh3c20p17g18113	Avh4c20p17g17353	Avh5c20p16g17443 Avh5c20p16g17444	Avh6c20p15g16843 Avh6c20p15g16844	Shared
OG0000834	Avh1c22p01g21711 Avh1c22p01g21712	Avh2c22p01g21571 Avh2c22p01g21572	Avh3c22p01g19274 Avh3c22p01g19277	Avh4c22p01g18493 Avh4c22p01g18494 Avh4c22p01g18495	Avh5c22p01g18553 Avh5c22p01g18555	Avh6c22p01g17941 Avh6c22p01g17944	Shared
OG0000835	Avh1c22p05g21991	Avh2c18p05g17215 Avh2c22p05g21846	Avh3c18p04g15433 Avh3c22p05g19533	Avh4c18p05g14983 Avh4c22p04g18741	Avh5c18p02g14707 Avh5c18p02g14749 Avh5c22p05g18811	Avh6c18p05g14217 Avh6c22p05g18212 Avh6c22p05g18284	Shared
OG0000836	Avh1c22p05g21995	Avh2c18p05g17222 Avh2c22p05g21851	Avh3c18p04g15441 Avh3c22p05g19536	Avh4c18p05g14991 Avh4c22p04g18744	Avh5c18p02g14714 Avh5c18p03g14758 Avh5c22p05g18816	Avh6c18p05g14224 Avh6c22p05g18215 Avh6c22p05g18287	Shared
OG0000837	Avh1c22p06g22071	Avh2c22p06g21927 Avh2c26p14g26390	Avh3c26p11g23794 Avh3c28p10g25244	Avh4c22p05g18821 Avh4c28p09g24460	Avh5c22p06g18885 Avh5c26p07g22510 Avh5c28p11g24279	Avh6c22p06g18351 Avh6c26p07g22119 Avh6c28p08g23727	Shared
OG0000838	Avh1c22p12g22358 Avh1c27p02g27361	Avh2c02p11g01635 Avh2c10p09g09363 Avh2c22p11g22187	Avh3c05p07g04222 Avh3c10p06g08322	Avh4c05p09g04333 Avh4c16p08g13326	Avh5c05p10g03620 Avh5c18p11g15131	Avh6c18p12g14599 Avh6c27p09g22685	Shared
OG0000839	Avh1c23p01g22721	Avh2c19p25g19350 Avh2c23p01g22578	Avh3c19p19g17188 Avh3c19p19g17190 Avh3c23p01g20023	Avh4c19p22g16429 Avh4c23p00g19229	Avh5c19p20g16538 Avh5c19p20g16540 Avh5c23p01g19182	Avh6c19p18g16025 Avh6c23p01g18774	Shared
OG0000840	Avh1c23p06g23164	Avh2c19p19g18913 Avh2c23p06g23032	Avh3c23p05g20371 Avh3c23p05g20372	Avh4c19p17g15996 Avh4c23p02g19404 Avh4c23p02g19405	Avh5c19p15g16162 Avh5c23p06g19601 Avh5c23p06g19602	Avh6c23p06g19192 Avh6c23p06g19193	Shared
OG0000841	Avh1c23p16g23666 Avh1c26p14g26962 Avh1c28p12g29027	Avh2c23p16g23518 Avh2c26p15g26472	Avh3c26p13g23929 Avh3c28p12g25386	Avh4c26p12g22651 Avh4c28p11g24612	Avh5c26p08g22600 Avh5c28p13g24414	Avh6c26p08g22235 Avh6c28p09g23798	Shared
OG0000842	Avh1c24p01g24252 Avh1c28p02g28470	Avh2c24p02g23920 Avh2c28p02g28198	Avh3c17p01g14550 Avh3c24p01g21411 Avh3c28p02g24859	Avh4c17p01g13875 Avh4c24p01g20464	Avh5c17p01g14097 Avh5c24p00g20521	Avh6c17p01g13096 Avh6c24p01g20194	Shared
OG0000843	Avh1c25p10g25501 Avh1c27p11g27640	Avh2c25p09g24998 Avh2c27p16g27384	Avh3c25p08g22559 Avh3c27p11g24431	Avh4c25p07g21545 Avh4c27p11g23344	Avh5c25p07g21562 Avh5c27p10g23269	Avh6c12p05g09311 Avh6c25p08g21062 Avh6c27p17g22955	Shared
OG0000844	Avh1c25p11g25552 Avh1c27p09g27568	Avh2c25p10g25047 Avh2c27p14g27318	Avh3c25p09g22627 Avh3c27p10g24360	Avh4c25p09g21612 Avh4c27p10g23288	Avh5c25p07g21600 Avh5c25p08g21608 Avh5c27p09g23213	Avh6c25p09g21123 Avh6c27p15g22900	Shared
OG0000845	Avh1c26p14g26969 Avh1c28p12g29040	Avh2c12p16g11456 Avh2c26p15g26478 Avh2c28p11g28688	Avh3c20p06g17656 Avh3c28p12g25399	Avh4c26p12g22659 Avh4c28p11g24624	Avh5c26p08g22608 Avh5c28p13g24425	Avh6c26p08g22243 Avh6c28p09g23808	Shared
OG0000846	Avh1c26p15g27031	Avh2c26p16g26537 Avh2c28p12g28759	Avh3c26p14g24001 Avh3c28p13g25465	Avh4c26p13g22723 Avh4c28p12g24686	Avh5c26p09g22703 Avh5c26p09g22704 Avh5c28p14g24476	Avh6c26p09g22305 Avh6c26p09g22320 Avh6c28p10g23861	Shared
OG0000847	Avh1c26p16g27054 Avh1c28p13g29114	Avh2c26p16g26577 Avh2c28p12g28784	Avh3c26p14g24031 Avh3c28p14g25509	Avh4c26p14g22771 Avh4c28p13g24725	Avh5c26p10g22738 Avh5c28p14g24515	Avh6c26p09g22331 Avh6c26p10g22354 Avh6c28p10g23903	Shared
OG0000848	Avh1c27p13g27731 Avh1c29p04g29660	Avh2c27p18g27467 Avh2c29p04g29310	Avh3c25p06g22477 Avh3c27p13g24514	Avh4c25p05g21463 Avh4c27p13g23434	Avh5c25p05g21480 Avh5c27p12g23353	Avh6c25p06g20979 Avh6c27p19g23042 Avh6c29p03g24302	Shared
OG0000849	Avh1c28p03g28527 Avh1c29p15g30102	Avh2c29p14g29736	Avh3c28p02g24896 Avh3c29p07g26067	Avh4c17p02g13950 Avh4c17p02g13951 Avh4c29p10g25468	Avh5c17p02g14174 Avh5c28p03g23887	Avh6c17p02g13173 Avh6c17p02g13174 Avh6c29p11g24625	Shared
OG0000850	Avh1c29p05g29685 Avh1c29p05g29686 Avh1c29p05g29687	Avh2c29p04g29334 Avh2c29p04g29335	Avh3c29p04g25877 Avh3c29p04g25880	Avh4c29p05g25259 Avh4c29p05g25261	Avh5c29p04g25005 Avh5c29p05g25006	Avh6c29p03g24326 Avh6c29p03g24328	Shared
OG0000851	Avh1c29p17g30182	Avh2c29p16g29814	Avh3c29p08g26144 Avh3c29p08g26145 Avh3c29p08g26146		Avh5c29p08g25184 Avh5c29p08g25185 Avh5c29p08g25216 Avh5c29p09g25217 Avh5c29p09g25218 Avh5c29p09g25219	Avh6c29p12g24732 Avh6c29p12g24733	Shared
OG0000852		Avh2c27p01g26856 Avh2c27p02g26869	Avh3c07p00g05603 Avh3c27p02g24149 Avh3c27p02g24150	Avh4c27p00g23013 Avh4c27p01g23029 Avh4c27p01g23030 Avh4c27p01g23031 Avh4c27p02g23076 Avh4c27p02g23085	Avh5c27p00g22947	Avh6c27p01g22526	Shared
OG0000853			Avh3c20p13g17864 Avh3c20p13g17867 Avh3c20p13g17870	Avh4c20p13g17130 Avh4c20p13g17132 Avh4c20p13g17134 Avh4c20p13g17136 Avh4c20p13g17137 Avh4c20p13g17138	Avh5c04p00g02469 Avh5c20p11g17179	Avh6c04p00g02653 Avh6c20p11g16636	Shared
OG0000854	Avh1c01p02g00102 Avh1c05p17g04630 Avh1c21p03g20751	Avh2c05p18g04577 Avh2c21p03g20671	Avh3c05p11g04379 Avh3c21p02g18424	Avh4c01p01g00089 Avh4c05p13g04496	Avh5c01p00g00027	Avh6c05p05g03570 Avh6c21p04g17217	Shared
OG0000855	Avh1c01p03g00189 Avh1c09p09g08578	Avh2c01p01g00070 Avh2c09p08g08588	Avh3c21p14g19045	Avh4c01p03g00207 Avh4c04p12g03746 Avh4c21p14g18251	Avh5c01p02g00133 Avh5c21p14g18351	Avh6c01p02g00133 Avh6c21p14g17728	Shared
OG0000856	Avh1c01p04g00228 Avh1c09p10g08614	Avh2c01p01g00109 Avh2c09p09g08628	Avh3c10p17g08766 Avh3c11p02g09026	Avh4c01p03g00260 Avh4c10p16g09084 Avh4c11p01g09282	Avh5c01p02g00188 Avh5c10p17g08418	Avh6c10p17g08170	Shared
OG0000857	Avh1c01p04g00267 Avh1c09p01g08073	Avh2c01p02g00145 Avh2c09p01g08133 Avh2c20p13g20117	Avh3c01p03g00224 Avh3c01p03g00226 Avh3c09p01g07542	Avh4c01p04g00308 Avh4c09p01g07712	Avh5c01p03g00239	Avh6c01p03g00201	Shared
OG0000858	Avh1c01p05g00317 Avh1c12p17g11632	Avh2c01p03g00193 Avh2c12p16g11474 Avh2c20p15g20210	Avh3c01p04g00278 Avh3c12p12g10337 Avh3c20p15g17995	Avh4c01p05g00372 Avh4c12p08g10336 Avh4c20p15g17257		Avh6c01p03g00254	Shared
OG0000859	Avh1c01p05g00330 Avh1c09p04g08358	Avh2c01p03g00206 Avh2c09p04g08394	Avh3c01p04g00288 Avh3c09p04g07805	Avh4c01p05g00383 Avh4c09p03g07919	Avh5c01p04g00303 Avh5c09p04g07277	Avh6c01p04g00264 Avh6c09p02g06974	Shared
OG0000860	Avh1c01p06g00353 Avh1c01p06g00357	Avh2c01p03g00235 Avh2c09p04g08384	Avh3c01p05g00320 Avh3c09p04g07776	Avh4c01p06g00411 Avh4c01p06g00414	Avh5c01p04g00330 Avh5c09p04g07251	Avh6c01p04g00290 Avh6c01p04g00295	Shared
OG0000861	Avh1c01p06g00368 Avh1c09p04g08341 Avh1c13p15g12842	Avh2c01p04g00248 Avh2c09p04g08372	Avh3c09p03g07765	Avh4c01p06g00424 Avh4c13p13g11162	Avh5c01p05g00339 Avh5c09p04g07240 Avh5c13p11g11006	Avh6c13p08g10447	Shared
OG0000862	Avh1c01p06g00403 Avh1c09p04g08309	Avh2c01p04g00289 Avh2c09p04g08359	Avh3c01p05g00362 Avh3c09p03g07736	Avh4c01p06g00457 Avh4c09p03g07884	Avh5c01p05g00373 Avh5c09p03g07213	Avh6c01p05g00340 Avh6c09p02g06947	Shared
OG0000863	Avh1c01p06g00406 Avh1c09p03g08307	Avh2c01p04g00291 Avh2c09p03g08357	Avh3c01p05g00364 Avh3c09p03g07734	Avh4c01p06g00459 Avh4c09p03g07882	Avh5c01p05g00375 Avh5c09p03g07210	Avh6c01p05g00342 Avh6c09p02g06945	Shared
OG0000864	Avh1c01p07g00415 Avh1c09p03g08300	Avh2c01p04g00298 Avh2c09p03g08351	Avh3c01p06g00372 Avh3c09p03g07728	Avh4c01p07g00468 Avh4c09p03g07875	Avh5c01p05g00383 Avh5c09p03g07204	Avh6c01p05g00350 Avh6c09p02g06941	Shared
OG0000865	Avh1c01p07g00451 Avh1c01p07g00452	Avh2c01p05g00329 Avh2c01p05g00330	Avh3c01p06g00398 Avh3c01p06g00399	Avh4c01p07g00499 Avh4c01p07g00500	Avh5c01p06g00413 Avh5c01p06g00414	Avh6c01p05g00380 Avh6c01p05g00381	Shared
OG0000866	Avh1c01p08g00503 Avh1c09p06g08467	Avh2c01p06g00375 Avh2c09p06g08496	Avh3c01p08g00482 Avh3c09p05g07887	Avh4c01p09g00578 Avh4c09p05g08025	Avh5c01p08g00489 Avh5c09p06g07389	Avh6c01p08g00453 Avh6c09p03g07036	Shared
OG0000867	Avh1c01p08g00505 Avh1c09p02g08163	Avh2c01p06g00388 Avh2c09p02g08216	Avh3c01p07g00467 Avh3c09p02g07625 Avh3c12p13g10438 Avh3c20p17g18094	Avh4c09p02g07794	Avh5c01p07g00441 Avh5c09p01g07048	Avh6c09p01g06862	Shared
OG0000868	Avh1c01p08g00509 Avh1c09p02g08194	Avh2c01p06g00378 Avh2c09p02g08247	Avh3c01p07g00445 Avh3c09p02g07653	Avh4c01p08g00545 Avh4c09p02g07822	Avh5c01p07g00467 Avh5c09p01g07077	Avh6c01p06g00423 Avh6c09p01g06882	Shared
OG0000869	Avh1c01p08g00511 Avh1c09p02g08190	Avh2c01p06g00380 Avh2c09p02g08243	Avh3c01p07g00448 Avh3c09p02g07650	Avh4c01p08g00548 Avh4c09p02g07818	Avh5c01p07g00469 Avh5c09p01g07073	Avh6c01p06g00425 Avh6c09p01g06879	Shared
OG0000870	Avh1c01p10g00545 Avh1c09p06g08460	Avh2c01p08g00425 Avh2c09p06g08490	Avh3c01p09g00491 Avh3c09p05g07880	Avh4c01p10g00587 Avh4c09p05g08018	Avh5c01p09g00499 Avh5c09p06g07383	Avh6c01p08g00462 Avh6c09p03g07030	Shared
OG0000871	Avh1c01p10g00560 Avh1c02p10g01749 Avh1c16p02g15361 Avh1c21p05g20845 Avh1c25p04g25313	Avh2c08p13g07691 Avh2c18p17g17721 Avh2c27p06g26946	Avh3c16p00g13618	Avh4c16p07g13319		Avh6c27p04g22597 Avh6c27p07g22652	Shared
OG0000872	Avh1c01p10g00562 Avh1c09p06g08447	Avh2c01p08g00437 Avh2c09p05g08477	Avh3c01p09g00503 Avh3c09p05g07862	Avh4c01p10g00597 Avh4c09p05g08004	Avh5c01p09g00508 Avh5c09p06g07369	Avh6c01p09g00471 Avh6c09p03g07015	Shared
OG0000873	Avh1c01p10g00566 Avh1c09p06g08443	Avh2c01p08g00442 Avh2c09p05g08473	Avh3c09p05g07858	Avh4c01p10g00603 Avh4c09p05g07999	Avh5c01p09g00511 Avh5c01p09g00512 Avh5c09p06g07365	Avh6c01p09g00475 Avh6c09p03g07011	Shared
OG0000874	Avh1c01p10g00576 Avh1c09p05g08436	Avh2c01p08g00453 Avh2c09p05g08467	Avh3c01p10g00511 Avh3c09p05g07851	Avh4c01p10g00608 Avh4c09p04g07992	Avh5c01p09g00518 Avh5c09p06g07358	Avh6c01p09g00482 Avh6c09p03g07004	Shared
OG0000875	Avh1c01p10g00580 Avh1c09p05g08433	Avh2c01p09g00458 Avh2c09p05g08464	Avh3c01p10g00515 Avh3c09p05g07848	Avh4c01p11g00611 Avh4c09p04g07989	Avh5c01p10g00522 Avh5c09p06g07355	Avh6c01p09g00485 Avh6c09p03g07001	Shared
OG0000876	Avh1c01p11g00582 Avh1c09p05g08431	Avh2c01p09g00460 Avh2c09p05g08462	Avh3c01p10g00516 Avh3c09p05g07846	Avh4c01p11g00612 Avh4c09p04g07987	Avh5c01p10g00523 Avh5c09p05g07352	Avh6c01p09g00487 Avh6c09p03g06998	Shared
OG0000877	Avh1c01p11g00586 Avh1c09p05g08427	Avh2c01p09g00465 Avh2c09p05g08458	Avh3c01p10g00521 Avh3c09p05g07842	Avh4c01p11g00617 Avh4c09p04g07984	Avh5c01p10g00528 Avh5c09p05g07348	Avh6c01p09g00492 Avh6c09p03g06995	Shared
OG0000878	Avh1c01p11g00587 Avh1c09p05g08426	Avh2c01p09g00466 Avh2c09p05g08457	Avh3c01p10g00522 Avh3c09p05g07841	Avh4c01p11g00618 Avh4c09p04g07983	Avh5c01p10g00529 Avh5c09p05g07347	Avh6c01p09g00493 Avh6c09p03g06994	Shared
OG0000879	Avh1c01p11g00596 Avh1c09p05g08418 Avh1c13p10g12483	Avh2c01p09g00473 Avh2c09p05g08449 Avh2c27p22g27664	Avh3c09p04g07834	Avh4c05p01g03967 Avh4c09p04g07974	Avh5c09p05g07331 Avh5c09p05g07339	Avh6c27p20g23136	Shared
OG0000880	Avh1c01p12g00656 Avh1c08p11g07500	Avh2c01p11g00532 Avh2c08p12g07673	Avh3c01p11g00587 Avh3c08p10g06946	Avh4c01p12g00683 Avh4c08p10g07263	Avh5c01p11g00591 Avh5c08p11g06406	Avh6c01p11g00552 Avh6c08p10g06330	Shared
OG0000881	Avh1c01p13g00675 Avh1c08p12g07514	Avh2c01p11g00549 Avh2c08p12g07687	Avh3c01p12g00601 Avh3c08p12g06989	Avh4c01p12g00697 Avh4c08p11g07282	Avh5c01p11g00605 Avh5c08p09g06348	Avh6c01p11g00571 Avh6c08p12g06372	Shared
OG0000882	Avh1c01p13g00678	Avh2c12p02g10885 Avh2c18p12g17616 Avh2c27p14g27309	Avh3c21p04g18517 Avh3c27p09g24345	Avh4c21p04g17720 Avh4c27p09g23272	Avh5c21p04g17848 Avh5c27p08g23199	Avh6c21p05g17309 Avh6c27p15g22885	Shared
OG0000883	Avh1c01p13g00690 Avh1c08p12g07544	Avh2c01p11g00564 Avh2c08p13g07718	Avh3c01p12g00612 Avh3c08p12g06978	Avh4c01p13g00710 Avh4c08p11g07295	Avh5c01p12g00618 Avh5c08p09g06360	Avh6c01p11g00585 Avh6c08p12g06363	Shared
OG0000884	Avh1c01p16g00865	Avh2c01p14g00734 Avh2c08p16g07833	Avh3c08p16g07096	Avh4c01p16g00891 Avh4c08p17g07407	Avh5c01p14g00738 Avh5c01p14g00739 Avh5c08p14g06505	Avh6c01p14g00737 Avh6c01p14g00738 Avh6c08p16g06485	Shared
OG0000885	Avh1c01p16g00873 Avh1c08p16g07686	Avh2c01p14g00746 Avh2c08p17g07851	Avh3c01p15g00764 Avh3c08p16g07111	Avh4c01p16g00902 Avh4c01p16g00903 Avh4c08p17g07420	Avh5c01p14g00751 Avh5c08p15g06519	Avh6c01p14g00750	Shared
OG0000886	Avh1c01p17g00962 Avh1c03p03g02343 Avh1c08p19g07814	Avh2c01p16g00833 Avh2c03p05g02330	Avh3c01p16g00855 Avh3c02p05g01345 Avh3c03p05g02292 Avh3c03p05g02297 Avh3c08p19g07227	Avh4c02p06g01526	Avh5c08p17g06621		Shared
OG0000887	Avh1c02p01g01105	Avh2c02p01g00969 Avh2c03p00g01956	Avh3c02p01g00969 Avh3c03p01g01900 Avh3c14p13g12473	Avh4c02p01g01109 Avh4c03p01g01887	Avh5c02p01g00935 Avh5c03p01g01542	Avh6c02p01g00910 Avh6c03p01g01372	Shared
OG0000888	Avh1c02p01g01147 Avh1c03p00g02069	Avh2c02p01g01012 Avh2c03p01g01995	Avh3c02p01g01025 Avh3c03p01g01934	Avh4c02p01g01150 Avh4c03p01g01918	Avh5c02p01g00980 Avh5c03p01g01576	Avh6c02p01g00978 Avh6c03p01g01408	Shared
OG0000889	Avh1c02p01g01149 Avh1c03p00g02071	Avh2c02p01g01014 Avh2c03p01g01997	Avh3c02p01g01027 Avh3c03p01g01936	Avh4c02p01g01152 Avh4c03p01g01920	Avh5c02p01g00982 Avh5c03p01g01578	Avh6c02p01g00980 Avh6c03p01g01410	Shared
OG0000890	Avh1c02p01g01150 Avh1c03p00g02072	Avh2c02p01g01015 Avh2c03p01g01998	Avh3c02p01g01028 Avh3c03p01g01937	Avh4c02p01g01153 Avh4c03p01g01921	Avh5c02p01g00983 Avh5c03p01g01579	Avh6c02p01g00981 Avh6c03p01g01411	Shared
OG0000891	Avh1c02p01g01155 Avh1c03p00g02078	Avh2c02p01g01018 Avh2c03p01g02003	Avh3c02p01g01032 Avh3c03p09g02583	Avh4c02p01g01158 Avh4c03p01g01927	Avh5c02p01g00988 Avh5c03p05g01934	Avh6c02p01g00986 Avh6c03p06g01790	Shared
OG0000892	Avh1c02p01g01157 Avh1c03p00g02079	Avh2c02p01g01020 Avh2c03p01g02004	Avh3c02p01g01034 Avh3c03p01g01944	Avh4c02p01g01160 Avh4c03p01g01928	Avh5c02p01g00990 Avh5c03p01g01585	Avh6c02p01g00988 Avh6c03p01g01419	Shared
OG0000893	Avh1c02p01g01159 Avh1c03p00g02080	Avh2c02p01g01022 Avh2c03p01g02005	Avh3c02p01g01037 Avh3c03p01g01945	Avh4c02p01g01162 Avh4c03p01g01929	Avh5c02p01g00992 Avh5c03p01g01586	Avh6c02p01g00991 Avh6c03p01g01420	Shared
OG0000894	Avh1c02p02g01184 Avh1c03p00g02099	Avh2c02p01g01049 Avh2c03p01g02028	Avh3c02p02g01075 Avh3c03p01g01974	Avh4c02p02g01197 Avh4c03p01g01957	Avh5c02p02g01027 Avh5c03p01g01616	Avh6c02p02g01026 Avh6c03p01g01447	Shared
OG0000895	Avh1c02p02g01185 Avh1c03p00g02101	Avh2c02p02g01050 Avh2c03p01g02030	Avh3c02p02g01076 Avh3c03p01g01976	Avh4c02p02g01199 Avh4c03p02g01959	Avh5c02p02g01029 Avh5c03p01g01618	Avh6c02p02g01027 Avh6c03p02g01449	Shared
OG0000896	Avh1c02p02g01194 Avh1c03p00g02107 Avh1c24p13g24950	Avh2c03p01g02036	Avh3c03p10g02673 Avh3c24p13g22108	Avh4c02p02g01210 Avh4c03p02g01967	Avh5c03p06g01993 Avh5c24p11g21140	Avh6c03p07g01889 Avh6c24p10g20767	Shared
OG0000897	Avh1c02p02g01195 Avh1c03p01g02109	Avh2c02p02g01058 Avh2c03p01g02038	Avh3c02p02g01085 Avh3c03p02g01983	Avh4c02p02g01211 Avh4c03p02g01969	Avh5c02p02g01038 Avh5c03p02g01626	Avh6c02p02g01038 Avh6c03p02g01459	Shared
OG0000898	Avh1c02p02g01202 Avh1c03p01g02111	Avh2c02p02g01064 Avh2c03p01g02041	Avh3c02p02g01088 Avh3c03p02g01985	Avh4c02p02g01215 Avh4c03p02g01971	Avh5c02p02g01042 Avh5c03p02g01629	Avh6c02p02g01041 Avh6c03p02g01461	Shared
OG0000899	Avh1c02p02g01225 Avh1c03p01g02130	Avh2c02p02g01082 Avh2c03p02g02063	Avh3c02p02g01107 Avh3c03p02g02009	Avh4c02p02g01233 Avh4c03p02g01991	Avh5c02p02g01061 Avh5c03p02g01648	Avh6c02p02g01060 Avh6c03p02g01484	Shared
OG0000900	Avh1c02p03g01327 Avh1c03p02g02223 Avh1c24p11g24768	Avh2c02p03g01181 Avh2c03p02g02155	Avh3c02p03g01203 Avh3c03p03g02122	Avh4c02p03g01337 Avh4c24p11g20963	Avh5c02p03g01163	Avh6c03p02g01504 Avh6c24p08g20580	Shared
OG0000901	Avh1c02p04g01399 Avh1c08p19g07862	Avh2c02p04g01277 Avh2c03p04g02269	Avh3c03p04g02229 Avh3c08p20g07277	Avh4c02p05g01448 Avh4c03p03g02107	Avh5c03p03g01749 Avh5c08p18g06707 Avh5c08p18g06710	Avh6c08p18g06565	Shared
OG0000902	Avh1c02p04g01405 Avh1c10p17g09750 Avh1c11p02g10107 Avh1c22p02g21762	Avh2c11p02g10052	Avh3c11p02g09071	Avh4c10p15g08991 Avh4c11p02g09353	Avh5c10p16g08327 Avh5c11p02g08635	Avh6c10p16g08078 Avh6c11p04g08530	Shared
OG0000903	Avh1c02p04g01418 Avh1c08p19g07848	Avh2c02p04g01296 Avh2c03p04g02282	Avh3c03p05g02240 Avh3c08p19g07265	Avh4c02p05g01466 Avh4c03p03g02119 Avh4c08p17g07446	Avh5c03p03g01759 Avh5c08p17g06658 Avh5c08p18g06697		Shared
OG0000904	Avh1c02p05g01474 Avh1c03p03g02366 Avh1c08p18g07803	Avh2c02p05g01354 Avh2c03p05g02356	Avh3c01p16g00844 Avh3c02p05g01362 Avh3c03p05g02316	Avh4c03p04g02166	Avh5c01p15g00804	Avh6c02p03g01101 Avh6c03p02g01537	Shared
OG0000905	Avh1c02p06g01511 Avh1c03p04g02385 Avh1c08p17g07725	Avh2c02p06g01392 Avh2c03p05g02378 Avh2c08p18g07889	Avh3c02p06g01382 Avh3c08p17g07145 Avh3c08p18g07181		Avh5c08p15g06550	Avh6c02p03g01123 Avh6c03p03g01561	Shared
OG0000906	Avh1c02p06g01535 Avh1c10p01g09099	Avh2c02p06g01409 Avh2c10p01g09020	Avh3c02p06g01392 Avh3c02p06g01419	Avh4c07p08g06182 Avh4c10p01g08429	Avh5c10p02g07731	Avh6c02p03g01133 Avh6c07p07g05240 Avh6c10p01g07408	Shared
OG0000907	Avh1c02p07g01614 Avh1c03p09g02770 Avh1c22p06g22098 Avh1c24p05g24458	Avh2c02p07g01488 Avh2c03p12g02863 Avh2c22p06g21955 Avh2c24p04g24050		Avh4c03p11g02665	Avh5c22p06g18919	Avh6c03p10g02079 Avh6c22p07g18386	Shared
OG0000908	Avh1c02p07g01620 Avh1c22p06g22106 Avh1c24p05g24449	Avh2c02p07g01494 Avh2c22p06g21962 Avh2c24p03g24040	Avh3c24p04g21619	Avh4c22p06g18862 Avh4c24p05g20648	Avh5c22p06g18925 Avh5c24p03g20666	Avh6c22p07g18392	Shared
OG0000909	Avh1c02p09g01682 Avh1c11p09g10417 Avh1c17p09g16784 Avh1c19p03g18392 Avh1c27p03g27392 Avh1c27p14g27784	Avh2c10p14g09519 Avh2c17p08g16406 Avh2c27p19g27515		Avh4c04p02g03297 Avh4c16p05g13284	Avh5c16p02g13124		Shared
OG0000910	Avh1c02p10g01737 Avh1c14p05g13554 Avh1c22p09g22252	Avh2c02p10g01602 Avh2c14p05g13358 Avh2c22p08g22088	Avh3c02p07g01477	Avh4c14p04g11669 Avh4c22p07g18930		Avh6c02p04g01154 Avh6c14p05g10935 Avh6c22p09g18552	Shared
OG0000911	Avh1c02p13g01874 Avh1c03p17g03153	Avh2c02p13g01740 Avh2c03p19g03194	Avh3c02p12g01673 Avh3c03p19g03141	Avh4c02p08g01652 Avh4c03p19g02987	Avh5c02p05g01309 Avh5c03p09g02181	Avh6c02p07g01278 Avh6c03p17g02390	Shared
OG0000912	Avh1c02p13g01881 Avh1c06p04g05082	Avh2c02p13g01748 Avh2c03p19g03183	Avh3c02p12g01689 Avh3c03p19g03134	Avh4c03p19g02982 Avh4c03p19g02984	Avh5c02p05g01317 Avh5c03p09g02171 Avh5c03p09g02173	Avh6c03p17g02380	Shared
OG0000913	Avh1c02p13g01883 Avh1c03p17g03144	Avh2c02p13g01750 Avh2c03p19g03182	Avh3c02p12g01679 Avh3c02p12g01690 Avh3c03p19g03132	Avh4c02p08g01659 Avh4c03p19g02981	Avh5c02p05g01318 Avh5c03p09g02170	Avh6c03p17g02379	Shared
OG0000914	Avh1c02p13g01897 Avh1c03p17g03155	Avh2c02p13g01764 Avh2c03p19g03196	Avh3c02p12g01697 Avh3c03p19g03142	Avh4c02p08g01669 Avh4c03p19g02989	Avh5c02p06g01327 Avh5c03p09g02183	Avh6c02p07g01285 Avh6c03p17g02392	Shared
OG0000915	Avh1c02p14g01924 Avh1c06p17g05689 Avh1c19p09g18571	Avh2c19p11g18271	Avh3c06p13g05280 Avh3c19p07g16307	Avh4c06p13g05291 Avh4c19p07g15431	Avh5c06p12g04562 Avh5c19p06g15544	Avh6c06p14g04425 Avh6c19p06g15091	Shared
OG0000916	Avh1c02p14g01932 Avh1c03p13g02872 Avh1c17p14g16960	Avh2c02p14g01795 Avh2c03p15g02964	Avh3c02p13g01733	Avh4c02p09g01697 Avh4c17p12g14363 Avh4c17p12g14367	Avh5c02p06g01361 Avh5c17p06g14354	Avh6c17p12g13605	Shared
OG0000917	Avh1c02p15g02013 Avh1c03p18g03174	Avh2c02p15g01871 Avh2c03p19g03215 Avh2c06p01g04781	Avh3c02p14g01799	Avh4c02p10g01782 Avh4c03p19g03015 Avh4c03p20g03030	Avh5c02p07g01440 Avh5c03p10g02204	Avh6c03p18g02402	Shared
OG0000918	Avh1c02p15g02027 Avh1c03p19g03286 Avh1c03p19g03287	Avh2c02p15g01885	Avh3c02p14g01813 Avh3c03p22g03327 Avh3c03p22g03330	Avh4c02p10g01794	Avh5c02p07g01451 Avh5c03p13g02432 Avh5c03p13g02435	Avh6c03p21g02619	Shared
OG0000919	Avh1c03p04g02381 Avh1c16p19g15784 Avh1c26p06g26372	Avh2c03p05g02373 Avh2c26p06g25847	Avh3c02p06g01375 Avh3c03p06g02333	Avh4c03p04g02184	Avh5c16p17g13450 Avh5c26p01g22092	Avh6c02p03g01117 Avh6c03p03g01555	Shared
OG0000920	Avh1c03p04g02386 Avh1c15p12g14940 Avh1c16p16g15650	Avh2c03p05g02379 Avh2c15p14g14733 Avh2c16p12g15329	Avh3c02p06g01384	Avh4c15p11g12831	Avh5c16p14g13342	Avh6c03p03g01562 Avh6c15p11g12124 Avh6c16p03g12447	Shared
OG0000921	Avh1c03p05g02518 Avh1c18p08g17820	Avh2c03p08g02610 Avh2c18p08g17468	Avh3c03p08g02532 Avh3c18p06g15631	Avh4c03p06g02353 Avh4c18p08g15215	Avh5c03p05g01876 Avh5c18p06g14992	Avh6c03p05g01741 Avh6c18p08g14460	Shared
OG0000922	Avh1c03p06g02559 Avh1c18p10g17908 Avh1c24p14g25048	Avh2c03p09g02651 Avh2c24p13g24596	Avh3c03p09g02603 Avh3c18p08g15698	Avh4c24p14g21220 Avh4c24p15g21242	Avh5c24p12g21229	Avh6c03p06g01812 Avh6c18p09g14538	Shared
OG0000923	Avh1c03p06g02593 Avh1c24p14g25000	Avh2c03p09g02689 Avh2c24p12g24580	Avh3c03p09g02645 Avh3c24p13g22156	Avh4c03p08g02468 Avh4c24p14g21179	Avh5c03p05g01961 Avh5c24p12g21186	Avh6c03p06g01845 Avh6c24p11g20826	Shared
OG0000924	Avh1c03p06g02596 Avh1c24p14g24998	Avh2c03p09g02691 Avh2c24p12g24579	Avh3c03p09g02646 Avh3c24p13g22155	Avh4c03p08g02470 Avh4c24p14g21178	Avh5c03p05g01963 Avh5c24p11g21185	Avh6c03p06g01847 Avh6c24p11g20823	Shared
OG0000925	Avh1c03p06g02597 Avh1c24p14g24997	Avh2c03p09g02692 Avh2c24p12g24578	Avh3c03p09g02648 Avh3c24p13g22154	Avh4c03p08g02472 Avh4c24p14g21177	Avh5c03p05g01965 Avh5c24p11g21184	Avh6c03p06g01849 Avh6c24p11g20822	Shared
OG0000926	Avh1c03p06g02604 Avh1c24p14g24987	Avh2c03p09g02699 Avh2c24p12g24571	Avh3c03p09g02653 Avh3c24p13g22147	Avh4c03p08g02477 Avh4c24p14g21169	Avh5c03p06g01970 Avh5c24p11g21176	Avh6c03p06g01854 Avh6c24p11g20812	Shared
OG0000927	Avh1c03p06g02605 Avh1c03p06g02606 Avh1c09p00g08058 Avh1c09p00g08059 Avh1c28p10g28841 Avh1c28p10g28842	Avh2c03p09g02700 Avh2c09p00g08121 Avh2c09p00g08122 Avh2c28p08g28490 Avh2c28p08g28491				Avh6c12p16g09802	Shared
OG0000928	Avh1c03p06g02610 Avh1c24p14g24981	Avh2c03p09g02704 Avh2c24p12g24565	Avh3c03p09g02657 Avh3c24p13g22141	Avh4c03p08g02481 Avh4c24p14g21163	Avh5c03p06g01975 Avh5c24p11g21170	Avh6c03p07g01858 Avh6c24p11g20805	Shared
OG0000929	Avh1c03p07g02612 Avh1c24p14g24979	Avh2c03p09g02706 Avh2c24p12g24562	Avh3c24p13g22138	Avh4c03p08g02483 Avh4c24p14g21160	Avh5c03p06g01978 Avh5c24p11g21167	Avh6c03p07g01861 Avh6c24p11g20799 Avh6c24p11g20802	Shared
OG0000930	Avh1c03p07g02618 Avh1c24p14g24973	Avh2c03p09g02712 Avh2c24p12g24556	Avh3c03p10g02663 Avh3c24p13g22133	Avh4c03p08g02488 Avh4c24p14g21156	Avh5c03p06g01983 Avh5c24p11g21162	Avh6c03p07g01866 Avh6c24p11g20794	Shared
OG0000931	Avh1c03p07g02619 Avh1c24p14g24971	Avh2c03p09g02713 Avh2c24p12g24554	Avh3c03p10g02664 Avh3c24p13g22131	Avh4c03p08g02489 Avh4c24p14g21154	Avh5c03p06g01984 Avh5c24p11g21160	Avh6c03p07g01867 Avh6c24p11g20792	Shared
OG0000932	Avh1c03p08g02691 Avh1c24p12g24857	Avh2c03p10g02790 Avh2c24p11g24435	Avh3c03p11g02763 Avh3c24p12g22013	Avh4c03p09g02569 Avh4c03p09g02584 Avh4c24p12g21054	Avh5c24p10g21046	Avh6c03p08g01970 Avh6c24p09g20668	Shared
OG0000933	Avh1c03p08g02709 Avh1c24p12g24842	Avh2c03p11g02807 Avh2c24p11g24419	Avh3c03p11g02778 Avh3c24p12g21995	Avh4c03p09g02597 Avh4c24p12g21040	Avh5c03p06g02004 Avh5c24p10g21027	Avh6c03p08g01985 Avh6c24p09g20655	Shared
OG0000934	Avh1c03p08g02721 Avh1c24p12g24829	Avh2c03p11g02819 Avh2c24p10g24407	Avh3c03p11g02786 Avh3c24p11g21984	Avh4c03p09g02609 Avh4c24p12g21028	Avh5c03p06g02012 Avh5c24p09g21014	Avh6c03p08g01994 Avh6c24p09g20643	Shared
OG0000935	Avh1c03p08g02722 Avh1c24p12g24827	Avh2c03p11g02820 Avh2c24p10g24405	Avh3c03p11g02787 Avh3c24p11g21982	Avh4c03p10g02610 Avh4c24p12g21026	Avh5c03p06g02013 Avh5c24p09g21012	Avh6c03p08g01995 Avh6c24p09g20641	Shared
OG0000936	Avh1c03p08g02727 Avh1c24p12g24819	Avh2c03p11g02827 Avh2c24p10g24397	Avh3c03p12g02792 Avh3c24p11g21974	Avh4c03p10g02614 Avh4c24p12g21018	Avh5c03p06g02018 Avh5c24p09g21004	Avh6c03p09g01999 Avh6c24p09g20633	Shared
OG0000937	Avh1c03p08g02735 Avh1c24p12g24814	Avh2c03p11g02834 Avh2c24p10g24392	Avh3c03p12g02799 Avh3c24p11g21970	Avh4c03p10g02622 Avh4c24p12g21013	Avh5c03p06g02023 Avh5c24p09g21000	Avh6c03p09g02008 Avh6c24p09g20629	Shared
OG0000938	Avh1c03p08g02738 Avh1c24p12g24809	Avh2c03p11g02837 Avh2c24p10g24389	Avh3c03p12g02803 Avh3c24p11g21966	Avh4c03p10g02625 Avh4c24p12g21009	Avh5c03p06g02026 Avh5c24p09g20995	Avh6c03p09g02011 Avh6c24p09g20623	Shared
OG0000939	Avh1c03p08g02740 Avh1c24p12g24808	Avh2c03p11g02838 Avh2c24p10g24388	Avh3c03p12g02804 Avh3c03p12g02805	Avh4c03p10g02626 Avh4c24p12g21008	Avh5c03p06g02027 Avh5c24p09g20994	Avh6c03p09g02012 Avh6c24p09g20622	Shared
OG0000940	Avh1c03p09g02751 Avh1c24p11g24800	Avh2c03p11g02846 Avh2c24p10g24376	Avh3c03p12g02813 Avh3c18p02g15341 Avh3c24p11g21958	Avh4c03p10g02635 Avh4c24p12g20996	Avh5c24p09g20983	Avh6c03p09g02021 Avh6c24p09g20612	Shared
OG0000941	Avh1c03p09g02757 Avh1c03p10g02821 Avh1c17p13g16910 Avh1c18p18g18081 Avh1c22p14g22395 Avh1c25p07g25367	Avh2c22p13g22230	Avh3c19p05g16219	Avh4c19p08g15500	Avh5c07p16g05716 Avh5c19p04g15451	Avh6c07p16g05546	Shared
OG0000942	Avh1c03p09g02782 Avh1c24p10g24708	Avh2c24p09g24294	Avh3c03p13g02853 Avh3c03p13g02855	Avh4c03p11g02676 Avh4c03p11g02677 Avh4c24p11g20903 Avh4c24p11g20904	Avh5c24p08g20887	Avh6c03p10g02070 Avh6c24p08g20542	Shared
OG0000943	Avh1c03p10g02820 Avh1c12p12g11350 Avh1c16p13g15566 Avh1c22p17g22544 Avh1c23p14g23606 Avh1c25p04g25306 Avh1c27p02g27363 Avh1c28p06g28675 Avh1c28p07g28695	Avh2c26p04g25766	Avh3c18p08g15718			Avh6c27p09g22682	Shared
OG0000944	Avh1c03p13g02898 Avh1c22p00g21618	Avh2c03p16g02987 Avh2c22p00g21479 Avh2c28p12g28743	Avh3c22p00g19205 Avh3c28p13g25455	Avh4c03p13g02729 Avh4c28p12g24676	Avh5c03p07g02036	Avh6c03p12g02119 Avh6c18p00g13877	Shared
OG0000945	Avh1c03p13g02908 Avh1c24p09g24653 Avh1c24p09g24655	Avh2c03p16g02997 Avh2c24p08g24238	Avh3c03p15g02902 Avh3c24p09g21814	Avh4c03p13g02746 Avh4c24p10g20845	Avh5c24p07g20829	Avh6c03p12g02136 Avh6c24p07g20487	Shared
OG0000946	Avh1c03p13g02919 Avh1c22p09g22249 Avh1c24p10g24680	Avh2c22p08g22085 Avh2c24p09g24266	Avh3c22p07g19702	Avh4c03p14g02762 Avh4c22p07g18926 Avh4c24p10g20874	Avh5c24p07g20856 Avh5c24p07g20858	Avh6c22p09g18548	Shared
OG0000947	Avh1c03p15g02971 Avh1c19p15g18906	Avh2c14p13g13815	Avh3c17p03g14645	Avh4c01p04g00277 Avh4c09p09g08227 Avh4c17p05g14102 Avh4c21p12g18129	Avh5c01p03g00204 Avh5c26p10g22769	Avh6c08p18g06548 Avh6c28p07g23710	Shared
OG0000948	Avh1c03p15g02974	Avh2c03p17g03037	Avh3c03p16g02960 Avh3c03p16g02961	Avh4c03p16g02832 Avh4c03p16g02834 Avh4c03p16g02835	Avh5c03p07g02041 Avh5c03p07g02042	Avh6c03p14g02213 Avh6c03p14g02215 Avh6c03p14g02216	Shared
OG0000949	Avh1c03p15g03014 Avh1c03p15g03015	Avh2c03p18g03081 Avh2c03p18g03082	Avh3c03p17g02995 Avh3c03p17g02996 Avh3c03p17g03006 Avh3c03p17g03007	Avh4c03p17g02868 Avh4c03p17g02869		Avh6c03p15g02263 Avh6c03p15g02264	Shared
OG0000950	Avh1c03p16g03049 Avh1c29p05g29727	Avh2c03p18g03115 Avh2c29p05g29376	Avh3c03p18g03036 Avh3c29p05g25920	Avh4c03p17g02904 Avh4c29p07g25342	Avh5c03p08g02096 Avh5c29p05g25054	Avh6c03p16g02300 Avh6c29p04g24373	Shared
OG0000951	Avh1c03p16g03053 Avh1c27p17g28027	Avh2c05p04g03986 Avh2c27p23g27760	Avh3c02p10g01553 Avh3c03p18g03040	Avh4c03p17g02908 Avh4c05p02g04020	Avh5c03p08g02100 Avh5c05p04g03325	Avh6c03p16g02304 Avh6c05p02g03352	Shared
OG0000952	Avh1c03p16g03056		Avh3c03p18g03043 Avh3c03p18g03045 Avh3c03p18g03046	Avh4c03p17g02910 Avh4c03p17g02912 Avh4c03p17g02913	Avh5c03p08g02104 Avh5c03p08g02106 Avh5c03p08g02107	Avh6c03p16g02309 Avh6c03p16g02310	Shared
OG0000953	Avh1c03p16g03073	Avh2c03p18g03136	Avh3c02p10g01576 Avh3c02p10g01577 Avh3c02p10g01579 Avh3c03p18g03062	Avh4c02p08g01622 Avh4c03p18g02930		Avh6c02p06g01238 Avh6c02p06g01239 Avh6c02p06g01241 Avh6c03p16g02327	Shared
OG0000954	Avh1c03p17g03114 Avh1c03p17g03115 Avh1c05p05g04152	Avh2c03p19g03154 Avh2c05p06g04092	Avh3c03p18g03097 Avh3c03p19g03108	Avh4c05p03g04066	Avh5c03p09g02144 Avh5c05p05g03427	Avh6c03p17g02355 Avh6c05p03g03474	Shared
OG0000955	Avh1c03p18g03161 Avh1c05p06g04198 Avh1c27p19g28189	Avh2c03p19g03201 Avh2c05p06g04143 Avh2c27p25g27934	Avh3c27p16g24711	Avh4c03p19g02994 Avh4c05p03g04115 Avh4c27p19g23861	Avh5c03p09g02187	Avh6c27p21g23225	Shared
OG0000956	Avh1c03p18g03164 Avh1c05p06g04203 Avh1c27p19g28198	Avh2c03p19g03204 Avh2c05p07g04149 Avh2c27p25g27944	Avh3c27p16g24720	Avh4c03p19g02997 Avh4c05p03g04122 Avh4c27p19g23870	Avh5c03p09g02190	Avh6c27p21g23234	Shared
OG0000957	Avh1c03p18g03182 Avh1c24p05g24457	Avh2c03p20g03222 Avh2c24p04g24049	Avh3c24p04g21622	Avh4c03p19g03021 Avh4c03p20g03039 Avh4c24p05g20655	Avh5c03p10g02211 Avh5c24p03g20673	Avh6c03p18g02408 Avh6c24p04g20353	Shared
OG0000958	Avh1c03p18g03198 Avh1c24p04g24424	Avh2c03p20g03240 Avh2c24p03g24014	Avh3c03p19g03154 Avh3c24p03g21589	Avh4c03p20g03064 Avh4c24p04g20625	Avh5c03p10g02241 Avh5c24p03g20644	Avh6c03p18g02435 Avh6c24p03g20348	Shared
OG0000959	Avh1c03p18g03199 Avh1c24p04g24423	Avh2c03p20g03241 Avh2c24p03g24013	Avh3c03p19g03155 Avh3c24p03g21588	Avh4c03p20g03065 Avh4c24p04g20624	Avh5c03p10g02242 Avh5c24p03g20643	Avh6c03p18g02436 Avh6c24p03g20347	Shared
OG0000960	Avh1c03p18g03202 Avh1c03p18g03203	Avh2c03p20g03243 Avh2c03p20g03244	Avh3c03p19g03159 Avh3c03p19g03160	Avh4c03p20g03069 Avh4c03p20g03070	Avh5c03p10g02245 Avh5c03p10g02246	Avh6c03p18g02440 Avh6c03p18g02441	Shared
OG0000961	Avh1c03p18g03209 Avh1c20p06g19897 Avh1c24p04g24419	Avh2c03p20g03246 Avh2c24p03g24006	Avh3c03p19g03162 Avh3c03p19g03166	Avh4c03p20g03074	Avh5c03p10g02249 Avh5c03p10g02250 Avh5c03p10g02252	Avh6c03p18g02444	Shared
OG0000962	Avh1c04p01g03332 Avh1c21p05g20849	Avh2c21p05g20768	Avh3c04p01g03368 Avh3c21p04g18512	Avh4c04p00g03277 Avh4c04p01g03278	Avh5c04p01g02486 Avh5c04p01g02487 Avh5c21p04g17843	Avh6c04p01g02663 Avh6c21p05g17303	Shared
OG0000963	Avh1c04p01g03334 Avh1c08p12g07502 Avh1c23p19g23901	Avh2c08p12g07676 Avh2c10p05g09259 Avh2c22p15g22322	Avh3c28p09g25150	Avh4c25p00g21329 Avh4c28p01g24117	Avh5c25p00g21372 Avh5c28p02g23863 Avh5c28p02g23869		Shared
OG0000964	Avh1c04p02g03361 Avh1c09p15g08903 Avh1c21p07g20916	Avh2c21p06g20829	Avh3c04p02g03393 Avh3c21p06g18577	Avh4c04p02g03295 Avh4c21p06g17770	Avh5c04p02g02508 Avh5c21p06g17900	Avh6c04p02g02683 Avh6c21p07g17356	Shared
OG0000965	Avh1c04p03g03376 Avh1c07p11g06520 Avh1c27p02g27372 Avh1c29p09g29883	Avh2c07p13g06683 Avh2c11p07g10289 Avh2c29p08g29511	Avh3c25p04g22429			Avh6c25p03g20921 Avh6c27p07g22646 Avh6c27p08g22671 Avh6c27p16g22942	Shared
OG0000966	Avh1c04p04g03417 Avh1c21p05g20873	Avh2c04p00g03329 Avh2c21p05g20791	Avh3c04p04g03439 Avh3c21p05g18543	Avh4c04p03g03337 Avh4c21p04g17742	Avh5c04p04g02554 Avh5c21p05g17868	Avh6c04p04g02728 Avh6c21p06g17329	Shared
OG0000967	Avh1c04p04g03435 Avh1c21p07g20934 Avh1c21p07g20935	Avh2c21p07g20839	Avh3c04p04g03452 Avh3c21p06g18569	Avh4c04p04g03354 Avh4c21p05g17763	Avh5c04p05g02571 Avh5c21p06g17892	Avh6c04p04g02745 Avh6c21p07g17349	Shared
OG0000968	Avh1c04p06g03495 Avh1c04p06g03496 Avh1c10p16g09651	Avh2c10p16g09572	Avh3c04p06g03512 Avh3c04p06g03513	Avh4c04p06g03415 Avh4c04p06g03416	Avh5c04p06g02618 Avh5c04p06g02619	Avh6c04p06g02788 Avh6c04p06g02789	Shared
OG0000969	Avh1c04p06g03504 Avh1c06p05g05163 Avh1c08p10g07431 Avh1c25p04g25320 Avh1c28p15g29315	Avh2c01p07g00412 Avh2c08p10g07598	Avh3c04p06g03521 Avh3c16p05g13722 Avh3c16p05g13725		Avh5c16p14g13370	Avh6c16p03g12466	Shared
OG0000970	Avh1c04p07g03539 Avh1c21p11g21105	Avh2c04p01g03356 Avh2c21p10g21010	Avh3c04p08g03571 Avh3c21p10g18725	Avh4c04p08g03483 Avh4c21p09g17895	Avh5c04p08g02688 Avh5c21p10g18047	Avh6c04p08g02866 Avh6c21p10g17442	Shared
OG0000971	Avh1c04p07g03543 Avh1c21p11g21107	Avh2c04p01g03360 Avh2c21p10g21013	Avh3c04p08g03575 Avh3c21p10g18727	Avh4c04p08g03487 Avh4c21p09g17897	Avh5c04p08g02692 Avh5c21p10g18049	Avh6c04p08g02870 Avh6c21p10g17444	Shared
OG0000972	Avh1c04p08g03576 Avh1c21p12g21183	Avh2c04p01g03405 Avh2c21p12g21086	Avh3c04p08g03621 Avh3c21p11g18805	Avh4c04p09g03538 Avh4c21p10g17968	Avh5c04p09g02775 Avh5c21p11g18132	Avh6c04p09g02934 Avh6c21p11g17540	Shared
OG0000973	Avh1c04p08g03582 Avh1c21p12g21186	Avh2c04p01g03411 Avh2c21p12g21089	Avh3c04p08g03628 Avh3c21p11g18808	Avh4c04p09g03544 Avh4c21p10g17970	Avh5c04p09g02780 Avh5c21p11g18135	Avh6c04p09g02941 Avh6c21p11g17543	Shared
OG0000974	Avh1c04p08g03597 Avh1c21p12g21193	Avh2c04p02g03426 Avh2c21p12g21096	Avh3c04p09g03642 Avh3c21p11g18818	Avh4c04p09g03559 Avh4c21p10g17982	Avh5c04p10g02790 Avh5c21p11g18143	Avh6c04p09g02949 Avh6c21p11g17554	Shared
OG0000975	Avh1c04p09g03644 Avh1c21p13g21241	Avh2c04p02g03478 Avh2c21p12g21133	Avh3c04p09g03689 Avh3c21p12g18851	Avh4c04p10g03606 Avh4c21p11g18042	Avh5c04p10g02842 Avh5c21p12g18174	Avh6c04p10g02999 Avh6c21p11g17558	Shared
OG0000976	Avh1c04p09g03645 Avh1c21p13g21242	Avh2c04p02g03479 Avh2c21p12g21134	Avh3c04p09g03690 Avh3c21p12g18852	Avh4c04p10g03607 Avh4c21p11g18043	Avh5c04p10g02843 Avh5c21p12g18175	Avh6c04p10g03000 Avh6c21p11g17559	Shared
OG0000977	Avh1c04p09g03647 Avh1c21p13g21244	Avh2c04p02g03481 Avh2c21p12g21136	Avh3c04p09g03692 Avh3c21p12g18854	Avh4c04p10g03608 Avh4c21p11g18045	Avh5c04p10g02845 Avh5c21p12g18177	Avh6c04p10g03002 Avh6c21p12g17562	Shared
OG0000978	Avh1c04p09g03693 Avh1c21p14g21331	Avh2c04p03g03552 Avh2c21p13g21193	Avh3c04p10g03762 Avh3c04p10g03765 Avh3c21p13g18932	Avh4c04p11g03660 Avh4c21p12g18124	Avh5c04p11g02923 Avh5c21p13g18255	Avh6c04p11g03039	Shared
OG0000979	Avh1c04p09g03696 Avh1c21p14g21334	Avh2c04p03g03555 Avh2c21p13g21196	Avh3c04p10g03768 Avh3c21p13g18935	Avh4c04p11g03663 Avh4c21p12g18126	Avh5c04p11g02926 Avh5c21p13g18257	Avh6c04p11g03042 Avh6c21p12g17644	Shared
OG0000980	Avh1c04p09g03712 Avh1c21p14g21355	Avh2c04p04g03577 Avh2c21p13g21216	Avh3c04p11g03785 Avh3c21p13g18955	Avh4c04p11g03683 Avh4c21p13g18147	Avh5c04p12g02942 Avh5c21p13g18276	Avh6c04p11g03058 Avh6c21p13g17662	Shared
OG0000981	Avh1c04p10g03723 Avh1c21p14g21364	Avh2c04p04g03586 Avh2c21p13g21226	Avh3c04p11g03795 Avh3c21p13g18965	Avh4c04p11g03691 Avh4c21p13g18175	Avh5c04p12g02950 Avh5c21p13g18288	Avh6c04p11g03066 Avh6c21p13g17673	Shared
OG0000982	Avh1c04p10g03725 Avh1c21p15g21366	Avh2c04p04g03587 Avh2c21p13g21228	Avh3c04p11g03796 Avh3c21p13g18967	Avh4c04p11g03693 Avh4c21p13g18177	Avh5c04p12g02952 Avh5c21p13g18290	Avh6c04p11g03068 Avh6c21p13g17675	Shared
OG0000983	Avh1c04p10g03727 Avh1c21p15g21370	Avh2c04p04g03589 Avh2c21p13g21232	Avh3c04p11g03798 Avh3c21p13g18971	Avh4c04p11g03694 Avh4c21p13g18181	Avh5c04p12g02954 Avh5c21p13g18294	Avh6c04p11g03070 Avh6c21p13g17679	Shared
OG0000984	Avh1c04p10g03737 Avh1c04p10g03757 Avh1c21p15g21384	Avh2c04p04g03599 Avh2c21p14g21247	Avh3c04p11g03810 Avh3c21p13g18988	Avh4c04p11g03706 Avh4c21p13g18159 Avh4c21p13g18197	Avh5c21p13g18310	Avh6c04p11g03082	Shared
OG0000985	Avh1c04p10g03738 Avh1c04p10g03758 Avh1c21p15g21385	Avh2c04p04g03600 Avh2c21p14g21248	Avh3c04p11g03811 Avh3c21p13g18989	Avh4c04p11g03707 Avh4c21p13g18160 Avh4c21p13g18198	Avh5c21p13g18311	Avh6c04p11g03083	Shared
OG0000986	Avh1c04p10g03739 Avh1c04p10g03759 Avh1c21p15g21386	Avh2c04p04g03601 Avh2c21p14g21249	Avh3c04p11g03812 Avh3c21p13g18990	Avh4c04p11g03708 Avh4c21p13g18161 Avh4c21p13g18199	Avh5c21p13g18312	Avh6c04p11g03084	Shared
OG0000987	Avh1c04p10g03791 Avh1c04p11g03807 Avh1c21p16g21469	Avh2c04p05g03652 Avh2c21p14g21333 Avh2c21p14g21334	Avh3c21p14g19068 Avh3c21p14g19069	Avh4c04p12g03768 Avh4c21p14g18276 Avh4c21p14g18277		Avh6c04p12g03111	Shared
OG0000988	Avh1c05p00g03828 Avh1c27p14g27778	Avh2c05p00g03739 Avh2c27p19g27509	Avh3c05p00g03959 Avh3c27p14g24550	Avh4c05p00g03903 Avh4c05p00g03904 Avh4c27p14g23479	Avh5c05p00g03093 Avh5c27p13g23398	Avh6c27p19g23076	Shared
OG0000989	Avh1c05p02g03952	Avh2c05p02g03848 Avh2c05p02g03850 Avh2c06p20g05891	Avh3c06p17g05573 Avh3c06p17g05574	Avh4c05p01g03915 Avh4c06p16g05550 Avh4c06p16g05551	Avh5c05p02g03215	Avh6c06p17g04676 Avh6c06p17g04677	Shared
OG0000990	Avh1c05p05g04180 Avh1c16p21g15866 Avh1c26p12g26794 Avh1c27p19g28171	Avh2c05p06g04122 Avh2c16p17g15554 Avh2c27p25g27912		Avh4c05p03g04098 Avh4c27p19g23836	Avh5c26p06g22426	Avh6c05p03g03498 Avh6c27p21g23200	Shared
OG0000991	Avh1c05p07g04281 Avh1c27p20g28271	Avh2c05p08g04224 Avh2c27p26g27999	Avh3c05p02g04078 Avh3c05p02g04079	Avh4c05p04g04203 Avh4c05p04g04204 Avh4c27p20g23943	Avh5c05p06g03482 Avh5c05p06g03483	Avh6c27p22g23295	Shared
OG0000992	Avh1c05p07g04310 Avh1c06p16g05596 Avh1c19p10g18581 Avh1c25p00g25207 Avh1c25p11g25518 Avh1c26p03g26272	Avh2c05p08g04250 Avh2c19p10g18257	Avh3c05p10g04361 Avh3c27p04g24189		Avh5c27p04g23041	Avh6c25p08g21092	Shared
OG0000993	Avh1c05p08g04344 Avh1c06p06g05177 Avh1c27p21g28338	Avh2c05p09g04283 Avh2c06p05g05095 Avh2c27p26g28066	Avh3c05p03g04141 Avh3c27p17g24752	Avh4c05p06g04266 Avh4c27p21g24006	Avh5c05p07g03542	Avh6c27p23g23364	Shared
OG0000994	Avh1c05p11g04416 Avh1c08p14g07613 Avh1c19p02g18373 Avh1c19p08g18529 Avh1c21p01g20596 Avh1c25p05g25333 Avh1c25p08g25403	Avh2c05p12g04361 Avh2c18p15g17667 Avh2c19p01g17992	Avh3c05p03g04150		Avh5c05p07g03549		Shared
OG0000995	Avh1c05p13g04448 Avh1c07p10g06481	Avh2c05p13g04390 Avh2c07p12g06638	Avh3c03p08g02492	Avh4c03p06g02305 Avh4c05p09g04342 Avh4c07p11g06345	Avh5c05p11g03627 Avh5c07p10g05569	Avh6c03p05g01693 Avh6c07p10g05403	Shared
OG0000996	Avh1c05p13g04464 Avh1c06p09g05314	Avh2c05p14g04405 Avh2c18p11g17600	Avh3c06p09g05013	Avh4c05p05g04236 Avh4c20p06g16933	Avh5c14p05g11676 Avh5c15p02g12131 Avh5c20p05g16983 Avh5c22p08g19021	Avh6c20p06g16446	Shared
OG0000997	Avh1c05p14g04513	Avh2c05p15g04457	Avh3c05p08g04283 Avh3c05p08g04284 Avh3c05p09g04285	Avh4c05p10g04395 Avh4c05p10g04396 Avh4c05p11g04397 Avh4c05p11g04398 Avh4c05p11g04400	Avh5c05p12g03686 Avh5c05p12g03687		Shared
OG0000998	Avh1c05p15g04560	Avh2c05p16g04476 Avh2c05p16g04502	Avh3c05p09g04306 Avh3c05p09g04325 Avh3c05p09g04326	Avh4c05p11g04421 Avh4c05p12g04448 Avh4c05p12g04449	Avh5c05p13g03706 Avh5c05p13g03730 Avh5c09p08g07476		Shared
OG0000999	Avh1c05p16g04596 Avh1c07p06g06314	Avh2c05p17g04538 Avh2c07p08g06485	Avh3c05p10g04358 Avh3c07p04g05898	Avh4c05p12g04479 Avh4c07p08g06203	Avh5c05p14g03768 Avh5c07p07g05429 Avh5c07p08g05431	Avh6c07p07g05260	Shared
OG0001000	Avh1c05p17g04650 Avh1c21p03g20774	Avh2c05p18g04597 Avh2c21p03g20692	Avh3c05p11g04399 Avh3c21p03g18449	Avh4c05p13g04516 Avh4c21p02g17644	Avh5c05p15g03788 Avh5c21p03g17771	Avh6c05p05g03593 Avh6c21p04g17229	Shared
OG0001001	Avh1c05p19g04746 Avh1c21p01g20600	Avh2c05p20g04684 Avh2c21p01g20521	Avh3c01p02g00134 Avh3c21p01g18305	Avh4c01p02g00166 Avh4c21p01g17541	Avh5c01p01g00095 Avh5c21p01g17634	Avh6c01p01g00099 Avh6c21p01g17024	Shared
OG0001002	Avh1c05p19g04754 Avh1c21p01g20594	Avh2c05p20g04692 Avh2c21p01g20516	Avh3c05p13g04516 Avh3c21p01g18299	Avh4c05p15g04605 Avh4c21p01g17536	Avh5c05p15g03825 Avh5c21p01g17628	Avh6c05p07g03693 Avh6c21p01g17018	Shared
OG0001003	Avh1c05p19g04757 Avh1c21p01g20590	Avh2c05p20g04696 Avh2c21p01g20512	Avh3c05p13g04519 Avh3c21p01g18295	Avh4c05p15g04608 Avh4c21p01g17532	Avh5c05p15g03827 Avh5c21p01g17624	Avh6c05p07g03696 Avh6c21p01g17014	Shared
OG0001004	Avh1c05p20g04765 Avh1c21p00g20578	Avh2c05p20g04704 Avh2c21p00g20497	Avh3c05p13g04524 Avh3c21p00g18283	Avh4c05p15g04615 Avh4c21p00g17522	Avh5c05p15g03835 Avh5c21p00g17611	Avh6c05p07g03702 Avh6c21p00g17002	Shared
OG0001005	Avh1c05p20g04768 Avh1c21p00g20573	Avh2c05p20g04707 Avh2c21p00g20492	Avh3c05p14g04529 Avh3c21p00g18280	Avh4c05p15g04619 Avh4c21p00g17519	Avh5c05p15g03838 Avh5c21p00g17607	Avh6c05p08g03707 Avh6c21p00g16998	Shared
OG0001006	Avh1c05p20g04772 Avh1c21p00g20570	Avh2c05p21g04713 Avh2c21p00g20489	Avh3c05p14g04534 Avh3c21p00g18277	Avh4c05p15g04624 Avh4c21p00g17516	Avh5c05p16g03842 Avh5c21p00g17604	Avh6c05p08g03711 Avh6c21p00g16995	Shared
OG0001007	Avh1c05p20g04776 Avh1c21p00g20565	Avh2c05p21g04718 Avh2c21p00g20485	Avh3c05p14g04539 Avh3c21p00g18271	Avh4c05p15g04630 Avh4c21p00g17511	Avh5c05p16g03847 Avh5c21p00g17598	Avh6c05p08g03717 Avh6c21p00g16988	Shared
OG0001008	Avh1c06p00g04793 Avh1c17p01g16401 Avh1c28p04g28571	Avh2c06p00g04734 Avh2c17p01g16106 Avh2c28p04g28281	Avh3c06p00g04560	Avh4c17p01g13908 Avh4c28p02g24154	Avh5c17p02g14124 Avh5c28p03g23933	Avh6c28p02g23480	Shared
OG0001009	Avh1c06p01g04822 Avh1c07p18g06759	Avh2c06p01g04763 Avh2c07p19g06897	Avh3c06p01g04586 Avh3c07p15g06268	Avh4c06p00g04643 Avh4c07p19g06579	Avh5c06p01g03895 Avh5c07p17g05777	Avh6c06p00g03733 Avh6c07p17g05614	Shared
OG0001010	Avh1c06p01g04841 Avh1c07p17g06740	Avh2c06p01g04782 Avh2c07p19g06883	Avh3c06p01g04601 Avh3c07p14g06253	Avh4c06p00g04657 Avh4c07p18g06562	Avh5c06p01g03911 Avh5c07p17g05763	Avh6c06p00g03746 Avh6c07p17g05597	Shared
OG0001011	Avh1c06p01g04842 Avh1c07p17g06736	Avh2c06p01g04784 Avh2c07p19g06879	Avh3c06p01g04602 Avh3c07p14g06251	Avh4c07p18g06560	Avh5c06p01g03913 Avh5c07p17g05761	Avh6c06p00g03748 Avh6c06p00g03758 Avh6c07p17g05595	Shared
OG0001012	Avh1c06p01g04843 Avh1c07p17g06735	Avh2c06p01g04785 Avh2c07p19g06878	Avh3c06p01g04603 Avh3c07p14g06250	Avh4c07p18g06559	Avh5c06p01g03914 Avh5c07p17g05760	Avh6c06p00g03749 Avh6c06p00g03759 Avh6c07p17g05594	Shared
OG0001013	Avh1c06p01g04845 Avh1c07p17g06734	Avh2c06p01g04787 Avh2c07p19g06875	Avh3c06p01g04604 Avh3c07p14g06248	Avh4c07p18g06557	Avh5c06p01g03915 Avh5c07p17g05758	Avh6c06p00g03750 Avh6c06p00g03760 Avh6c07p17g05592	Shared
OG0001014	Avh1c06p01g04846 Avh1c07p17g06733	Avh2c06p01g04788 Avh2c07p19g06874	Avh3c06p01g04606 Avh3c07p14g06247	Avh4c07p18g06556	Avh5c06p01g03916 Avh5c07p17g05757	Avh6c06p00g03752 Avh6c06p00g03761 Avh6c07p17g05591	Shared
OG0001015	Avh1c06p01g04847 Avh1c07p17g06732	Avh2c06p01g04789 Avh2c07p19g06873	Avh3c06p01g04607 Avh3c07p14g06246	Avh4c07p18g06555	Avh5c06p01g03917 Avh5c07p17g05756	Avh6c06p00g03753 Avh6c06p01g03762 Avh6c07p17g05590	Shared
OG0001016	Avh1c06p01g04853 Avh1c07p17g06726	Avh2c06p01g04795 Avh2c07p19g06867	Avh3c06p01g04611 Avh3c07p14g06240	Avh4c07p18g06550	Avh5c06p01g03922 Avh5c07p17g05752	Avh6c06p00g03756 Avh6c06p01g03765 Avh6c07p17g05585	Shared
OG0001017	Avh1c06p01g04866 Avh1c06p01g04867	Avh2c06p01g04804 Avh2c06p01g04805			Avh5c06p01g03924 Avh5c06p01g03925 Avh5c06p01g03926	Avh6c06p01g03772 Avh6c06p01g03774 Avh6c06p01g03783 Avh6c06p01g03784 Avh6c06p01g03785	Shared
OG0001018	Avh1c06p01g04888 Avh1c07p17g06696	Avh2c06p01g04828 Avh2c07p18g06840	Avh3c06p01g04618 Avh3c07p13g06216	Avh4c07p18g06520	Avh5c06p01g03943 Avh5c06p02g03951 Avh5c07p16g05729	Avh6c06p01g03792 Avh6c07p16g05561	Shared
OG0001019	Avh1c06p01g04889 Avh1c07p17g06695	Avh2c06p01g04829 Avh2c07p18g06839	Avh3c06p01g04619 Avh3c07p13g06215	Avh4c07p18g06521	Avh5c06p01g03942 Avh5c06p02g03952 Avh5c07p16g05728	Avh6c06p01g03793 Avh6c07p16g05560	Shared
OG0001020	Avh1c06p01g04892 Avh1c07p17g06692	Avh2c06p01g04832 Avh2c07p18g06836	Avh3c06p01g04622 Avh3c07p13g06213	Avh4c07p18g06523	Avh5c06p01g03939 Avh5c06p02g03955 Avh5c07p16g05726	Avh6c06p01g03795 Avh6c07p16g05558	Shared
OG0001021	Avh1c06p02g04914 Avh1c19p22g19475 Avh1c23p03g22908	Avh2c19p23g19179 Avh2c23p03g22762	Avh3c19p17g17020 Avh3c23p03g20201	Avh4c19p20g16246	Avh5c19p18g16387 Avh5c23p03g19360	Avh6c19p16g15835 Avh6c23p03g18968	Shared
OG0001022	Avh1c06p02g04924 Avh1c07p16g06660	Avh2c06p02g04864 Avh2c07p18g06808	Avh3c06p02g04652 Avh3c07p13g06184	Avh4c06p00g04672 Avh4c07p17g06490	Avh5c06p02g03974 Avh5c07p16g05718	Avh6c06p02g03826 Avh6c07p16g05549	Shared
OG0001023	Avh1c06p02g04925 Avh1c07p16g06659	Avh2c06p02g04865 Avh2c07p18g06807	Avh3c06p02g04653 Avh3c07p13g06183	Avh4c06p00g04673 Avh4c07p17g06489	Avh5c06p02g03975 Avh5c07p16g05717	Avh6c06p02g03827 Avh6c07p16g05548	Shared
OG0001024	Avh1c06p02g04932 Avh1c07p16g06655	Avh2c06p02g04872 Avh2c07p17g06801	Avh3c06p02g04660 Avh3c07p13g06181	Avh4c06p00g04679 Avh4c07p17g06486	Avh5c06p02g03981 Avh5c07p16g05714	Avh6c06p02g03833 Avh6c07p16g05544	Shared
OG0001025	Avh1c06p02g04935 Avh1c07p16g06652	Avh2c06p02g04875 Avh2c07p17g06799	Avh3c06p02g04663 Avh3c07p13g06179	Avh4c06p01g04682 Avh4c07p17g06484	Avh5c06p02g03984 Avh5c07p16g05713	Avh6c06p02g03836 Avh6c07p16g05543	Shared
OG0001026	Avh1c06p02g04938 Avh1c07p16g06646	Avh2c06p02g04878 Avh2c07p17g06793	Avh3c06p02g04666 Avh3c07p12g06174	Avh4c06p01g04685 Avh4c07p17g06479	Avh5c06p02g03987 Avh5c07p15g05708	Avh6c06p02g03839 Avh6c07p16g05537	Shared
OG0001027	Avh1c06p04g05070 Avh1c06p04g05091 Avh1c13p18g13073	Avh2c13p18g12904 Avh2c27p09g27132	Avh3c13p17g11607	Avh4c06p02g04774 Avh4c13p15g11319	Avh5c06p04g04112 Avh5c13p13g11221	Avh6c13p09g10525 Avh6c27p10g22712	Shared
OG0001028	Avh1c06p04g05077 Avh1c13p18g13060	Avh2c06p04g05007 Avh2c13p18g12890 Avh2c27p10g27148	Avh3c06p03g04766 Avh3c13p16g11593	Avh4c06p02g04749 Avh4c06p02g04757 Avh4c13p15g11306	Avh5c06p04g04095 Avh5c13p13g11207		Shared
OG0001029	Avh1c06p05g05132 Avh1c27p06g27462	Avh2c06p04g05050 Avh2c27p11g27208	Avh3c06p04g04808 Avh3c27p07g24253	Avh4c06p03g04816 Avh4c27p07g23179	Avh5c06p04g04149 Avh5c27p06g23103	Avh6c06p04g03975 Avh6c27p12g22792	Shared
OG0001030	Avh1c06p05g05141 Avh1c27p06g27468	Avh2c06p05g05058 Avh2c27p11g27213	Avh3c06p04g04816 Avh3c27p07g24257	Avh4c06p03g04824 Avh4c27p07g23183	Avh5c06p05g04157 Avh5c27p06g23107	Avh6c06p04g03981 Avh6c27p12g22796	Shared
OG0001031	Avh1c06p05g05164 Avh1c17p05g16643	Avh2c06p05g05087	Avh3c06p04g04842 Avh3c27p08g24284	Avh4c06p03g04849 Avh4c06p03g04850 Avh4c27p07g23199	Avh5c06p05g04183 Avh5c27p06g23131	Avh6c06p04g04004 Avh6c27p13g22828	Shared
OG0001032	Avh1c06p06g05190 Avh1c27p07g27520	Avh2c06p05g05105 Avh2c27p13g27278	Avh3c06p05g04866 Avh3c27p08g24314	Avh4c06p04g04872 Avh4c27p08g23231	Avh5c06p05g04204 Avh5c27p07g23164	Avh6c06p05g04026 Avh6c27p14g22860	Shared
OG0001033	Avh1c06p08g05255 Avh1c19p15g18916	Avh2c06p08g05186 Avh2c19p15g18535	Avh3c06p09g04974 Avh3c19p10g16498	Avh4c06p08g04987 Avh4c19p14g15733	Avh5c06p07g04267 Avh5c19p11g15801	Avh6c06p09g04143 Avh6c19p09g15286	Shared
OG0001034	Avh1c06p12g05377 Avh1c19p15g18932	Avh2c06p12g05308 Avh2c19p15g18551	Avh3c06p09g04994 Avh3c19p11g16513	Avh4c06p09g05010	Avh5c06p08g04289 Avh5c19p11g15821 Avh5c19p11g15834	Avh6c06p09g04161 Avh6c19p09g15307	Shared
OG0001035	Avh1c06p12g05393 Avh1c19p15g18947	Avh2c06p12g05324 Avh2c19p15g18570	Avh3c06p09g05006 Avh3c19p11g16532	Avh4c06p09g05020	Avh5c06p08g04301 Avh5c19p11g15829 Avh5c19p11g15851	Avh6c06p09g04169 Avh6c19p09g15324	Shared
OG0001036	Avh1c06p13g05409 Avh1c19p16g18963	Avh2c06p12g05337 Avh2c19p15g18585	Avh3c06p09g05018 Avh3c19p11g16535	Avh4c06p09g05033 Avh4c19p14g15751	Avh5c06p08g04313 Avh5c19p11g15866	Avh6c06p10g04182 Avh6c19p10g15339	Shared
OG0001037	Avh1c06p13g05415 Avh1c19p16g18968	Avh2c06p12g05344 Avh2c19p16g18594	Avh3c06p09g05028 Avh3c19p11g16542	Avh4c06p09g05042 Avh4c19p14g15758	Avh5c06p08g04322 Avh5c19p12g15873	Avh6c06p10g04190 Avh6c19p10g15346	Shared
OG0001038	Avh1c06p13g05418 Avh1c19p16g18971	Avh2c06p12g05347 Avh2c19p16g18597	Avh3c06p09g05031 Avh3c19p11g16545	Avh4c06p09g05045 Avh4c19p14g15761	Avh5c06p08g04324 Avh5c19p12g15876	Avh6c06p10g04194 Avh6c19p10g15348	Shared
OG0001039	Avh1c06p13g05420 Avh1c19p16g18972	Avh2c06p12g05348 Avh2c19p16g18598	Avh3c06p10g05033 Avh3c19p11g16546	Avh4c06p09g05047 Avh4c19p14g15762 Avh4c19p14g15789	Avh5c06p08g04326 Avh5c19p12g15877	Avh6c19p10g15349	Shared
OG0001040	Avh1c06p13g05426 Avh1c19p16g18980	Avh2c06p13g05357 Avh2c19p16g18606	Avh3c06p10g05039 Avh3c19p11g16554	Avh4c06p09g05055 Avh4c19p14g15798	Avh5c06p09g04332 Avh5c19p12g15884	Avh6c06p10g04200 Avh6c19p10g15357	Shared
OG0001041	Avh1c06p13g05434 Avh1c19p16g18985	Avh2c06p13g05372 Avh2c19p16g18611	Avh3c06p10g05047 Avh3c19p11g16559	Avh4c06p10g05062 Avh4c19p14g15803	Avh5c06p09g04339 Avh5c19p12g15889	Avh6c06p10g04207 Avh6c19p10g15363	Shared
OG0001042	Avh1c06p13g05444 Avh1c19p16g18993	Avh2c06p13g05385 Avh2c19p16g18618	Avh3c06p10g05057 Avh3c19p11g16567	Avh4c06p10g05072 Avh4c19p15g15810	Avh5c06p09g04348 Avh5c19p12g15896	Avh6c06p10g04225 Avh6c19p10g15371	Shared
OG0001043	Avh1c06p13g05449 Avh1c19p16g19000	Avh2c06p13g05390 Avh2c19p16g18625	Avh3c06p10g05062 Avh3c19p11g16575	Avh4c06p10g05076 Avh4c19p15g15818	Avh5c06p09g04352 Avh5c19p12g15904	Avh6c06p10g04230 Avh6c19p10g15378	Shared
OG0001044	Avh1c06p13g05450 Avh1c19p16g19001	Avh2c06p13g05391 Avh2c19p16g18626	Avh3c06p10g05063 Avh3c19p11g16576	Avh4c06p10g05077 Avh4c19p15g15819	Avh5c06p09g04353 Avh5c19p12g15905	Avh6c06p10g04231 Avh6c19p10g15379	Shared
OG0001045	Avh1c06p14g05476	Avh2c06p14g05419 Avh2c06p14g05420 Avh2c06p14g05422		Avh4c06p10g05091 Avh4c06p10g05093	Avh5c06p09g04365 Avh5c06p09g04368	Avh6c06p10g04216 Avh6c06p11g04247 Avh6c06p11g04248 Avh6c06p11g04251	Shared
OG0001046	Avh1c06p14g05486 Avh1c09p13g08832	Avh2c06p14g05429 Avh2c09p12g08826	Avh3c06p10g05080	Avh4c06p11g05102 Avh4c09p10g08279	Avh5c06p10g04377 Avh5c09p08g07507	Avh6c06p11g04258 Avh6c09p06g07168 Avh6c09p06g07173	Shared
OG0001047	Avh1c06p15g05541 Avh1c10p01g09091 Avh1c21p03g20738	Avh2c06p15g05483 Avh2c10p01g09011 Avh2c21p03g20658	Avh3c21p02g18410	Avh4c06p11g05155 Avh4c21p02g17617	Avh5c06p10g04409 Avh5c21p03g17747	Avh6c21p04g17205	Shared
OG0001048	Avh1c06p15g05544 Avh1c19p14g18821	Avh2c06p15g05487 Avh2c19p13g18418	Avh3c06p11g05136 Avh3c21p02g18417	Avh4c06p12g05158 Avh4c16p00g13189 Avh4c19p12g15659	Avh5c06p10g04412 Avh5c19p09g15691	Avh6c06p12g04307	Shared
OG0001049	Avh1c06p16g05571 Avh1c19p13g18786	Avh2c06p15g05514 Avh2c19p12g18382	Avh3c06p12g05170 Avh3c19p09g16423	Avh4c06p12g05169 Avh4c19p12g15635	Avh5c06p11g04448 Avh5c19p08g15662	Avh6c06p13g04342 Avh6c19p07g15201	Shared
OG0001050	Avh1c06p16g05573 Avh1c19p13g18785	Avh2c06p15g05516 Avh2c19p12g18381	Avh3c06p12g05172 Avh3c19p09g16422	Avh4c06p12g05171 Avh4c19p12g15634	Avh5c06p11g04450 Avh5c19p08g15661	Avh6c06p13g04344 Avh6c19p07g15200	Shared
OG0001051	Avh1c06p16g05579 Avh1c19p13g18776	Avh2c06p15g05524 Avh2c19p12g18373	Avh3c06p12g05180 Avh3c19p09g16414	Avh4c06p12g05179 Avh4c19p12g15627	Avh5c06p11g04456 Avh5c19p08g15654	Avh6c06p13g04352 Avh6c19p07g15192	Shared
OG0001052	Avh1c06p16g05587 Avh1c19p13g18766	Avh2c06p16g05532 Avh2c19p12g18365	Avh3c06p12g05184 Avh3c19p09g16406	Avh4c06p12g05188 Avh4c19p12g15620	Avh5c06p11g04461 Avh5c19p08g15646	Avh6c06p13g04358 Avh6c19p07g15184	Shared
OG0001053	Avh1c06p16g05592 Avh1c19p13g18761	Avh2c06p16g05538 Avh2c19p12g18360	Avh3c06p12g05189 Avh3c19p09g16400	Avh4c06p12g05192 Avh4c19p12g15614	Avh5c06p11g04466 Avh5c19p08g15640	Avh6c06p13g04362 Avh6c19p07g15179	Shared
OG0001054	Avh1c06p16g05600 Avh1c19p12g18742	Avh2c06p16g05544 Avh2c19p12g18341	Avh3c06p12g05204 Avh3c19p09g16385	Avh4c06p12g05204 Avh4c19p12g15598	Avh5c06p11g04480 Avh5c19p08g15623	Avh6c06p13g04375 Avh6c19p07g15162	Shared
OG0001055	Avh1c06p16g05605 Avh1c10p17g09703 Avh1c19p12g18739	Avh2c06p16g05549 Avh2c19p12g18338	Avh3c06p12g05208 Avh3c19p09g16382	Avh4c06p12g05208 Avh4c19p11g15595	Avh5c06p11g04484 Avh5c19p08g15621	Avh6c19p07g15159	Shared
OG0001056	Avh1c06p16g05607 Avh1c19p12g18737	Avh2c06p16g05551 Avh2c19p12g18336	Avh3c06p12g05210 Avh3c19p09g16380	Avh4c06p12g05210 Avh4c19p11g15593	Avh5c06p11g04486 Avh5c19p08g15619	Avh6c06p13g04380 Avh6c19p07g15157	Shared
OG0001057	Avh1c06p16g05614 Avh1c19p12g18731	Avh2c06p16g05558 Avh2c19p12g18330	Avh3c06p13g05215 Avh3c19p09g16374	Avh4c06p12g05215 Avh4c19p11g15587	Avh5c06p11g04491 Avh5c19p08g15613	Avh6c06p13g04385 Avh6c19p07g15151	Shared
OG0001058	Avh1c06p16g05625 Avh1c19p12g18716	Avh2c06p16g05569 Avh2c19p11g18320	Avh3c06p13g05224 Avh3c19p08g16365	Avh4c06p13g05225 Avh4c19p11g15578	Avh5c06p12g04498 Avh5c19p07g15604	Avh6c06p13g04394 Avh6c19p07g15142	Shared
OG0001059	Avh1c06p17g05641 Avh1c19p12g18708	Avh2c06p16g05582 Avh2c19p11g18308	Avh3c06p13g05236 Avh3c19p08g16357	Avh4c06p13g05236 Avh4c19p11g15570	Avh5c06p12g04511 Avh5c19p07g15597	Avh6c06p14g04406 Avh6c19p06g15137	Shared
OG0001060	Avh1c06p17g05648 Avh1c19p12g18701	Avh2c06p16g05589 Avh2c19p11g18304	Avh3c06p13g05241 Avh3c19p08g16352	Avh4c06p13g05240 Avh4c19p11g15565	Avh5c06p12g04517 Avh5c19p07g15592	Avh6c06p14g04411 Avh6c19p06g15132	Shared
OG0001061	Avh1c06p17g05692 Avh1c19p09g18573	Avh2c06p17g05632 Avh2c19p11g18268	Avh3c06p14g05282 Avh3c19p07g16303	Avh4c06p13g05293 Avh4c19p07g15435	Avh5c06p12g04564 Avh5c19p06g15541	Avh6c06p14g04427 Avh6c19p06g15095	Shared
OG0001062	Avh1c06p17g05705 Avh1c19p10g18585	Avh2c06p17g05642 Avh2c19p10g18254	Avh3c06p14g05291 Avh3c19p07g16290	Avh4c06p14g05302 Avh4c19p07g15452	Avh5c06p12g04573 Avh5c19p06g15527	Avh6c06p14g04436 Avh6c19p05g15073	Shared
OG0001063	Avh1c06p17g05706 Avh1c19p10g18586	Avh2c06p17g05643 Avh2c19p10g18253	Avh3c06p14g05292 Avh3c19p07g16289	Avh4c06p14g05303 Avh4c19p07g15453	Avh5c06p12g04574 Avh5c19p06g15526	Avh6c06p14g04437 Avh6c19p05g15072	Shared
OG0001064	Avh1c06p17g05714 Avh1c10p06g09359 Avh1c19p10g18594	Avh2c06p17g05653 Avh2c19p10g18247	Avh3c06p14g05301 Avh3c19p07g16282	Avh4c06p14g05315	Avh5c06p13g04582 Avh5c19p06g15519	Avh6c06p14g04447 Avh6c19p05g15065	Shared
OG0001065	Avh1c06p17g05715 Avh1c19p10g18595	Avh2c06p17g05654 Avh2c19p10g18246	Avh3c06p14g05302 Avh3c19p07g16281	Avh4c06p14g05316 Avh4c19p07g15458	Avh5c06p13g04583 Avh5c19p06g15518	Avh6c06p14g04448 Avh6c19p05g15064	Shared
OG0001066	Avh1c06p18g05730 Avh1c19p10g18613	Avh2c06p17g05666 Avh2c19p10g18227	Avh3c06p14g05315 Avh3c19p07g16268	Avh4c06p14g05327 Avh4c19p08g15473	Avh5c06p13g04593 Avh5c19p06g15498	Avh6c06p14g04459 Avh6c19p05g15050	Shared
OG0001067	Avh1c06p18g05731 Avh1c19p10g18614	Avh2c06p17g05667 Avh2c19p10g18226	Avh3c06p14g05316 Avh3c19p07g16267	Avh4c06p14g05328 Avh4c19p08g15474	Avh5c06p13g04594 Avh5c19p06g15497	Avh6c06p14g04460 Avh6c19p05g15049	Shared
OG0001068	Avh1c06p18g05779 Avh1c19p11g18665	Avh2c06p18g05716 Avh2c07p02g06060 Avh2c19p09g18173	Avh3c06p14g05360	Avh4c06p14g05360 Avh4c07p02g05711 Avh4c19p08g15494	Avh5c06p13g04635 Avh5c07p02g05023	Avh6c07p02g04820	Shared
OG0001069	Avh1c06p18g05789 Avh1c06p18g05791	Avh2c06p18g05728 Avh2c06p18g05729	Avh3c06p15g05372 Avh3c06p15g05374	Avh4c06p14g05371 Avh4c06p14g05373	Avh5c06p13g04647 Avh5c06p13g04649	Avh6c06p15g04511 Avh6c06p15g04513	Shared
OG0001070	Avh1c06p19g05818 Avh1c06p19g05819 Avh1c19p06g18463	Avh2c06p18g05758 Avh2c19p08g18126	Avh3c06p15g05401 Avh3c19p05g16210	Avh4c19p09g15514	Avh5c06p14g04678 Avh5c19p05g15474	Avh6c06p15g04517 Avh6c19p04g15000	Shared
OG0001071	Avh1c06p19g05825 Avh1c06p19g05826	Avh2c06p18g05763 Avh2c06p18g05764	Avh3c06p15g05407 Avh3c06p15g05408	Avh4c19p08g15501	Avh5c06p14g04684 Avh5c06p14g04685 Avh5c19p04g15452	Avh6c06p15g04524 Avh6c06p15g04525	Shared
OG0001072	Avh1c06p19g05859 Avh1c07p01g06005	Avh2c06p19g05795 Avh2c07p02g05991	Avh3c06p15g05438	Avh4c06p15g05412 Avh4c07p01g05653	Avh5c06p14g04715 Avh5c06p14g04716 Avh5c07p01g04964	Avh6c06p15g04549 Avh6c07p01g04770	Shared
OG0001073	Avh1c06p19g05863 Avh1c10p04g09272	Avh2c06p19g05799 Avh2c10p04g09200	Avh3c06p15g05442 Avh3c10p03g08214	Avh4c06p15g05416 Avh4c10p03g08576	Avh5c06p14g04720 Avh5c10p04g07887	Avh6c06p15g04553 Avh6c10p03g07571	Shared
OG0001074	Avh1c06p20g05929 Avh1c09p15g08936 Avh1c09p15g08941 Avh1c09p15g08943	Avh2c06p19g05866 Avh2c09p13g08894	Avh3c06p16g05530	Avh4c06p16g05510	Avh5c06p15g04810 Avh5c09p09g07570	Avh6c06p16g04637 Avh6c09p08g07274	Shared
OG0001075	Avh1c07p00g05943 Avh1c14p00g13258	Avh2c07p00g05902 Avh2c14p00g13080	Avh3c14p00g11788	Avh4c07p00g05588 Avh4c14p00g11458	Avh5c07p00g04882 Avh5c07p00g04883 Avh5c14p00g11402	Avh6c07p00g04713 Avh6c14p00g10658	Shared
OG0001076	Avh1c07p01g05963 Avh1c09p15g08957	Avh2c07p01g05921	Avh3c06p16g05551	Avh4c06p16g05528 Avh4c07p00g05597	Avh5c06p15g04827 Avh5c07p00g04892 Avh5c09p09g07588	Avh6c06p16g04656 Avh6c07p00g04722 Avh6c09p08g07296	Shared
OG0001077	Avh1c07p01g05966 Avh1c09p15g08948	Avh2c07p01g05924	Avh3c06p16g05537 Avh3c14p01g11812	Avh4c06p16g05516 Avh4c07p00g05601 Avh4c14p01g11476	Avh5c06p15g04815	Avh6c06p16g04643 Avh6c07p00g04726 Avh6c14p01g10679	Shared
OG0001078	Avh1c07p02g06039 Avh1c10p07g09403	Avh2c07p03g06117 Avh2c10p07g09330	Avh3c07p00g05631 Avh3c10p08g08350	Avh4c07p03g05777 Avh4c10p05g08667	Avh5c07p03g05103 Avh5c10p07g08005	Avh6c07p02g04875 Avh6c10p06g07720	Shared
OG0001079	Avh1c07p02g06044 Avh1c10p07g09401	Avh2c07p03g06122 Avh2c10p07g09328	Avh3c07p01g05636 Avh3c10p08g08358	Avh4c07p03g05783 Avh4c10p05g08663	Avh5c07p03g05109 Avh5c10p06g08000	Avh6c07p03g04881 Avh6c10p06g07712	Shared
OG0001080	Avh1c07p03g06130 Avh1c27p19g28148	Avh2c07p04g06211 Avh2c27p24g27888	Avh3c07p01g05662 Avh3c27p16g24667	Avh4c07p04g05877 Avh4c07p04g05878 Avh4c27p19g23809	Avh5c07p04g05198 Avh5c27p18g23737	Avh6c07p04g04976	Shared
OG0001081	Avh1c07p05g06268 Avh1c07p05g06270	Avh2c07p08g06452 Avh2c07p08g06454 Avh2c10p03g09132 Avh2c29p13g29648		Avh4c07p07g06094 Avh4c10p02g08515	Avh5c07p06g05323 Avh5c10p03g07816	Avh6c10p02g07500 Avh6c29p09g24535	Shared
OG0001082	Avh1c07p07g06339	Avh2c07p09g06509 Avh2c07p09g06510	Avh3c05p10g04338 Avh3c07p05g05924	Avh4c05p12g04458 Avh4c07p09g06227 Avh4c07p09g06228	Avh5c05p13g03743 Avh5c05p13g03744 Avh5c07p08g05456	Avh6c07p08g05285	Shared
OG0001083	Avh1c07p12g06532 Avh1c25p08g25401	Avh2c07p14g06697 Avh2c25p06g24896	Avh3c07p09g06085 Avh3c25p05g22451	Avh4c07p13g06383 Avh4c25p04g21438	Avh5c07p12g05614 Avh5c25p04g21457	Avh6c07p12g05446 Avh6c25p05g20954	Shared
OG0001084	Avh1c07p13g06540 Avh1c25p07g25369	Avh2c07p15g06703 Avh2c25p05g24869	Avh3c07p09g06090 Avh3c25p05g22439	Avh4c07p14g06395 Avh4c25p04g21424	Avh5c07p13g05621 Avh5c25p03g21444	Avh6c07p13g05463 Avh6c25p04g20941	Shared
OG0001085	Avh1c07p13g06545 Avh1c25p07g25364	Avh2c07p15g06708 Avh2c25p05g24867	Avh3c07p09g06094 Avh3c25p05g22440	Avh4c07p13g06390 Avh4c25p04g21425	Avh5c07p13g05626 Avh5c25p03g21445	Avh6c07p13g05458 Avh6c25p04g20943	Shared
OG0001086	Avh1c07p14g06581	Avh2c02p08g01521	Avh3c13p15g11443 Avh3c14p10g12282	Avh4c08p06g07027 Avh4c14p08g11846 Avh4c14p08g11847	Avh5c14p04g11636 Avh5c14p04g11637	Avh6c08p05g06043 Avh6c11p10g08790 Avh6c21p12g17565	Shared
OG0001087	Avh1c08p00g06804 Avh1c15p17g15305	Avh2c08p00g06921 Avh2c15p18g15067	Avh3c08p00g06310 Avh3c15p15g13593	Avh4c08p00g06592 Avh4c15p16g13176	Avh5c15p16g13033 Avh5c15p16g13088	Avh6c08p00g05671 Avh6c15p15g12379	Shared
OG0001088	Avh1c08p00g06816 Avh1c15p16g15294	Avh2c08p00g06933 Avh2c15p18g15056	Avh3c08p00g06324	Avh4c08p00g06607 Avh4c08p01g06618 Avh4c15p15g13159	Avh5c15p15g13020 Avh5c15p16g13083	Avh6c08p00g05686 Avh6c15p15g12369	Shared
OG0001089	Avh1c08p00g06817 Avh1c15p16g15293	Avh2c08p00g06934 Avh2c15p18g15055	Avh3c08p00g06325	Avh4c08p00g06608 Avh4c08p01g06619 Avh4c15p15g13158	Avh5c15p15g13019 Avh5c15p16g13082	Avh6c08p00g05687 Avh6c15p15g12368	Shared
OG0001090	Avh1c08p01g06847 Avh1c15p16g15271	Avh2c08p01g06960 Avh2c15p18g15034	Avh3c08p01g06337	Avh4c08p01g06644 Avh4c15p15g13130	Avh5c08p01g05812 Avh5c15p15g12990 Avh5c15p16g13058	Avh6c08p01g05716 Avh6c15p14g12340	Shared
OG0001091	Avh1c08p01g06851 Avh1c15p16g15268	Avh2c08p01g06964 Avh2c15p18g15031	Avh3c08p01g06341	Avh4c08p01g06647 Avh4c15p15g13127	Avh5c08p01g05815 Avh5c15p15g12987 Avh5c15p16g13055	Avh6c08p01g05718 Avh6c15p14g12336	Shared
OG0001092	Avh1c08p01g06852 Avh1c15p16g15267	Avh2c08p01g06965 Avh2c15p18g15030	Avh3c08p01g06342	Avh4c08p01g06648 Avh4c15p15g13126	Avh5c08p01g05816 Avh5c15p15g12986 Avh5c15p16g13054	Avh6c08p01g05719 Avh6c15p14g12335	Shared
OG0001093	Avh1c08p01g06859 Avh1c15p16g15261	Avh2c08p01g06972 Avh2c15p18g15023	Avh3c08p01g06349	Avh4c08p01g06656 Avh4c15p15g13118	Avh5c08p01g05823 Avh5c15p15g12978 Avh5c15p16g13051	Avh6c08p01g05726 Avh6c15p14g12328	Shared
OG0001094	Avh1c08p02g06961 Avh1c15p15g15157	Avh2c08p02g07078 Avh2c15p16g14910	Avh3c08p02g06454 Avh3c15p14g13552	Avh4c08p02g06760	Avh5c08p02g05927 Avh5c08p02g05930 Avh5c15p15g12943	Avh6c08p02g05834 Avh6c15p14g12290	Shared
OG0001095	Avh1c08p02g06964 Avh1c15p15g15154	Avh2c08p02g07081 Avh2c15p16g14907 Avh2c23p07g23106	Avh3c08p02g06456 Avh3c15p14g13549	Avh4c08p02g06763	Avh5c08p02g05933 Avh5c15p15g12940	Avh6c08p02g05836 Avh6c15p14g12287	Shared
OG0001096	Avh1c08p02g06970 Avh1c15p15g15150	Avh2c08p02g07087 Avh2c15p16g14905	Avh3c08p02g06461 Avh3c15p14g13546	Avh4c08p02g06768 Avh4c15p14g13015	Avh5c08p02g05940 Avh5c15p14g12937	Avh6c08p02g05842 Avh6c15p14g12284	Shared
OG0001097	Avh1c08p02g06987 Avh1c08p02g06988 Avh1c15p14g15130	Avh2c15p16g14887	Avh3c08p02g06477 Avh3c15p14g13532	Avh4c08p03g06784 Avh4c15p14g13003	Avh5c08p02g05958 Avh5c15p14g12922	Avh6c08p02g05856 Avh6c15p13g12270	Shared
OG0001098	Avh1c08p02g06989 Avh1c15p14g15129	Avh2c08p02g07108 Avh2c15p16g14886	Avh3c08p02g06478 Avh3c15p14g13531	Avh4c08p03g06785 Avh4c15p14g13002	Avh5c08p02g05959 Avh5c15p14g12921	Avh6c08p02g05857 Avh6c15p13g12269	Shared
OG0001099	Avh1c08p02g06992 Avh1c15p14g15124	Avh2c15p16g14881	Avh3c08p02g06480 Avh3c15p14g13527	Avh4c08p03g06787 Avh4c15p13g12998	Avh5c08p02g05961 Avh5c15p14g12917	Avh6c08p03g05860 Avh6c08p03g05861 Avh6c15p13g12265	Shared
OG0001100	Avh1c08p02g06994 Avh1c15p14g15121	Avh2c08p03g07112 Avh2c15p16g14878	Avh3c08p02g06482 Avh3c15p14g13524	Avh4c08p03g06789 Avh4c15p13g12994	Avh5c08p02g05963 Avh5c15p14g12913	Avh6c08p03g05863 Avh6c15p13g12262	Shared
OG0001101	Avh1c08p03g07006 Avh1c15p14g15099 Avh1c15p14g15109	Avh2c08p03g07129	Avh3c08p02g06494 Avh3c15p14g13506	Avh4c08p03g06802 Avh4c15p13g12977	Avh5c08p02g05977 Avh5c15p14g12897	Avh6c08p03g05875 Avh6c15p13g12246	Shared
OG0001102	Avh1c08p03g07009 Avh1c15p14g15096 Avh1c15p14g15105	Avh2c08p03g07132	Avh3c08p02g06497 Avh3c15p14g13504	Avh4c08p03g06805 Avh4c15p13g12975	Avh5c08p03g05980 Avh5c15p14g12894	Avh6c08p03g05878 Avh6c15p13g12244	Shared
OG0001103	Avh1c08p03g07015 Avh1c15p14g15092	Avh2c08p03g07139 Avh2c15p16g14870	Avh3c08p02g06503 Avh3c15p14g13500	Avh4c08p03g06814 Avh4c15p13g12970	Avh5c08p03g05985 Avh5c15p14g12889	Avh6c08p03g05883 Avh6c15p13g12239	Shared
OG0001104	Avh1c08p03g07040 Avh1c15p13g15051	Avh2c08p03g07166 Avh2c15p15g14830	Avh3c08p03g06537 Avh3c15p13g13484	Avh4c08p03g06851 Avh4c15p13g12930	Avh5c08p03g06021 Avh5c15p14g12863	Avh6c08p03g05915 Avh6c15p12g12194	Shared
OG0001105	Avh1c08p04g07121 Avh1c08p05g07163 Avh1c15p12g14963	Avh2c08p05g07269 Avh2c15p14g14758	Avh3c08p04g06627 Avh3c15p12g13412	Avh4c15p12g12854	Avh5c08p04g06100 Avh5c15p12g12780 Avh5c15p13g12821	Avh6c08p05g06022	Shared
OG0001106	Avh1c08p04g07124 Avh1c08p05g07167 Avh1c15p12g14962	Avh2c08p05g07273 Avh2c15p14g14757	Avh3c08p04g06630 Avh3c15p12g13411	Avh4c15p12g12853	Avh5c08p04g06103 Avh5c15p12g12779 Avh5c15p13g12820	Avh6c08p05g06025	Shared
OG0001107	Avh1c08p04g07126 Avh1c08p05g07169 Avh1c15p12g14960	Avh2c08p05g07275 Avh2c15p14g14755	Avh3c08p04g06632 Avh3c15p12g13409	Avh4c15p12g12851	Avh5c08p04g06104 Avh5c15p12g12777 Avh5c15p13g12818	Avh6c08p05g06026	Shared
OG0001108	Avh1c08p08g07338 Avh1c18p22g18272 Avh1c18p22g18278	Avh2c08p08g07499 Avh2c18p21g17904	Avh3c08p07g06781 Avh3c18p18g16053	Avh4c08p08g07140	Avh5c08p06g06230 Avh5c18p15g15334	Avh6c08p07g06163 Avh6c18p18g14866	Shared
OG0001109	Avh1c08p08g07371 Avh1c18p09g17874	Avh2c08p09g07532 Avh2c18p09g17519	Avh3c08p07g06817 Avh3c18p07g15662	Avh4c08p08g07168 Avh4c18p08g15237	Avh5c08p07g06264 Avh5c18p06g15032	Avh6c08p07g06194 Avh6c18p09g14505	Shared
OG0001110	Avh1c08p08g07373 Avh1c18p09g17876	Avh2c08p09g07534 Avh2c18p09g17521	Avh3c08p07g06819 Avh3c18p07g15664	Avh4c08p08g07170 Avh4c18p08g15239	Avh5c08p07g06266 Avh5c18p06g15034	Avh6c08p07g06196 Avh6c18p09g14507	Shared
OG0001111	Avh1c08p09g07378 Avh1c18p09g17880	Avh2c08p09g07538 Avh2c18p09g17525	Avh3c08p07g06824 Avh3c18p07g15668	Avh4c08p08g07175 Avh4c18p08g15243	Avh5c08p07g06271 Avh5c18p06g15038	Avh6c08p08g06201 Avh6c18p09g14511	Shared
OG0001112	Avh1c08p09g07379 Avh1c18p09g17881	Avh2c08p09g07539 Avh2c18p09g17526	Avh3c08p07g06825 Avh3c18p07g15669	Avh4c08p08g07176 Avh4c18p08g15244	Avh5c08p07g06272 Avh5c18p06g15039	Avh6c08p08g06202 Avh6c18p09g14512	Shared
OG0001113	Avh1c08p09g07396 Avh1c18p09g17894	Avh2c08p10g07561 Avh2c18p09g17540	Avh3c08p08g06849 Avh3c18p07g15680	Avh4c08p09g07198 Avh4c18p08g15255	Avh5c08p07g06290 Avh5c18p07g15050	Avh6c08p08g06223 Avh6c18p09g14524	Shared
OG0001114	Avh1c08p09g07399 Avh1c18p09g17889 Avh1c18p09g17890	Avh2c08p10g07566 Avh2c18p09g17535	Avh3c08p08g06852 Avh3c18p07g15677	Avh4c08p09g07202 Avh4c18p08g15252	Avh5c08p07g06293 Avh5c18p06g15047	Avh6c08p08g06226	Shared
OG0001115	Avh1c08p09g07402 Avh1c18p09g17887	Avh2c08p10g07569 Avh2c18p09g17532	Avh3c08p08g06854 Avh3c18p07g15675	Avh4c08p09g07205 Avh4c18p08g15250	Avh5c08p07g06296 Avh5c18p06g15045	Avh6c08p08g06229 Avh6c18p09g14518	Shared
OG0001116	Avh1c08p10g07436 Avh1c13p12g12625	Avh2c08p11g07604 Avh2c13p12g12491	Avh3c08p08g06880 Avh3c13p12g11264	Avh4c08p09g07215 Avh4c13p10g10976	Avh5c08p07g06306 Avh5c13p07g10733	Avh6c08p09g06255 Avh6c13p06g10307	Shared
OG0001117	Avh1c08p10g07443 Avh1c13p12g12621	Avh2c08p11g07609 Avh2c13p12g12487	Avh3c08p08g06886 Avh3c13p12g11261	Avh4c08p09g07221 Avh4c13p10g10971	Avh5c08p08g06312 Avh5c13p07g10730	Avh6c08p09g06261 Avh6c13p06g10303	Shared
OG0001118	Avh1c08p17g07749 Avh1c08p18g07752 Avh1c08p18g07753	Avh2c08p18g07908 Avh2c08p18g07911 Avh2c08p18g07913	Avh3c08p18g07167 Avh3c08p18g07169 Avh3c08p18g07182 Avh3c08p18g07184		Avh5c08p16g06574 Avh5c08p16g06576		Shared
OG0001119	Avh1c08p20g07938 Avh1c15p07g14620 Avh1c22p08g22176	Avh2c15p09g14424 Avh2c22p07g22005	Avh3c15p08g13166 Avh3c22p06g19656	Avh4c15p08g12603	Avh5c08p19g06755 Avh5c15p10g12618	Avh6c08p19g06610 Avh6c22p08g18471	Shared
OG0001120	Avh1c08p20g07950 Avh1c15p07g14631	Avh2c08p20g08020 Avh2c15p09g14437	Avh3c08p20g07330 Avh3c15p08g13179	Avh4c08p18g07516 Avh4c15p08g12618	Avh5c08p19g06772 Avh5c15p10g12634	Avh6c08p19g06626 Avh6c08p19g06627	Shared
OG0001121	Avh1c08p21g08008 Avh1c15p09g14750	Avh2c15p11g14552	Avh3c08p22g07427 Avh3c15p10g13297	Avh4c08p20g07620 Avh4c15p09g12709	Avh5c08p21g06893 Avh5c15p12g12739	Avh6c08p21g06735 Avh6c15p08g11970 Avh6c22p11g18618	Shared
OG0001122	Avh1c08p22g08028 Avh1c15p09g14775 Avh1c15p09g14776 Avh1c15p09g14783 Avh1c15p09g14784	Avh2c15p12g14583 Avh2c15p12g14584	Avh3c08p23g07458		Avh5c08p21g06926	Avh6c08p21g06756 Avh6c15p09g11979 Avh6c15p09g11980	Shared
OG0001123	Avh1c09p01g08078	Avh2c09p01g08138 Avh2c19p25g19400 Avh2c23p01g22524	Avh3c09p01g07548 Avh3c19p20g17247 Avh3c23p01g19964	Avh4c09p01g07717 Avh4c19p23g16484	Avh5c19p21g16591 Avh5c23p01g19127	Avh6c19p19g16080	Shared
OG0001124	Avh1c09p01g08082 Avh1c12p20g11822	Avh2c09p01g08142 Avh2c12p19g11666	Avh3c01p03g00218 Avh3c09p01g07550 Avh3c12p14g10540	Avh4c01p04g00302 Avh4c09p01g07722	Avh5c01p03g00233 Avh5c12p17g10200	Avh6c12p17g09906	Shared
OG0001125	Avh1c09p01g08120 Avh1c20p17g20474	Avh2c09p01g08176 Avh2c20p18g20370	Avh3c09p01g07583 Avh3c20p18g18153	Avh4c09p01g07756 Avh4c20p18g17391	Avh5c09p00g07000 Avh5c09p00g07001 Avh5c20p16g17480	Avh6c09p00g06820	Shared
OG0001126	Avh1c09p02g08177 Avh1c12p18g11707	Avh2c09p02g08230	Avh3c09p02g07637 Avh3c12p13g10416 Avh3c20p17g18064	Avh4c12p09g10399 Avh4c20p17g17323	Avh5c09p01g07060 Avh5c12p15g10072 Avh5c20p15g17371	Avh6c12p15g09778	Shared
OG0001127	Avh1c09p04g08347	Avh2c09p04g08377 Avh2c13p15g12695 Avh2c29p02g29136	Avh3c13p14g11430	Avh4c13p13g11156 Avh4c29p02g25035	Avh5c13p11g11001 Avh5c29p02g24815	Avh6c01p04g00299 Avh6c13p08g10442 Avh6c29p01g24165	Shared
OG0001128	Avh1c09p04g08369 Avh1c15p11g14875 Avh1c28p15g29275	Avh2c09p04g08402 Avh2c15p13g14668 Avh2c28p14g28947	Avh3c09p04g07810	Avh4c08p06g07031 Avh4c09p03g07929 Avh4c28p14g24833	Avh5c09p04g07288	Avh6c08p05g06046	Shared
OG0001129	Avh1c09p05g08379 Avh1c20p15g20326	Avh2c01p10g00510 Avh2c09p04g08412	Avh3c09p04g07818 Avh3c20p15g17978	Avh4c09p03g07938 Avh4c20p15g17239	Avh5c01p11g00568 Avh5c09p04g07297 Avh5c20p13g17292	Avh6c20p14g16744	Shared
OG0001130	Avh1c09p12g08760	Avh2c09p11g08762 Avh2c12p10g11155	Avh3c12p07g10067 Avh3c12p15g10560 Avh3c20p19g18264	Avh4c20p19g17504	Avh5c12p10g09755 Avh5c12p17g10243 Avh5c20p18g17590	Avh6c12p10g09448 Avh6c20p17g16981	Shared
OG0001131	Avh1c09p13g08794 Avh1c23p10g23440	Avh2c09p12g08801 Avh2c17p05g16351 Avh2c23p10g23316	Avh3c09p07g07960 Avh3c23p09g20651	Avh4c09p09g08252 Avh4c23p06g19656	Avh5c23p09g19820	Avh6c09p06g07145 Avh6c23p09g19463	Shared
OG0001132	Avh1c09p13g08796 Avh1c26p18g27209	Avh2c09p12g08803 Avh2c09p12g08804 Avh2c26p18g26726	Avh3c09p07g07961	Avh4c09p09g08253 Avh4c09p09g08254 Avh4c26p15g22902	Avh5c26p11g22838	Avh6c09p06g07147 Avh6c09p06g07148	Shared
OG0001133	Avh1c09p15g08967	Avh2c06p19g05886	Avh3c06p17g05566	Avh4c06p16g05543 Avh4c09p11g08363 Avh4c09p11g08364	Avh5c06p16g04843 Avh5c09p10g07609 Avh5c09p10g07610	Avh6c06p16g04670 Avh6c09p08g07317 Avh6c09p08g07318	Shared
OG0001134	Avh1c10p00g09012 Avh1c21p04g20817	Avh2c10p00g08921 Avh2c21p04g20738	Avh3c21p04g18486	Avh4c10p00g08393 Avh4c21p03g17688	Avh5c10p00g07634 Avh5c10p00g07636 Avh5c21p04g17814	Avh6c10p00g07349 Avh6c21p05g17273	Shared
OG0001135	Avh1c10p01g09083 Avh1c21p03g20730	Avh2c10p01g09003 Avh2c21p03g20649	Avh3c10p01g08058 Avh3c21p02g18402	Avh4c10p00g08413 Avh4c21p02g17610	Avh5c10p01g07714 Avh5c21p02g17740	Avh6c10p01g07390 Avh6c21p04g17198	Shared
OG0001136	Avh1c10p01g09085 Avh1c21p03g20732	Avh2c10p01g09005 Avh2c21p03g20651	Avh3c10p01g08060 Avh3c21p02g18404	Avh4c10p00g08415 Avh4c21p02g17611	Avh5c10p01g07716 Avh5c21p02g17741	Avh6c10p01g07392 Avh6c21p04g17199	Shared
OG0001137	Avh1c10p01g09087 Avh1c21p03g20734	Avh2c10p01g09007 Avh2c21p03g20653	Avh3c10p01g08062 Avh3c21p02g18406	Avh4c10p00g08417 Avh4c21p02g17613	Avh5c10p01g07718 Avh5c21p02g17743	Avh6c10p01g07394 Avh6c21p04g17201	Shared
OG0001138	Avh1c10p01g09094 Avh1c21p03g20741	Avh2c10p01g09015 Avh2c21p03g20661	Avh3c10p01g08071 Avh3c21p02g18412	Avh4c10p01g08424 Avh4c21p02g17620	Avh5c10p01g07726 Avh5c21p03g17750	Avh6c10p01g07403 Avh6c21p04g17208	Shared
OG0001139	Avh1c10p01g09095 Avh1c21p03g20742	Avh2c10p01g09016 Avh2c21p03g20662	Avh3c10p01g08072 Avh3c21p02g18414	Avh4c10p01g08425 Avh4c21p02g17621	Avh5c10p01g07727 Avh5c21p03g17751	Avh6c10p01g07404 Avh6c21p04g17209	Shared
OG0001140	Avh1c10p03g09231	Avh2c07p07g06440 Avh2c10p03g09156	Avh3c07p02g05774 Avh3c10p03g08185 Avh3c10p03g08186	Avh4c07p06g06067 Avh4c10p02g08550	Avh5c10p03g07849 Avh5c10p03g07851	Avh6c07p06g05163 Avh6c10p02g07531	Shared
OG0001141	Avh1c10p05g09324	Avh2c07p03g06066 Avh2c10p05g09246	Avh3c07p00g05607 Avh3c10p04g08267 Avh3c10p04g08275	Avh4c07p02g05716 Avh4c07p02g05718	Avh5c07p02g05028 Avh5c10p05g07949	Avh6c07p02g04822 Avh6c10p04g07651	Shared
OG0001142	Avh1c10p09g09425 Avh1c19p04g18425	Avh2c10p09g09355 Avh2c19p06g18085	Avh3c10p07g08335 Avh3c19p02g16166	Avh4c10p06g08690 Avh4c19p02g15362	Avh5c10p08g08019 Avh5c19p03g15440	Avh6c10p07g07738 Avh6c19p01g14957	Shared
OG0001143	Avh1c10p09g09430 Avh1c19p05g18436	Avh2c10p09g09361 Avh2c19p06g18098	Avh3c10p09g08385	Avh4c19p00g15324 Avh4c19p03g15376	Avh5c10p10g08042 Avh5c19p01g15403	Avh6c10p10g07772 Avh6c19p00g14946 Avh6c19p03g14975	Shared
OG0001144	Avh1c10p10g09459 Avh1c25p17g25977	Avh2c10p11g09392 Avh2c25p16g25469 Avh2c26p08g25941 Avh2c26p08g25942	Avh3c25p15g23054	Avh4c10p09g08728 Avh4c10p09g08729	Avh5c10p10g08051 Avh5c25p12g21964	Avh6c25p14g21496	Shared
OG0001145	Avh1c10p12g09497 Avh1c11p09g10393	Avh2c10p12g09424 Avh2c11p09g10355	Avh3c10p10g08403 Avh3c11p08g09307	Avh4c10p09g08740 Avh4c11p08g09600	Avh5c10p11g08061 Avh5c11p07g08885	Avh6c10p11g07793 Avh6c11p09g08778	Shared
OG0001146	Avh1c10p12g09502 Avh1c11p09g10391	Avh2c10p12g09428 Avh2c11p09g10353	Avh3c10p11g08405 Avh3c11p08g09305	Avh4c10p10g08742 Avh4c11p08g09599	Avh5c10p11g08063 Avh5c11p07g08883	Avh6c10p11g07795 Avh6c11p09g08776	Shared
OG0001147	Avh1c10p12g09504 Avh1c11p09g10390	Avh2c10p12g09431 Avh2c11p09g10352	Avh3c10p11g08407 Avh3c11p08g09304	Avh4c10p10g08744 Avh4c11p08g09598	Avh5c10p11g08065 Avh5c11p07g08882	Avh6c10p11g07797 Avh6c11p09g08775	Shared
OG0001148	Avh1c10p13g09527 Avh1c11p08g10352	Avh2c10p13g09450 Avh2c11p08g10317	Avh3c10p11g08441 Avh3c11p08g09291	Avh4c10p10g08782 Avh4c11p07g09580	Avh5c10p12g08104 Avh5c11p07g08864	Avh6c10p12g07832 Avh6c11p09g08758	Shared
OG0001149	Avh1c10p13g09545 Avh1c11p08g10359	Avh2c10p13g09468 Avh2c11p08g10323	Avh3c10p12g08451 Avh3c11p07g09286	Avh4c10p11g08793 Avh4c11p07g09574	Avh5c10p12g08115 Avh5c11p07g08859	Avh6c10p12g07841 Avh6c11p09g08753	Shared
OG0001150	Avh1c10p15g09627 Avh1c11p06g10306	Avh2c10p15g09550 Avh2c11p06g10260	Avh3c10p14g08548 Avh3c11p06g09251	Avh4c11p06g09534	Avh5c10p14g08200 Avh5c11p06g08816	Avh6c10p14g07917 Avh6c10p14g07923 Avh6c11p07g08715	Shared
OG0001151	Avh1c10p16g09677 Avh1c10p16g09678 Avh1c11p05g10239	Avh2c10p16g09600 Avh2c10p16g09602 Avh2c11p05g10197	Avh3c11p05g09191	Avh4c10p13g08895 Avh4c10p13g08896 Avh4c11p05g09473	Avh5c11p04g08759	Avh6c11p06g08657	Shared
OG0001152	Avh1c10p16g09694 Avh1c10p16g09695	Avh2c10p16g09619 Avh2c11p04g10153	Avh3c10p15g08627 Avh3c11p04g09159	Avh4c10p14g08940 Avh4c11p04g09439	Avh5c10p15g08263 Avh5c11p03g08724	Avh6c10p15g07986 Avh6c11p05g08622	Shared
OG0001153	Avh1c10p17g09740 Avh1c11p02g10117	Avh2c10p17g09666 Avh2c11p03g10061	Avh3c10p16g08670 Avh3c11p03g09083 Avh3c21p11g18812	Avh4c10p14g08984	Avh5c10p16g08321 Avh5c11p02g08644	Avh6c10p16g08072 Avh6c11p04g08542	Shared
OG0001154	Avh1c10p18g09794 Avh1c11p02g10083	Avh2c10p18g09727 Avh2c11p02g10013	Avh3c10p17g08724 Avh3c11p02g09040	Avh4c10p15g09040 Avh4c11p01g09298	Avh5c10p17g08379 Avh5c11p02g08610	Avh6c10p17g08129 Avh6c11p03g08477	Shared
OG0001155	Avh1c10p19g09899 Avh1c11p00g09968	Avh2c10p19g09832 Avh2c11p00g09901	Avh3c10p18g08844 Avh3c11p00g08904	Avh4c10p17g09159 Avh4c11p00g09227	Avh5c10p17g08438 Avh5c11p00g08503	Avh6c10p18g08247 Avh6c11p00g08305	Shared
OG0001156	Avh1c10p19g09902 Avh1c11p00g09965	Avh2c10p19g09834 Avh2c11p00g09898	Avh3c10p18g08847 Avh3c11p00g08901	Avh4c10p17g09162 Avh4c11p00g09224	Avh5c10p17g08441 Avh5c11p00g08500	Avh6c10p18g08250 Avh6c11p00g08302	Shared
OG0001157	Avh1c10p19g09904 Avh1c11p00g09964	Avh2c10p19g09837 Avh2c11p00g09897	Avh3c10p18g08849 Avh3c11p00g08900	Avh4c10p17g09164 Avh4c11p00g09223	Avh5c10p17g08443 Avh5c11p00g08499	Avh6c10p18g08252 Avh6c11p00g08301	Shared
OG0001158	Avh1c10p19g09908 Avh1c11p00g09961	Avh2c10p19g09842 Avh2c11p00g09894	Avh3c10p18g08852 Avh3c11p00g08897	Avh4c10p17g09169 Avh4c11p00g09221	Avh5c10p18g08446 Avh5c11p00g08495	Avh6c10p18g08255 Avh6c11p00g08298	Shared
OG0001159	Avh1c10p19g09910 Avh1c11p00g09956	Avh2c10p20g09846 Avh2c11p00g09890	Avh3c10p18g08854 Avh3c11p00g08894	Avh4c10p17g09171 Avh4c11p00g09215	Avh5c10p18g08448 Avh5c11p00g08491	Avh6c10p18g08257 Avh6c11p00g08294	Shared
OG0001160	Avh1c10p19g09919 Avh1c11p00g09948	Avh2c10p20g09855 Avh2c11p00g09883	Avh3c10p18g08861 Avh3c11p00g08886	Avh4c10p17g09178 Avh4c11p00g09207	Avh5c10p18g08455 Avh5c11p00g08483	Avh6c10p18g08263 Avh6c11p00g08289	Shared
OG0001161	Avh1c10p19g09924 Avh1c11p00g09943	Avh2c10p20g09860 Avh2c11p00g09879	Avh3c10p18g08866 Avh3c11p00g08882	Avh4c10p17g09183 Avh4c11p00g09203	Avh5c10p18g08460 Avh5c11p00g08478	Avh6c10p18g08268 Avh6c11p00g08285	Shared
OG0001162	Avh1c10p19g09926 Avh1c11p00g09942	Avh2c10p20g09862 Avh2c11p00g09878	Avh3c10p18g08867 Avh3c11p00g08881	Avh4c10p17g09185 Avh4c11p00g09202	Avh5c10p18g08461 Avh5c11p00g08476	Avh6c10p18g08269 Avh6c11p00g08284	Shared
OG0001163	Avh1c11p03g10160 Avh1c11p03g10162	Avh2c11p03g10107 Avh2c11p03g10109	Avh3c11p03g09125 Avh3c11p03g09127	Avh4c11p03g09403 Avh4c11p03g09405	Avh5c11p03g08682 Avh5c11p03g08684	Avh6c11p04g08586 Avh6c11p05g08587	Shared
OG0001164	Avh1c11p10g10443 Avh1c25p20g26159	Avh2c11p10g10399 Avh2c25p19g25656	Avh3c11p09g09347 Avh3c25p18g23214	Avh4c11p09g09646 Avh4c25p14g21975	Avh5c11p09g08922 Avh5c25p13g22021	Avh6c11p10g08820 Avh6c25p16g21664	Shared
OG0001165	Avh1c11p10g10444 Avh1c25p20g26155	Avh2c11p10g10400 Avh2c25p19g25652	Avh3c11p09g09348 Avh3c25p18g23212	Avh4c11p09g09647 Avh4c25p14g21973	Avh5c11p09g08923 Avh5c25p13g22019	Avh6c11p10g08821 Avh6c25p16g21662	Shared
OG0001166	Avh1c11p10g10447 Avh1c25p20g26152	Avh2c11p10g10403 Avh2c25p19g25650	Avh3c11p09g09352 Avh3c25p18g23209	Avh4c11p09g09650 Avh4c25p14g21970	Avh5c11p09g08926 Avh5c25p13g22016	Avh6c11p10g08824 Avh6c25p16g21659	Shared
OG0001167	Avh1c11p10g10453 Avh1c25p20g26148	Avh2c11p10g10408 Avh2c25p19g25647	Avh3c11p09g09356 Avh3c25p17g23205	Avh4c11p09g09655 Avh4c25p14g21966	Avh5c11p09g08930 Avh5c25p13g22011	Avh6c11p11g08828 Avh6c25p16g21655	Shared
OG0001168	Avh1c11p11g10494 Avh1c25p19g26117	Avh2c11p11g10442 Avh2c25p18g25614	Avh3c11p10g09389 Avh3c25p17g23174 Avh3c25p17g23175	Avh4c11p10g09671 Avh4c25p13g21925	Avh5c11p09g08954	Avh6c11p11g08841 Avh6c25p16g21625	Shared
OG0001169	Avh1c11p11g10502 Avh1c25p19g26109	Avh2c11p11g10450 Avh2c25p18g25605	Avh3c11p10g09401 Avh3c25p17g23155 Avh3c25p17g23165	Avh4c11p10g09684 Avh4c25p13g21917	Avh5c11p10g08964	Avh6c11p11g08850 Avh6c25p16g21615	Shared
OG0001170	Avh1c11p11g10522 Avh1c25p19g26085	Avh2c11p11g10469 Avh2c11p11g10474 Avh2c25p18g25581	Avh3c11p11g09421 Avh3c25p16g23136	Avh4c11p10g09704 Avh4c25p13g21896	Avh5c11p10g08984	Avh6c11p11g08866 Avh6c25p15g21594	Shared
OG0001171	Avh1c11p12g10548 Avh1c25p13g25627 Avh1c25p18g26060	Avh2c11p12g10496 Avh2c25p12g25120 Avh2c25p17g25558	Avh3c25p10g22686 Avh3c25p16g23113	Avh4c25p09g21653 Avh4c25p12g21873	Avh5c25p08g21649	Avh6c25p15g21570	Shared
OG0001172	Avh1c11p12g10549 Avh1c26p18g27236 Avh1c26p18g27238 Avh1c26p18g27239 Avh1c28p15g29283	Avh2c11p12g10497 Avh2c26p19g26753 Avh2c26p19g26754 Avh2c26p19g26755 Avh2c28p14g28955		Avh4c28p14g24841	Avh5c26p12g22865		Shared
OG0001173	Avh1c11p12g10550 Avh1c20p17g20437 Avh1c25p18g26057	Avh2c11p12g10498 Avh2c25p17g25555	Avh3c11p11g09442 Avh3c25p16g23110	Avh4c11p11g09725 Avh4c25p12g21870	Avh5c11p10g09000	Avh6c11p12g08893 Avh6c25p15g21567	Shared
OG0001174	Avh1c11p13g10616	Avh2c11p13g10562	Avh3c11p12g09505 Avh3c19p19g17148 Avh3c23p02g20061	Avh4c19p22g16390 Avh4c23p01g19254	Avh5c11p11g09066 Avh5c19p20g16501 Avh5c23p01g19211	Avh6c19p18g15990 Avh6c23p01g18817	Shared
OG0001175	Avh1c11p13g10632 Avh1c16p24g16122	Avh2c11p13g10579 Avh2c16p20g15844	Avh3c11p12g09523 Avh3c16p13g14286	Avh4c11p12g09799 Avh4c16p17g13704	Avh5c11p11g09083 Avh5c16p22g13853	Avh6c11p13g08951 Avh6c16p12g12929	Shared
OG0001176	Avh1c11p13g10651 Avh1c16p24g16140	Avh2c16p21g15863	Avh3c11p12g09541 Avh3c11p12g09542 Avh3c16p13g14305	Avh4c11p12g09819 Avh4c16p17g13720	Avh5c11p11g09101 Avh5c16p22g13873	Avh6c11p13g08972 Avh6c16p11g12908	Shared
OG0001177	Avh1c11p13g10672 Avh1c16p24g16178	Avh2c11p13g10585 Avh2c16p21g15907	Avh3c11p13g09586 Avh3c16p14g14338 Avh3c16p14g14349		Avh5c11p12g09144 Avh5c11p12g09150 Avh5c16p23g13905 Avh5c16p23g13906	Avh6c16p12g12969	Shared
OG0001178	Avh1c11p14g10745 Avh1c11p14g10746	Avh2c11p14g10642 Avh2c11p14g10643	Avh3c11p14g09663 Avh3c12p01g09775	Avh4c12p01g10003	Avh5c11p13g09236 Avh5c11p13g09237 Avh5c11p13g09238 Avh5c11p13g09239 Avh5c12p01g09351		Shared
OG0001179	Avh1c11p14g10749 Avh1c16p25g16253 Avh1c23p00g22666	Avh2c11p14g10646 Avh2c16p22g15981 Avh2c23p00g22516	Avh3c11p14g09666 Avh3c23p00g19955		Avh5c11p13g09242 Avh5c16p23g13946 Avh5c23p00g19119	Avh6c23p00g18726	Shared
OG0001180	Avh1c11p14g10752 Avh1c16p25g16257	Avh2c11p14g10648 Avh2c16p22g15985	Avh3c11p14g09670 Avh3c11p14g09672 Avh3c16p15g14425	Avh4c16p18g13748	Avh5c11p13g09246 Avh5c11p13g09247 Avh5c16p23g13950	Avh6c11p13g09023	Shared
OG0001181	Avh1c11p14g10761	Avh2c11p14g10658 Avh2c16p22g16008 Avh2c19p25g19417	Avh3c11p14g09683 Avh3c16p15g14441 Avh3c19p20g17265	Avh4c19p23g16504	Avh5c11p14g09258 Avh5c16p24g13963 Avh5c19p21g16610	Avh6c19p19g16094	Shared
OG0001182	Avh1c11p14g10773 Avh1c16p26g16287	Avh2c11p14g10670 Avh2c16p22g16017	Avh3c11p14g09692 Avh3c16p15g14450 Avh3c23p00g19935	Avh4c16p18g13765	Avh5c11p14g09267 Avh5c16p24g13973 Avh5c23p00g19105	Avh6c23p00g18708	Shared
OG0001183	Avh1c12p02g10956 Avh1c17p15g17031	Avh2c12p01g10826 Avh2c17p14g16685	Avh3c12p02g09851 Avh3c12p02g09852	Avh4c12p01g10029 Avh4c12p01g10030	Avh5c12p02g09447 Avh5c12p02g09448	Avh6c12p01g09127 Avh6c12p01g09128	Shared
OG0001184	Avh1c12p02g10991 Avh1c17p04g16578	Avh2c12p02g10858 Avh2c17p03g16229	Avh3c12p02g09877 Avh3c17p03g14689	Avh4c12p01g10046 Avh4c17p04g14071	Avh5c12p02g09486 Avh5c17p04g14277	Avh6c12p02g09159 Avh6c17p05g13333	Shared
OG0001185	Avh1c12p03g10996 Avh1c17p04g16571	Avh2c12p02g10863 Avh2c17p03g16223	Avh3c12p02g09882 Avh3c17p03g14682	Avh4c12p01g10051 Avh4c17p04g14063	Avh5c12p02g09491 Avh5c17p04g14271	Avh6c12p02g09164 Avh6c17p05g13325	Shared
OG0001186	Avh1c12p04g11066 Avh1c12p04g11097 Avh1c16p15g15629 Avh1c16p25g16220 Avh1c18p15g18013 Avh1c25p12g25614	Avh2c15p13g14649 Avh2c25p11g25107 Avh2c27p26g28068 Avh2c28p07g28400			Avh5c05p13g03711 Avh5c08p13g06473		Shared
OG0001187	Avh1c12p04g11071 Avh1c19p19g19214 Avh1c23p07g23222	Avh2c19p19g18837 Avh2c23p07g23096	Avh3c19p14g16757 Avh3c23p06g20430	Avh4c19p16g15935	Avh5c17p03g14246 Avh5c19p15g16097	Avh6c19p13g15574 Avh6c23p07g19250	Shared
OG0001188	Avh1c12p05g11130 Avh1c17p08g16745 Avh1c23p13g23582	Avh2c12p04g10969 Avh2c17p06g16368 Avh2c23p13g23435	Avh3c12p04g09967 Avh3c23p12g20775	Avh4c23p09g19781	Avh5c12p04g09581	Avh6c12p05g09284 Avh6c23p12g19578	Shared
OG0001189	Avh1c12p06g11180 Avh1c17p09g16783	Avh2c12p05g11015 Avh2c17p08g16405	Avh3c12p05g10016 Avh3c17p08g14828	Avh4c12p05g10207 Avh4c17p08g14227	Avh5c12p05g09625	Avh6c12p05g09331 Avh6c17p08g13466 Avh6c17p08g13467	Shared
OG0001190	Avh1c12p06g11182 Avh1c13p05g12209 Avh1c17p09g16785	Avh2c12p05g11017 Avh2c17p08g16407	Avh3c13p05g10967 Avh3c17p08g14830	Avh4c12p05g10208 Avh4c13p03g10743 Avh4c17p08g14229	Avh5c12p05g09626	Avh6c17p08g13469	Shared
OG0001191	Avh1c12p13g11394 Avh1c14p09g13670 Avh1c24p15g25120	Avh2c12p12g11236 Avh2c14p09g13485	Avh3c14p09g12208 Avh3c24p14g22232	Avh4c14p06g11734 Avh4c24p16g21301	Avh5c12p11g09824	Avh6c12p11g09520 Avh6c14p09g11058	Shared
OG0001192	Avh1c12p13g11422 Avh1c20p11g20129	Avh2c12p12g11265 Avh2c20p11g20004	Avh3c12p08g10150 Avh3c20p08g17765	Avh4c20p08g17042 Avh4c20p08g17043	Avh5c12p11g09845 Avh5c20p07g17088	Avh6c12p11g09543 Avh6c20p08g16548	Shared
OG0001193	Avh1c12p14g11477 Avh1c20p12g20188 Avh1c20p12g20189	Avh2c12p14g11321 Avh2c20p12g20062 Avh2c20p12g20063	Avh3c12p09g10194 Avh3c20p12g17833 Avh3c20p12g17834		Avh5c12p12g09897 Avh5c20p11g17152	Avh6c29p11g24670	Shared
OG0001194	Avh1c12p14g11479 Avh1c20p12g20193	Avh2c12p14g11323 Avh2c20p12g20067	Avh3c12p09g10195 Avh3c20p12g17836	Avh4c12p06g10267 Avh4c20p12g17106	Avh5c12p12g09898 Avh5c20p11g17155	Avh6c12p12g09586 Avh6c20p10g16613	Shared
OG0001195	Avh1c12p15g11487 Avh1c20p12g20202	Avh2c12p14g11332 Avh2c20p12g20073	Avh3c12p09g10203 Avh3c20p12g17843	Avh4c12p07g10275 Avh4c20p12g17113	Avh5c12p13g09906 Avh5c20p11g17162	Avh6c12p12g09594 Avh6c20p10g16619	Shared
OG0001196	Avh1c12p15g11489 Avh1c20p12g20206	Avh2c12p14g11334 Avh2c20p12g20075	Avh3c12p09g10205 Avh3c20p12g17845	Avh4c12p07g10276 Avh4c20p12g17115	Avh5c12p13g09908 Avh5c20p11g17164	Avh6c12p12g09595 Avh6c20p10g16621	Shared
OG0001197	Avh1c12p15g11502 Avh1c20p13g20216	Avh2c12p14g11349 Avh2c20p13g20085	Avh3c12p09g10218 Avh3c20p12g17856	Avh4c20p12g17124	Avh5c12p13g09913 Avh5c12p13g09923 Avh5c20p11g17173	Avh6c12p13g09607 Avh6c20p11g16629	Shared
OG0001198	Avh1c12p15g11510 Avh1c20p13g20225	Avh2c12p14g11358 Avh2c20p13g20093	Avh3c12p09g10226 Avh3c20p13g17875	Avh4c20p13g17140	Avh5c12p13g09922 Avh5c12p13g09931	Avh6c12p13g09615 Avh6c20p11g16637 Avh6c20p12g16638	Shared
OG0001199	Avh1c12p15g11538 Avh1c20p13g20247	Avh2c12p15g11388 Avh2c20p13g20111	Avh3c12p10g10240 Avh3c12p10g10244 Avh3c20p14g17899	Avh4c20p14g17162	Avh5c12p13g09959 Avh5c20p12g17207	Avh6c12p13g09631 Avh6c20p12g16660	Shared
OG0001200	Avh1c12p16g11574 Avh1c20p14g20280	Avh2c12p15g11419 Avh2c20p14g20147	Avh3c12p10g10279 Avh3c20p14g17933	Avh4c20p14g17194	Avh5c12p14g09985 Avh5c20p13g17241	Avh6c12p14g09670 Avh6c12p14g09671 Avh6c20p13g16696	Shared
OG0001201	Avh1c12p16g11590 Avh1c13p17g12950 Avh1c29p03g29583	Avh2c13p17g12788 Avh2c29p03g29237	Avh3c13p15g11495	Avh4c13p14g11232 Avh4c29p04g25166	Avh5c13p12g11102 Avh5c29p03g24931	Avh6c29p02g24229 Avh6c29p02g24235	Shared
OG0001202	Avh1c12p17g11603 Avh1c20p15g20310	Avh2c12p16g11446 Avh2c20p15g20176	Avh3c12p11g10308 Avh3c20p15g17963	Avh4c12p07g10309 Avh4c20p15g17223	Avh5c12p14g09995 Avh5c20p13g17273	Avh6c12p14g09697 Avh6c20p13g16728	Shared
OG0001203	Avh1c12p17g11608 Avh1c20p15g20319	Avh2c12p16g11452 Avh2c20p15g20185	Avh3c12p11g10313 Avh3c20p15g17971	Avh4c12p07g10313 Avh4c20p15g17232	Avh5c12p14g09999 Avh5c20p13g17283	Avh6c12p14g09704 Avh6c20p14g16737	Shared
OG0001204	Avh1c12p17g11611 Avh1c20p15g20321	Avh2c12p16g11453 Avh2c20p15g20187	Avh3c12p11g10314 Avh3c20p15g17973	Avh4c12p07g10315 Avh4c20p15g17234	Avh5c12p14g10001 Avh5c20p13g17285	Avh6c12p14g09705 Avh6c20p14g16739	Shared
OG0001205	Avh1c12p17g11620 Avh1c20p15g20332	Avh2c12p16g11461 Avh2c20p15g20199	Avh3c12p11g10324 Avh3c20p15g17984	Avh4c12p08g10325 Avh4c20p15g17244	Avh5c12p14g10012 Avh5c20p14g17299	Avh6c12p14g09717 Avh6c20p14g16751	Shared
OG0001206	Avh1c12p17g11621	Avh2c12p16g11462 Avh2c20p13g20118 Avh2c20p15g20200	Avh3c12p11g10325 Avh3c20p15g17985	Avh4c12p08g10326 Avh4c20p15g17245	Avh5c12p14g10013 Avh5c20p14g17300	Avh6c12p14g09718 Avh6c20p14g16752	Shared
OG0001207	Avh1c12p18g11663 Avh1c20p16g20348	Avh2c12p17g11503 Avh2c20p16g20244	Avh3c12p12g10372 Avh3c20p16g18025	Avh4c12p08g10366 Avh4c20p16g17283	Avh5c12p15g10037 Avh5c20p14g17331	Avh6c12p15g09736 Avh6c20p15g16785	Shared
OG0001208	Avh1c12p18g11665 Avh1c20p16g20350	Avh2c12p17g11505 Avh2c20p16g20246	Avh3c12p12g10374 Avh3c20p16g18027	Avh4c12p08g10370 Avh4c20p16g17285	Avh5c12p15g10039 Avh5c20p14g17333	Avh6c12p15g09738 Avh6c20p15g16787	Shared
OG0001209	Avh1c12p18g11671 Avh1c20p16g20353	Avh2c12p17g11511 Avh2c20p16g20250	Avh3c12p12g10380 Avh3c20p16g18031	Avh4c12p08g10375 Avh4c20p16g17289	Avh5c12p15g10044 Avh5c20p14g17338	Avh6c12p15g09744 Avh6c20p15g16791	Shared
OG0001210	Avh1c12p18g11678 Avh1c20p16g20360	Avh2c12p17g11516 Avh2c20p16g20257	Avh3c12p12g10386 Avh3c20p16g18038	Avh4c12p08g10380 Avh4c20p16g17296	Avh5c12p15g10051 Avh5c20p14g17345	Avh6c12p15g09753 Avh6c20p15g16797	Shared
OG0001211	Avh1c12p18g11684 Avh1c20p16g20366	Avh2c12p17g11522 Avh2c20p16g20264	Avh3c12p12g10395 Avh3c20p16g18044	Avh4c12p09g10389 Avh4c20p16g17303	Avh5c12p15g10059 Avh5c20p15g17351	Avh6c12p15g09761 Avh6c20p15g16805	Shared
OG0001212	Avh1c12p18g11698 Avh1c20p16g20377	Avh2c12p17g11538 Avh2c20p17g20275	Avh3c12p13g10407 Avh3c20p17g18054	Avh4c12p09g10392 Avh4c20p17g17314	Avh5c12p15g10063 Avh5c20p15g17361	Avh6c12p15g09771 Avh6c20p15g16816	Shared
OG0001213	Avh1c12p18g11699 Avh1c20p16g20378	Avh2c12p17g11539 Avh2c20p17g20276	Avh3c12p13g10408 Avh3c20p17g18055	Avh4c12p09g10393 Avh4c20p17g17315	Avh5c12p15g10064 Avh5c20p15g17362	Avh6c12p15g09772 Avh6c20p15g16817	Shared
OG0001214	Avh1c12p19g11732 Avh1c20p17g20419	Avh2c12p18g11572 Avh2c20p17g20321	Avh3c12p13g10450	Avh4c12p09g10421 Avh4c20p17g17342	Avh5c12p16g10099 Avh5c20p15g17411 Avh5c20p15g17415 Avh5c20p16g17429	Avh6c12p16g09806	Shared
OG0001215	Avh1c12p19g11733 Avh1c20p17g20420 Avh1c20p17g20421	Avh2c20p17g20322 Avh2c20p17g20323 Avh2c20p17g20324		Avh4c20p17g17343 Avh4c20p17g17344	Avh5c12p16g10100 Avh5c20p15g17416 Avh5c20p16g17431 Avh5c20p16g17432		Shared
OG0001216	Avh1c12p19g11739 Avh1c20p17g20436	Avh2c12p18g11581 Avh2c20p17g20335	Avh3c12p13g10457 Avh3c20p17g18115	Avh4c12p09g10428 Avh4c20p17g17356	Avh5c12p16g10108 Avh5c20p16g17446	Avh6c12p16g09814 Avh6c20p15g16846	Shared
OG0001217	Avh1c12p19g11742 Avh1c20p17g20441	Avh2c12p18g11583 Avh2c20p17g20340	Avh3c12p13g10460 Avh3c20p17g18123	Avh4c12p09g10430 Avh4c20p17g17363	Avh5c12p16g10111 Avh5c20p16g17452	Avh6c12p16g09817 Avh6c20p16g16853	Shared
OG0001218	Avh1c12p19g11743 Avh1c20p17g20443	Avh2c12p18g11584 Avh2c20p17g20341	Avh3c12p13g10461 Avh3c20p17g18124	Avh4c12p09g10431 Avh4c20p17g17364	Avh5c12p16g10112 Avh5c20p16g17453	Avh6c12p16g09818 Avh6c20p16g16854	Shared
OG0001219	Avh1c12p19g11749 Avh1c20p17g20449	Avh2c12p18g11590 Avh2c20p17g20346	Avh3c12p13g10466 Avh3c20p18g18129	Avh4c12p09g10436 Avh4c20p17g17368	Avh5c12p16g10118 Avh5c20p16g17458	Avh6c12p16g09824 Avh6c20p16g16859	Shared
OG0001220	Avh1c12p19g11757 Avh1c20p17g20457	Avh2c12p18g11598 Avh2c20p18g20354	Avh3c12p13g10474 Avh3c20p18g18137	Avh4c12p09g10444 Avh4c20p17g17376	Avh5c12p16g10126 Avh5c20p16g17465	Avh6c12p16g09832 Avh6c20p16g16867	Shared
OG0001221	Avh1c12p19g11758 Avh1c20p17g20458	Avh2c12p18g11599 Avh2c20p18g20355	Avh3c12p13g10475 Avh3c20p18g18138	Avh4c12p09g10445 Avh4c20p17g17377	Avh5c12p16g10127 Avh5c20p16g17466	Avh6c12p16g09833 Avh6c20p16g16868	Shared
OG0001222	Avh1c12p19g11759 Avh1c20p17g20460	Avh2c12p18g11600 Avh2c20p18g20357	Avh3c12p13g10476 Avh3c20p18g18140	Avh4c12p09g10446 Avh4c20p17g17379	Avh5c12p16g10128 Avh5c20p16g17468	Avh6c12p16g09834 Avh6c20p16g16870	Shared
OG0001223	Avh1c12p19g11763 Avh1c20p17g20469	Avh2c12p18g11609 Avh2c20p18g20366	Avh3c12p14g10488 Avh3c20p18g18148	Avh4c12p09g10457 Avh4c20p18g17387	Avh5c12p16g10140 Avh5c20p16g17475	Avh6c12p16g09844 Avh6c20p16g16878	Shared
OG0001224	Avh1c12p19g11779 Avh1c20p18g20489	Avh2c12p18g11626 Avh2c20p18g20386	Avh3c12p14g10505 Avh3c20p18g18164	Avh4c12p10g10475 Avh4c20p18g17408	Avh5c12p16g10156 Avh5c20p16g17498	Avh6c12p17g09863 Avh6c20p16g16888	Shared
OG0001225	Avh1c12p19g11780 Avh1c20p18g20490	Avh2c12p18g11627 Avh2c20p18g20388	Avh3c12p14g10506 Avh3c20p18g18166	Avh4c12p10g10476 Avh4c20p18g17410	Avh5c12p16g10157 Avh5c20p16g17500	Avh6c12p17g09864 Avh6c20p16g16890	Shared
OG0001226	Avh1c12p19g11783 Avh1c20p18g20497	Avh2c12p18g11631 Avh2c20p18g20393	Avh3c12p14g10510 Avh3c20p18g18172	Avh4c12p10g10480 Avh4c20p18g17415	Avh5c12p16g10161 Avh5c20p17g17506	Avh6c12p17g09868 Avh6c20p16g16893	Shared
OG0001227	Avh1c12p19g11788 Avh1c20p18g20502	Avh2c12p18g11637 Avh2c20p18g20397	Avh3c12p14g10515 Avh3c20p18g18176	Avh4c12p10g10486 Avh4c20p18g17418	Avh5c12p16g10167 Avh5c20p17g17509	Avh6c12p17g09874 Avh6c20p16g16896	Shared
OG0001228	Avh1c12p19g11789 Avh1c20p18g20503	Avh2c12p18g11638 Avh2c20p18g20398	Avh3c12p14g10516 Avh3c20p18g18177	Avh4c12p10g10487 Avh4c20p18g17419	Avh5c12p16g10168 Avh5c20p17g17510	Avh6c12p17g09875 Avh6c20p16g16897	Shared
OG0001229	Avh1c12p20g11801 Avh1c20p18g20516	Avh2c12p19g11648 Avh2c20p18g20411	Avh3c12p14g10525 Avh3c20p18g18192	Avh4c12p10g10496 Avh4c20p18g17434	Avh5c12p17g10180 Avh5c20p17g17521	Avh6c12p17g09885 Avh6c20p16g16911	Shared
OG0001230	Avh1c12p20g11806 Avh1c20p18g20523	Avh2c12p19g11652 Avh2c20p18g20418	Avh3c12p14g10527 Avh3c20p18g18201	Avh4c12p10g10500 Avh4c20p18g17444	Avh5c12p17g10183 Avh5c20p17g17529	Avh6c12p17g09888 Avh6c20p16g16920	Shared
OG0001231	Avh1c12p20g11807 Avh1c20p18g20524	Avh2c12p19g11653 Avh2c20p18g20419	Avh3c12p14g10528 Avh3c20p18g18202	Avh4c12p10g10501 Avh4c20p18g17445	Avh5c12p17g10184 Avh5c20p17g17530	Avh6c12p17g09889 Avh6c20p16g16921	Shared
OG0001232	Avh1c12p20g11809 Avh1c20p18g20526	Avh2c12p19g11655 Avh2c20p18g20421	Avh3c12p14g10529 Avh3c20p18g18204	Avh4c12p10g10502 Avh4c20p18g17447	Avh5c12p17g10185 Avh5c20p17g17532	Avh6c12p17g09891 Avh6c20p17g16923	Shared
OG0001233	Avh1c12p20g11830 Avh1c20p18g20554	Avh2c12p19g11682 Avh2c20p19g20453	Avh3c12p15g10556 Avh3c20p19g18232	Avh4c20p19g17477	Avh5c12p17g10212 Avh5c12p17g10213 Avh5c20p17g17560	Avh6c12p17g09920 Avh6c20p17g16951	Shared
OG0001234	Avh1c13p01g11991 Avh1c23p21g24062	Avh2c13p02g11863 Avh2c23p19g23762	Avh3c13p02g10722 Avh3c23p19g21222	Avh4c23p15g20213	Avh5c13p01g10360 Avh5c13p02g10389 Avh5c23p18g20366	Avh6c13p02g10055 Avh6c23p19g19981	Shared
OG0001235	Avh1c13p01g11998 Avh1c23p21g24054	Avh2c13p02g11873 Avh2c23p19g23753	Avh3c13p02g10730 Avh3c23p19g21210	Avh4c13p01g10574 Avh4c23p15g20201	Avh5c13p01g10371 Avh5c23p18g20353	Avh6c13p02g10064 Avh6c23p18g19970	Shared
OG0001236	Avh1c13p01g12002 Avh1c23p21g24050	Avh2c13p02g11880 Avh2c23p19g23749	Avh3c13p02g10737 Avh3c23p19g21207	Avh4c23p15g20196 Avh4c23p15g20197	Avh5c13p02g10398	Avh6c13p02g10071 Avh6c23p18g19965 Avh6c23p18g19966	Shared
OG0001237	Avh1c13p02g12011 Avh1c23p10g23430	Avh2c13p02g11889 Avh2c23p10g23306	Avh3c13p02g10746 Avh3c23p09g20634	Avh4c13p01g10589 Avh4c23p06g19640	Avh5c13p02g10407 Avh5c23p09g19801	Avh6c13p02g10079 Avh6c23p09g19445	Shared
OG0001238	Avh1c13p02g12022 Avh1c23p10g23420	Avh2c23p10g23294	Avh3c13p02g10755 Avh3c13p02g10757 Avh3c13p02g10758	Avh4c13p01g10597 Avh4c13p01g10601 Avh4c13p01g10602 Avh4c23p05g19628	Avh5c23p09g19787	Avh6c13p02g10089	Shared
OG0001239	Avh1c13p02g12053 Avh1c23p11g23478	Avh2c13p02g11904 Avh2c13p03g11921 Avh2c23p11g23345	Avh3c13p03g10814 Avh3c23p09g20690	Avh4c13p02g10641 Avh4c23p06g19696	Avh5c13p02g10419 Avh5c23p10g19858	Avh6c23p10g19498	Shared
OG0001240	Avh1c13p02g12063 Avh1c23p11g23488	Avh2c13p02g11915 Avh2c13p03g11933 Avh2c23p11g23352	Avh3c13p03g10825 Avh3c23p10g20702	Avh4c13p02g10651 Avh4c23p06g19705	Avh5c13p02g10429 Avh5c23p10g19868	Avh6c23p10g19509	Shared
OG0001241	Avh1c13p02g12068 Avh1c23p11g23491	Avh2c13p02g11920 Avh2c13p03g11936 Avh2c23p11g23355	Avh3c13p03g10829	Avh4c13p02g10656 Avh4c13p02g10658 Avh4c23p06g19708	Avh5c13p03g10434 Avh5c23p10g19871	Avh6c23p10g19512	Shared
OG0001242	Avh1c13p06g12262	Avh2c13p06g12140	Avh3c13p07g11005 Avh3c21p16g19196 Avh3c23p14g20832	Avh4c13p07g10800 Avh4c21p16g18394 Avh4c23p11g19834	Avh5c21p16g18474 Avh5c23p14g19991	Avh6c21p15g17864 Avh6c23p14g19630	Shared
OG0001243	Avh1c13p11g12487 Avh1c15p04g14371 Avh1c23p19g23917 Avh1c28p09g28825	Avh2c15p06g14198 Avh2c28p08g28476	Avh3c23p17g21090	Avh4c15p05g12402 Avh4c28p08g24384	Avh5c13p05g10627 Avh5c28p10g24186	Avh6c15p06g11778	Shared
OG0001244	Avh1c13p11g12557 Avh1c23p20g23985	Avh2c13p11g12417 Avh2c23p19g23717	Avh3c13p11g11198 Avh3c23p18g21160	Avh4c13p10g10959 Avh4c23p15g20146	Avh5c13p06g10670 Avh5c23p18g20302	Avh6c13p05g10231 Avh6c23p18g19913	Shared
OG0001245	Avh1c13p11g12559 Avh1c23p20g23988	Avh2c13p11g12420 Avh2c23p19g23720	Avh3c13p11g11201 Avh3c23p18g21162	Avh4c13p10g10962 Avh4c23p15g20149	Avh5c13p06g10673 Avh5c23p18g20305	Avh6c13p05g10234 Avh6c23p18g19915	Shared
OG0001246	Avh1c13p11g12560 Avh1c23p20g23989	Avh2c13p11g12421 Avh2c23p19g23721	Avh3c13p11g11202 Avh3c23p18g21163	Avh4c13p10g10963 Avh4c23p15g20150	Avh5c13p06g10674 Avh5c23p18g20306	Avh6c13p05g10235 Avh6c23p18g19916	Shared
OG0001247	Avh1c13p11g12561 Avh1c23p20g23990	Avh2c13p11g12423 Avh2c23p19g23722	Avh3c13p11g11203 Avh3c23p18g21164	Avh4c13p10g10964 Avh4c23p15g20151	Avh5c13p06g10675 Avh5c23p18g20307	Avh6c13p05g10236 Avh6c23p18g19917	Shared
OG0001248	Avh1c13p12g12596 Avh1c17p03g16518 Avh1c23p20g24017 Avh1c23p20g24033	Avh2c13p12g12462	Avh3c13p11g11236 Avh3c23p18g21192	Avh4c23p15g20180	Avh5c13p06g10707 Avh5c23p18g20335	Avh6c13p06g10275 Avh6c23p18g19950	Shared
OG0001249	Avh1c13p12g12601 Avh1c23p20g24021 Avh1c23p20g24037	Avh2c13p12g12467	Avh3c13p11g11241 Avh3c23p18g21195	Avh4c23p15g20183	Avh5c13p06g10711 Avh5c23p18g20338	Avh6c13p06g10280 Avh6c13p06g10289 Avh6c23p18g19954	Shared
OG0001250	Avh1c13p12g12608 Avh1c14p01g13291 Avh1c23p20g24028 Avh1c23p20g24029	Avh2c13p12g12474 Avh2c18p20g17868	Avh3c09p06g07924 Avh3c13p12g11248 Avh3c23p18g21201		Avh5c13p06g10718	Avh6c13p06g10288 Avh6c13p06g10296	Shared
OG0001251	Avh1c13p13g12651 Avh1c16p14g15594	Avh2c13p13g12520 Avh2c16p10g15264	Avh3c13p12g11290 Avh3c16p04g13694	Avh4c13p11g11007 Avh4c16p00g13193	Avh5c13p07g10761 Avh5c16p12g13284	Avh6c13p07g10337 Avh6c16p13g13030	Shared
OG0001252	Avh1c13p13g12666 Avh1c16p14g15611	Avh2c13p13g12535 Avh2c16p11g15283 Avh2c16p11g15284	Avh3c16p04g13706		Avh5c13p07g10775 Avh5c13p07g10780 Avh5c13p07g10781 Avh5c13p08g10789 Avh5c16p12g13297 Avh5c16p19g13610		Shared
OG0001253	Avh1c13p13g12676 Avh1c16p15g15623	Avh2c13p13g12543 Avh2c16p11g15298	Avh3c13p12g11298 Avh3c16p04g13718	Avh4c13p11g11024	Avh5c13p08g10798 Avh5c16p13g13309	Avh6c13p07g10343 Avh6c16p02g12420 Avh6c16p02g12422	Shared
OG0001254	Avh1c13p13g12683 Avh1c16p15g15634	Avh2c13p13g12550 Avh2c16p12g15309	Avh3c13p13g11305 Avh3c13p13g11306	Avh4c13p11g11031 Avh4c16p12g13392	Avh5c13p08g10805 Avh5c16p13g13322	Avh6c13p07g10350 Avh6c16p03g12437	Shared
OG0001255	Avh1c13p13g12686 Avh1c13p13g12688 Avh1c16p15g15637	Avh2c13p13g12553 Avh2c16p12g15315	Avh3c13p13g11308	Avh4c13p11g11032 Avh4c16p12g13390	Avh5c13p08g10807 Avh5c16p13g13328 Avh5c16p19g13607	Avh6c16p03g12439	Shared
OG0001256	Avh1c13p13g12698 Avh1c16p16g15656	Avh2c13p13g12563 Avh2c16p12g15332	Avh3c13p13g11318	Avh4c13p11g11042 Avh4c16p11g13375	Avh5c13p08g10817 Avh5c13p09g10857 Avh5c16p14g13345 Avh5c16p14g13355	Avh6c16p03g12450	Shared
OG0001257	Avh1c13p13g12702 Avh1c16p16g15663	Avh2c13p13g12568 Avh2c16p12g15338	Avh3c13p13g11323	Avh4c13p11g11047 Avh4c16p11g13383	Avh5c13p08g10821 Avh5c13p09g10861 Avh5c16p14g13351 Avh5c16p14g13361	Avh6c16p03g12457	Shared
OG0001258	Avh1c13p14g12710 Avh1c16p16g15669	Avh2c13p14g12573 Avh2c16p13g15347	Avh3c13p13g11330	Avh4c13p11g11053 Avh4c16p12g13393	Avh5c13p08g10826 Avh5c13p09g10873 Avh5c16p14g13365 Avh5c16p24g14020	Avh6c16p03g12461	Shared
OG0001259	Avh1c13p15g12782	Avh2c13p15g12646 Avh2c29p01g29099	Avh3c13p14g11378 Avh3c13p14g11380 Avh3c29p01g25666	Avh4c29p01g24983	Avh5c13p10g10943 Avh5c29p01g24763	Avh6c13p07g10386 Avh6c13p07g10389 Avh6c29p00g24113	Shared
OG0001260	Avh1c13p15g12786 Avh1c29p01g29441	Avh2c13p15g12649 Avh2c29p01g29101	Avh3c13p14g11384 Avh3c29p01g25668	Avh4c13p12g11105 Avh4c29p01g24985	Avh5c13p10g10947 Avh5c29p01g24765	Avh6c13p07g10393 Avh6c29p00g24115	Shared
OG0001261	Avh1c13p15g12787 Avh1c29p01g29442	Avh2c13p15g12650 Avh2c29p01g29102	Avh3c13p14g11385 Avh3c29p01g25669	Avh4c13p12g11106 Avh4c29p01g24986	Avh5c13p10g10948 Avh5c29p01g24766	Avh6c13p07g10394 Avh6c29p00g24116	Shared
OG0001262	Avh1c13p15g12791 Avh1c29p01g29445	Avh2c13p15g12653 Avh2c29p01g29104	Avh3c13p14g11388 Avh3c29p01g25678	Avh4c13p12g11109 Avh4c29p01g24992	Avh5c13p10g10952 Avh5c29p01g24772	Avh6c13p08g10397 Avh6c29p00g24125	Shared
OG0001263	Avh1c13p15g12796 Avh1c29p01g29447	Avh2c13p15g12659 Avh2c29p01g29106	Avh3c13p14g11392 Avh3c29p01g25680	Avh4c13p13g11114 Avh4c29p01g24994	Avh5c13p10g10958 Avh5c29p01g24774	Avh6c13p08g10403 Avh6c29p00g24126	Shared
OG0001264	Avh1c13p15g12797 Avh1c29p01g29448	Avh2c13p15g12660 Avh2c29p01g29107	Avh3c13p14g11393 Avh3c29p01g25681	Avh4c13p13g11115 Avh4c29p01g24995	Avh5c13p10g10959 Avh5c29p01g24775	Avh6c13p08g10404 Avh6c29p00g24127	Shared
OG0001265	Avh1c13p15g12798 Avh1c29p01g29449	Avh2c13p15g12661 Avh2c29p01g29108	Avh3c13p14g11394 Avh3c29p01g25682	Avh4c13p13g11116 Avh4c29p01g24996	Avh5c13p10g10960 Avh5c29p01g24776	Avh6c13p08g10405 Avh6c29p00g24128	Shared
OG0001266	Avh1c13p15g12818 Avh1c29p01g29467	Avh2c13p15g12680 Avh2c29p01g29117	Avh3c13p14g11413 Avh3c29p01g25703	Avh4c13p13g11139 Avh4c29p02g25015	Avh5c13p11g10981 Avh5c29p01g24795	Avh6c13p08g10425 Avh6c29p01g24148	Shared
OG0001267	Avh1c13p15g12819 Avh1c29p01g29468	Avh2c13p15g12681 Avh2c29p01g29118	Avh3c13p14g11415 Avh3c29p01g25704	Avh4c13p13g11141 Avh4c29p02g25016	Avh5c13p11g10983 Avh5c29p01g24796	Avh6c13p08g10427 Avh6c29p01g24149	Shared
OG0001268	Avh1c13p16g12849 Avh1c29p02g29494	Avh2c13p15g12705 Avh2c29p02g29147	Avh3c29p02g25734	Avh4c13p13g11169 Avh4c29p02g25047	Avh5c13p11g11012 Avh5c29p02g24826	Avh6c13p08g10455 Avh6c29p01g24174 Avh6c29p01g24175	Shared
OG0001269	Avh1c13p17g13010 Avh1c29p04g29635	Avh2c13p17g12840 Avh2c29p04g29284	Avh3c13p16g11545 Avh3c29p03g25837	Avh4c13p15g11281 Avh4c13p15g11293 Avh4c29p04g25210	Avh5c13p13g11163 Avh5c29p04g24963	Avh6c29p02g24270	Shared
OG0001270	Avh1c13p18g13071 Avh1c29p08g29842	Avh2c13p18g12902 Avh2c29p08g29490	Avh3c13p17g11605 Avh3c13p17g11606 Avh3c29p07g26022	Avh4c13p15g11317 Avh4c29p08g25408	Avh5c13p13g11219 Avh5c29p07g25156	Avh6c13p09g10524	Shared
OG0001271	Avh1c13p18g13092 Avh1c29p07g29820	Avh2c13p18g12922 Avh2c29p07g29467	Avh3c13p17g11625 Avh3c29p06g26000	Avh4c13p15g11338 Avh4c29p07g25386	Avh5c13p14g11238 Avh5c29p07g25137	Avh6c13p09g10542 Avh6c29p06g24448	Shared
OG0001272	Avh1c13p18g13096 Avh1c29p07g29817	Avh2c13p18g12927 Avh2c29p07g29464	Avh3c13p17g11629 Avh3c29p06g25994	Avh4c13p15g11343 Avh4c29p07g25381	Avh5c13p14g11242 Avh5c29p07g25132	Avh6c13p09g10546 Avh6c29p05g24442	Shared
OG0001273	Avh1c13p18g13097 Avh1c29p07g29816	Avh2c13p18g12928 Avh2c29p07g29463	Avh3c13p17g11630 Avh3c29p06g25993	Avh4c13p15g11344 Avh4c29p07g25380	Avh5c13p14g11243 Avh5c29p07g25131	Avh6c13p09g10547 Avh6c29p05g24441	Shared
OG0001274	Avh1c13p18g13098 Avh1c29p07g29815	Avh2c13p18g12929 Avh2c29p07g29462	Avh3c13p17g11631 Avh3c29p06g25992	Avh4c13p15g11345 Avh4c29p07g25379	Avh5c13p14g11244 Avh5c29p07g25130	Avh6c13p09g10548 Avh6c29p05g24440	Shared
OG0001275	Avh1c13p18g13099 Avh1c29p07g29814	Avh2c13p18g12930 Avh2c29p07g29461	Avh3c13p17g11632 Avh3c29p06g25991	Avh4c13p15g11346 Avh4c29p07g25378	Avh5c13p14g11245 Avh5c29p07g25129	Avh6c13p09g10549 Avh6c29p05g24439	Shared
OG0001276	Avh1c13p18g13113	Avh2c13p18g12942	Avh3c13p17g11645 Avh3c27p07g24266 Avh3c29p06g25980	Avh4c06p03g04833 Avh4c13p16g11356 Avh4c27p07g23191	Avh5c27p06g23116	Avh6c06p04g03990 Avh6c13p10g10560 Avh6c27p13g22805	Shared
OG0001277	Avh1c13p18g13126 Avh1c29p07g29785	Avh2c13p18g12953 Avh2c29p06g29437	Avh3c13p17g11658 Avh3c29p06g25972	Avh4c13p16g11371 Avh4c29p07g25356	Avh5c13p14g11271 Avh5c29p06g25109	Avh6c13p10g10573 Avh6c29p05g24423	Shared
OG0001278	Avh1c13p19g13155 Avh1c29p06g29757	Avh2c13p19g12980 Avh2c29p06g29404	Avh3c13p17g11687 Avh3c29p05g25941	Avh4c13p16g11397 Avh4c29p06g25321	Avh5c13p14g11299 Avh5c29p06g25075	Avh6c13p10g10602 Avh6c29p05g24391	Shared
OG0001279	Avh1c13p19g13156 Avh1c25p10g25489 Avh1c29p06g29758	Avh2c13p19g12981 Avh2c25p09g24983 Avh2c29p06g29403	Avh3c13p17g11688 Avh3c29p05g25940	Avh4c13p16g11398 Avh4c29p06g25322	Avh5c13p14g11300	Avh6c29p05g24390	Shared
OG0001280	Avh1c13p19g13159 Avh1c29p06g29748	Avh2c13p19g12983 Avh2c29p06g29399	Avh3c13p17g11690 Avh3c29p05g25938	Avh4c13p16g11400 Avh4c29p06g25324	Avh5c13p14g11302 Avh5c29p06g25073	Avh6c13p10g10604 Avh6c29p04g24389	Shared
OG0001281	Avh1c13p19g13174 Avh1c29p05g29724	Avh2c13p19g12997 Avh2c29p05g29374	Avh3c13p18g11705 Avh3c29p05g25917	Avh4c13p16g11413 Avh4c29p06g25300	Avh5c13p15g11320 Avh5c29p05g25050	Avh6c13p10g10617 Avh6c29p04g24370	Shared
OG0001282	Avh1c13p19g13186 Avh1c29p05g29718	Avh2c13p19g13009 Avh2c29p05g29367	Avh3c13p18g11717 Avh3c29p04g25910	Avh4c13p16g11424 Avh4c29p06g25293	Avh5c13p15g11332 Avh5c29p05g25043	Avh6c13p10g10628 Avh6c29p04g24364	Shared
OG0001283	Avh1c13p19g13195 Avh1c29p05g29711	Avh2c13p19g13016 Avh2c29p05g29363	Avh3c13p18g11728 Avh3c29p04g25905	Avh4c13p16g11435 Avh4c29p05g25286	Avh5c13p15g11340 Avh5c29p05g25037	Avh6c13p10g10635 Avh6c29p04g24357	Shared
OG0001284	Avh1c13p19g13200 Avh1c29p05g29706	Avh2c13p19g13021 Avh2c29p05g29359	Avh3c13p18g11733 Avh3c13p18g11735 Avh3c29p04g25901	Avh4c13p16g11439	Avh5c13p15g11347 Avh5c29p05g25032	Avh6c13p10g10640 Avh6c29p04g24352	Shared
OG0001285	Avh1c14p02g13378	Avh2c07p07g06415 Avh2c14p02g13198	Avh3c14p02g11901	Avh4c07p06g06029 Avh4c14p02g11541	Avh5c07p06g05290 Avh5c07p06g05293 Avh5c14p02g11501	Avh6c07p06g05123 Avh6c07p06g05126 Avh6c14p02g10745	Shared
OG0001286	Avh1c14p05g13542 Avh1c16p07g15452 Avh1c19p03g18405 Avh1c27p08g27540 Avh1c27p21g28357	Avh2c14p06g13392 Avh2c19p05g18068 Avh2c26p01g25723 Avh2c27p13g27292		Avh4c16p11g13373	Avh5c16p13g13316	Avh6c16p02g12431	Shared
OG0001287	Avh1c14p11g13832 Avh1c18p19g18142 Avh1c25p15g25782	Avh2c18p18g17772 Avh2c25p14g25278	Avh3c14p12g12381 Avh3c18p14g15849		Avh5c14p06g11735 Avh5c18p13g15211 Avh5c25p10g21772	Avh6c18p15g14676 Avh6c25p11g21306	Shared
OG0001288	Avh1c14p12g13874 Avh1c14p12g13875	Avh2c14p11g13656 Avh2c14p11g13657 Avh2c18p17g17737 Avh2c18p17g17738	Avh3c14p12g12421 Avh3c14p12g12422		Avh5c14p06g11758 Avh5c14p06g11759	Avh6c14p12g11281 Avh6c14p12g11282	Shared
OG0001289	Avh1c14p14g14038 Avh1c20p01g19568	Avh2c14p13g13797 Avh2c20p01g19474	Avh3c14p14g12584 Avh3c20p00g17290	Avh4c14p11g12062 Avh4c20p00g16537	Avh5c14p08g11902	Avh6c14p14g11410 Avh6c20p00g16124 Avh6c20p01g16134	Shared
OG0001290	Avh1c14p15g14087 Avh1c20p01g19619	Avh2c14p14g13855 Avh2c20p01g19524	Avh3c14p15g12639 Avh3c20p01g17322	Avh4c14p11g12109 Avh4c20p01g16582	Avh5c14p09g11955 Avh5c20p00g16641	Avh6c14p15g11463 Avh6c20p01g16176	Shared
OG0001291	Avh1c14p15g14089 Avh1c20p01g19624	Avh2c14p14g13858 Avh2c20p01g19529	Avh3c14p15g12641 Avh3c20p01g17329	Avh4c14p12g12112 Avh4c20p01g16586	Avh5c14p09g11958 Avh5c20p00g16645	Avh6c14p15g11465 Avh6c20p01g16180	Shared
OG0001292	Avh1c14p15g14091 Avh1c20p01g19626	Avh2c14p14g13860 Avh2c20p01g19531	Avh3c14p15g12643 Avh3c20p01g17331	Avh4c14p12g12114 Avh4c20p01g16588	Avh5c14p09g11960 Avh5c20p00g16647	Avh6c14p15g11467 Avh6c20p01g16182	Shared
OG0001293	Avh1c14p15g14097 Avh1c20p02g19638	Avh2c14p14g13869 Avh2c20p02g19544	Avh3c14p15g12651 Avh3c20p01g17342	Avh4c14p12g12124 Avh4c20p01g16598	Avh5c14p09g11966 Avh5c20p00g16658	Avh6c14p15g11474 Avh6c20p01g16191	Shared
OG0001294	Avh1c14p15g14107 Avh1c20p02g19647	Avh2c14p14g13880 Avh2c20p02g19553	Avh3c14p15g12662 Avh3c20p01g17352	Avh4c14p12g12135 Avh4c20p01g16609	Avh5c14p09g11975 Avh5c20p00g16669	Avh6c14p15g11485 Avh6c20p02g16202	Shared
OG0001295	Avh1c14p16g14149 Avh1c17p18g17201 Avh1c29p19g30340	Avh2c17p16g16860 Avh2c29p18g29963	Avh3c14p16g12687 Avh3c19p04g16191 Avh3c29p11g26310	Avh4c29p12g25637	Avh5c14p02g11513 Avh5c14p10g12021	Avh6c14p16g11512	Shared
OG0001296	Avh1c14p16g14170 Avh1c18p02g17344 Avh1c22p02g21753	Avh2c18p02g17001 Avh2c22p02g21613	Avh3c18p01g15231 Avh3c22p02g19323	Avh4c18p01g14742 Avh4c22p02g18538	Avh5c14p10g12041 Avh5c22p02g18598	Avh6c18p02g13999	Shared
OG0001297	Avh1c15p01g14201	Avh2c15p01g13944 Avh2c25p13g25232 Avh2c26p12g26213	Avh3c25p12g22812	Avh4c15p00g12183 Avh4c26p09g22421	Avh5c15p00g12062 Avh5c26p05g22339 Avh5c26p05g22355	Avh6c25p11g21245 Avh6c26p05g21970	Shared
OG0001298	Avh1c15p01g14216 Avh1c28p07g28709	Avh2c15p03g14032 Avh2c28p07g28409	Avh3c28p06g25026	Avh4c15p03g12279 Avh4c28p05g24260	Avh5c15p03g12170 Avh5c15p04g12235 Avh5c28p07g24038	Avh6c15p03g11613 Avh6c28p05g23573	Shared
OG0001299	Avh1c15p01g14219 Avh1c28p07g28712	Avh2c15p03g14034 Avh2c28p07g28411	Avh3c28p06g25027	Avh4c15p03g12280 Avh4c28p06g24262	Avh5c15p03g12171 Avh5c15p04g12236 Avh5c28p07g24039	Avh6c15p03g11614 Avh6c28p05g23576	Shared
OG0001300	Avh1c15p02g14245 Avh1c28p08g28741	Avh2c15p04g14059	Avh3c15p03g12798 Avh3c28p07g25047	Avh4c15p03g12305 Avh4c28p06g24272	Avh5c15p04g12198 Avh5c15p05g12256 Avh5c28p07g24060	Avh6c15p03g11638 Avh6c28p05g23586	Shared
OG0001301	Avh1c15p03g14334 Avh1c28p09g28784	Avh2c15p05g14162 Avh2c28p08g28434	Avh3c15p05g12904 Avh3c28p09g25137	Avh4c15p05g12375 Avh4c28p07g24348	Avh5c15p06g12353 Avh5c28p09g24151	Avh6c15p05g11736 Avh6c28p07g23660	Shared
OG0001302	Avh1c15p04g14380 Avh1c28p10g28836	Avh2c15p06g14207 Avh2c28p08g28486	Avh3c15p06g12950 Avh3c28p10g25178	Avh4c15p05g12413 Avh4c28p08g24394	Avh5c15p07g12384 Avh5c28p10g24196 Avh5c28p10g24210	Avh6c15p06g11788	Shared
OG0001303	Avh1c15p04g14395 Avh1c28p10g28847	Avh2c15p06g14220 Avh2c28p08g28496	Avh3c15p06g12963 Avh3c28p10g25186	Avh4c15p05g12429 Avh4c28p08g24402	Avh5c28p10g24202 Avh5c28p10g24217	Avh6c15p06g11803 Avh6c28p07g23663	Shared
OG0001304	Avh1c15p04g14421 Avh1c28p10g28865	Avh2c15p07g14241 Avh2c28p09g28512	Avh3c15p06g12984 Avh3c28p10g25200	Avh4c15p05g12449 Avh4c28p08g24416	Avh5c15p07g12412 Avh5c28p11g24233	Avh6c15p06g11823 Avh6c28p07g23679	Shared
OG0001305	Avh1c15p04g14423 Avh1c28p10g28867	Avh2c15p07g14242 Avh2c28p09g28513	Avh3c15p06g12987 Avh3c28p10g25202	Avh4c15p05g12451 Avh4c28p09g24418	Avh5c15p07g12415 Avh5c28p11g24235	Avh6c15p06g11826 Avh6c28p07g23680	Shared
OG0001306	Avh1c15p04g14433 Avh1c28p10g28875	Avh2c15p07g14253 Avh2c28p09g28521	Avh3c15p06g12995 Avh3c28p10g25209	Avh4c15p06g12460 Avh4c28p09g24425	Avh5c15p07g12427 Avh5c28p11g24243	Avh6c15p06g11836 Avh6c28p07g23688	Shared
OG0001307	Avh1c15p04g14434 Avh1c25p16g25920	Avh2c15p07g14254 Avh2c25p15g25414	Avh3c15p06g12996 Avh3c25p14g22986	Avh4c15p06g12461 Avh4c25p11g21786	Avh5c15p07g12428 Avh5c25p11g21913	Avh6c15p06g11837 Avh6c25p13g21445	Shared
OG0001308	Avh1c15p05g14453 Avh1c25p16g25904	Avh2c15p07g14273 Avh2c25p15g25397	Avh3c15p06g13017 Avh3c25p14g22971	Avh4c15p06g12479 Avh4c25p11g21775	Avh5c15p08g12448 Avh5c25p11g21902	Avh6c15p07g11856 Avh6c25p13g21432	Shared
OG0001309	Avh1c15p05g14458 Avh1c25p16g25898	Avh2c15p07g14277 Avh2c25p15g25391	Avh3c15p07g13022 Avh3c25p14g22965	Avh4c15p06g12484 Avh4c25p11g21770	Avh5c15p08g12454 Avh5c25p11g21896	Avh6c15p07g11860 Avh6c25p13g21426	Shared
OG0001310	Avh1c15p05g14461 Avh1c25p16g25895	Avh2c15p07g14280 Avh2c25p15g25388	Avh3c15p07g13026 Avh3c25p14g22962 Avh3c25p15g23009	Avh4c15p06g12488	Avh5c15p08g12458 Avh5c25p11g21892	Avh6c15p07g11864 Avh6c25p13g21423	Shared
OG0001311	Avh1c15p06g14525 Avh1c25p15g25831	Avh2c15p08g14340 Avh2c25p14g25294 Avh2c25p14g25324	Avh3c15p07g13096 Avh3c25p13g22915	Avh4c15p06g12513 Avh4c25p10g21738	Avh5c15p08g12512 Avh5c25p10g21823	Avh6c25p12g21357	Shared
OG0001312	Avh1c15p08g14692	Avh2c08p21g08078 Avh2c15p10g14495	Avh3c08p21g07366 Avh3c15p09g13233	Avh4c08p19g07553 Avh4c15p09g12672	Avh5c07p02g05042 Avh5c08p20g06830 Avh5c15p11g12700	Avh6c08p20g06676 Avh6c15p07g11897	Shared
OG0001313	Avh1c15p12g14939 Avh1c15p12g14941 Avh1c15p12g14942	Avh2c08p05g07296 Avh2c15p14g14732 Avh2c15p14g14734 Avh2c15p14g14735	Avh3c08p05g06653	Avh4c08p05g06950	Avh5c08p05g06121	Avh6c15p11g12125 Avh6c15p11g12126	Shared
OG0001314	Avh1c16p05g15417 Avh1c23p06g23123 Avh1c26p00g26193	Avh2c16p01g15102 Avh2c23p06g22989 Avh2c26p03g25744	Avh3c23p05g20326	Avh4c16p01g13217 Avh4c23p02g19381	Avh5c16p01g13121 Avh5c23p06g19562	Avh6c23p05g19146	Shared
OG0001315	Avh1c16p05g15428 Avh1c19p03g18401 Avh1c23p14g23603	Avh2c01p08g00436 Avh2c16p02g15115 Avh2c19p02g18010 Avh2c23p14g23457	Avh3c27p06g24217		Avh5c18p11g15129 Avh5c18p11g15130	Avh6c10p05g07686 Avh6c18p12g14598	Shared
OG0001316	Avh1c16p19g15755 Avh1c26p06g26340	Avh2c16p15g15437 Avh2c26p06g25819	Avh3c16p06g13781 Avh3c26p04g23323	Avh4c16p13g13445 Avh4c26p04g22087	Avh5c16p17g13446 Avh5c26p00g22063	Avh6c16p06g12535 Avh6c26p01g21718	Shared
OG0001317	Avh1c16p19g15756 Avh1c26p06g26342	Avh2c16p15g15438 Avh2c26p06g25820	Avh3c16p06g13783 Avh3c26p04g23324	Avh4c16p13g13446 Avh4c26p04g22088	Avh5c16p17g13447 Avh5c26p00g22064	Avh6c16p06g12536 Avh6c26p01g21720	Shared
OG0001318	Avh1c16p19g15792 Avh1c26p06g26382	Avh2c16p16g15474 Avh2c26p06g25855	Avh3c16p07g13809 Avh3c26p05g23357	Avh4c16p14g13475 Avh4c26p05g22118	Avh5c16p17g13456 Avh5c26p01g22103	Avh6c16p06g12578 Avh6c26p01g21756	Shared
OG0001319	Avh1c16p19g15793 Avh1c26p06g26383	Avh2c16p16g15475 Avh2c26p06g25856	Avh3c16p07g13810 Avh3c26p05g23358	Avh4c16p14g13476 Avh4c26p05g22119	Avh5c16p17g13457 Avh5c26p01g22104	Avh6c16p06g12579 Avh6c26p01g21757	Shared
OG0001320	Avh1c16p20g15794	Avh2c16p16g15476 Avh2c26p06g25857 Avh2c26p06g25858	Avh3c16p07g13811 Avh3c26p05g23360	Avh4c16p14g13477 Avh4c26p05g22120	Avh5c16p17g13458 Avh5c26p01g22105	Avh6c16p07g12580 Avh6c26p02g21758	Shared
OG0001321	Avh1c16p20g15821 Avh1c26p13g26843 Avh1c26p13g26844	Avh2c16p16g15503 Avh2c26p13g26347	Avh3c16p07g13836 Avh3c26p11g23756	Avh4c16p14g13502	Avh5c16p17g13485 Avh5c26p06g22477	Avh6c16p07g12607 Avh6c26p06g22081	Shared
OG0001322	Avh1c16p20g15838 Avh1c26p13g26828	Avh2c16p17g15522 Avh2c26p13g26315 Avh2c26p13g26332	Avh3c16p08g13855 Avh3c26p11g23739	Avh4c16p14g13519	Avh5c16p18g13500 Avh5c26p06g22460	Avh6c16p07g12622 Avh6c26p06g22064	Shared
OG0001323	Avh1c16p20g15854 Avh1c26p12g26812	Avh2c16p17g15540 Avh2c26p13g26303 Avh2c26p13g26321	Avh3c16p08g13873	Avh4c16p15g13536 Avh4c26p11g22529	Avh5c16p18g13517 Avh5c26p06g22447	Avh6c16p08g12636 Avh6c26p06g22052	Shared
OG0001324	Avh1c16p21g15882 Avh1c26p12g26786	Avh2c16p17g15570 Avh2c26p13g26300	Avh3c16p08g13904 Avh3c26p10g23717	Avh4c16p15g13564 Avh4c26p10g22506	Avh5c16p18g13545 Avh5c26p06g22416	Avh6c16p08g12667 Avh6c26p06g22048	Shared
OG0001325	Avh1c16p21g15885 Avh1c26p12g26783	Avh2c16p17g15573 Avh2c26p13g26298	Avh3c16p08g13906 Avh3c26p10g23715	Avh4c16p15g13568 Avh4c26p10g22504	Avh5c16p18g13549 Avh5c26p06g22413	Avh6c16p08g12670 Avh6c26p06g22046	Shared
OG0001326	Avh1c16p21g15886 Avh1c26p12g26782	Avh2c16p17g15574 Avh2c26p13g26297	Avh3c16p08g13907 Avh3c26p10g23714	Avh4c16p15g13569 Avh4c26p10g22503	Avh5c16p18g13550 Avh5c26p06g22412	Avh6c16p08g12671 Avh6c26p06g22045	Shared
OG0001327	Avh1c16p21g15889 Avh1c26p12g26777	Avh2c16p17g15582 Avh2c26p13g26292	Avh3c16p08g13918 Avh3c26p10g23710	Avh4c16p15g13581 Avh4c26p10g22496	Avh5c16p18g13563 Avh5c26p06g22406	Avh6c16p08g12683 Avh6c26p06g22040	Shared
OG0001328	Avh1c16p21g15894 Avh1c26p12g26774	Avh2c16p18g15589 Avh2c26p12g26289	Avh3c16p09g13923 Avh3c26p10g23706	Avh4c16p15g13586 Avh4c26p10g22494	Avh5c16p18g13568 Avh5c26p05g22403	Avh6c16p08g12687 Avh6c26p05g22036	Shared
OG0001329	Avh1c16p21g15899 Avh1c26p12g26769	Avh2c16p18g15594 Avh2c26p12g26283	Avh3c16p09g13928 Avh3c26p10g23701	Avh4c16p15g13591 Avh4c26p10g22487	Avh5c16p19g13573 Avh5c26p05g22396	Avh6c16p08g12692 Avh6c26p05g22031	Shared
OG0001330	Avh1c16p21g15911 Avh1c26p12g26761	Avh2c16p18g15608 Avh2c26p12g26272	Avh3c16p09g13942 Avh3c26p10g23690	Avh4c16p16g13603 Avh4c26p10g22477	Avh5c16p19g13587 Avh5c26p05g22385	Avh6c16p09g12707 Avh6c26p05g22021	Shared
OG0001331	Avh1c16p21g15917 Avh1c23p03g22945 Avh1c26p12g26756	Avh2c23p03g22797 Avh2c26p12g26268	Avh3c16p09g13946 Avh3c23p04g20236	Avh4c16p16g13607 Avh4c26p10g22471	Avh5c23p03g19396	Avh6c16p09g12711 Avh6c26p05g22017	Shared
OG0001332	Avh1c16p22g15937 Avh1c26p11g26739	Avh2c16p18g15631 Avh2c26p12g26252	Avh3c16p09g13964 Avh3c16p10g13987 Avh3c26p10g23678	Avh4c16p16g13625 Avh4c26p10g22462		Avh6c16p09g12735 Avh6c16p09g12736 Avh6c26p05g22007	Shared
OG0001333	Avh1c16p22g15960 Avh1c26p11g26715	Avh2c16p19g15654 Avh2c26p12g26229 Avh2c26p12g26231	Avh3c16p10g13981 Avh3c26p09g23658	Avh4c16p17g13645 Avh4c26p09g22439	Avh5c26p05g22371	Avh6c16p09g12753 Avh6c26p05g21985	Shared
OG0001334	Avh1c16p23g16006 Avh1c26p09g26561	Avh2c16p19g15723 Avh2c26p09g26056	Avh3c16p12g14154 Avh3c16p12g14155 Avh3c26p08g23523	Avh4c26p07g22281	Avh5c16p21g13729 Avh5c26p03g22257	Avh6c16p11g12853 Avh6c26p04g21894	Shared
OG0001335	Avh1c16p24g16138 Avh1c16p24g16144	Avh2c16p21g15868	Avh3c16p13g14303	Avh4c16p17g13719 Avh4c16p17g13723	Avh5c16p22g13870 Avh5c16p22g13871 Avh5c16p22g13875	Avh6c16p11g12905 Avh6c16p11g12910 Avh6c16p11g12911	Shared
OG0001336	Avh1c17p00g16349 Avh1c28p01g28430	Avh2c17p00g16070 Avh2c28p01g28162	Avh3c17p01g14526 Avh3c28p01g24831	Avh4c17p01g13862 Avh4c28p01g24062	Avh5c17p01g14072 Avh5c28p01g23803	Avh6c17p01g13070 Avh6c28p01g23429	Shared
OG0001337	Avh1c17p00g16353 Avh1c28p01g28433	Avh2c17p00g16074 Avh2c28p01g28164	Avh3c17p01g14530 Avh3c28p01g24833	Avh4c17p01g13866 Avh4c28p01g24065	Avh5c17p01g14076 Avh5c28p01g23806	Avh6c17p01g13074 Avh6c28p01g23432	Shared
OG0001338	Avh1c17p00g16356 Avh1c28p01g28437	Avh2c17p00g16077 Avh2c28p01g28168	Avh3c17p01g14533 Avh3c28p01g24837	Avh4c17p01g13869 Avh4c28p01g24069	Avh5c17p01g14079 Avh5c28p01g23809	Avh6c17p01g13077 Avh6c28p01g23436	Shared
OG0001339	Avh1c17p01g16381 Avh1c28p02g28481 Avh1c28p02g28482	Avh2c28p02g28211 Avh2c28p02g28212	Avh3c28p02g24875	Avh4c17p01g13886 Avh4c28p01g24101	Avh5c17p01g14104 Avh5c28p02g23847	Avh6c17p01g13107 Avh6c28p02g23467	Shared
OG0001340	Avh1c17p01g16392 Avh1c28p02g28497	Avh2c17p00g16099 Avh2c28p02g28227	Avh3c17p01g14563 Avh3c28p09g25154	Avh4c17p01g13899 Avh4c28p01g24113	Avh5c17p02g14117 Avh5c28p02g23860 Avh5c28p02g23865	Avh6c17p01g13120	Shared
OG0001341	Avh1c17p01g16393 Avh1c28p02g28498	Avh2c17p00g16100 Avh2c28p02g28228	Avh3c17p01g14564 Avh3c28p09g25153	Avh4c17p01g13900 Avh4c28p01g24114	Avh5c17p02g14118 Avh5c28p02g23861 Avh5c28p02g23866	Avh6c17p01g13121	Shared
OG0001342	Avh1c17p05g16683 Avh1c29p18g30258	Avh2c10p18g09688 Avh2c17p04g16310 Avh2c29p17g29886	Avh3c17p05g14770 Avh3c29p09g26216	Avh4c17p06g14159 Avh4c29p11g25542 Avh4c29p11g25545	Avh5c29p10g25291	Avh6c29p13g24811	Shared
OG0001343	Avh1c17p06g16710 Avh1c29p18g30281	Avh2c17p05g16337 Avh2c29p17g29907	Avh3c17p05g14788 Avh3c29p10g26248	Avh4c17p06g14185 Avh4c29p11g25575	Avh5c29p09g25228 Avh5c29p10g25322	Avh6c17p06g13433 Avh6c29p14g24840	Shared
OG0001344	Avh1c17p08g16746 Avh1c17p08g16760 Avh1c29p13g29954	Avh2c16p08g15224 Avh2c17p06g16369 Avh2c28p08g28495	Avh3c10p08g08364	Avh4c15p16g13170	Avh5c10p06g07994 Avh5c12p07g09680	Avh6c08p11g06345 Avh6c10p06g07704	Shared
OG0001345	Avh1c17p13g16933 Avh1c17p14g16934 Avh1c17p14g16937	Avh2c17p12g16553	Avh3c17p11g14954 Avh3c17p11g14957	Avh4c17p11g14337 Avh4c17p11g14338 Avh4c17p11g14339	Avh5c17p05g14338	Avh6c17p11g13577 Avh6c17p11g13580	Shared
OG0001346	Avh1c17p16g17055 Avh1c23p11g23521	Avh2c23p12g23386	Avh3c12p01g09826 Avh3c13p04g10863 Avh3c13p04g10864 Avh3c17p14g15120	Avh4c17p14g14493	Avh5c12p01g09412 Avh5c13p03g10470	Avh6c12p01g09106 Avh6c17p13g13726	Shared
OG0001347	Avh1c17p17g17160	Avh2c12p04g10939 Avh2c17p14g16703 Avh2c17p16g16821	Avh3c12p01g09838	Avh4c12p03g10120 Avh4c17p16g14600	Avh5c12p02g09420 Avh5c12p04g09539	Avh6c12p01g09115 Avh6c12p04g09249 Avh6c17p15g13821	Shared
OG0001348	Avh1c18p02g17351 Avh1c22p02g21763	Avh2c18p02g17009 Avh2c22p02g21622	Avh3c18p01g15239 Avh3c22p02g19332	Avh4c18p01g14749 Avh4c18p01g14750 Avh4c22p02g18547	Avh5c22p02g18606	Avh6c18p02g14007 Avh6c22p02g17995	Shared
OG0001349	Avh1c18p02g17367 Avh1c22p02g21773	Avh2c18p02g17026 Avh2c22p02g21632	Avh3c18p01g15252	Avh4c18p02g14768 Avh4c18p02g14770	Avh5c22p02g18623 Avh5c22p02g18624	Avh6c18p02g14020 Avh6c18p02g14021 Avh6c22p02g18013	Shared
[truncated: 27,582 more rows]
