# Supplementary material for: Haplotype-resolved genome assembly provides insights into the evolutionary origin of waterlogging-tolerant Actinidia valvata hexaploid
Source: Hortic Res. 2026 Jan 9;13(4):uhag011. doi: 10.1093/hr/uhag011 (PMC13103481; doi:10.1093/hr/uhag011)
Supplement: Web_Material_uhag011 [file web_material_uhag011.zip › Table S7.xlsx]

## Sheet: S7
Table S7. The identified telomeres in hexaploid A. valvata.
hap1							hap2							hap3							hap4							hap5							hap6
ChrID	ChrLen	Status	LeftNum	LeftDirection	RightNum	RightDirection	ChrID	ChrLen	Status	LeftNum	LeftDirection	RightNum	RightDirection	ChrID	ChrLen	Status	LeftNum	LeftDirection	RightNum	RightDirection	ChrID	ChrLen	Status	LeftNum	LeftDirection	RightNum	RightDirection	ChrID	ChrLen	Status	LeftNum	LeftDirection	RightNum	RightDirection	ChrID	ChrLen	Status	LeftNum	LeftDirection	RightNum	RightDirection
Avh1Chr01	18275312	both	1372	+	172	-	Avh2Chr01	16532673	right	0		494	-	Avh3Chr01	16974849	left	259	+	0		Avh4Chr01	18353174	left	929	+	0		Avh5Chr01	15923908	no	0		0		Avh6Chr01	15814118	left	233	+	0
Avh1Chr02	15571989	left	228	+	0		Avh2Chr02	15367584	left	1520	+	0		Avh3Chr02	14339178	both	1406	+	981	-	Avh4Chr02	10404740	right	0		137	-	Avh5Chr02	7709753	right	0		448	-	Avh6Chr02	7498233	no	0		0
Avh1Chr03	19964766	right	0		1828	-	Avh2Chr03	21301801	right	0		1533	-	Avh3Chr03	22352553	no	0		0		Avh4Chr03	22929950	left	121	+	0		Avh5Chr03	13711512	no	0		0		Avh6Chr03	21390135	both	292	+	327	-
Avh1Chr04	10732178	no	0		0		Avh2Chr04	5650709	no	0		0		Avh3Chr04	12698955	left	483	+	0		Avh4Chr04	13670084	right	0		1113	-	Avh5Chr04	13508081	left	581	+	0		Avh6Chr04	13298049	left	450	+	0
Avh1Chr05	20010601	both	276	+	1604	-	Avh2Chr05	20760490	both	247	+	170	-	Avh3Chr05	13930774	right	0		1230	-	Avh4Chr05	15474907	both	293	+	1246	-	Avh5Chr05	15854719	left	1159	+	0		Avh6Chr05	7935046	no	0		0
Avh1Chr06	19824294	left	1459	+	0		Avh2Chr06	19538379	left	1441	+	0		Avh3Chr06	17066379	both	146	+	160	-	Avh4Chr06	16726422	no	0		0		Avh5Chr06	16002170	no	0		0		Avh6Chr06	16982620	right	0		1230	-
Avh1Chr07	18664733	right	0		1565	-	Avh2Chr07	19331826	no	0		0		Avh3Chr07	15599895	no	0		0		Avh4Chr07	18854072	left	368	+	0		Avh5Chr07	17254085	left	230	+	0		Avh6Chr07	18843026	left	1354	+	0
Avh1Chr08	21680716	left	430	+	0		Avh2Chr08	21291560	left	1074	+	0		Avh3Chr08	23507273	right	0		167	-	Avh4Chr08	21163728	no	0		0		Avh5Chr08	22107825	right	0		1731	-	Avh6Chr08	22014796	left	1307	+	0
Avh1Chr09	15677737	both	1352	+	1548	-	Avh2Chr09	13862117	left	1502	+	0		Avh3Chr09	7310697	left	1763	+	0		Avh4Chr09	11174786	left	1353	+	0		Avh5Chr09	9916179	left	241	+	0		Avh6Chr09	8511306	no	0		0
Avh1Chr10	19543134	both	228	+	1324	-	Avh2Chr10	19831311	both	303	+	204	-	Avh3Chr10	18437619	no	0		0		Avh4Chr10	16999889	right	0		1281	-	Avh5Chr10	17796800	left	1040	+	0		Avh6Chr10	18605310	no	0		0
Avh1Chr11	15096367	right	0		558	-	Avh2Chr11	14734261	both	196	+	1348	-	Avh3Chr11	14935523	no	0		0		Avh4Chr11	13630786	left	517	+	0		Avh5Chr11	14303899	no	0		0		Avh6Chr11	13677211	left	1474	+	0
Avh1Chr12	20535209	right	0		185	-	Avh2Chr12	19653044	right	0		1273	-	Avh3Chr12	14733893	both	293	+	1168	-	Avh4Chr12	10101684	left	244	+	0		Avh5Chr12	17644285	both	197	+	1957	-	Avh6Chr12	17337727	left	204	+	0
Avh1Chr13	19782143	left	1363	+	0		Avh2Chr13	20093254	no	0		0		Avh3Chr13	18401909	right	0		210	-	Avh4Chr13	16463894	no	0		0		Avh5Chr13	15446349	both	615	+	1515	-	Avh6Chr13	10470893	no	0		0
Avh1Chr14	16351561	right	0		1671	-	Avh2Chr14	14923577	no	0		0		Avh3Chr14	16052832	left	157	+	0		Avh4Chr14	12391046	no	0		0		Avh5Chr14	10360520	both	1303	+	189	-	Avh6Chr14	15750461	left	887	+	0
Avh1Chr15	16788174	right	0		1507	-	Avh2Chr15	18475149	right	0		339	-	Avh3Chr15	15138646	left	400	+	0		Avh4Chr15	15863152	both	764	+	769	-	Avh5Chr15	16510103	left	466	+	0		Avh6Chr15	14797144	left	701	+	0
Avh1Chr16	26884352	no	0		0		Avh2Chr16	23181134	right	0		140	-	Avh3Chr16	16100403	right	0		1132	-	Avh4Chr16	18766654	right	0		1280	-	Avh5Chr16	24480013	no	0		0		Avh6Chr16	12908432	no	0		0
Avh1Chr17	17885657	right	0		1521	-	Avh2Chr17	16546460	right	0		852	-	Avh3Chr17	14731828	no	0		0		Avh4Chr17	16340324	both	1657	+	563	-	Avh5Chr17	8995980	no	0		0		Avh6Chr17	15643440	left	514	+	0
Avh1Chr18	22980373	both	553	+	1695	-	Avh2Chr18	21688169	right	0		347	-	Avh3Chr18	18870246	right	0		192	-	Avh4Chr18	9870419	right	0		221	-	Avh5Chr18	16590980	right	0		289	-	Avh6Chr18	19095553	both	198	+	570	-
Avh1Chr19	22422023	no	0		0		Avh2Chr19	25612442	both	2260	+	1652	-	Avh3Chr19	20090309	no	0		0		Avh4Chr19	23568110	no	0		0		Avh5Chr19	21352698	no	0		0		Avh6Chr19	19280849	no	0		0
Avh1Chr20	18500500	left	1771	+	0		Avh2Chr20	19263930	left	1224	+	0		Avh3Chr20	19155032	no	0		0		Avh4Chr20	19012426	left	898	+	0		Avh5Chr20	17703043	no	0		0		Avh6Chr20	17325302	no	0		0
Avh1Chr21	17364493	left	1941	+	0		Avh2Chr21	16184921	right	0		896	-	Avh3Chr21	15966998	left	462	+	0		Avh4Chr21	15602631	no	0		0		Avh5Chr21	15585726	left	191	+	0		Avh6Chr21	15380556	both	1313	+	1522	-
Avh1Chr22	19404195	both	236	+	541	-	Avh2Chr22	18685564	both	1451	+	1509	-	Avh3Chr22	11874600	left	1499	+	0		Avh4Chr22	15878629	both	386	+	1302	-	Avh5Chr22	8895852	left	1381	+	0		Avh6Chr22	13126840	left	147	+	0
Avh1Chr23	21832794	left	1495	+	0		Avh2Chr23	19850940	left	1332	+	0		Avh3Chr23	20476333	left	1566	+	0		Avh4Chr23	17403296	both	1529	+	1293	-	Avh5Chr23	19760931	left	137	+	0		Avh6Chr23	20303432	no	0		0
Avh1Chr24	16819365	both	108	+	1646	-	Avh2Chr24	14711762	both	1361	+	518	-	Avh3Chr24	16037589	no	0		0		Avh4Chr24	16069055	no	0		0		Avh5Chr24	14170420	right	0		1453	-	Avh6Chr24	11314269	left	1646	+	0
Avh1Chr25	20507386	right	0		2011	-	Avh2Chr25	19600022	both	2514	+	1152	-	Avh3Chr25	18392434	no	0		0		Avh4Chr25	14754309	right	0		969	-	Avh5Chr25	13755057	no	0		0		Avh6Chr25	16922777	no	0		0
Avh1Chr26	19218425	right	0		108	-	Avh2Chr26	19897006	left	1445	+	0		Avh3Chr26	15573343	left	1491	+	0		Avh4Chr26	17086863	right	0		1604	-	Avh5Chr26	12761052	no	0		0		Avh6Chr26	11065807	no	0		0
Avh1Chr27	21399173	right	0		463	-	Avh2Chr27	26665913	right	0		1161	-	Avh3Chr27	17037276	no	0		0		Avh4Chr27	21292617	right	0		589	-	Avh5Chr27	18072332	no	0		0		Avh6Chr27	23145386	no	0		0
Avh1Chr28	16351022	both	154	+	216	-	Avh2Chr28	15537337	left	1393	+	0		Avh3Chr28	15565294	right	0		394	-	Avh4Chr28	15485021	both	237	+	1366	-	Avh5Chr28	17259199	left	1262	+	0		Avh6Chr28	12896086	no	0		0
Avh1Chr29	19298049	both	183	+	1603	-	Avh2Chr29	18203357	both	164	+	237	-	Avh3Chr29	11248450	right	0		1491	-	Avh4Chr29	12340436	both	189	+	1209	-	Avh5Chr29	10862146	left	460	+	0		Avh6Chr29	14625839	no	0		0
