# Supplementary material for: Haplotype-resolved genome assembly provides insights into the evolutionary origin of waterlogging-tolerant Actinidia valvata hexaploid
Source: Hortic Res. 2026 Jan 9;13(4):uhag011. doi: 10.1093/hr/uhag011 (PMC13103481; doi:10.1093/hr/uhag011)
Supplement: Web_Material_uhag011 [file web_material_uhag011.zip › Table S8.xlsx]

## Sheet: S8
Table S8. The identified centromeres in hexaploid A. valvata.
	hap1				hap2				hap3				hap4				hap5				hap6
ChrID	Start	End	Length	ChrID	Start	End	Length	ChrID	Start	End	Length	ChrID	Start	End	Length	ChrID	Start	End	Length	ChrID	Start	End	Length
Avh1Chr01	9218804	9417826	199023	Avh2Chr01	6592275	6743896	151622	Avh3Chr01	8426417	8580334	153918	Avh4Chr01	9087278	9258916	171639	Avh5Chr01	8095278	8256595	161318	Avh6Chr01	7355587	7493196	137610
Avh1Chr02	11316172	11423976	107805	Avh2Chr02	11165041	11272851	107811	Avh3Chr02	7586502	7686881	100380	Avh4Chr02	2120772	2235518	114747	Avh5Chr02	2078712	2186459	107748	Avh6Chr02	3541617	3643616	102000
Avh1Chr03	10269778	10467140	197363	Avh2Chr03	12933744	13074665	140922	Avh3Chr03	12080100	12206819	126720	Avh4Chr03	12003664	12553907	550244	Avh5Chr03	9810518	9919358	108841	Avh6Chr03	9633716	9853492	219777
Avh1Chr04	2475884	2844920	369037	Avh2Chr04	2259873	2464799	204927	Avh3Chr04	1191320	1455614	264295	Avh4Chr04	1017522	1295454	277933	Avh5Chr04	1670337	1932546	262210	Avh6Chr04	3944519	4109081	164563
Avh1Chr05	10938063	11133475	195413	Avh2Chr05	11779220	11969038	189819	Avh3Chr05	5706578	5910642	204065	Avh4Chr05	6351351	6451396	100046	Avh5Chr05	13958180	14063311	105132	Avh6Chr05	757710	885117	127408
Avh1Chr06	10402861	10552745	149885	Avh2Chr06	9961907	10111582	149676	Avh3Chr06	6874822	6998905	124084	Avh4Chr06	6274754	6422596	147843	Avh5Chr06	6069116	6252587	183472	Avh6Chr06	6650783	6755542	104760
Avh1Chr07	7712002	8127966	415965	Avh2Chr07	9585335	9927489	342155	Avh3Chr07	11084784	11224962	140179	Avh4Chr07	15230743	15381261	150519	Avh5Chr07	14105006	14245053	140048	Avh6Chr07	14274713	14408436	133724
Avh1Chr08	12461936	12671943	210008	Avh2Chr08	11010281	11184865	174585	Avh3Chr08	12340992	12480512	139521	Avh4Chr08	11770768	11889055	118288	Avh5Chr08	9222710	9369744	147035	Avh6Chr08	10655910	10859937	204028
Avh1Chr09	8007833	8210996	203164	Avh2Chr09	7265756	7461875	196120	Avh3Chr09	5046663	5154435	107773	Avh4Chr09	10143940	10258767	114828	Avh5Chr09	4598649	4767569	168921	Avh6Chr09	2530791	2662146	131356
Avh1Chr10	8250540	8422859	172320	Avh2Chr10	7756650	7889968	133319	Avh3Chr10	8151997	8649312	497316	Avh4Chr10	7187833	7529985	342153	Avh5Chr10	8485800	8918248	432449	Avh6Chr10	8366264	8871694	505431
Avh1Chr11	6422690	6905805	483116	Avh2Chr11	10896853	11000560	103708	Avh3Chr11	433457	837441	403985	Avh4Chr11	6894128	6996948	102821	Avh5Chr11	336929	602077	265149	Avh6Chr11	1052244	1535843	483600
Avh1Chr12	7412021	7522199	110179	Avh2Chr12	7832806	7942964	110159	Avh3Chr12	5368178	5617234	249057	Avh4Chr12	4053401	4272232	218832	Avh5Chr12	11152971	11265156	112186	Avh6Chr12	8363981	8490237	126257
Avh1Chr13	5345866	5459903	114038	Avh2Chr13	5579267	5698367	119101	Avh3Chr13	6305492	6454857	149366	Avh4Chr13	4389966	4537698	147733	Avh5Chr13	4459228	4765531	306304	Avh6Chr13	4401764	4739075	337312
Avh1Chr14	5578072	6322244	744173	Avh2Chr14	5858165	5982464	124300	Avh3Chr14	6222114	6423809	201696	Avh4Chr14	2726048	2937676	211629	Avh5Chr14	4573517	4690007	116491	Avh6Chr14	15583953	15706691	122739
Avh1Chr15	817958	1262169	444212	Avh2Chr15	2525838	2632798	106961	Avh3Chr15	1423780	1589978	166199	Avh4Chr15	989384	1345326	355943	Avh5Chr15	980178	1581509	601332	Avh6Chr15	839391	968753	129363
Avh1Chr16	2259745	2412545	152801	Avh2Chr16	9266877	9400479	133603	Avh3Chr16	5622438	5992379	369942	Avh4Chr16	12326139	12793397	467259	Avh5Chr16	2715978	2816426	100449	Avh6Chr16	4836241	5417982	581742
Avh1Chr17	9861237	10088008	226772	Avh2Chr17	5595666	6085763	490098	Avh3Chr17	6206534	6354842	148309	Avh4Chr17	9222983	9386144	163162	Avh5Chr17	4436869	4653749	216881	Avh6Chr17	6953045	7196474	243430
Avh1Chr18	10792667	10919288	126622	Avh2Chr18	11315023	11601007	285985	Avh3Chr18	12136081	12300638	164558	Avh4Chr18	9046813	9168246	121434	Avh5Chr18	11174226	11338729	164504	Avh6Chr18	12726067	12928204	202138
Avh1Chr19	2311923	2434958	123036	Avh2Chr19	2777660	3067731	290072	Avh3Chr19	1490132	1625667	135536	Avh4Chr19	1	219057	219057	Avh5Chr19	2467645	2727330	259686	Avh6Chr19	1	163878	163878
Avh1Chr20	11020652	11121044	100393	Avh2Chr20	7071282	7242391	171110	Avh3Chr20	8619964	9557083	937120	Avh4Chr20	8813642	9483706	670065	Avh5Chr20	8885336	9012021	126686	Avh6Chr20	8654579	8779857	125279
Avh1Chr21	5866211	5998856	132646	Avh2Chr21	6670152	6770440	100289	Avh3Chr21	6183187	6396725	213539	Avh4Chr21	8354471	8469667	115197	Avh5Chr21	9023855	9158749	134895	Avh6Chr21	7534603	7764505	229903
Avh1Chr22	13588636	13748242	159607	Avh2Chr22	12864778	13032111	167334	Avh3Chr22	7822835	7955569	132735	Avh4Chr22	9298208	9409371	111164	Avh5Chr22	885279	999252	113974	Avh6Chr22	11090232	11277333	187102
Avh1Chr23	13545171	13820582	275412	Avh2Chr23	12515982	12630428	114447	Avh3Chr23	11430909	11557463	126555	Avh4Chr23	88261	251941	163681	Avh5Chr23	11654785	11801311	146527	Avh6Chr23	11627962	11755285	127324
Avh1Chr24	7704744	7893884	189141	Avh2Chr24	3815042	3967145	152104	Avh3Chr24	3524868	3695047	170180	Avh4Chr24	7795779	7990507	194729	Avh5Chr24	5429243	5550507	121265	Avh6Chr24	5343646	5472061	128416
Avh1Chr25	6116715	6410921	346535	Avh2Chr25	4785454	4912866	127413	Avh3Chr25	3452057	3627155	175099	Avh4Chr25	2789458	2964900	175443	Avh5Chr25	8224104	8332691	108588	Avh6Chr25	2728648	2870222	141575
Avh1Chr26	854422	1026148	171727	Avh2Chr26	4344041	4527637	183597	Avh3Chr26	3412769	3563636	150868	Avh4Chr26	3495920	3664789	168870	Avh5Chr26	58026	267240	209215	Avh6Chr26	3835975	4097297	261323
Avh1Chr27	1	1076361	1076361	Avh2Chr27	1356741	4194353	2837613	Avh3Chr27	2330554	3034061	703508	Avh4Chr27	1	2544981	2544981	Avh5Chr27	1829471	2525277	695807	Avh6Chr27	1	2417429	2417429
Avh1Chr28	5584841	5697494	112654	Avh2Chr28	5242846	5361482	118637	Avh3Chr28	15382964	15565294	182331	Avh4Chr28	2236961	2567445	330485	Avh5Chr28	3312908	3659475	346568	Avh6Chr28	1963869	2229465	265597
Avh1Chr29	9980552	10204892	224341	Avh2Chr29	10614423	10720187	105765	Avh3Chr29	5037085	5439723	402639	Avh4Chr29	8881647	8987264	105618	Avh5Chr29	5061588	5266703	205116	Avh6Chr29	6365229	6466984	101756
