# Supplementary material for: Haplotype-resolved genome assembly provides insights into the evolutionary origin of waterlogging-tolerant Actinidia valvata hexaploid
Source: Hortic Res. 2026 Jan 9;13(4):uhag011. doi: 10.1093/hr/uhag011 (PMC13103481; doi:10.1093/hr/uhag011)
Supplement: Web_Material_uhag011 [file web_material_uhag011.zip › Table S9.xlsx]

## Sheet: S9
Table S9. Peak Ks and standard deviations for each Ks-distribution curve.
Comparison	Peak Ks	Std Dev	Height
Avhap1 vs Am	0.00525	0.00013	63.7732
Avhap3 vs Am	0.05153	0.00175	18.3185
Avhap1 vs Ap	0.01126	0.00028	29.8339
Avhap3 vs Ap	0.05553	0.00155	16.9039
Am vs Ap	0.05253	0.00097	17.1329
Avhap1 vs Aa	0.05278	0.00106	17.3164
Avhap1 vs Ac	0.04552	0.00157	16.3534
Avhap1 vs Ad	0.04727	0.00123	17.9347
Avhap1 vs Ae	0.04727	0.00105	17.4566
Avhap1 vs Ah	0.04702	0.00093	18.0702
Avhap1 vs Al	0.04902	0.00123	17.7517
Avhap1 vs Ar	0.04777	0.00117	17.7588
Avhap3 vs Aa	0.06478	0.00062	15.8063
Avhap3 vs Ac	0.05903	0.00226	15.1639
Avhap3 vs Ad	0.05778	0.0017	16.5785
Avhap3 vs Ae	0.05928	0.00139	16.1196
Avhap3 vs Ah	0.05728	0.00048	16.854
Avhap3 vs Al	0.06128	0.00142	15.988
Avhap3 vs Ar	0.05828	0.00102	16.0062
Aa	0.12106	0.00167	4.5761
Aa	0.44622	0.01548	0.81106
Aa	1.42471	0.01166	0.12433
Ac	0.12806	0.00252	3.68156
Ac	0.50025	0.00752	0.84802
Ac	1.45173	0.01019	0.14407
Ad	0.12106	0.00197	4.0478
Ad	0.47624	0.00742	0.93418
Ad	1.41471	0.01564	0.1178
Ae	0.12706	0.00231	3.98244
Ae	0.44122	0.00986	0.9045
Ae	1.44772	0.00777	0.134
Ah	0.12306	0.00232	4.00079
Ah	0.51426	0.00818	0.97807
Ah	1.34267	0.01184	0.11406
Al	0.11806	0.00141	4.56409
Al	0.46923	0.00896	0.86814
Al	1.26063	0.00767	0.1341
Am	0.13807	0.00215	4.19172
Am	0.48324	0.01062	0.85146
Am	1.58079	0.01079	0.1185
Ap	0.12106	0.00176	4.03369
Ap	0.47424	0.00775	0.93798
Ap	1.34767	0.00778	0.12155
Ar	0.12406	0.00206	4.0262
Ar	0.49225	0.00451	0.97601
Ar	1.4007	0.0121	0.11712
Av	0.13007	0.001	4.35843
Av	0.47824	0.00821	0.81636
Av	1.43072	0.01002	0.14629
Avhap1	0.12696	0.00073	9.46786
Avhap2	0.00255	0.01711	0.23982
Avhap2	0.12141	0.00151	9.51355
Avhap3	0.0048	0.00177	0.93239
Avhap3	0.12786	0.00095	8.81994
Avhap4	0.00315	0.00355	0.5299
Avhap4	0.13987	0.00248	8.26895
Avhap5	0.0066	0.00071	2.26114
Avhap5	0.13732	0.00046	8.70786
Avhap6	0.0063	0.00102	0.97671
Avhap6	0.12846	0.00213	8.56897
hap1 vs hap2	0.00315	9e-05	40.0169
hap1 vs hap3	0.0075	0.00097	1.56031
hap1 vs hap3	0.05103	0.0009	17.8905
hap1 vs hap4	0.05118	0.00119	18.0739
hap1 vs hap5	0.00465	0.00088	2.38604
hap1 vs hap5	0.05073	0.00053	17.9971
hap1 vs hap6	0.05103	0.00125	17.8005
hap2 vs hap3	0.0051	0.0005	3.94497
hap2 vs hap3	0.05043	0.00075	17.5609
hap2 vs hap4	0.006	0.00086	3.94685
hap2 vs hap4	0.05628	0.0012	17.2448
hap2 vs hap5	0.00585	0.00112	2.51414
hap2 vs hap5	0.05133	0.00084	17.8367
hap2 vs hap6	0.0054	0.00079	2.46814
hap2 vs hap6	0.05463	0.00101	18.1533
hap3 vs hap4	0.00525	0.00034	58.5888
hap3 vs hap5	0.0051	0.00031	56.585
hap3 vs hap6	0.0048	0.00028	56.6709
hap4 vs hap5	0.00555	0.00026	56.2875
hap4 vs hap6	0.0048	0.00039	53.9198
hap5 vs hap6	0.00495	0.00024	54.2913
